# Supplementary material for: Building consensus: construction of a juvenile and adult scRNA-seq meta-atlas for dataset comparisons and harmonizing transcriptomic definitions of enteric neuron subtypes
Source: BMC Genomics. 2026 Jan 22;27:50. doi: 10.1186/s12864-025-12283-5 (PMC12825290; doi:10.1186/s12864-025-12283-5)
Supplement: Supplementary file 5 — Supplementary Material 5. Supplementary Table 1. May-Zhang2021_10x_6wks_MouseColDuodIle_SCTv2Integrated_FAM. [file 12864_2025_12283_MOESM5_ESM.csv]

	p_val	avg_log2FC	pct.1	pct.2	p_val_adj	cluster	gene
Oprk1	0	3.17669078619064	0.948	0.239	0	0	Oprk1
Fbxw24	0	3.80628377962028	0.837	0.13	0	0	Fbxw24
Fbxw15	0	3.79866218990824	0.86	0.157	0	0	Fbxw15
Tmem132c	0	3.47457647513939	0.846	0.165	0	0	Tmem132c
Slc35f4	0	2.90146966969656	0.822	0.192	0	0	Slc35f4
Satb1	0	2.7786244197227	0.867	0.271	0	0	Satb1
Fam196b	0	3.12110510357445	0.731	0.139	0	0	Fam196b
Caln1	0	2.65278785604956	0.876	0.29	0	0	Caln1
Slc26a4	0	2.76119896945647	0.91	0.347	0	0	Slc26a4
Sdk2	0	2.46476509988712	0.913	0.359	0	0	Sdk2
Robo1	0	-3.73128951665385	0.136	0.686	0	0	Robo1
Gfra2	0	2.28543145764008	0.952	0.404	0	0	Gfra2
Adamtsl1	0	1.84356404458639	0.859	0.314	0	0	Adamtsl1
Arhgap24	0	2.35513752219266	0.892	0.352	0	0	Arhgap24
Kcnj3	0	-3.52555698131986	0.184	0.721	0	0	Kcnj3
Brinp2	0	2.74639530716758	0.932	0.399	0	0	Brinp2
Prmt8	0	2.4034485677414	0.765	0.233	0	0	Prmt8
Itga6	0	2.32467546728966	0.826	0.297	0	0	Itga6
Cyyr1	0	2.64099081983484	0.751	0.23	0	0	Cyyr1
Gm42756	0	4.15187879034625	0.575	0.063	0	0	Gm42756
Cdc14a	0	2.60448625640359	0.986	0.475	0	0	Cdc14a
St3gal6	0	2.34171633431167	0.738	0.231	0	0	St3gal6
Syt2	0	-3.05540053142479	0.174	0.68	0	0	Syt2
Colec12	0	2.10619575793406	0.89	0.387	0	0	Colec12
Pi15	0	3.36027396291159	0.585	0.088	0	0	Pi15
Tbx3	0	-3.11286161874007	0.168	0.664	0	0	Tbx3
Clmp	0	-3.18122183799102	0.166	0.655	0	0	Clmp
Slit1	0	2.09126759697679	0.786	0.302	0	0	Slit1
Etv1	0	-4.3034576921815	0.21	0.694	0	0	Etv1
Gm5535	0	3.06034954811618	0.622	0.139	0	0	Gm5535
Egfem1	0	-4.42543282925547	0.247	0.724	0	0	Egfem1
Rgs6	0	-3.8626851602356	0.204	0.68	0	0	Rgs6
Epha4	0	2.06314635323399	0.868	0.395	0	0	Epha4
Chat	0	2.11544536212317	0.97	0.5	0	0	Chat
Adgrl3	0	-3.24924192518794	0.291	0.76	0	0	Adgrl3
Bnc2	0	2.48035727879052	0.998	0.529	0	0	Bnc2
Specc1	0	2.5956815807697	0.955	0.49	0	0	Specc1
Pld5	0	1.65668195279461	0.939	0.476	0	0	Pld5
Scube1	0	1.35099682354175	0.885	0.423	0	0	Scube1
Cadps2	0	-4.36496912385211	0.145	0.604	0	0	Cadps2
St6galnac3	0	2.75265306176821	0.943	0.486	0	0	St6galnac3
Casz1	0	1.81378915187207	0.974	0.517	0	0	Casz1
Tcf7l2	0	1.00989386095121	0.94	0.484	0	0	Tcf7l2
Gfra1	0	-4.6756705859556	0.095	0.55	0	0	Gfra1
Alcam	0	-3.19124798883018	0.391	0.843	0	0	Alcam
C130073E24Rik	0	-3.02228954886499	0.276	0.724	0	0	C130073E24Rik
Plcxd3	0	2.26679510540264	0.979	0.533	0	0	Plcxd3
Mdga1	0	2.53311422354747	0.656	0.216	0	0	Mdga1
Piezo1	0	1.84783720723853	0.846	0.406	0	0	Piezo1
Gria3	0	-4.48950633929489	0.072	0.511	0	0	Gria3
Vwa5b1	0	-4.27327294021076	0.054	0.493	0	0	Vwa5b1
Fmn1	0	-2.43767731476019	0.152	0.587	0	0	Fmn1
Prkg1	0	-4.69091401326115	0.405	0.84	0	0	Prkg1
Ly6e	0	2.43022657674561	0.716	0.282	0	0	Ly6e
Chst8	0	-3.80535855237928	0.05	0.483	0	0	Chst8
Man1a	0	-2.34475525905294	0.327	0.76	0	0	Man1a
Plpp4	0	2.66871839889417	0.608	0.179	0	0	Plpp4
Ccbe1	0	0.811816888894001	0.798	0.372	0	0	Ccbe1
Fam19a2	0	1.21261108207347	0.74	0.317	0	0	Fam19a2
Zfhx4	0	-2.1718866927332	0.358	0.78	0	0	Zfhx4
Ptprt	0	2.42093572035403	0.998	0.578	0	0	Ptprt
Gm45323	0	-2.93081790695264	0.137	0.557	0	0	Gm45323
Chrna7	0	1.48858485851923	0.954	0.534	0	0	Chrna7
Plcb1	0	-2.50196924778465	0.345	0.764	0	0	Plcb1
Fgd6	0	1.98920645404162	0.85	0.432	0	0	Fgd6
Hs6st3	0	-2.86169473225583	0.399	0.816	0	0	Hs6st3
Gm2694	0	2.57113693028754	0.583	0.168	0	0	Gm2694
Ngef	0	2.80391065089733	0.531	0.118	0	0	Ngef
Dok6	0	-2.17953650286671	0.246	0.659	0	0	Dok6
Bcar3	0	2.07197141915818	0.942	0.53	0	0	Bcar3
Cacnb4	0	-3.60679006185683	0.054	0.465	0	0	Cacnb4
Lrig3	0	2.72945331105362	0.538	0.127	0	0	Lrig3
Nav2	0	-2.98368193905679	0.137	0.547	0	0	Nav2
4930590L20Rik	0	-3.00226565776012	0.092	0.5	0	0	4930590L20Rik
Prima1	0	2.28354546163257	0.657	0.249	0	0	Prima1
Sidt1	0	1.83181532620878	0.824	0.417	0	0	Sidt1
Pcsk1	0	-2.62788861819723	0.145	0.551	0	0	Pcsk1
Fam19a5	0	1.74731126153177	0.969	0.563	0	0	Fam19a5
Dsc3	0	3.73831145548971	0.46	0.054	0	0	Dsc3
Ablim3	0	-1.98792959210453	0.161	0.567	0	0	Ablim3
Abcc8	0	1.9263212881075	0.734	0.33	0	0	Abcc8
Mfsd4a	0	-3.09560968028727	0.166	0.568	0	0	Mfsd4a
Pknox2	0	2.65450855029154	0.596	0.195	0	0	Pknox2
Sel1l3	0	1.86325297934265	0.679	0.279	0	0	Sel1l3
Arhgap10	0	1.53740553908763	0.784	0.385	0	0	Arhgap10
Slc44a5	0	-3.78765742567881	0.135	0.533	0	0	Slc44a5
Dysf	0	-2.26639838390447	0.134	0.531	0	0	Dysf
Scn9a	0	-1.82422108526443	0.33	0.727	0	0	Scn9a
Pde11a	0	1.77125110023093	0.661	0.266	0	0	Pde11a
Tnr	0	-3.1374954533776	0.213	0.607	0	0	Tnr
Arhgap15	0	-3.85974074450695	0.08	0.474	0	0	Arhgap15
Tmem8b	0	-2.21711228673598	0.211	0.604	0	0	Tmem8b
Grid1	0	-4.58472966064352	0.099	0.492	0	0	Grid1
Kcnk10	0	-2.29932033730076	0.184	0.577	0	0	Kcnk10
Adamts5	0	-3.79315777302975	0.083	0.476	0	0	Adamts5
Dgkb	0	-3.71437135903529	0.504	0.893	0	0	Dgkb
Adgrl2	0	-3.46132601432462	0.087	0.475	0	0	Adgrl2
Dgkg	0	-3.26803621768524	0.327	0.714	0	0	Dgkg
Sorcs1	0	-2.80671645334855	0.214	0.597	0	0	Sorcs1
Tmem150c	0	-4.16378104994832	0.036	0.418	0	0	Tmem150c
Pde7b	0	1.45655691069172	0.626	0.244	0	0	Pde7b
Tbx3os1	0	-3.95315393235795	0.057	0.437	0	0	Tbx3os1
Creb5	0	-3.00703525449346	0.145	0.521	0	0	Creb5
Syt6	0	1.94634578153374	0.99	0.616	0	0	Syt6
Dach1	0	-4.27692518208163	0.121	0.495	0	0	Dach1
Trpc7	0	1.65950292415564	0.777	0.403	0	0	Trpc7
Rab3b	0	1.38817606258427	0.738	0.365	0	0	Rab3b
Tmem130	0	-2.71277426278969	0.095	0.468	0	0	Tmem130
Unc13c	0	-2.76152197860434	0.248	0.62	0	0	Unc13c
Gm45341	0	-3.0227624102991	0.096	0.467	0	0	Gm45341
Tmem108	0	-2.23643367297131	0.473	0.841	0	0	Tmem108
Bean1	0	-1.79935014947428	0.184	0.549	0	0	Bean1
Mill2	0	-1.53095464869803	0.259	0.624	0	0	Mill2
Stxbp6	0	-3.76210773511218	0.092	0.457	0	0	Stxbp6
Rgs20	0	2.37398583188247	0.658	0.295	0	0	Rgs20
Pde1a	0	-4.36571895540418	0.073	0.436	0	0	Pde1a
Ngfr	0	-3.15033783522717	0.095	0.457	0	0	Ngfr
Epha5	0	-3.42863169081578	0.446	0.807	0	0	Epha5
Zfhx3	0	-3.13178333294289	0.173	0.534	0	0	Zfhx3
Whrn	0	2.01124163351874	0.589	0.228	0	0	Whrn
Mast4	0	-2.50249761418034	0.25	0.61	0	0	Mast4
Clmn	0	-1.59345377920352	0.387	0.747	0	0	Clmn
Prkd1	0	-3.9141377554616	0.056	0.415	0	0	Prkd1
Grik1	0	2.49948859651524	0.964	0.606	0	0	Grik1
Arrb1	0	-1.35999041259654	0.294	0.651	0	0	Arrb1
1810041L15Rik	0	1.54379114040039	0.807	0.45	0	0	1810041L15Rik
Kcnh8	0	-3.23267547741909	0.071	0.427	0	0	Kcnh8
Dmkn	0	1.8273021391928	0.57	0.215	0	0	Dmkn
Robo2	0	-4.45511459813301	0.198	0.551	0	0	Robo2
Ptchd1	0	-4.26047054371213	0.027	0.378	0	0	Ptchd1
Glce	0	-1.4691483543383	0.217	0.567	0	0	Glce
Cpq	0	-1.62213206434673	0.271	0.621	0	0	Cpq
Ankrd44	0	-1.41819507252154	0.241	0.59	0	0	Ankrd44
Cmah	0	-4.4630753461182	0.063	0.408	0	0	Cmah
Simc1	0	-2.87707079104892	0.053	0.395	0	0	Simc1
Tspan13	0	-1.61935427588831	0.216	0.557	0	0	Tspan13
Stk32a	0	-3.95655417555886	0.048	0.389	0	0	Stk32a
4930555F03Rik	0	-3.00311137657223	0.086	0.427	0	0	4930555F03Rik
Zfp804a	0	-4.39793263457024	0.345	0.685	0	0	Zfp804a
St18	0	-4.07271382157075	0.061	0.401	0	0	St18
Cpne2	0	-1.7033806701735	0.198	0.538	0	0	Cpne2
Gch1	0	1.36662171833408	0.762	0.422	0	0	Gch1
Dlgap2	0	1.92306812839311	0.991	0.652	0	0	Dlgap2
Htr3a	0	-2.5946458499867	0.132	0.471	0	0	Htr3a
Rspo2	0	1.74343019890702	0.818	0.479	0	0	Rspo2
Ntrk3	0	-3.81045241688772	0.295	0.633	0	0	Ntrk3
Tmem200a	0	-2.31387639207068	0.104	0.442	0	0	Tmem200a
Kctd12	0	-2.11087087586106	0.234	0.572	0	0	Kctd12
Gm11342	0	-4.52323026591204	0.079	0.417	0	0	Gm11342
Gfod1	0	-2.47952217128532	0.079	0.417	0	0	Gfod1
Calb2	0	0.723485203073997	0.835	0.499	0	0	Calb2
Rit2	0	-1.27391670175241	0.51	0.846	0	0	Rit2
Ndst3	0	-3.5308005548536	0.05	0.385	0	0	Ndst3
Jph1	0	1.73374586218917	0.729	0.397	0	0	Jph1
Stac2	0	1.74298169831887	0.56	0.229	0	0	Stac2
Kcnq5	0	-2.86214632224316	0.581	0.911	0	0	Kcnq5
Entpd3	0	-1.55157019686729	0.448	0.776	0	0	Entpd3
Tmem176a	0	-2.05118797670249	0.171	0.499	0	0	Tmem176a
Gm42439	0	-2.26602426396637	0.117	0.444	0	0	Gm42439
Tenm3	0	-2.29900641982968	0.429	0.756	0	0	Tenm3
Fgf12	0	-1.79105683633569	0.194	0.52	0	0	Fgf12
Rbfox3	0	-1.58064783593557	0.347	0.672	0	0	Rbfox3
Wipi1	0	-1.35181315164392	0.38	0.705	0	0	Wipi1
Kcnt2	0	-2.48520779799824	0.605	0.929	0	0	Kcnt2
Cdh11	0	-1.3289407108734	0.358	0.682	0	0	Cdh11
Bdkrb2	0	-2.45764623993127	0.104	0.428	0	0	Bdkrb2
Scml4	0	1.82481232594757	0.714	0.39	0	0	Scml4
Asap2	0	-1.43493309463053	0.281	0.605	0	0	Asap2
Hecw1	0	-1.35299686032349	0.429	0.752	0	0	Hecw1
Gm26883	0	2.16589860881913	0.939	0.616	0	0	Gm26883
Thsd7a	0	-3.24037748103326	0.177	0.498	0	0	Thsd7a
Gpr176	0	-2.08699309731759	0.12	0.44	0	0	Gpr176
Tpd52l1	0	1.62733238475803	0.628	0.308	0	0	Tpd52l1
Cntn3	0	-2.54821751699974	0.168	0.488	0	0	Cntn3
Tmod1	0	-1.54646142099404	0.49	0.809	0	0	Tmod1
Cadm2	0	-3.26559743116684	0.18	0.497	0	0	Cadm2
Strip2	0	1.97123209345784	0.534	0.218	0	0	Strip2
Slc8a3	0	-2.54632004305767	0.079	0.395	0	0	Slc8a3
Cttnbp2	0	-2.33591924036886	0.165	0.481	0	0	Cttnbp2
Hmcn1	0	-3.39652152411727	0.178	0.493	0	0	Hmcn1
Plxna2	0	1.5138819790029	0.898	0.584	0	0	Plxna2
Nos1	0	-4.13590078514663	0.484	0.798	0	0	Nos1
Ebf3	0	1.68820314443773	0.933	0.619	0	0	Ebf3
Chgb	0	1.6134826535914	0.732	0.418	0	0	Chgb
Kcnab1	0	-2.69094448276551	0.405	0.719	0	0	Kcnab1
Ntrk2	0	-4.27083823228521	0.034	0.348	0	0	Ntrk2
Vcan	0	-2.12959738887716	0.252	0.565	0	0	Vcan
Edil3	0	-2.36328961877476	0.229	0.541	0	0	Edil3
Gabrg3	0	-1.67255129917954	0.477	0.788	0	0	Gabrg3
Adcy1	0	1.5274463414369	0.608	0.297	0	0	Adcy1
Col25a1	0	-4.38790470905359	0.112	0.422	0	0	Col25a1
Pde1c	0	-2.07325011138208	0.286	0.596	0	0	Pde1c
Sybu	0	-1.8567671832522	0.282	0.592	0	0	Sybu
Satb2	0	1.36320026732695	0.549	0.24	0	0	Satb2
Psd3	0	1.41749260383894	0.927	0.618	0	0	Psd3
Arhgap42	0	-1.31880580583537	0.437	0.745	0	0	Arhgap42
Trim9	0	1.67876876088665	0.763	0.456	0	0	Trim9
Lama4	0	-3.19448295299489	0.076	0.382	0	0	Lama4
Kitl	0	-3.46437600389666	0.057	0.363	0	0	Kitl
Galnt14	0	2.75773885222667	0.454	0.151	0	0	Galnt14
Prkcb	0	1.25636269980032	0.97	0.67	0	0	Prkcb
Ltk	0	-3.58727622099306	0.049	0.348	0	0	Ltk
Nfia	0	1.07675489313193	0.964	0.665	0	0	Nfia
Ptpro	0	-2.7811529825801	0.07	0.368	0	0	Ptpro
Slitrk5	0	1.81023695952617	0.473	0.176	0	0	Slitrk5
Nxn	0	-1.69125515216588	0.43	0.726	0	0	Nxn
Tanc1	0	-3.39911109297921	0.045	0.336	0	0	Tanc1
Lin7a	0	-2.95226734400229	0.077	0.367	0	0	Lin7a
Itgb5	0	2.0549603382046	0.43	0.14	0	0	Itgb5
Fbn1	0	-3.5455882678967	0.035	0.324	0	0	Fbn1
Maml2	0	1.20396870657731	0.69	0.401	0	0	Maml2
Thsd7b	0	-2.10460678315567	0.472	0.76	0	0	Thsd7b
Lrfn5	0	-1.40238478824245	0.525	0.813	0	0	Lrfn5
Elmo1	0	1.50785304697661	0.539	0.252	0	0	Elmo1
Gria1	0	0.707321131509248	0.826	0.54	0	0	Gria1
Rtn4rl1	0	-3.81659031321398	0.031	0.316	0	0	Rtn4rl1
Sncg	0	-2.22413693870846	0.401	0.683	0	0	Sncg
Nrg3os	0	1.55656543686403	0.817	0.536	0	0	Nrg3os
Rasgrf2	0	-3.95115220247171	0.04	0.319	0	0	Rasgrf2
Gm28376	0	1.81280438866792	0.561	0.285	0	0	Gm28376
Galnt17	0	1.83015880032536	0.984	0.71	0	0	Galnt17
Nrxn3	0	-2.8865741432905	0.522	0.796	0	0	Nrxn3
Arhgap31	0	1.21306183157965	0.755	0.481	0	0	Arhgap31
Hecw2	0	-1.21818726206842	0.479	0.751	0	0	Hecw2
Zfp521	0	1.62325597614165	0.978	0.706	0	0	Zfp521
Kcns3	0	1.82852079873825	0.531	0.261	0	0	Kcns3
Plxdc1	0	1.40941739530641	0.622	0.353	0	0	Plxdc1
Vipr2	0	2.02687910069688	0.366	0.098	0	0	Vipr2
Nfix	0	0.944788888561916	0.874	0.607	0	0	Nfix
Akap12	0	-1.08196028425531	0.551	0.818	0	0	Akap12
Unc5c	0	0.631273760136955	0.964	0.698	0	0	Unc5c
Zswim5	0	1.60998464044252	0.635	0.37	0	0	Zswim5
Tm4sf1	0	1.1850148477501	0.69	0.425	0	0	Tm4sf1
Rgs7	0	-1.95775566679307	0.61	0.874	0	0	Rgs7
Sgcz	0	-4.31943986456681	0.402	0.666	0	0	Sgcz
Tenm2	0	-1.39023475966498	0.548	0.812	0	0	Tenm2
Enpp6	0	1.31750272392366	0.616	0.353	0	0	Enpp6
Gm14249	0	2.2947075950757	0.364	0.103	0	0	Gm14249
Abtb2	0	1.49432908076116	0.519	0.259	0	0	Abtb2
Gm28154	0	2.35072297517868	0.371	0.112	0	0	Gm28154
Spock3	0	-2.55033048346241	0.39	0.649	0	0	Spock3
Ednrb	0	1.69580980094155	0.425	0.167	0	0	Ednrb
Ephb2	0	1.30890675685126	0.791	0.534	0	0	Ephb2
Gm20642	0	1.3890632639088	0.902	0.645	0	0	Gm20642
Syne2	0	1.46195588625003	0.945	0.688	0	0	Syne2
Mllt3	0	-1.12614121946195	0.557	0.813	0	0	Mllt3
Tox	0	1.9198702090166	0.998	0.743	0	0	Tox
Ly6c1	0	3.11979358775818	0.32	0.065	0	0	Ly6c1
Arid5b	0	-1.26835914293467	0.591	0.845	0	0	Arid5b
Slit3	0	0.885424409246805	0.943	0.69	0	0	Slit3
Dnajc15	0	1.59975298356223	0.7	0.449	0	0	Dnajc15
Gm12216	0	1.55970874378072	0.467	0.218	0	0	Gm12216
Dcbld2	0	1.40727713307387	0.889	0.64	0	0	Dcbld2
Igsf11	0	1.83427047387712	0.383	0.136	0	0	Igsf11
Gpc6	0	1.20363260022278	0.996	0.75	0	0	Gpc6
Gucy1a2	0	-1.27518421665601	0.617	0.863	0	0	Gucy1a2
Stim2	0	1.44480043011359	0.718	0.474	0	0	Stim2
Frmd4b	0	1.44536842904891	0.993	0.751	0	0	Frmd4b
Esrrg	0	1.4198602347443	0.754	0.513	0	0	Esrrg
Col5a3	0	1.73769050432888	0.506	0.267	0	0	Col5a3
Arhgef10	0	1.63778643817169	0.52	0.283	0	0	Arhgef10
Hmcn2	0	0.657953580613882	0.957	0.72	0	0	Hmcn2
Tm4sf4	0	1.03199764797127	0.912	0.677	0	0	Tm4sf4
Lgi1	0	1.13188378075981	0.718	0.484	0	0	Lgi1
Sphkap	0	0.971419692708831	0.78	0.548	0	0	Sphkap
Plod2	0	1.56077171675667	0.982	0.751	0	0	Plod2
Cacng3	0	3.22621051398932	0.275	0.046	0	0	Cacng3
Rgl1	0	1.28735367719573	0.783	0.556	0	0	Rgl1
Ubash3b	0	1.03773459907717	0.764	0.537	0	0	Ubash3b
Kalrn	0	1.57417809910284	0.982	0.755	0	0	Kalrn
Gucy1a1	0	0.913976434297818	0.891	0.666	0	0	Gucy1a1
Klf7	0	-1.29345692588553	0.711	0.935	0	0	Klf7
Stxbp5l	0	0.968966794279279	0.972	0.748	0	0	Stxbp5l
Cxcl12	0	2.91445931986619	0.268	0.048	0	0	Cxcl12
Pcdh7	0	1.74549295006727	0.999	0.779	0	0	Pcdh7
Xylt1	0	1.93086290098267	0.984	0.764	0	0	Xylt1
Ntn4	0	1.18794392409297	0.691	0.472	0	0	Ntn4
Gm3294	0	1.15528813193185	0.736	0.519	0	0	Gm3294
Prune2	0	-1.60028603528673	0.651	0.867	0	0	Prune2
Rgcc	0	2.44464068488711	0.29	0.078	0	0	Rgcc
Fam19a1	0	0.982823992428575	0.993	0.783	0	0	Fam19a1
Epb41l4b	0	1.13623440964135	0.712	0.506	0	0	Epb41l4b
Tmem132cos	0	3.53665505838879	0.236	0.031	0	0	Tmem132cos
Hs3st1	0	2.46025995943655	0.285	0.081	0	0	Hs3st1
Slc12a2	0	1.15589195820214	0.698	0.494	0	0	Slc12a2
Pbx1	0	0.827179261980115	0.982	0.779	0	0	Pbx1
Airn	0	0.566803605266837	0.961	0.758	0	0	Airn
Wipf1	0	1.1171897951825	0.708	0.506	0	0	Wipf1
Nfib	0	1.31420208644537	0.986	0.784	0	0	Nfib
Smarca2	0	1.30564986800973	0.912	0.711	0	0	Smarca2
Gng2	0	-1.56478053569799	0.632	0.831	0	0	Gng2
Gm13388	0	3.00225236093035	0.229	0.04	0	0	Gm13388
Rgmb	0	0.98337626592465	0.866	0.678	0	0	Rgmb
Dock2	0	2.7948129858417	0.237	0.05	0	0	Dock2
Ncam2	0	-2.07143867955244	0.773	0.96	0	0	Ncam2
Pkp1	0	2.25802539994995	0.23	0.044	0	0	Pkp1
Gria2	0	1.66786851688051	0.988	0.804	0	0	Gria2
Cntln	0	1.23411802581072	0.824	0.641	0	0	Cntln
Lrrtm4	0	-2.71046572389913	0.676	0.859	0	0	Lrrtm4
Slc5a7	0	1.25394975539801	0.878	0.696	0	0	Slc5a7
Cacna1e	0	1.53365640141977	0.993	0.812	0	0	Cacna1e
Pitpnc1	0	1.10350184849768	0.986	0.805	0	0	Pitpnc1
Alk	0	1.50482236475318	0.997	0.818	0	0	Alk
Grip1	0	1.23535970106785	0.991	0.812	0	0	Grip1
Tc2n	0	2.2688297959351	0.228	0.051	0	0	Tc2n
Heatr5a	0	1.35398961665422	0.902	0.729	0	0	Heatr5a
9530059O14Rik	0	-2.00353841240482	0.562	0.735	0	0	9530059O14Rik
Ppm1e	0	1.00376937692751	0.794	0.628	0	0	Ppm1e
Tmem117	0	1.67707588771653	0.984	0.818	0	0	Tmem117
Pvt1	0	1.27381062652959	0.977	0.811	0	0	Pvt1
Samd4	0	0.939151479243013	0.972	0.809	0	0	Samd4
Cntn5	0	-4.57979267579217	0.657	0.82	0	0	Cntn5
Dgkd	0	1.17425421258558	0.876	0.714	0	0	Dgkd
Pde4b	0	1.70496659584573	0.999	0.837	0	0	Pde4b
Kcnq2	0	0.885790339199131	0.818	0.657	0	0	Kcnq2
Parvb	0	0.950322571397051	0.839	0.681	0	0	Parvb
Ankrd6	0	0.789968134746136	0.944	0.791	0	0	Ankrd6
Magi3	0	1.07092013590174	0.883	0.731	0	0	Magi3
Syne1	0	-1.26641069344714	0.802	0.952	0	0	Syne1
Folr1	0	3.26501739005809	0.17	0.024	0	0	Folr1
Rfx3	0	1.35123518847525	0.964	0.818	0	0	Rfx3
Prickle2	0	1.13040263018215	0.972	0.827	0	0	Prickle2
Ptprj	0	0.803964510341488	0.911	0.77	0	0	Ptprj
Slit2	0	0.815322298255905	0.994	0.853	0	0	Slit2
Syn2	0	0.85825372541438	0.986	0.851	0	0	Syn2
Ptpn3	0	0.9130887440443	0.849	0.718	0	0	Ptpn3
Pid1	0	0.678926490314816	0.968	0.838	0	0	Pid1
Pde5a	0	0.810790823883538	0.986	0.861	0	0	Pde5a
Setbp1	0	0.893344194738397	0.983	0.861	0	0	Setbp1
Reps1	0	1.14649763926775	0.896	0.781	0	0	Reps1
Slc2a13	0	0.601327325478911	0.976	0.861	0	0	Slc2a13
Atp8a1	0	-0.957285795725514	0.801	0.915	0	0	Atp8a1
Sgpp2	0	0.87854797595573	0.959	0.847	0	0	Sgpp2
Frmpd4	0	-1.67946324391139	0.745	0.855	0	0	Frmpd4
Dscam	0	1.43076193663503	0.998	0.889	0	0	Dscam
Pde4d	0	-1.67863639573761	0.879	0.987	0	0	Pde4d
Enox1	0	1.220530337175	0.998	0.891	0	0	Enox1
Pcdh9	0	-2.47553275943489	0.81	0.916	0	0	Pcdh9
Fry	0	-0.804390283093811	0.835	0.94	0	0	Fry
9330182L06Rik	0	1.08269425544095	0.977	0.875	0	0	9330182L06Rik
Fmn2	0	1.27870150943333	0.975	0.876	0	0	Fmn2
Nfasc	0	0.849081799840648	0.941	0.843	0	0	Nfasc
Tns3	0	1.40835204177224	0.997	0.899	0	0	Tns3
Bin1	0	0.963020176485756	0.938	0.84	0	0	Bin1
Nrg1	0	-1.60112964869182	0.84	0.937	0	0	Nrg1
Dmd	0	-1.28567297026787	0.885	0.981	0	0	Dmd
Tbc1d5	0	0.858770041759643	0.863	0.767	0	0	Tbc1d5
Tln2	0	0.999236292465289	0.994	0.899	0	0	Tln2
Zfp609	0	0.915896484777874	0.928	0.841	0	0	Zfp609
Pcsk2	0	0.917104546058743	0.998	0.917	0	0	Pcsk2
Ptprg	0	0.631623752743813	0.995	0.917	0	0	Ptprg
Fgfr2	0	1.05266486798442	0.975	0.898	0	0	Fgfr2
Unc80	0	0.902005907225566	0.988	0.916	0	0	Unc80
Auts2	0	-2.68209021203065	0.916	0.988	0	0	Auts2
Klhl29	0	0.649995071671572	0.956	0.886	0	0	Klhl29
Skap2	0	0.943812386574667	0.949	0.88	0	0	Skap2
Ttc28	0	0.67335159474165	0.959	0.891	0	0	Ttc28
Arhgef28	0	0.692308070522291	0.996	0.929	0	0	Arhgef28
Plce1	0	0.852030250273267	0.999	0.933	0	0	Plce1
Sema6d	0	1.36647726139866	0.998	0.933	0	0	Sema6d
B3galt1	0	0.528434624059089	0.98	0.916	0	0	B3galt1
Nkain2	0	1.14386211777218	0.994	0.93	0	0	Nkain2
Lsamp	0	-1.67873182871453	0.918	0.981	0	0	Lsamp
Agbl4	0	0.838842659535854	0.994	0.932	0	0	Agbl4
Atxn1	0	1.03680481015883	0.993	0.931	0	0	Atxn1
Celf2	0	0.501854577788171	0.946	0.887	0	0	Celf2
Mtcl1	0	0.984753356993705	0.982	0.925	0	0	Mtcl1
Mdga2	0	1.22962812791928	0.999	0.943	0	0	Mdga2
Tnpo1	0	0.990495183602778	0.976	0.921	0	0	Tnpo1
Cog5	0	0.889627934620799	0.951	0.897	0	0	Cog5
Tshz2	0	1.79089298510559	1	0.947	0	0	Tshz2
Trpm3	0	0.794912367673763	0.999	0.947	0	0	Trpm3
Rbfox1	0	1.77973763110018	1	0.949	0	0	Rbfox1
Phf20l1	0	0.885877854454478	0.967	0.916	0	0	Phf20l1
Pde10a	0	0.92326790908261	0.997	0.948	0	0	Pde10a
Btbd9	0	1.07524252734082	0.99	0.941	0	0	Btbd9
Slc7a14	0	0.813321401028651	0.989	0.943	0	0	Slc7a14
Eml6	0	0.583391535781055	0.993	0.952	0	0	Eml6
Dip2c	0	0.634049444824599	0.982	0.943	0	0	Dip2c
Dnm3	0	0.592652761388039	0.989	0.951	0	0	Dnm3
Cdh2	0	0.720807884765243	0.996	0.96	0	0	Cdh2
Cyth3	0	0.674016230205527	0.989	0.957	0	0	Cyth3
Ptprn2	0	0.848347158140319	0.998	0.966	0	0	Ptprn2
Dennd1a	0	0.768826315787867	0.986	0.955	0	0	Dennd1a
Nlgn1	0	0.800930958773459	1	0.969	0	0	Nlgn1
Kcnma1	0	1.0719943838493	1	0.97	0	0	Kcnma1
Tcf4	0	0.568045984296776	1	0.97	0	0	Tcf4
Ppm1h	0	0.673878965859255	0.997	0.968	0	0	Ppm1h
Anks1b	0	-0.773875786065654	0.934	0.963	0	0	Anks1b
Rab3c	0	0.436702156431837	0.999	0.971	0	0	Rab3c
Erc2	0	0.635987756821196	0.999	0.973	0	0	Erc2
Filip1	0	0.96579012602148	0.99	0.964	0	0	Filip1
Mapk10	0	0.486795031016685	0.998	0.973	0	0	Mapk10
Nrg3	0	1.16527783750232	1	0.975	0	0	Nrg3
Snap25	0	0.954931751166315	1	0.978	0	0	Snap25
Pcbp3	0	0.724520634619656	1	0.978	0	0	Pcbp3
Dpysl3	0	-0.795235442328021	0.953	0.975	0	0	Dpysl3
Negr1	0	1.3646374751538	1	0.979	0	0	Negr1
Ahi1	0	0.562060507982681	0.998	0.977	0	0	Ahi1
Eml5	0	0.514220265735127	0.998	0.978	0	0	Eml5
Map1b	0	-1.06815048526314	0.965	0.984	0	0	Map1b
Arhgap26	0	0.609761141262425	0.999	0.98	0	0	Arhgap26
Adgrb3	0	0.72214278377192	1	0.983	0	0	Adgrb3
Ralyl	0	0.851728623054622	0.988	0.971	0	0	Ralyl
Plekha5	0	-1.24819956954042	0.967	0.983	0	0	Plekha5
Dpyd	0	1.10655267017805	1	0.985	0	0	Dpyd
App	0	0.600105431823351	0.997	0.982	0	0	App
Cacna2d1	0	0.654650540685686	0.999	0.985	0	0	Cacna2d1
Syt1	0	0.709201694225114	1	0.988	0	0	Syt1
Lncpint	0	0.60614062490404	0.995	0.985	0	0	Lncpint
Prkce	0	0.572712789100643	0.999	0.99	0	0	Prkce
Ank2	0	-0.759607187996593	1	0.995	0	0	Ank2
Zbtb20	0	0.536948315180855	0.999	0.997	0	0	Zbtb20
Homer2	2.91859598445997e-307	1.52449183961178	0.482	0.238	6.97281766647331e-303	0	Homer2
Lyst	4.77846459875492e-307	0.618294041520661	0.956	0.909	1.14162297728854e-302	0	Lyst
Camk2d	7.60726188329795e-306	-0.678476977348247	0.922	0.969	1.81745093653871e-301	0	Camk2d
Gm16070	8.20912798448304e-304	1.66935546277711	0.462	0.217	1.96124276677284e-299	0	Gm16070
Atp2b4	8.49671015726321e-304	-1.07677807322467	0.641	0.831	2.02994902367175e-299	0	Atp2b4
Tmeff2	5.90776533147539e-303	-4.34109995164281	0.182	0.462	1.41142421534279e-298	0	Tmeff2
Atp8a2	3.80926837143386e-302	-1.05538241304976	0.578	0.82	9.10072306619264e-298	0	Atp8a2
Map4	6.55172743309754e-302	-0.498040699392636	0.954	0.982	1.56527320104133e-297	0	Map4
Klf12	3.35985382924805e-301	-1.41983022748811	0.313	0.62	8.02702678345653e-297	0	Klf12
Kif26b	2.39828256512656e-300	-4.40702132164778	0.07	0.34	5.72973687634388e-296	0	Kif26b
Fam163a	6.36344261851249e-300	0.715074123597376	0.941	0.795	1.52029007598882e-295	0	Fam163a
Apbb2	8.08195943634141e-300	-1.04804560362265	0.616	0.829	1.93086092893633e-295	0	Apbb2
Dock4	3.26113464697183e-299	0.564097933686821	0.956	0.828	7.7911767850804e-295	0	Dock4
Cbln1	5.26232073291304e-298	2.43693448672841	0.228	0.056	1.25722104630025e-293	0	Cbln1
Sez6	7.51302109849125e-298	1.17707079362608	0.624	0.392	1.79493587064054e-293	0	Sez6
Lrrc8b	1.94965151177475e-297	-1.12129059131089	0.372	0.694	4.65791242678105e-293	0	Lrrc8b
Cpne4	2.58923491190896e-297	-3.62468810222587	0.279	0.554	6.18594112804169e-293	0	Cpne4
Tmem219	1.04747309300813e-296	-1.68974064141968	0.255	0.56	2.50251796650572e-292	0	Tmem219
Cdc42bpa	3.27656909792644e-295	0.485759060004713	0.981	0.964	7.82805123185605e-291	0	Cdc42bpa
P3h2	2.38060488819095e-293	-3.93477662892048	0.041	0.304	5.68750313837699e-289	0	P3h2
Lrrc4c	3.03129692575593e-293	-1.57162025111602	0.647	0.8	7.24207148532349e-289	0	Lrrc4c
Adcy5	8.22655350855576e-293	-1.37005839217182	0.309	0.623	1.96540589872906e-288	0	Adcy5
Cntnap5a	4.20089206888256e-292	-1.63050102261718	0.673	0.823	1.00363512417673e-287	0	Cntnap5a
Tnrc6c	1.02828080779516e-291	0.494572351184917	0.981	0.965	2.45666567790342e-287	0	Tnrc6c
Nck2	1.26724989351048e-291	-1.35921001718689	0.278	0.593	3.02758672058589e-287	0	Nck2
Dner	1.60277777241553e-291	0.543992357823285	0.973	0.897	3.82919637607794e-287	0	Dner
S100a11	1.98177505834807e-290	-2.16343190727148	0.223	0.521	4.73465879189938e-286	0	S100a11
Myo1b	4.45220551613002e-290	-2.75188177070761	0.063	0.337	1.06367641985862e-285	0	Myo1b
Astn2	1.4818344599572e-289	-2.68195518271189	0.474	0.704	3.54025070828374e-285	0	Astn2
Sulf2	1.54594866416632e-288	1.18848751030745	0.581	0.328	3.69342595355976e-284	0	Sulf2
Hs3st2	3.52272856557156e-288	-1.26655211898112	0.283	0.606	8.41615081600701e-284	0	Hs3st2
Smad9	1.29962129442072e-287	-2.0895485122308	0.083	0.372	3.10492523450054e-283	0	Smad9
Gm16499	1.59799257513375e-286	1.64277255222316	0.399	0.169	3.81776406125204e-282	0	Gm16499
Plppr5	1.87763906003723e-286	0.839137472048264	0.847	0.706	4.48586747833494e-282	0	Plppr5
Cd200	1.00540897957164e-285	-1.28793089064849	0.335	0.637	2.4020225930946e-281	0	Cd200
Cachd1	1.64535578909622e-285	-3.32450032227643	0.064	0.328	3.93091951572979e-281	0	Cachd1
Grid2ip	2.2146627441314e-285	1.99709332797949	0.297	0.098	5.29105076200433e-281	0	Grid2ip
Bves	3.62591269787763e-285	-2.19436732757893	0.209	0.481	8.66266802649943e-281	0	Bves
Cdh6	5.37439585390081e-285	-2.93209033730959	0.197	0.481	1.28399691345544e-280	0	Cdh6
Hmgcs1	3.00719285683541e-284	-1.05632701014625	0.565	0.783	7.18448445426548e-280	0	Hmgcs1
Etl4	1.84358954676539e-283	-2.45506122429669	0.221	0.518	4.40451978617719e-279	0	Etl4
Xist	5.60345967122291e-283	0.882362484144887	0.743	0.611	1.33872255005187e-278	0	Xist
Phf24	3.22091979663163e-282	-1.31194814538286	0.245	0.563	7.69509948613262e-278	0	Phf24
Ccnjl	2.18985358727874e-281	-2.37628267945843	0.11	0.39	5.23177920536763e-277	0	Ccnjl
Il20ra	3.45813461031055e-280	-4.54723206376525	0.015	0.256	8.26182939749293e-276	0	Il20ra
Thsd4	7.61848356380363e-280	-2.308405834517	0.284	0.547	1.82013190822833e-275	0	Thsd4
Syt17	2.8082035076856e-279	0.787689318590091	0.868	0.753	6.70907900021166e-275	0	Syt17
Xkr4	2.95734926169014e-277	0.644712572257205	0.968	0.913	7.06540312110392e-273	0	Xkr4
Tmc3	3.29189558769633e-277	-1.86170447150059	0.241	0.517	7.86466774856531e-273	0	Tmc3
Styk1	6.9678707740646e-277	-4.48320612678594	0.016	0.256	1.66469400663177e-272	0	Styk1
Tle3	1.17388158726264e-275	1.56480016726597	0.417	0.195	2.80452050012916e-271	0	Tle3
Grik2	6.16295342939901e-275	0.543791919887533	0.955	0.846	1.47239120381772e-270	0	Grik2
Fbln5	1.01515032518307e-274	2.17054614013569	0.256	0.076	2.42529564189487e-270	0	Fbln5
C1ql1	3.39514243921752e-274	-3.51707752812221	0.045	0.299	8.11133480153457e-270	0	C1ql1
Serpini1	1.65948407443092e-273	-2.26917770007416	0.319	0.587	3.96467340222292e-269	0	Serpini1
Epb41l2	1.88475215849372e-273	1.02859930192213	0.691	0.494	4.50286138185734e-269	0	Epb41l2
Plcb4	4.08882001349096e-273	0.575661945351708	0.963	0.9	9.76859989423125e-269	0	Plcb4
Farp1	4.69866378230024e-273	-0.866354357296064	0.668	0.872	1.12255776422935e-268	0	Farp1
Chd7	1.03807035996028e-272	0.623345392395018	0.89	0.683	2.48005389698112e-268	0	Chd7
Peli2	1.62299196241766e-272	1.65117104677538	0.396	0.175	3.87749009741204e-268	0	Peli2
Tmem131	3.80515600536876e-272	0.6454340183508	0.898	0.846	9.09089821242651e-268	0	Tmem131
Grb10	4.65826378232199e-272	0.933670663415661	0.794	0.615	1.11290580023455e-267	0	Grb10
Zmiz1	1.89828103804462e-271	0.61784035993465	0.939	0.909	4.53518322799239e-267	0	Zmiz1
Magi1	2.3402213808048e-271	0.442685029014609	0.998	0.95	5.59102290088075e-267	0	Magi1
Socs6	3.43965494428694e-271	-1.31789830303789	0.266	0.574	8.21767962739592e-267	0	Socs6
Lrrc3b	6.5452237254059e-271	-2.04187279420584	0.083	0.358	1.56371940023672e-266	0	Lrrc3b
Fnbp1l	7.79748218366902e-271	0.648177731091813	0.933	0.801	1.86289646850037e-266	0	Fnbp1l
Sorcs2	1.18071988851775e-270	-4.17231197914569	0.028	0.269	2.82085788565775e-266	0	Sorcs2
Rnf150	4.24424611581165e-270	0.596187949883818	0.968	0.897	1.01399283952856e-265	0	Rnf150
Ephb1	9.16664985443164e-270	2.64238807203412	0.231	0.064	2.19000431672226e-265	0	Ephb1
Optn	1.7369900063996e-269	-2.38853438930018	0.06	0.326	4.14984282428929e-265	0	Optn
Lrig1	2.93892434298183e-267	0.876174649364249	0.464	0.222	7.0213841478179e-263	0	Lrig1
Fbln2	9.52389661446498e-267	1.5475158608706	0.353	0.141	2.27535414016183e-262	0	Fbln2
Tmem164	2.62821283066029e-266	0.886086895772048	0.788	0.638	6.2790632737305e-262	0	Tmem164
Ampd3	3.01487089576123e-266	1.5278049557309	0.465	0.251	7.20282805706316e-262	0	Ampd3
Col5a2	2.08661556051563e-265	-3.2895553607804	0.05	0.302	4.9851332356279e-261	0	Col5a2
Pcdh17	4.2282579038139e-263	-3.01848086667672	0.077	0.332	1.01017309580018e-258	0	Pcdh17
Fbrsl1	3.76921194870006e-262	0.792301815792831	0.824	0.739	9.00502426663932e-258	0	Fbrsl1
Tmcc3	2.50632369151589e-261	0.724646181147891	0.889	0.751	5.98785793140061e-257	0	Tmcc3
Enpp1	6.67054872073602e-261	-1.86934868333311	0.234	0.506	1.59366079487104e-256	0	Enpp1
Cacna1c	1.23237629050239e-260	-1.13143442827668	0.832	0.921	2.94427019563925e-256	0	Cacna1c
Nectin3	1.08671132028932e-259	-3.44798980079052	0.028	0.267	2.59626201530321e-255	0	Nectin3
Stambpl1	5.3998381343121e-259	-2.1658767080376	0.066	0.33	1.2900753286685e-254	0	Stambpl1
Ahnak	5.46062001453075e-259	-1.45271378494214	0.311	0.596	1.30459672767154e-254	0	Ahnak
Pdpn	2.62728121133682e-258	1.45158545826567	0.444	0.222	6.2768375420048e-254	0	Pdpn
Ptpre	3.53248786764698e-258	-4.23614818303639	0.016	0.244	8.43946676459541e-254	0	Ptpre
Ly6h	3.53547254969174e-258	1.10336449391319	0.598	0.36	8.44659746846855e-254	0	Ly6h
Plch2	1.0982870450421e-257	-2.0543972502631	0.149	0.414	2.62391757931008e-253	0	Plch2
Rif1	2.28873507629483e-257	0.878980140984844	0.808	0.705	5.46801697077598e-253	0	Rif1
Ahr	6.7769617917892e-257	-3.05391740158934	0.042	0.286	1.61908394167636e-252	0	Ahr
Pced1b	1.03870116320313e-256	-0.957420567469835	0.396	0.703	2.48156094900859e-252	0	Pced1b
Nav3	4.74999228396819e-256	-0.801921748640084	0.965	0.969	1.13482065656284e-251	0	Nav3
Erich3	4.13692485631238e-255	1.1345932743204	0.632	0.441	9.88352717421589e-251	0	Erich3
B020031H02Rik	1.48669862589455e-254	-4.19812984717874	0.026	0.255	3.55187168712467e-250	0	B020031H02Rik
Prph	1.51822815218619e-253	-0.97635324160037	0.895	0.928	3.62719887838804e-249	0	Prph
Dixdc1	2.22903334090248e-252	0.707972455071731	0.858	0.749	5.32538355475011e-248	0	Dixdc1
Gm45321	3.65814359113488e-252	-2.86805757339621	0.057	0.304	8.73967085358034e-248	0	Gm45321
Fbxw16	1.30087012734823e-251	3.80365295852452	0.102	0.009	3.10790882124766e-247	0	Fbxw16
Gab2	1.02234702849135e-250	0.609166542911511	0.939	0.9	2.44248928576868e-246	0	Gab2
Usp12	1.05416148653063e-250	0.81665881993801	0.798	0.701	2.51849720747034e-246	0	Usp12
Gulp1	3.46921156479432e-250	-3.15221585920945	0.064	0.309	8.28829334945011e-246	0	Gulp1
Arhgap6	4.79502907390894e-250	-3.52248915248306	0.111	0.355	1.14558039604759e-245	0	Arhgap6
Kif26a	7.45890715730041e-250	-1.55331045089123	0.178	0.463	1.78200750895064e-245	0	Kif26a
Lrrn1	2.17269851843174e-249	-3.16477263438236	0.032	0.265	5.19079403038526e-245	0	Lrrn1
Dapk1	6.67686386635419e-249	-2.31114650807025	0.086	0.345	1.59516954631068e-244	0	Dapk1
Hdgfl3	1.63074873970257e-248	0.656646954417678	0.889	0.825	3.89602181402342e-244	0	Hdgfl3
Htr3b	4.03160560613695e-248	-2.19831556855092	0.096	0.353	9.63190895362179e-244	0	Htr3b
Cdh20	4.55739540070301e-248	-1.39722323798025	0.227	0.517	1.08880733518196e-243	0	Cdh20
Kcnj5	1.3141754463542e-247	-3.88140718689278	0.02	0.243	3.13969655888482e-243	0	Kcnj5
Dlg2	4.81454725722988e-247	0.336311247047623	1	0.991	1.15024348522479e-242	0	Dlg2
Lpp	6.39011493517458e-247	-2.16647439712851	0.486	0.701	1.52666235916256e-242	0	Lpp
Drd2	4.16559175894859e-245	3.21923642052009	0.14	0.023	9.95201527130408e-241	0	Drd2
Ston2	7.2748268107863e-245	1.67220621235882	0.346	0.147	1.73802887336495e-240	0	Ston2
Itpr1	2.30838652173854e-244	-1.60965808706678	0.278	0.551	5.51496623908555e-240	0	Itpr1
Sbf2	5.07396009120403e-244	0.465079161614242	0.978	0.95	1.21221980538956e-239	0	Sbf2
S100a13	2.22530055024894e-243	-1.90654054767293	0.23	0.5	5.31646554459974e-239	0	S100a13
Plpp3	1.14634252174584e-242	-2.56199299301202	0.07	0.316	2.73872691870298e-238	0	Plpp3
Dscaml1	2.52048615334284e-242	0.646701919513679	0.935	0.812	6.02169346895137e-238	0	Dscaml1
Cnga3	5.53023235251736e-242	1.22216759673832	0.533	0.319	1.32122781133992e-237	0	Cnga3
Lemd1	1.36365868469037e-241	2.11266702887537	0.268	0.094	3.25791696359377e-237	0	Lemd1
Ccdc170	3.53356483584286e-241	-3.25881921133805	0.03	0.255	8.44203974931217e-237	0	Ccdc170
Il1rapl1	1.58109462196466e-240	-3.1458072975924	0.199	0.449	3.77739316133577e-236	0	Il1rapl1
Agrn	2.23028175622735e-240	-1.66334021740912	0.256	0.532	5.32836614380277e-236	0	Agrn
Ntng1	3.36824818848653e-240	-4.94470077851451	0.136	0.379	8.04708174711317e-236	0	Ntng1
Ephx1	4.56356124856793e-240	-3.32890012236018	0.025	0.248	1.09028041789536e-235	0	Ephx1
Ctnnd2	5.00952532672327e-240	0.424966487601617	0.993	0.962	1.19682569580746e-235	0	Ctnnd2
Pla2g4e	6.27726230112239e-240	1.55584887606844	0.446	0.247	1.49970073636115e-235	0	Pla2g4e
Zfp445	3.31810383144314e-239	0.801006597974634	0.824	0.756	7.92728186370081e-235	0	Zfp445
Chrm1	4.55938062172428e-239	-1.43633258702571	0.153	0.435	1.08928162433615e-234	0	Chrm1
Epha6	1.20206603635678e-238	0.829081594262853	0.869	0.785	2.87185596745998e-234	0	Epha6
Npr2	1.29914296440417e-238	-1.15331429092423	0.336	0.62	3.10378245625801e-234	0	Npr2
Fads1	1.78566079890409e-238	-1.53877912213824	0.139	0.421	4.26612221466175e-234	0	Fads1
Tmem196	2.02114352789138e-238	-2.42426863944109	0.06	0.301	4.82871400248529e-234	0	Tmem196
Sema6a	1.42400129188595e-237	0.809013901133612	0.72	0.497	3.40208148644472e-233	0	Sema6a
Slc24a3	1.72558915892123e-237	-3.03965861955005	0.184	0.447	4.12260505957871e-233	0	Slc24a3
Slc35d3	1.02160433310444e-236	-2.91640733623479	0.039	0.267	2.44071491221981e-232	0	Slc35d3
Pik3r1	1.22873812401513e-236	-0.974049323657432	0.389	0.68	2.93557825208454e-232	0	Pik3r1
Rasgef1b	2.8623398081913e-236	-3.81015888168684	0.088	0.33	6.83841603574985e-232	0	Rasgef1b
Myo6	3.27645756997614e-236	0.762081428063152	0.81	0.709	7.82778478042999e-232	0	Myo6
Kcnh1	7.0874068093375e-235	0.851767707443541	0.748	0.561	1.69325236081882e-230	0	Kcnh1
Crip1	1.25123394283127e-234	-1.60971907838913	0.516	0.72	2.9893230128182e-230	0	Crip1
Vldlr	1.44096188661459e-234	1.65943608583955	0.318	0.126	3.44260204331092e-230	0	Vldlr
B3glct	1.50027833010802e-234	-2.08343744103828	0.092	0.345	3.58431495846108e-230	0	B3glct
Mgat5	1.52916123621542e-234	0.590799276836269	0.905	0.824	3.65331910944226e-230	0	Mgat5
Ppfia2	4.61769373103775e-234	-0.797450133995715	0.853	0.924	1.10321320928223e-229	0	Ppfia2
Slc22a23	5.34893920426929e-234	-3.2454407338359	0.036	0.26	1.27791506529197e-229	0	Slc22a23
Tgfb1i1	1.82049658266667e-233	-1.48163892266517	0.149	0.428	4.34934838564894e-229	0	Tgfb1i1
Diaph2	2.41983846032879e-233	-0.787575824516394	0.622	0.843	5.78123606557152e-229	0	Diaph2
Gnal	3.34842265326536e-232	-2.71532378574134	0.048	0.278	7.99971656091626e-228	0	Gnal
Stmn1	1.15974105700352e-230	-1.53150964509627	0.269	0.532	2.77073735928712e-226	0	Stmn1
Akap13	1.56202845831752e-230	0.365419620611749	0.999	0.991	3.73184218976638e-226	0	Akap13
Epha8	1.22991148644838e-229	-3.56957627458089	0.027	0.241	2.93838153227383e-225	0	Epha8
Vwc2	1.29883173542481e-229	1.41082079239528	0.413	0.204	3.10303889910342e-225	0	Vwc2
Ywhah	4.43038159635825e-229	-1.27856442144696	0.637	0.784	1.05846246718595e-224	0	Ywhah
Stard13	4.46954779360389e-229	-2.76481714468787	0.041	0.266	1.0678196633699e-224	0	Stard13
Ddr2	1.18540246218311e-228	1.11064340509016	0.475	0.262	2.83204502240168e-224	0	Ddr2
Ablim2	4.99023300174644e-228	-0.923823678080756	0.85	0.921	1.19221656644724e-223	0	Ablim2
Vip	6.39238613877629e-228	-3.0663286536173	0.3	0.554	1.52720497241504e-223	0	Vip
Ftx	1.14421538821245e-227	0.624364384922962	0.893	0.824	2.73364498397836e-223	0	Ftx
Rprml	2.04577039984993e-227	-3.18599584970153	0.06	0.286	4.88755006228147e-223	0	Rprml
Evpl	2.3793489271349e-227	-2.44000862427227	0.055	0.287	5.68450252181798e-223	0	Evpl
Scg2	7.49361871608008e-226	0.475318048471862	0.965	0.858	1.79030044745869e-221	0	Scg2
Sntb1	1.79665575189779e-225	0.471961970255717	0.978	0.854	4.29239025685901e-221	0	Sntb1
Runx1t1	2.04670433474885e-225	1.12793835533162	0.469	0.252	4.88978132614848e-221	0	Runx1t1
Nrip3	1.70733240926455e-224	-3.20694367995258	0.037	0.254	4.07898785897393e-220	0	Nrip3
Dach2	3.96945791706512e-224	-2.88236929264497	0.096	0.331	9.48343190966028e-220	0	Dach2
Lgr4	1.01991896459064e-223	1.09328006352493	0.597	0.407	2.4366883983035e-219	0	Lgr4
Igsf3	2.04621118330782e-223	1.06979410569379	0.606	0.421	4.8886031380407e-219	0	Igsf3
Pde4a	2.68109624806082e-223	-2.27216735629833	0.062	0.296	6.40540704624211e-219	0	Pde4a
Srgap2	7.38560738738884e-223	-1.11590327556048	0.307	0.595	1.76449546092107e-218	0	Srgap2
Gm21949	2.50979553886944e-222	-5.15089209667279	0.009	0.207	5.99615252191298e-218	0	Gm21949
Sash1	3.2482046228005e-222	0.982097484039795	0.596	0.399	7.76028566433268e-218	0	Sash1
Sik3	1.4105207286624e-221	0.528088468565026	0.946	0.919	3.36987507284735e-217	0	Sik3
Nrg2	2.61240532989219e-221	-1.07678680552386	0.308	0.589	6.24129757364544e-217	0	Nrg2
Nipal2	3.00339147412341e-221	1.66514200986189	0.353	0.163	7.17540257082824e-217	0	Nipal2
Astn1	1.62164528819027e-220	0.603674571075472	0.899	0.846	3.87427275801537e-216	0	Astn1
Cast	2.31695475780752e-220	0.82809524728987	0.789	0.693	5.53543661187795e-216	0	Cast
Lrrtm3	3.98768025600518e-220	0.652377795414928	0.9	0.736	9.52696689962197e-216	0	Lrrtm3
Pcsk6	1.90611876787958e-219	-4.50306012613335	0.012	0.21	4.55390834834111e-215	0	Pcsk6
Gm16083	3.20000678395486e-219	-1.11419487278529	0.271	0.559	7.64513620754656e-215	0	Gm16083
Grem2	4.30267344238307e-219	-1.33925591086339	0.215	0.484	1.02795171211974e-214	0	Grem2
Jmjd1c	6.22522176461725e-219	0.494014845642231	0.946	0.925	1.48726773178471e-214	0	Jmjd1c
Sec16b	6.92761420643308e-219	2.8452490271926	0.133	0.024	1.65507631005893e-214	0	Sec16b
Nell1	9.0076008532905e-219	-1.35412368763227	0.343	0.596	2.15200591985963e-214	0	Nell1
Fam102b	9.71282307058457e-219	-1.8938317922928	0.091	0.335	2.32049055979336e-214	0	Fam102b
Fam13c	1.24432505493773e-218	-1.01683108666555	0.542	0.73	2.97281698875172e-214	0	Fam13c
Rarb	9.0125805247744e-218	-1.66640582277428	0.53	0.7	2.15319561317385e-213	0	Rarb
Ptprz1	1.27974161376252e-217	-2.82492412936476	0.091	0.321	3.05743068944004e-213	0	Ptprz1
Hs3st5	1.27936972656409e-216	-0.867543354698287	0.746	0.869	3.05654221373426e-212	0	Hs3st5
Tesc	1.4736093208972e-216	-3.07166816232002	0.031	0.24	3.52060002855551e-212	0	Tesc
Lgals1	1.56952992591869e-216	-1.46905218743512	0.504	0.717	3.74976394601235e-212	0	Lgals1
Cdh18	2.74505161058406e-215	-2.9851444534764	0.255	0.499	6.55820280284638e-211	0	Cdh18
Kcnip4	5.23968308448247e-215	-1.14514867250045	0.667	0.847	1.25181268571371e-210	0	Kcnip4
Mctp1	7.64627983042692e-215	-1.74301322866774	0.166	0.422	1.82677271428729e-210	0	Mctp1
Adamts3	9.76668680343444e-215	1.63676432744466	0.393	0.203	2.33335914420852e-210	0	Adamts3
Hmgn3	5.54890353981658e-214	0.727375451813617	0.846	0.767	1.32568854469758e-209	0	Hmgn3
Rttn	1.82641697226126e-213	-1.47095808454523	0.239	0.505	4.36349278842938e-209	0	Rttn
Ypel2	2.49447157257286e-213	0.97527771479474	0.691	0.549	5.95954203403383e-209	0	Ypel2
Rftn1	2.77823768648659e-213	1.06497666394838	0.551	0.345	6.63748765678512e-209	0	Rftn1
Nrp2	2.80957541835481e-213	-0.913847537863063	0.612	0.803	6.71235663199149e-209	0	Nrp2
Ano6	3.04926687619243e-213	0.427210676828825	0.983	0.96	7.28500349391134e-209	0	Ano6
Csmd2	3.42918985670099e-213	-2.25237991116269	0.119	0.354	8.19267748664434e-209	0	Csmd2
Gm13889	6.8944051600477e-213	-2.39933129664857	0.07	0.295	1.647142336787e-208	0	Gm13889
Sorcs3	2.31608370539526e-212	-3.7846444456667	0.049	0.259	5.5333555805598e-208	0	Sorcs3
Itsn1	5.71423598071579e-212	0.633960378998208	0.848	0.797	1.36518811815281e-207	0	Itsn1
Prkg2	5.96781143729238e-212	-4.33570447581485	0.019	0.214	1.42576983048352e-207	0	Prkg2
Shf	9.84763964941074e-212	1.06002587437074	0.609	0.438	2.35269958864072e-207	0	Shf
Tmem65	1.28688928763862e-211	-1.00002026221652	0.492	0.727	3.07450719709742e-207	0	Tmem65
Oprd1	1.7642364035005e-211	0.545836586428335	0.771	0.506	4.21493719160305e-207	0	Oprd1
Cdh12	1.86436683502522e-211	-1.48866733937523	0.499	0.678	4.45415880555876e-207	0	Cdh12
Agtr1a	4.99459573393128e-211	1.39041527727849	0.411	0.21	1.19325886679352e-206	0	Agtr1a
Atp2b2	5.0910846654898e-211	-1.18921135597573	0.356	0.602	1.21631103743217e-206	0	Atp2b2
March1	2.2691944346194e-210	-4.12495227393219	0.173	0.397	5.42133242374921e-206	0	March1
Nxph3	6.31635442926978e-210	-2.29016564381595	0.082	0.31	1.50904023669684e-205	0	Nxph3
Gm20754	6.51311497209925e-210	-3.68842376285598	0.111	0.334	1.55604829798423e-205	0	Gm20754
Dlx1	8.67122480422635e-210	2.36458651792123	0.195	0.057	2.07164231797772e-205	0	Dlx1
Rflnb	5.32158831507991e-209	-2.3485821733168	0.056	0.277	1.27138066435574e-204	0	Rflnb
Apba1	1.80485378167358e-208	-0.904601656470298	0.723	0.859	4.31197616979634e-204	0	Apba1
Ppfibp1	1.99866213638552e-208	0.964392289706607	0.595	0.408	4.77500371003865e-204	0	Ppfibp1
Eif4g3	2.17999626761791e-208	0.433767253985429	0.963	0.95	5.20822908296594e-204	0	Eif4g3
Rab27a	2.82704261245448e-208	0.858982518535837	0.736	0.601	6.75408750541501e-204	0	Rab27a
Shank2	3.19899835405142e-208	0.748553656960608	0.809	0.727	7.64272696766424e-204	0	Shank2
Gnai1	1.65950514610172e-207	-1.13710966407781	0.234	0.51	3.96472374455162e-203	0	Gnai1
P2rx2	1.90072432748723e-207	-1.2809411754556	0.26	0.529	4.54102049079974e-203	0	P2rx2
Fzd3	2.0713468679144e-207	-1.0213623359008	0.349	0.613	4.9486548021343e-203	0	Fzd3
Azin1	5.58371287961336e-207	0.897674997704039	0.779	0.694	1.33400484406843e-202	0	Azin1
Tsc22d1	9.71713265161131e-207	-0.535257211660104	0.811	0.927	2.32152016179646e-202	0	Tsc22d1
Frmd3	1.50058187298937e-206	-1.14275532253665	0.264	0.535	3.58504015275889e-202	0	Frmd3
Gdpd5	2.07418789707781e-206	0.859614013483144	0.71	0.569	4.95544230490859e-202	0	Gdpd5
Chst11	9.64698948634291e-206	-1.09432673538568	0.383	0.64	2.30476225818218e-201	0	Chst11
Oxct1	1.31762018577007e-205	0.605301388963696	0.905	0.856	3.14792638582327e-201	0	Oxct1
Synpr	1.99077758284175e-205	0.954504206130699	0.562	0.337	4.75616672316723e-201	0	Synpr
Pitpnm3	4.86371295102272e-205	-1.1367714638596	0.286	0.547	1.16198966112884e-200	0	Pitpnm3
Grm7	1.35426621878364e-204	-1.35931214485589	0.587	0.809	3.23547742329599e-200	0	Grm7
Zfand3	2.68765363599866e-204	0.524915313286346	0.939	0.907	6.42107330176441e-200	0	Zfand3
Serpine2	2.39062433160295e-203	-3.20106555203906	0.067	0.278	5.7114405906326e-199	0	Serpine2
Prkag2	2.44824339092838e-203	-1.30324863734563	0.448	0.689	5.84909828526699e-199	0	Prkag2
Tsix	2.92258333961661e-203	0.972126228134668	0.665	0.487	6.98234385667803e-199	0	Tsix
Qdpr	2.95157164475913e-203	-1.49548080805739	0.204	0.46	7.05159981649404e-199	0	Qdpr
Fam49a	5.36031062957025e-203	-1.02451483229017	0.269	0.549	1.28063181251063e-198	0	Fam49a
Ahsg	3.0216196615099e-202	3.41413242527344	0.089	0.009	7.21895153331329e-198	0	Ahsg
Dpysl2	3.45019171345051e-202	-0.558354669325989	0.863	0.928	8.2428530226046e-198	0	Dpysl2
Senp6	5.57458294919088e-202	0.512766881235067	0.949	0.932	1.33182361239119e-197	0	Senp6
Pkd2	5.83962525396884e-202	0.762097101332884	0.773	0.685	1.39514486942569e-197	0	Pkd2
Fam135b	7.20174545262302e-202	0.895859449235999	0.626	0.423	1.72056900608617e-197	0	Fam135b
Smad3	9.49994905081245e-202	1.64393162780353	0.294	0.122	2.2696328277296e-197	0	Smad3
Pard3b	9.99722018877556e-202	-0.805571640587097	0.631	0.861	2.38843587530037e-197	0	Pard3b
A330015K06Rik	4.03356389339822e-201	-2.16963343242622	0.098	0.324	9.63658749771768e-197	0	A330015K06Rik
Ank1	8.2368553794469e-201	0.910012254463959	0.657	0.491	1.96786711870366e-196	0	Ank1
Gm42836	2.13766975985717e-200	3.15211865581563	0.114	0.019	5.10710682327477e-196	0	Gm42836
Rab27b	3.43583328807545e-200	-2.23879679221151	0.189	0.422	8.20854930854106e-196	0	Rab27b
Boc	1.01775559047798e-199	-3.12190305781356	0.032	0.229	2.43151988121095e-195	0	Boc
Sh3gl2	4.82408327316294e-199	0.891696366206751	0.721	0.607	1.15252173479136e-194	0	Sh3gl2
Vsir	6.30644834246652e-199	2.19101187179796	0.183	0.052	1.50667357349868e-194	0	Vsir
Gm2516	7.27435780064404e-199	-3.56708706580756	0.028	0.221	1.73791682215187e-194	0	Gm2516
Zbtb7c	8.33974353944568e-199	0.341928674235988	0.797	0.553	1.99244812900897e-194	0	Zbtb7c
Ano4	2.45351019024835e-198	-2.84891310527587	0.036	0.235	5.86168119552232e-194	0	Ano4
Sipa1l1	2.64260501067044e-198	0.596350654820185	0.883	0.757	6.31344763099274e-194	0	Sipa1l1
Cyp2s1	7.80757740927419e-198	-3.9719176524469	0.019	0.204	1.8653083188497e-193	0	Cyp2s1
Gng4	1.06246718069014e-197	-0.897838946982154	0.399	0.664	2.53834034138681e-193	0	Gng4
Il13ra1	1.23347123275144e-197	-2.22777674527274	0.073	0.289	2.94688612216648e-193	0	Il13ra1
Ssbp3	2.19470633335661e-197	0.583954973091488	0.879	0.822	5.24337290102227e-193	0	Ssbp3
Mkl2	2.25004337097812e-197	-0.998789856879836	0.353	0.618	5.37557861760382e-193	0	Mkl2
Cacna1h	3.17764877916938e-197	1.01270544517902	0.585	0.409	7.59172069831357e-193	0	Cacna1h
Ube2e2	2.18994912352407e-196	0.504248338957167	0.948	0.919	5.23200745101136e-192	0	Ube2e2
Tubb2b	2.29745919795036e-196	-1.3865841098894	0.31	0.537	5.4888597698232e-192	0	Tubb2b
Pdlim3	1.71373744820135e-194	-2.18098545541697	0.188	0.426	4.09429013749785e-190	0	Pdlim3
Hspb8	1.84608460182399e-194	-1.17740010439963	0.321	0.569	4.4104807222177e-190	0	Hspb8
Fam155a	4.94276771801737e-194	-0.655081148962354	1	0.992	1.18087663551153e-189	0	Fam155a
Meis1	1.04805102685794e-193	0.266611249355742	0.846	0.628	2.5038987082663e-189	0	Meis1
Rerg	1.74502203028576e-192	-4.07603213047161	0.029	0.215	4.16903213255572e-188	0	Rerg
Pygb	2.43517354664771e-192	-0.971155817167987	0.328	0.6	5.81787312029604e-188	0	Pygb
Amer2	2.50142363326387e-192	-2.45104823766242	0.041	0.24	5.97615120223071e-188	0	Amer2
Grik4	2.61669549299732e-192	0.48845255592481	0.943	0.814	6.25154720231989e-188	0	Grik4
Msn	3.25570419284274e-192	-0.787640152318664	0.473	0.71	7.7782028871206e-188	0	Msn
Klc1	3.35587188584029e-192	-0.588815783568531	0.897	0.95	8.01751352246105e-188	0	Klc1
Kremen1	3.93464164789532e-191	-1.58301381261966	0.114	0.347	9.40025236098671e-187	0	Kremen1
Sema3a	4.13817076058297e-191	-3.84828347803003	0.041	0.233	9.88650376410878e-187	0	Sema3a
Ttl	9.57995297948193e-191	-0.912171094115388	0.353	0.612	2.28874656632803e-186	0	Ttl
Pparg	1.19113451142357e-190	-3.60366516731808	0.023	0.207	2.84573946124205e-186	0	Pparg
Ppara	1.4295988673691e-190	-3.80050197513083	0.019	0.199	3.41545465403152e-186	0	Ppara
Amigo2	1.98718377640929e-190	-2.74026634522971	0.035	0.229	4.74758076021943e-186	0	Amigo2
Ptpn5	4.83592131408391e-190	1.73188088878402	0.318	0.147	1.15534996114779e-185	0	Ptpn5
Pcbd1	7.88278931088917e-190	-1.75199164238929	0.099	0.324	1.88327719426453e-185	0	Pcbd1
Gm26892	1.16244429760845e-189	-3.02084315599531	0.033	0.222	2.77719567141634e-185	0	Gm26892
Sdc2	3.80819192964649e-189	-1.39903742382501	0.174	0.421	9.09815133911843e-185	0	Sdc2
Sort1	7.52501105921381e-189	-0.936031500945246	0.342	0.612	1.79780039215677e-184	0	Sort1
Erc1	1.12949060049512e-188	0.451200911363609	0.951	0.928	2.69846599364288e-184	0	Erc1
Rasa4	3.50066416807742e-188	-2.74840468376685	0.032	0.222	8.36343676395377e-184	0	Rasa4
Rspo3	4.4449428970783e-188	-3.35433412952684	0.033	0.221	1.06194130754098e-183	0	Rspo3
Cpeb2	4.8090703968113e-188	-0.799544020870263	0.458	0.721	1.14893500850219e-183	0	Cpeb2
Ppfia4	1.08117649836524e-187	-1.94588148720261	0.057	0.265	2.58303877224439e-183	0	Ppfia4
Tyro3	1.37247486526966e-187	-1.38259158841356	0.158	0.402	3.27897970061574e-183	0	Tyro3
Luc7l2	3.18050615647245e-187	0.355675058214185	0.978	0.974	7.59854725842832e-183	0	Luc7l2
Cacnb2	4.05299529879343e-187	-1.23831465842438	0.795	0.828	9.68301106834739e-183	0	Cacnb2
S100a1	1.24499538779588e-186	-1.7012097145393	0.189	0.427	2.97441848098314e-182	0	S100a1
Cobll1	1.99185958292311e-186	-4.48731137621074	0.016	0.191	4.75875172956159e-182	0	Cobll1
Zfp185	2.18554949474268e-186	2.01836751030749	0.181	0.053	5.22149629788973e-182	0	Zfp185
Plekhb2	2.85279965633705e-186	-1.00819412315815	0.314	0.572	6.81562365895484e-182	0	Plekhb2
Plcl1	1.05897440860021e-185	-1.94656148200168	0.461	0.626	2.52999575958675e-181	0	Plcl1
Ccdc6	1.86101748304117e-185	-1.00598089732936	0.259	0.529	4.44615686873367e-181	0	Ccdc6
Rgs4	2.03058124540938e-185	0.850102490666116	0.601	0.406	4.85126165340755e-181	0	Rgs4
Epdr1	2.38589793286536e-185	-0.94536580239652	0.334	0.601	5.70014875140864e-181	0	Epdr1
Setd7	2.83723242562655e-185	0.682917147111747	0.813	0.754	6.77843198806439e-181	0	Setd7
Slc8a1	4.58907263474883e-185	0.359859347146995	0.999	0.976	1.09637534316784e-180	0	Slc8a1
S100a10	3.8958641768616e-184	-1.33130794443795	0.527	0.708	9.30760910494004e-180	0	S100a10
Osbpl6	1.10441564087375e-183	-1.03882596330962	0.552	0.751	2.63855940761148e-179	0	Osbpl6
Syn3	1.21612492403198e-183	0.333934360325467	0.993	0.964	2.9054440560048e-179	0	Syn3
Lrrfip1	3.83661225410663e-183	0.319498158846886	1	0.983	9.16605033628615e-179	0	Lrrfip1
Fbxw19	1.17074562347825e-182	3.79957056772609	0.076	0.007	2.7970283690519e-178	0	Fbxw19
Mapk4	1.20943233159091e-182	0.965876355666103	0.581	0.392	2.88945478340385e-178	0	Mapk4
Gpr85	1.87884258088291e-182	-2.80936775938081	0.042	0.232	4.48874280998737e-178	0	Gpr85
Ppfibp2	3.53766680185192e-182	0.622127710657063	0.821	0.683	8.45183975630442e-178	0	Ppfibp2
Chsy3	1.58331638278527e-181	0.616857502950443	0.67	0.486	3.7827011701123e-177	0	Chsy3
Cap2	2.66744111606421e-181	-2.35295641179029	0.096	0.308	6.37278357038901e-177	0	Cap2
Gm26917	2.93085018679721e-181	0.563172458674211	0.868	0.809	7.00209418127721e-177	0	Gm26917
Anxa5	5.18128858220715e-181	-1.24755396192926	0.201	0.448	1.23786165517511e-176	0	Anxa5
Vamp1	5.5547904673812e-181	0.759441117371053	0.761	0.641	1.32709499056204e-176	0	Vamp1
Ntn1	9.5833686257337e-181	-3.25001227487312	0.044	0.231	2.28956259837404e-176	0	Ntn1
Mef2a	1.13509097016938e-180	0.468250264952684	0.932	0.91	2.71184583683166e-176	0	Mef2a
Crispld1	5.27477545864703e-180	1.41592713210601	0.422	0.237	1.26019660482536e-175	0	Crispld1
1700025G04Rik	8.30342836492476e-180	-0.765603845896763	0.598	0.802	1.98377207066417e-175	0	1700025G04Rik
Myt1l	1.27353363336617e-179	0.373031049885173	0.995	0.963	3.04259920347511e-175	0	Myt1l
Tnrc18	1.99848809955163e-179	-0.803582379642674	0.446	0.711	4.77458791863879e-175	0	Tnrc18
Phip	2.09272436404012e-179	0.581643697102367	0.892	0.855	4.99972777812826e-175	0	Phip
St3gal3	2.3306100622529e-179	0.693697176482617	0.791	0.723	5.56806049972841e-175	0	St3gal3
Klf8	3.58384397440821e-179	-0.845329988186509	0.379	0.639	8.56216163925865e-175	0	Klf8
Sema3e	6.10353629671295e-178	-3.28380811638468	0.048	0.237	1.45819585664769e-173	0	Sema3e
Herc3	7.4126549692999e-178	0.613944324545076	0.83	0.774	1.77095739871544e-173	0	Herc3
Galnt18	8.27144912076362e-178	-3.9438494955085	0.051	0.235	1.97613190944164e-173	0	Galnt18
As3mt	9.40735724200641e-178	-1.87273955564661	0.063	0.266	2.24751171868775e-173	0	As3mt
Slc10a4	1.54319192066859e-177	0.922180054293703	0.587	0.404	3.68683981766933e-173	0	Slc10a4
Frmd5	2.28543958689428e-177	0.55338187188157	0.931	0.85	5.46014371704913e-173	0	Frmd5
Tmeff1	6.80065145845175e-177	-2.53404634490205	0.047	0.235	1.62474363993871e-172	0	Tmeff1
Tspan9	2.39394183850755e-176	1.0034855800758	0.473	0.283	5.71936644637839e-172	0	Tspan9
Plpp1	4.0031210637384e-176	-1.09721802662084	0.278	0.531	9.5638565333774e-172	0	Plpp1
Gm20658	4.82714270126708e-176	2.61483901184022	0.111	0.021	1.15325266275972e-171	0	Gm20658
Srgap1	6.12780944617576e-176	-1.19320554590979	0.262	0.497	1.46399495478585e-171	0	Srgap1
Gm45783	1.25682157221986e-175	2.15944656911765	0.203	0.07	3.00267241819047e-171	0	Gm45783
Atp6v1h	1.29964568309585e-175	0.801003544077169	0.771	0.715	3.10498350148429e-171	0	Atp6v1h
Elfn1	1.68191819503083e-175	1.92084661221802	0.221	0.081	4.01827075974816e-171	0	Elfn1
Dzip1l	1.78944939611295e-175	1.26951448243586	0.471	0.306	4.27517355225345e-171	0	Dzip1l
Htr4	2.08693059462148e-175	0.619742281510857	0.501	0.283	4.98588588361017e-171	0	Htr4
Kif1a	4.34511116953723e-175	-0.549198656729	0.819	0.896	1.03809050951414e-170	0	Kif1a
Chrm3	4.58077978238187e-175	-2.88319821296598	0.139	0.346	1.09439409780885e-170	0	Chrm3
Tspan7	4.8069563868102e-175	0.670385781880681	0.772	0.631	1.14842995037282e-170	0	Tspan7
Afap1l1	9.33570067766585e-175	-3.73217677604061	0.017	0.185	2.23039224890115e-170	0	Afap1l1
Lrrc8c	1.12791055417502e-174	-0.740538878976452	0.66	0.816	2.69469110497954e-170	0	Lrrc8c
Tnik	1.59531947541676e-174	0.530295242328909	0.86	0.754	3.81137775871819e-170	0	Tnik
Moxd1	2.08599821586336e-174	-2.36740948948454	0.084	0.283	4.98365833751914e-170	0	Moxd1
Nbl1	2.26419681193845e-174	-1.22030232130745	0.317	0.552	5.40939260340215e-170	0	Nbl1
Focad	3.04534302931913e-174	-0.962748526767137	0.387	0.631	7.27562903134633e-170	0	Focad
Sh3gl3	4.08181352643819e-174	1.2108089760592	0.474	0.295	9.75186069601348e-170	0	Sh3gl3
1500009L16Rik	9.15737810740926e-174	-1.48271047722314	0.098	0.314	2.18778920364115e-169	0	1500009L16Rik
Mmd	1.47114409704828e-173	-0.97754353033514	0.362	0.603	3.51471036225804e-169	0	Mmd
Gm26804	1.54973986840273e-173	0.758448417202204	0.836	0.752	3.70248351960095e-169	0	Gm26804
Myl1	3.51476416477433e-173	-2.84161811794759	0.18	0.378	8.39712306606234e-169	0	Myl1
Hivep3	4.42437428748217e-173	0.419806565316494	0.969	0.935	1.05702726102237e-168	0	Hivep3
Stard4	5.64123272473024e-173	-1.33054026145421	0.154	0.384	1.3477469102653e-168	0	Stard4
Grk5	1.22829858014328e-171	-1.10532477892531	0.229	0.477	2.93452813782031e-167	0	Grk5
Kcnc1	2.81918160642023e-171	-1.01522196893344	0.287	0.537	6.73530677589858e-167	0	Kcnc1
Tmem47	3.10650549240234e-171	-1.66996933602396	0.085	0.293	7.42175227189843e-167	0	Tmem47
Snca	4.00987997069274e-171	-1.3892775558554	0.195	0.425	9.58000423798203e-167	0	Snca
Actg1	4.81598584197493e-171	-1.01027843604814	0.502	0.693	1.15058717750623e-166	0	Actg1
Pxylp1	5.14800090346498e-171	-1.27820584474598	0.26	0.494	1.22990889584682e-166	0	Pxylp1
Antxr2	5.89615312299857e-171	-2.59713257213372	0.06	0.249	1.40864994261559e-166	0	Antxr2
Nrxn2	7.80590569757223e-171	0.494759355822274	0.901	0.829	1.86490893020698e-166	0	Nrxn2
Cables1	1.47600829086316e-170	-1.02943697024869	0.264	0.505	3.52633140770118e-166	0	Cables1
Col27a1	1.51306576821585e-170	-1.68744746868029	0.158	0.378	3.61486542684448e-166	0	Col27a1
Trpc4	4.76878478381926e-170	0.696516581719389	0.728	0.541	1.13931037270226e-165	0	Trpc4
Aff2	5.14993700761593e-170	-1.499361098299	0.224	0.446	1.23037145048952e-165	0	Aff2
Adcy2	5.97204088846462e-170	-3.86094149480243	0.025	0.193	1.42678028866308e-165	0	Adcy2
Idh1	1.01486619212508e-169	-1.05510790100797	0.227	0.475	2.42461681960604e-165	0	Idh1
Mpp7	3.253731128369e-169	-1.81227277496903	0.089	0.295	7.77348903878637e-165	0	Mpp7
Zfp532	3.47760583228989e-169	0.597231068430999	0.829	0.769	8.30834809392377e-165	0	Zfp532
Cygb	4.86055391825045e-169	-1.82877933165813	0.154	0.366	1.16123493660921e-164	0	Cygb
Mllt11	6.96177275606427e-169	-1.01063382094424	0.409	0.624	1.66323712915131e-164	0	Mllt11
Sema5a	8.00240406983132e-169	-4.03547147998947	0.052	0.23	1.9118543563234e-164	0	Sema5a
Csrnp3	9.92782194166211e-169	-0.864423392891158	0.374	0.62	2.3718559400825e-164	0	Csrnp3
Ass1	1.0228862559896e-168	-1.15208333162945	0.783	0.864	2.44377755418475e-164	0	Ass1
Sh3pxd2b	1.43847320721586e-168	1.24570605761429	0.43	0.261	3.43665633935942e-164	0	Sh3pxd2b
Armc9	1.44294680110121e-168	0.746220076236595	0.739	0.664	3.44734420251091e-164	0	Armc9
9630041A04Rik	2.02027990143037e-168	2.08080392157148	0.15	0.04	4.8266507125073e-164	0	9630041A04Rik
Vwa5b2	4.28417799372344e-168	-1.69329146288988	0.072	0.273	1.02353296448047e-163	0	Vwa5b2
Slitrk1	4.99630536303159e-168	-2.21147482689903	0.052	0.238	1.19366731428188e-163	0	Slitrk1
Ddah1	1.04929657874752e-167	0.538100116187864	0.81	0.635	2.50687445628569e-163	0	Ddah1
A4galt	2.63863597783164e-167	0.785366070023593	0.706	0.609	6.30396521463757e-163	0	A4galt
Hunk	2.69469247906573e-167	0.595962308975676	0.745	0.573	6.43788980173594e-163	0	Hunk
Wwc2	9.58877674483003e-167	-0.683897254761274	0.832	0.893	2.29085465210734e-162	0	Wwc2
Uaca	1.2617854200069e-166	1.70902687603638	0.271	0.12	3.01453154693848e-162	0	Uaca
Ksr2	1.76334398578481e-166	-2.3321275316943	0.059	0.244	4.21280511643849e-162	0	Ksr2
Slc24a2	2.32276933627013e-166	-1.41224973422426	0.179	0.405	5.54932822128296e-162	0	Slc24a2
Trim2	1.00966669443327e-165	-0.636006758004198	0.692	0.852	2.41219469967053e-161	0	Trim2
Ndrg4	2.45824853308021e-165	-1.01646762953124	0.412	0.62	5.87300157038193e-161	0	Ndrg4
Slc7a6	8.69546549541119e-165	0.991206686919592	0.577	0.446	2.07743366150869e-160	0	Slc7a6
BC034090	2.41187053664249e-164	1.75795368569736	0.243	0.1	5.76219989909257e-160	0	BC034090
Fat3	2.56006446163898e-164	-0.950264981041901	0.311	0.551	6.11625000530168e-160	0	Fat3
Mical2	3.34174790248581e-164	-1.62980901358654	0.136	0.348	7.98376991382884e-160	0	Mical2
Ebf1	3.94624528022328e-164	-4.61388483852514	0.078	0.259	9.42797459898143e-160	0	Ebf1
Tes	5.09709054195059e-164	-1.22074749610023	0.336	0.55	1.21774590137742e-159	0	Tes
Met	3.50067764619049e-163	-3.90733416843349	0.025	0.187	8.3634689645137e-159	0	Met
A730017C20Rik	4.28858472688381e-163	-1.70476602628416	0.079	0.276	1.02458577709981e-158	0	A730017C20Rik
Tenm4	4.67015737389047e-163	-3.11184790432019	0.068	0.249	1.11574729819617e-158	0	Tenm4
Epb41l4a	1.36333907263365e-162	0.51278085300798	0.777	0.619	3.25715337842904e-158	0	Epb41l4a
5830473C10Rik	2.2296064565669e-162	2.43413468102729	0.14	0.037	5.32675278538397e-158	0	5830473C10Rik
Mblac2	2.24536990236188e-162	-0.875955369175329	0.244	0.497	5.36441323373277e-158	0	Mblac2
Stmn4	2.32278119946566e-162	-1.20855264833744	0.132	0.357	5.5493565636434e-158	0	Stmn4
Arhgap28	2.83690249460423e-162	0.458947128896531	0.736	0.541	6.77764374985898e-158	0	Arhgap28
Myl6	2.97324774138974e-162	-0.845319156942576	0.771	0.898	7.10338617895423e-158	0	Myl6
Abcb1a	3.07862392880984e-162	-2.93787785249437	0.026	0.192	7.35514042831959e-158	0	Abcb1a
Fam89a	2.24136604051652e-161	-2.45797107100484	0.034	0.206	5.35484760739803e-157	0	Fam89a
Pou2f2	3.30925494846402e-161	1.15872280588505	0.432	0.258	7.90614099737539e-157	0	Pou2f2
Scgn	3.89049052981477e-161	-3.26243744681303	0.07	0.253	9.29477092478046e-157	0	Scgn
Arhgef37	5.80383727212521e-161	1.84909225539063	0.245	0.103	1.38659476268343e-156	0	Arhgef37
Camp	5.96514648843957e-161	-2.18177961195028	0.084	0.277	1.4251331475531e-156	0	Camp
A330102I10Rik	8.22949364739551e-161	-2.06969653111365	0.087	0.278	1.96610832729926e-156	0	A330102I10Rik
Carmil1	3.12507456767776e-160	-0.873165862065327	0.506	0.704	7.46611564963893e-156	0	Carmil1
Litaf	6.56623243803498e-160	-1.76973893905329	0.072	0.263	1.56873859177094e-155	0	Litaf
Cnnm1	8.00576790231983e-160	1.37233236449247	0.397	0.238	1.91265800954323e-155	0	Cnnm1
Rbpms	1.55865143150644e-159	-3.82513230294348	0.105	0.294	3.72377413501205e-155	0	Rbpms
Stk32c	2.26401019864532e-159	-1.29775122130178	0.11	0.322	5.40894676558352e-155	0	Stk32c
Kcns2	7.86261439339875e-159	3.50780618818574	0.07	0.007	1.8784572047269e-154	0	Kcns2
Tac1	1.89979721573999e-158	-0.605015460081379	0.7	0.519	4.53880552812441e-154	0	Tac1
Tmem163	3.90194716211192e-158	2.75399243136755	0.191	0.069	9.32214196500158e-154	0	Tmem163
Snx7	4.31766056712764e-158	-1.27007106337421	0.308	0.524	1.03153228609246e-153	0	Snx7
Slc44a1	1.32860416984008e-157	0.468662672061901	0.919	0.881	3.17416822216495e-153	0	Slc44a1
Mpped2	2.08079553079574e-157	-1.47171007997313	0.1	0.303	4.97122860262409e-153	0	Mpped2
Tnks1bp1	5.14462353080736e-157	-2.3823516110763	0.03	0.195	1.22910200774519e-152	0	Tnks1bp1
Pkp4	5.61043551329659e-157	-0.682042912573043	0.591	0.793	1.34038914848169e-152	0	Pkp4
Enox2	6.58256173068479e-157	-0.880406913485903	0.351	0.597	1.5726398230779e-152	0	Enox2
Raph1	6.85752204170235e-157	-0.627636498593254	0.602	0.803	1.63833059098311e-152	0	Raph1
Fstl1	7.81767977174652e-157	-1.82198339626258	0.1	0.297	1.86772187426796e-152	0	Fstl1
9530026P05Rik	2.04937230443586e-156	-4.10749499075627	0.033	0.194	4.89615537252772e-152	0	9530026P05Rik
Gpi1	2.05576173696673e-156	-0.659961059715228	0.698	0.833	4.91142036578721e-152	0	Gpi1
Tmem56	2.4198774229185e-156	-1.31940602064003	0.234	0.461	5.78132915109459e-152	0	Tmem56
Kmt2c	3.22022423205409e-156	0.379322964194607	0.956	0.944	7.69343771280043e-152	0	Kmt2c
Mgat4c	4.94014433202514e-156	-3.09246388872134	0.367	0.562	1.18024988236413e-151	0	Mgat4c
Nefl	8.35048545304436e-156	-2.93696295230598	0.049	0.222	1.99501447958683e-151	0	Nefl
Galr1	1.2729774222818e-155	-2.89302009544633	0.051	0.22	3.04127035957345e-151	0	Galr1
Aff3	2.25020749280918e-155	-1.36692569183173	0.253	0.47	5.37597072107042e-151	0	Aff3
Asic2	4.32039708259616e-155	-1.78647166871885	0.983	0.973	1.03218606700305e-150	0	Asic2
Tns1	6.14043160410766e-155	0.386915661582896	0.887	0.778	1.46701051453736e-150	0	Tns1
Rock1	6.94456990887037e-155	0.426319236812126	0.951	0.935	1.65912719692822e-150	0	Rock1
Fam171a1	2.95463437291919e-154	-0.764080843763714	0.365	0.616	7.05891698034125e-150	0	Fam171a1
Epb41l1	9.03511304819691e-154	-0.818382298665804	0.497	0.696	2.15857885834472e-149	0	Epb41l1
Map1a	2.2999764930457e-153	-0.981629892634811	0.459	0.647	5.49487383953547e-149	0	Map1a
Kcnc4	3.86444438465106e-153	1.14112067439176	0.437	0.277	9.23254407936986e-149	0	Kcnc4
Fam184b	5.06038508091454e-153	0.781388767172063	0.606	0.435	1.20897659968129e-148	0	Fam184b
Hspb1	8.85886012535283e-153	-1.34950428479609	0.31	0.532	2.11647027254804e-148	0	Hspb1
Pfkp	1.29262400414557e-152	0.507009238665263	0.883	0.835	3.08820800830417e-148	0	Pfkp
Map2k6	1.91628490171524e-152	-3.20982904284356	0.018	0.169	4.57819625868787e-148	0	Map2k6
Lingo2	7.16894738524266e-152	-1.94065900252409	0.495	0.66	1.71273321980832e-147	0	Lingo2
Snd1	1.340163051935e-151	0.522242732830387	0.857	0.838	3.2017835473779e-147	0	Snd1
Ube2w	1.63779168554048e-151	0.554298168658399	0.846	0.814	3.91284811592476e-147	0	Ube2w
Gnas	1.77141651583179e-151	-0.619138502326818	0.959	0.978	4.23209119797373e-147	0	Gnas
Pbxip1	1.91983603915581e-151	-1.41111535705206	0.141	0.351	4.58668028114714e-147	0	Pbxip1
Cdc42se2	1.99628192921817e-151	0.700628913996304	0.747	0.692	4.76931715709514e-147	0	Cdc42se2
Galnt9	2.11451016202165e-151	1.68195957430657	0.301	0.153	5.05177622808593e-147	0	Galnt9
Smtn	2.74202730306136e-151	-1.87322703649928	0.159	0.368	6.55097742974389e-147	0	Smtn
Clic1	4.04008382105222e-151	-0.885667200938481	0.394	0.617	9.65216425687585e-147	0	Clic1
Nsun7	5.86815365070038e-151	-3.30983885772285	0.016	0.164	1.40196058868883e-146	0	Nsun7
Camk2n1	9.05561271974262e-151	-1.27600438673949	0.157	0.373	2.16347643487371e-146	0	Camk2n1
Tmed8	2.95864323599721e-150	-0.994356936133425	0.369	0.589	7.06849455512094e-146	0	Tmed8
Rundc3b	4.10544654368027e-150	-0.728626311338759	0.408	0.656	9.80832233750654e-146	0	Rundc3b
Fgf14	6.69154430648234e-150	-0.964821342761508	0.942	0.938	1.5986768502617e-145	0	Fgf14
Fam13a	6.7160285013346e-150	-0.968332626007803	0.22	0.455	1.60452636925385e-145	0	Fam13a
Mpp6	1.05995418007406e-149	-1.1119975235503	0.225	0.456	2.53233653161493e-145	0	Mpp6
Flnb	1.47481954085776e-149	0.62070173662332	0.782	0.713	3.52349136506326e-145	0	Flnb
Id4	2.70192348633475e-149	-1.96302020240369	0.087	0.272	6.45516540120235e-145	0	Id4
Anxa7	9.38874058055054e-149	-0.749533012785881	0.372	0.616	2.24306401209933e-144	0	Anxa7
Fbxl7	1.1542495762583e-148	-2.48016320216299	0.095	0.278	2.7576176626387e-144	0	Fbxl7
Nrsn2	1.38462224525692e-148	-2.8301956803639	0.023	0.175	3.30800100614331e-144	0	Nrsn2
Nr3c2	2.98595498755454e-148	-1.37357271765326	0.165	0.378	7.13374506076656e-144	0	Nr3c2
Syndig1	1.18422703383578e-147	0.253237344381929	0.828	0.614	2.82923680653706e-143	0	Syndig1
Plcb3	1.18868208345853e-147	-1.41184858515367	0.096	0.291	2.83988036559077e-143	0	Plcb3
Rgs17	1.21002958762241e-147	-0.686942567853586	0.529	0.738	2.89088168778869e-143	0	Rgs17
Gm45486	3.24163209721435e-147	2.35650241512909	0.148	0.045	7.7445832434548e-143	0	Gm45486
Myo16	5.96283798210027e-147	-2.48588928421044	0.048	0.213	1.42458162230358e-142	0	Myo16
Lncenc1	1.95163660116634e-146	-3.21066017765728	0.024	0.175	4.6626550038465e-142	0	Lncenc1
Hcn1	3.24481408676637e-146	-2.15350348580979	0.141	0.327	7.75218533469353e-142	0	Hcn1
6530411M01Rik	7.26805431022605e-146	3.19070474544809	0.079	0.012	1.73641085525611e-141	0	6530411M01Rik
Palm2	1.03866448222424e-145	-2.25514963779216	0.065	0.237	2.48147331448193e-141	0	Palm2
Mir670hg	1.04407449697359e-145	0.726514078627017	0.722	0.613	2.4943983807196e-141	0	Mir670hg
Gal	1.40974478249455e-145	-3.52276006680467	0.505	0.672	3.36802125985774e-141	0	Gal
Upp2	2.11640346557811e-145	-0.578689205413603	0.677	0.846	5.05629951961267e-141	0	Upp2
Ror1	1.42952222086372e-144	-4.39542375808763	0.021	0.166	3.41527153786551e-140	0	Ror1
Galntl6	1.97243804052982e-144	0.910023133879352	0.805	0.74	4.7123517226298e-140	0	Galntl6
Sntg1	7.79287010305235e-144	-0.641282637725126	0.928	0.952	1.86179459632024e-139	0	Sntg1
Meis2	9.35535976688834e-144	-4.08707900756451	0.06	0.221	2.23508900190729e-139	0	Meis2
Gm35501	1.24224064642505e-143	-2.49349854849419	0.03	0.184	2.96783712837409e-139	0	Gm35501
Qk	1.76732296772123e-143	0.664823138242051	0.629	0.507	4.2223113021828e-139	0	Qk
St3gal5	6.00448933661168e-143	-3.02791529139457	0.022	0.169	1.4345325474099e-138	0	St3gal5
Kif21a	3.74227298901755e-142	0.297558222548173	0.994	0.97	8.94066439806183e-138	0	Kif21a
Banf2os	4.2495339530045e-142	2.73709937589398	0.095	0.019	1.01525615671231e-137	0	Banf2os
Epha7	4.66026955458925e-142	0.755963946842346	0.508	0.347	1.11338499928692e-137	0	Epha7
Dock9	7.43312321441021e-142	0.555368007080739	0.739	0.641	1.77584746715474e-137	0	Dock9
4930503L19Rik	8.45458995774868e-142	-1.16462806395878	0.115	0.315	2.01988608680574e-137	0	4930503L19Rik
Tpm1	1.71479750557445e-141	-1.03723275980926	0.788	0.902	4.09682272056792e-137	0	Tpm1
Cblb	1.71882204830403e-141	-1.00892402667907	0.47	0.685	4.10643775560315e-137	0	Cblb
Far2	2.09958548099682e-141	-1.58000909288443	0.086	0.268	5.01611967264949e-137	0	Far2
Prmt2	2.12757339846452e-141	-0.685043182704815	0.413	0.649	5.08298560627158e-137	0	Prmt2
Bub3	5.64281954729541e-141	0.731630456145235	0.693	0.582	1.34812601804435e-136	0	Bub3
L1cam	7.15695593887666e-141	-0.551828339804769	0.684	0.832	1.70986834335702e-136	0	L1cam
Elmod1	1.12295682230184e-140	-1.84344924124629	0.07	0.243	2.68285614416134e-136	0	Elmod1
Sparcl1	1.42424996598808e-140	-1.41335500976682	0.218	0.432	3.40267559374212e-136	0	Sparcl1
Sox11	2.11109680793642e-140	1.3466666989953	0.326	0.175	5.04362138384089e-136	0	Sox11
Olfm2	2.32765928502188e-140	1.04921802206528	0.521	0.376	5.56101079784577e-136	0	Olfm2
Tmie	8.30575561665935e-140	-2.66645452576237	0.022	0.168	1.98432807437608e-135	0	Tmie
Clic4	1.88754066070034e-139	-1.64846944419467	0.09	0.273	4.50952339247918e-135	0	Clic4
Gm28905	2.04612849964042e-139	-1.68002761597572	0.239	0.436	4.88840559849093e-135	0	Gm28905
Ptprk	2.11357497715191e-139	-2.39959889096361	0.082	0.254	5.04954197791363e-135	0	Ptprk
Scd1	8.64626344479248e-139	-2.00393061017071	0.052	0.216	2.06567879959537e-134	0	Scd1
Syt14	2.78876209521857e-138	0.391436775753627	0.923	0.875	6.66263152168669e-134	0	Syt14
Dennd5b	2.79912351823047e-138	0.592750838657429	0.792	0.73	6.68738599740443e-134	0	Dennd5b
Kcnt1	2.93284555289461e-138	1.07673259585831	0.493	0.359	7.00686131042051e-134	0	Kcnt1
Iqsec1	3.8027061062137e-138	-0.684187692916347	0.334	0.581	9.08504515835514e-134	0	Iqsec1
Col3a1	1.52132609794021e-137	-2.36881019069704	0.112	0.294	3.63460018058896e-133	0	Col3a1
Tspoap1	1.99162521869283e-137	-1.25017356876976	0.099	0.29	4.75819180997904e-133	0	Tspoap1
Slc35f3	2.18020857996012e-137	-2.02535554401665	0.04	0.196	5.20873631838272e-133	0	Slc35f3
Car10	3.97128390781667e-137	-3.07629232508143	0.125	0.299	9.4877943841648e-133	0	Car10
Rnf152	1.34604509484854e-136	-2.62600147633257	0.028	0.175	3.21583633610265e-132	0	Rnf152
Ryr3	1.45817528424361e-136	0.775805638405714	0.51	0.332	3.4837265715864e-132	0	Ryr3
Tcerg1l	1.76664341410277e-136	-3.94437867499197	0.012	0.146	4.22068778063293e-132	0	Tcerg1l
D630045J12Rik	2.01245235420118e-136	-0.734107909367779	0.48	0.698	4.80794991942205e-132	0	D630045J12Rik
Spats2l	2.39647425451252e-136	-0.727671824693855	0.485	0.703	5.72541664145585e-132	0	Spats2l
Lnpk	3.44337429372124e-136	0.72652082379345	0.728	0.676	8.22656552512941e-132	0	Lnpk
Bche	8.49728559681023e-136	-2.55867834858847	0.048	0.204	2.03008650193393e-131	0	Bche
Syt4	8.53302238044781e-136	-0.908888137814687	0.535	0.713	2.03862437691279e-131	0	Syt4
Ano5	1.05008516318959e-135	-4.44701601358992	0.03	0.173	2.50875846337624e-131	0	Ano5
Itga1	1.13151768368275e-135	-2.79721151973254	0.101	0.274	2.70330889808647e-131	0	Itga1
Slc4a4	1.76429106143403e-135	-0.879237852064739	0.633	0.76	4.21506777487205e-131	0	Slc4a4
Nell2	5.01898165314558e-135	0.965549103002553	0.545	0.394	1.19908490675301e-130	0	Nell2
Adgrg2	5.26043299512647e-135	1.44810841927486	0.271	0.131	1.25677004686567e-130	0	Adgrg2
Ankrd10	5.60839070515726e-135	0.651707780546185	0.737	0.68	1.33990062336912e-130	0	Ankrd10
Nup210	6.02667658517515e-135	1.11046672645262	0.451	0.31	1.4398333029642e-130	0	Nup210
Rgs10	8.88920549756668e-135	-1.32624212229658	0.138	0.333	2.12372008542365e-130	0	Rgs10
Miat	1.10313302714527e-134	0.676438706222683	0.72	0.639	2.63549511515275e-130	0	Miat
Adgra1	1.60231854701447e-134	-2.15520899065086	0.038	0.189	3.82809924067227e-130	0	Adgra1
Uck2	1.62390322046226e-134	1.17216615935802	0.448	0.314	3.87966718400638e-130	0	Uck2
Pag1	2.93728294412491e-134	1.19219699948998	0.374	0.222	7.01746268180881e-130	0	Pag1
Susd4	4.05797874098538e-134	0.646355632146558	0.651	0.531	9.69491701008817e-130	0	Susd4
Tmprss15	8.06555807681318e-134	2.4651210219308	0.228	0.103	1.92694248013144e-129	0	Tmprss15
Ctgf	8.98763937446738e-134	1.01201850423123	0.415	0.256	2.147236922954e-129	0	Ctgf
Hdac11	9.21528628339392e-134	0.854267377437259	0.576	0.461	2.20162404596564e-129	0	Hdac11
Lrrc75a	1.31889697320684e-133	1.22650905748276	0.426	0.289	3.15097675868845e-129	0	Lrrc75a
Gm48747	1.43678151863701e-133	1.85495527665123	0.21	0.088	3.43261472617567e-129	0	Gm48747
Dynll2	1.67298563905006e-133	-0.976051953337622	0.56	0.696	3.99692999025449e-129	0	Dynll2
Myh11	3.83841674678013e-133	-1.9476487615137	0.557	0.737	9.1703614497324e-129	0	Myh11
Ffar3	4.1157164766099e-133	1.70835648554484	0.215	0.092	9.83285823426872e-129	0	Ffar3
Abhd3	4.6258300775688e-133	-3.05910896930103	0.018	0.153	1.10515706383196e-128	0	Abhd3
Slc37a1	5.21257246013253e-133	-3.39359988630085	0.01	0.139	1.24533568645026e-128	0	Slc37a1
Nfe2l1	9.57294127530027e-133	-0.831491698171392	0.505	0.674	2.28707140008199e-128	0	Nfe2l1
Rock2	9.69874481156732e-133	-0.650186578003727	0.534	0.75	2.31712712293155e-128	0	Rock2
Adam19	9.84618610399391e-133	0.723254071447438	0.649	0.535	2.35235232210519e-128	0	Adam19
Bcap29	9.96565606437921e-133	0.804695375373538	0.667	0.589	2.38089489034084e-128	0	Bcap29
Avil	2.00737587703045e-132	-1.82194820295883	0.103	0.274	4.79582170781344e-128	0	Avil
Des	2.66108487059008e-132	-1.08842549494988	0.545	0.745	6.35759786432677e-128	0	Des
2610001J05Rik	2.86455679575778e-132	-1.5826280231718	0.073	0.243	6.84371264074492e-128	0	2610001J05Rik
Pbx3	2.86742920096988e-132	-2.45106345884663	0.301	0.466	6.85057510403713e-128	0	Pbx3
Gsg1l	3.45934509585682e-132	-1.63065574064252	0.248	0.42	8.26472136851152e-128	0	Gsg1l
Pex5l	4.23887394027682e-132	0.592106762836516	0.755	0.617	1.01270937307154e-127	0	Pex5l
Golim4	4.99242441136004e-132	-1.34436748175762	0.128	0.317	1.19274011611803e-127	0	Golim4
Fam184a	7.18867978401752e-132	1.20496864975678	0.508	0.392	1.71744748719962e-127	0	Fam184a
Ptk2	7.4539983123436e-132	0.401555309203617	0.938	0.92	1.78083473680201e-127	0	Ptk2
Acat2	9.70641211449247e-132	-1.16364756841259	0.133	0.329	2.3189589182734e-127	0	Acat2
Phf21b	1.12012501899525e-131	1.32748291744921	0.369	0.228	2.67609068288155e-127	0	Phf21b
Lrp1b	1.50843754668778e-131	0.495731568058159	0.757	0.691	3.60380814279177e-127	0	Lrp1b
Gm45844	1.56465586365174e-131	1.16807819413609	0.48	0.352	3.73811932385038e-127	0	Gm45844
Nrp1	1.57248423717242e-131	0.584965070011549	0.526	0.342	3.75682209102862e-127	0	Nrp1
P2ry1	3.08334809632462e-131	-1.73162707665833	0.09	0.261	7.36642693692914e-127	0	P2ry1
Itga8	3.20412814276788e-131	0.868617240670725	0.573	0.428	7.65498254588674e-127	0	Itga8
Dstn	3.50548755926158e-131	-0.878654634564271	0.528	0.712	8.37496032783184e-127	0	Dstn
Efna5	5.24016242654675e-131	0.30971501229207	0.976	0.917	1.25192720532628e-126	0	Efna5
Ptgir	5.48997980087672e-131	-3.50393452034019	0.015	0.146	1.31161107422746e-126	0	Ptgir
Mcf2l	5.90336309180126e-131	-0.787548771494611	0.289	0.517	1.41037247626224e-126	0	Mcf2l
Ccser1	7.98109423774672e-131	-0.554163812429011	0.964	0.967	1.90676322434007e-126	0	Ccser1
Tle1	8.70945820260765e-131	-0.670318847089218	0.486	0.694	2.08077665918499e-126	0	Tle1
Eps15	9.48625600753223e-131	-0.692725578461014	0.391	0.628	2.26636142275952e-126	0	Eps15
Csrp2	1.51400546213359e-130	-1.85321791542249	0.076	0.243	3.61711044958337e-126	0	Csrp2
Gm15261	1.81914369759457e-130	-4.0301347598236	0.016	0.147	4.3461162079232e-126	0	Gm15261
Pgr	2.31917974075602e-130	-3.87229599595521	0.008	0.133	5.54075231864021e-126	0	Pgr
Faah	5.70634970167093e-130	-1.17698376244196	0.116	0.304	1.3633040072262e-125	0	Faah
Mpdz	9.43653583023294e-130	0.504019649892001	0.833	0.783	2.25448277520095e-125	0	Mpdz
Prr16	1.01720990635337e-129	-4.14038226951732	0.02	0.152	2.43021618726883e-125	0	Prr16
Ppp1r12b	1.78865222052505e-129	-0.558040804744584	0.821	0.92	4.2732690200564e-125	0	Ppp1r12b
Abcc1	1.84676863391466e-129	-0.588235964019646	0.543	0.769	4.41211494328551e-125	0	Abcc1
Aff1	3.27091253639448e-129	-1.34218427628572	0.194	0.396	7.81453714070004e-125	0	Aff1
Msmo1	6.43470043415832e-129	-0.666261556835399	0.476	0.689	1.53731428072476e-124	0	Msmo1
Abca1	1.276064193193e-128	-1.17318805304969	0.21	0.408	3.0486449639574e-124	0	Abca1
Ckb	1.829598023104e-128	-0.839943509628052	0.671	0.803	4.37109263699776e-124	0	Ckb
Ugp2	2.76782378557431e-128	-0.807310077467341	0.291	0.519	6.61260780611558e-124	0	Ugp2
Togaram2	4.71625684249925e-128	1.97830571980475	0.149	0.05	1.1267609222415e-123	0	Togaram2
Dock10	5.45756533476349e-128	-1.06633407711853	0.487	0.672	1.30386693412834e-123	0	Dock10
Adamts6	5.64237201928598e-128	-2.14143451308604	0.049	0.201	1.34801909912761e-123	0	Adamts6
Lipa	7.84683949482307e-128	-1.36893573634996	0.072	0.241	1.87468842370818e-123	0	Lipa
R3hdm1	1.38161309831386e-127	0.297842326496754	0.966	0.953	3.30081185318164e-123	0	R3hdm1
Map6	2.01134932078085e-127	0.367398866916369	0.961	0.935	4.80531466227753e-123	0	Map6
Oxr1	2.42994192990799e-127	-0.427068487497464	0.977	0.983	5.80537426474317e-123	0	Oxr1
Clcn4	3.77472148676541e-127	0.89189818815533	0.603	0.5	9.01818710403124e-123	0	Clcn4
Nktr	4.76685535801264e-127	0.365642136821911	0.954	0.939	1.1388494135828e-122	0	Nktr
Cdc42ep3	6.31200901022683e-127	-0.806594761586164	0.29	0.518	1.50800207263329e-122	0	Cdc42ep3
Fnbp1	6.8668496529222e-127	0.300484583922877	0.935	0.918	1.64055905057964e-122	0	Fnbp1
Sntb2	8.92829313614164e-127	-1.11913750867624	0.199	0.402	2.1330585131556e-122	0	Sntb2
Actb	1.0099986697606e-126	-0.78324270782701	0.888	0.932	2.41298782192506e-122	0	Actb
Ralgps1	1.09453466714891e-126	0.420727886857037	0.901	0.877	2.61495277328547e-122	0	Ralgps1
Enah	1.34138529161623e-126	0.268079812689863	0.983	0.964	3.20470360020033e-122	0	Enah
Anxa6	2.01975988298627e-126	-0.601967429401591	0.499	0.711	4.8254083364425e-122	0	Anxa6
Mras	9.42305238678697e-126	-0.932891506300235	0.181	0.391	2.25126144572727e-121	0	Mras
Ica1l	1.16637582898513e-125	0.898114268706051	0.596	0.496	2.78658849302837e-121	0	Ica1l
Marcks	1.37376243724883e-125	-0.935177672392291	0.305	0.511	3.28205583883119e-121	0	Marcks
Slc2a3	1.41090631051946e-125	0.782421549913346	0.642	0.549	3.37079626646204e-121	0	Slc2a3
Dab2ip	2.34698453773614e-125	-0.726410906855589	0.54	0.715	5.60718075910542e-121	0	Dab2ip
CT025619.2	2.6220944684602e-125	-0.76999172258305	0.461	0.673	6.26444589459827e-121	0	CT025619.2
Rcan2	2.62754355143415e-125	-0.662385513138072	0.372	0.612	6.27746429873133e-121	0	Rcan2
Fhl1	2.7008794022923e-125	-0.72389074119183	0.437	0.664	6.45267098001653e-121	0	Fhl1
Ankrd11	2.70575722749114e-125	0.352389386786469	0.949	0.947	6.46432459219909e-121	0	Ankrd11
Abca8b	3.31186023589408e-125	-0.977981589326807	0.394	0.591	7.91236528957455e-121	0	Abca8b
Slc6a15	3.33469378816825e-125	-0.814267960347767	0.208	0.425	7.96691692931276e-121	0	Slc6a15
Abcb1b	4.02811773554301e-125	-2.74256012705329	0.033	0.171	9.62357608198581e-121	0	Abcb1b
Dclk2	4.82667211363254e-125	0.489971706838003	0.849	0.814	1.15314023466795e-120	0	Dclk2
Bicd1	6.58452325440191e-125	0.358728368021981	0.945	0.93	1.57310845070916e-120	0	Bicd1
Igsf21	7.95694505263674e-125	-2.10556699690145	0.092	0.251	1.90099374252544e-120	0	Igsf21
Osbpl1a	1.62253147956214e-124	-0.957161007423791	0.189	0.396	3.8763899578219e-120	0	Osbpl1a
Iqsec2	2.04489579998461e-124	-0.638378139046208	0.377	0.617	4.88546055574323e-120	0	Iqsec2
Sms	2.73664059635234e-124	-0.767731584031226	0.277	0.502	6.53810804874537e-120	0	Sms
Ddi2	3.40082537161243e-124	-0.693240268258086	0.361	0.597	8.12491189531925e-120	0	Ddi2
Bicc1	4.57869489445823e-124	0.601635915977978	0.436	0.278	1.09389599723501e-119	0	Bicc1
Lama5	4.85128654585311e-124	-1.99395812244877	0.049	0.198	1.15902086866977e-119	0	Lama5
Gcnt2	9.51764326770209e-124	0.460283905298069	0.874	0.841	2.27386015308671e-119	0	Gcnt2
Deptor	1.03949982235084e-123	-1.4233230663893	0.118	0.299	2.48346902557839e-119	0	Deptor
Rapgef5	1.05290482073679e-123	1.2442217018297	0.219	0.097	2.51549490722226e-119	0	Rapgef5
Serpinb6a	1.09961408339333e-123	-0.666834583018837	0.512	0.708	2.62708800663501e-119	0	Serpinb6a
Gm2990	1.47038382392557e-123	1.37299236271858	0.336	0.2	3.51289399374058e-119	0	Gm2990
Ambra1	1.59286210335e-123	0.421807710431088	0.9	0.894	3.80550685111349e-119	0	Ambra1
Gtf2i	1.83582116855035e-123	0.488550930911142	0.87	0.846	4.38596035378364e-119	0	Gtf2i
Iqgap2	1.90823034193756e-123	-3.00746757404669	0.059	0.204	4.55895310992302e-119	0	Iqgap2
Map2	3.62519308625909e-123	-0.453664081898735	0.951	0.956	8.66094880238159e-119	0	Map2
Bri3	4.76490001988845e-123	-0.815296200110872	0.269	0.488	1.13838226375155e-118	0	Bri3
Dync1h1	6.01382698802798e-123	-0.398038435746127	0.854	0.926	1.43676340570976e-118	0	Dync1h1
Arhgef26	6.82797154148449e-123	-2.6390561078396	0.052	0.198	1.63127068097606e-118	0	Arhgef26
Fsd1l	7.44667260827398e-123	0.420632135843144	0.92	0.904	1.77908455284274e-118	0	Fsd1l
Ntm	1.07500465823077e-122	-2.07282791243069	0.096	0.259	2.56829362897913e-118	0	Ntm
Myh14	1.42744253175363e-122	-0.825385887995507	0.255	0.475	3.4103029526126e-118	0	Myh14
Cdh8	1.72306598336643e-122	-4.09256574219948	0.086	0.238	4.11657694086073e-118	0	Cdh8
Cask	1.82325322863633e-122	-1.61074754683281	0.099	0.265	4.35593428853505e-118	0	Cask
Cntfr	2.12618969376606e-122	1.02197090354209	0.462	0.33	5.0796797973765e-118	0	Cntfr
Ano2	3.08814712451284e-122	-3.72821889179769	0.101	0.254	7.37789229517363e-118	0	Ano2
Uchl1	4.60258179476026e-122	-0.920888757000335	0.925	0.94	1.09960281658617e-117	0	Uchl1
Lrba	1.05389531677284e-121	0.373860618612788	0.942	0.929	2.517861301302e-117	0	Lrba
Micu3	1.26195692476682e-121	0.557945157947983	0.795	0.748	3.01494128896042e-117	0	Micu3
Ttc39b	3.08842103939581e-121	-0.751556519679509	0.351	0.572	7.37854670522054e-117	0	Ttc39b
Gm14326	3.1705742941324e-121	-0.829632370495439	0.214	0.426	7.5748190461117e-117	0	Gm14326
Fam129a	4.45190004606489e-121	-2.34189472486256	0.082	0.241	1.06360344000536e-116	0	Fam129a
Epb41	4.66932486713918e-121	0.424483604376446	0.85	0.778	1.11554840400822e-116	0	Epb41
4631405J19Rik	1.14459862433168e-120	-2.19055367057231	0.045	0.188	2.73456057339082e-116	0	4631405J19Rik
Actg2	1.30075393870906e-120	-1.16939286555264	0.583	0.763	3.10763123496981e-116	0	Actg2
Idi1	1.9478715001721e-120	-0.866592126482932	0.261	0.471	4.65365980106117e-116	0	Idi1
Tmsb10	1.96312226230117e-120	-1.22881250690425	0.547	0.697	4.69009539686372e-116	0	Tmsb10
Plec	2.35760729758122e-120	-0.567397052719712	0.573	0.759	5.63255959465129e-116	0	Plec
Evl	6.08026072714676e-120	0.525538394168925	0.815	0.783	1.45263509032263e-115	0	Evl
Gm27016	1.00629594916303e-119	2.86645206476506	0.082	0.017	2.40414165214539e-115	0	Gm27016
Cnn1	1.07189437439321e-119	-1.06253055977482	0.349	0.559	2.56086284986281e-115	0	Cnn1
Rab8b	1.29891687280791e-119	-0.610070932032974	0.47	0.689	3.10324230082539e-115	0	Rab8b
Fat4	2.10986903015138e-119	0.878556542440671	0.392	0.238	5.04068809993466e-115	0	Fat4
Akt3	2.14344576068146e-119	0.311152353873956	0.986	0.977	5.12090626684408e-115	0	Akt3
Sec11c	2.23213503343639e-119	-1.07048853331866	0.202	0.401	5.33279380838287e-115	0	Sec11c
Cyb561	4.50093365198882e-119	1.01663149922853	0.443	0.301	1.07531805879665e-114	0	Cyb561
Lamp2	4.52559606044456e-119	-0.68687268088633	0.36	0.585	1.08121015480081e-114	0	Lamp2
Avpr1a	4.91466526057301e-119	1.72709854247545	0.174	0.068	1.1741626774035e-114	0	Avpr1a
Vwc2l	5.58306109094753e-119	-4.86035596851405	0.028	0.156	1.33384912523827e-114	0	Vwc2l
Rtn1	5.58533389316326e-119	-0.346987970279336	0.993	0.976	1.33439212041563e-114	0	Rtn1
Tagln	7.18031060498641e-119	-0.989821036309406	0.461	0.665	1.7154480066373e-114	0	Tagln
Abr	9.4331182598793e-119	0.492778711218113	0.883	0.857	2.25366628346776e-114	0	Abr
Nalcn	9.50445359182336e-119	0.381042318565034	0.928	0.872	2.27070900762252e-114	0	Nalcn
Grin3a	1.07409774715209e-118	-3.64751883236362	0.053	0.191	2.56612692772106e-114	0	Grin3a
Kcnq1ot1	1.48198577198761e-118	0.358565773478685	0.969	0.955	3.5406122078556e-114	0	Kcnq1ot1
Gpr149	1.48399318854683e-118	-3.46661693467013	0.097	0.25	3.54540812675722e-114	0	Gpr149
Smad6	2.42315413860565e-118	-3.89370159666763	0.01	0.126	5.78915755254276e-114	0	Smad6
Daam2	2.55298497649429e-118	-3.73257121105618	0.013	0.132	6.09933640734251e-114	0	Daam2
Arhgef11	3.16456173770198e-118	0.326611013202851	0.96	0.939	7.5604544475438e-114	0	Arhgef11
Esyt1	3.47940903457234e-118	-0.732549473095256	0.3	0.519	8.31265612449678e-114	0	Esyt1
Ndufa4l2	7.23229513713771e-118	1.70957808807216	0.145	0.049	1.72786763121357e-113	0	Ndufa4l2
Sema4a	2.41431045500364e-117	-1.98629234598206	0.034	0.17	5.7680291080492e-113	0	Sema4a
Vat1	3.36616011687057e-117	-0.954385596962179	0.553	0.686	8.04209313521549e-113	0	Vat1
Gm28784	3.87380813807761e-117	2.84171670115531	0.081	0.016	9.25491502268121e-113	0	Gm28784
Cavin2	4.50677299259809e-117	-2.45815920019433	0.08	0.233	1.07671313566161e-112	0	Cavin2
Lrch1	4.54631427836642e-117	-0.675193290680722	0.49	0.7	1.08615994424452e-112	0	Lrch1
Plppr4	4.92367617238862e-117	1.0632821811229	0.461	0.335	1.17631547434537e-112	0	Plppr4
Lrch3	6.58774976759508e-117	0.364380525523844	0.943	0.927	1.57387929697614e-112	0	Lrch3
Sqle	6.82914068660368e-117	-0.696726170276758	0.419	0.622	1.63155000143649e-112	0	Sqle
Mamdc2	8.34141531953592e-117	-3.63387006523019	0.02	0.143	1.99284753399033e-112	0	Mamdc2
Apba2	1.45476279253202e-116	-0.675563939388176	0.548	0.728	3.47557378763826e-112	0	Apba2
Rph3a	1.48900472340754e-116	-2.9229870526887	0.045	0.18	3.55738118469296e-112	0	Rph3a
Fibcd1	3.28239498505822e-116	-2.90120645850807	0.02	0.143	7.84196985880259e-112	0	Fibcd1
Tpd52	4.15437682201969e-116	-0.622886685610971	0.383	0.607	9.92522166548723e-112	0	Tpd52
Atp10a	4.83929259205021e-116	-3.51948149175673	0.013	0.13	1.15615539316672e-111	0	Atp10a
Ell2	5.4912608960784e-116	-0.859397091125449	0.332	0.534	1.31191714068209e-111	0	Ell2
Eml4	6.89167565007146e-116	0.435075810677139	0.885	0.861	1.64649022955857e-111	0	Eml4
Ppp2r3a	8.7591507456711e-116	0.546444859708881	0.781	0.734	2.09264870464828e-111	0	Ppp2r3a
Mid1ip1	1.26845811852741e-115	-1.03945017196901	0.16	0.347	3.03047329097383e-111	0	Mid1ip1
Npy2r	1.95366236336013e-115	-3.71587164139055	0.01	0.125	4.66749475230368e-111	0	Npy2r
Olfml2b	2.88066558664349e-115	-1.3701874708768	0.071	0.228	6.88219815304997e-111	0	Olfml2b
Fgfr1	3.64714286599466e-115	0.544724838117985	0.716	0.594	8.71338902114784e-111	0	Fgfr1
Plcd4	4.14510667053373e-115	1.52342091755572	0.253	0.13	9.90307434657215e-111	0	Plcd4
Osbpl3	4.83468402773224e-115	-0.621683519887788	0.493	0.69	1.15505436106551e-110	0	Osbpl3
Prps2	5.55437110689899e-115	1.47227901348185	0.311	0.185	1.32699480114924e-110	0	Prps2
Adora1	5.67446937742764e-115	-2.83291663262371	0.022	0.146	1.35568747896124e-110	0	Adora1
Kcnb2	5.93422068566069e-115	-1.23213571031402	0.92	0.956	1.4177446640112e-110	0	Kcnb2
Ptger3	6.43305173746738e-115	-2.08277018358939	0.07	0.217	1.53692039059833e-110	0	Ptger3
Exph5	9.05544445006705e-115	-3.51877203561859	0.014	0.13	2.16343623356552e-110	0	Exph5
Tacr1	1.06436473253612e-114	-3.51618953559352	0.028	0.153	2.54287378250205e-110	0	Tacr1
Cadps	1.17637174178962e-114	0.254625664306075	0.998	0.974	2.81046972830958e-110	0	Cadps
Tcf7l1	1.42725620132974e-114	-3.62466381401465	0.021	0.143	3.40985779059687e-110	0	Tcf7l1
Slc29a4	1.46300789599592e-114	-1.34816715116729	0.088	0.249	3.49527216432385e-110	0	Slc29a4
Calm3	2.34116967555496e-114	-0.866381527157418	0.358	0.544	5.59328847186836e-110	0	Calm3
Gas2	2.80023357414868e-114	1.1929737195943	0.399	0.269	6.69003803199862e-110	0	Gas2
Msrb3	2.89551304432548e-114	0.412361334403317	0.699	0.575	6.91767021419801e-110	0	Msrb3
AW554918	3.04284616184904e-114	0.561063213082039	0.824	0.794	7.26966376527353e-110	0	AW554918
Igf2bp2	6.37380780881704e-114	-2.17375431708998	0.039	0.173	1.52276642360448e-109	0	Igf2bp2
Mdk	7.19464343508884e-114	1.87461312905154	0.204	0.093	1.71887226307707e-109	0	Mdk
Rassf8	7.67608894962447e-114	-0.745681032078635	0.535	0.691	1.83389441095478e-109	0	Rassf8
Fdft1	1.11367978152183e-113	-0.531158284093281	0.607	0.775	2.6606923660338e-109	0	Fdft1
Glg1	1.12828046483723e-113	0.315720711149202	0.978	0.97	2.69557485854264e-109	0	Glg1
R3hcc1	1.18287042114233e-113	-1.68796906699974	0.054	0.198	2.82599572315113e-109	0	R3hcc1
Grk3	1.29738353277355e-113	0.32648154146825	0.971	0.947	3.0995789981493e-109	0	Grk3
Ptbp3	1.49481776715148e-113	-0.494417212300113	0.757	0.871	3.57126912750161e-109	0	Ptbp3
Ccdc85a	1.71287883575472e-113	-2.21911325011207	0.062	0.206	4.09223882650161e-109	0	Ccdc85a
Bok	1.90526256520409e-113	-1.71917219365339	0.044	0.184	4.55186279452909e-109	0	Bok
Sfpq	2.23880506124395e-113	0.375844196870079	0.913	0.907	5.34872917181793e-109	0	Sfpq
Pitpnm2	3.65785205724353e-113	0.484734957683885	0.812	0.772	8.73897434996053e-109	0	Pitpnm2
Pik3c2b	5.39439523106514e-113	1.10583628570371	0.339	0.2	1.28877496465377e-108	0	Pik3c2b
Gm15564	7.51534774415451e-113	-1.03767507747835	0.323	0.507	1.79549172955595e-108	0	Gm15564
Uhmk1	1.81673944650983e-112	-0.82537213830448	0.254	0.454	4.34037221165664e-108	0	Uhmk1
Kcnk13	2.66244369718107e-112	-2.65686882557073	0.034	0.161	6.36084423693529e-108	0	Kcnk13
Fat1	2.84334402788747e-112	-1.25248767650779	0.21	0.382	6.79303321702595e-108	0	Fat1
Gm48094	4.36805690713523e-112	1.90280042343247	0.174	0.071	1.04357247568368e-107	0	Gm48094
Vav3	5.40962278263656e-112	-2.50345135198611	0.031	0.159	1.2924129789997e-107	0	Vav3
Gm4117	7.40058471129233e-112	-0.987152100858848	0.199	0.389	1.76807369337485e-107	0	Gm4117
Gm20388	8.2102118481714e-112	0.430609581590094	0.977	0.973	1.96150171264663e-107	0	Gm20388
Rnf169	8.7230097330546e-112	0.570117224582953	0.733	0.676	2.08401425532407e-107	0	Rnf169
Lactb2	8.96667823002431e-112	-0.669856840967885	0.305	0.532	2.14222909593511e-107	0	Lactb2
Lurap1l	9.43366747136795e-112	-2.97897849701166	0.025	0.148	2.25379749558452e-107	0	Lurap1l
Kcnk2	9.71401636561841e-112	-1.13957712435492	0.382	0.559	2.32077564990989e-107	0	Kcnk2
5530401A14Rik	1.65676249164825e-111	-3.23368085971908	0.016	0.133	3.95817126879684e-107	0	5530401A14Rik
Ddah2	2.35556935202909e-111	-1.39033563165361	0.072	0.224	5.62769073893269e-107	0	Ddah2
Phldb2	4.8806502968005e-111	-3.027616675176	0.032	0.158	1.16603616240861e-106	0	Phldb2
Fscn1	5.16462795807042e-111	-1.15196446462808	0.101	0.267	1.2338812654626e-106	0	Fscn1
Lhfpl2	7.06771164739763e-111	-3.4684273564538	0.031	0.154	1.68854698967977e-106	0	Lhfpl2
Hmgcr	7.65021881479434e-111	-0.532104772904974	0.549	0.736	1.82771377704252e-106	0	Hmgcr
Sgms2	8.02463780137509e-111	-0.999383699408435	0.124	0.301	1.91716621712652e-106	0	Sgms2
Phf21a	1.12423619519563e-110	0.344260541301974	0.948	0.94	2.68591269394188e-106	0	Phf21a
Gap43	1.21398855073111e-110	-0.656617851580325	0.798	0.857	2.90034004655169e-106	0	Gap43
Dynlt3	1.85150995336645e-110	-0.77745178943085	0.34	0.537	4.42344242958777e-106	0	Dynlt3
Fbxo16	2.09815259728512e-110	-1.66640933979044	0.047	0.185	5.01269637017389e-106	0	Fbxo16
Spsb1	2.78481456908113e-110	-1.75597264441341	0.06	0.204	6.65320048699172e-106	0	Spsb1
Rell1	6.85056956007048e-110	-1.87976029275833	0.042	0.175	1.63666957359644e-105	0	Rell1
Fam171b	9.14165726628768e-110	-0.594766723778359	0.654	0.789	2.18403333748879e-105	0	Fam171b
Cep250	1.1000282658007e-109	-0.797210456675214	0.204	0.406	2.62807752982444e-105	0	Cep250
Palld	1.25136863663053e-109	-1.43474679824632	0.217	0.401	2.989644809774e-105	0	Palld
Tnrc6b	1.74231562062227e-109	0.322313508889584	0.96	0.956	4.16256624922866e-105	0	Tnrc6b
Rnf182	2.27536584454675e-109	-1.41415860220166	0.084	0.237	5.43607653920664e-105	0	Rnf182
Shc1	2.81884921345617e-109	-0.892404434132476	0.18	0.37	6.73451265586814e-105	0	Shc1
Plekho1	2.88144058499377e-109	-1.20051291946072	0.109	0.276	6.88404970160861e-105	0	Plekho1
Fads3	3.68043653981554e-109	-1.39336703318552	0.059	0.204	8.7929309372733e-105	0	Fads3
Gm16638	3.92799390977067e-109	-1.17329292544438	0.261	0.447	9.38437024983311e-105	0	Gm16638
Usp29	4.60746079171057e-109	0.471845524062122	0.854	0.801	1.10076845774757e-104	0	Usp29
Sacs	5.09379657957495e-109	-0.699663800819975	0.302	0.514	1.21695894082625e-104	0	Sacs
Rassf5	8.50139151107005e-109	-2.31209641374155	0.02	0.138	2.03106744590975e-104	0	Rassf5
Krt23	8.55951244649723e-109	-3.930878342008	0.007	0.113	2.04495311859265e-104	0	Krt23
Gpr22	1.02655850946545e-108	0.663186345183601	0.658	0.546	2.45255093496389e-104	0	Gpr22
Mtch1	1.97779498188917e-108	-0.667931852862687	0.507	0.68	4.72514999123141e-104	0	Mtch1
Atrx	2.53959248521381e-108	0.366993515657453	0.921	0.921	6.0673404064243e-104	0	Atrx
Esr1	3.38280503381653e-108	-3.234975787318	0.043	0.171	8.08185950629108e-104	0	Esr1
Mrvi1	3.769571034898e-108	-2.69826315556988	0.06	0.197	9.00588215947481e-104	0	Mrvi1
Cysltr2	3.80761778312636e-108	-3.63082722865571	0.048	0.177	9.09677964566718e-104	0	Cysltr2
Ywhab	4.88201111688282e-108	-0.758411949597262	0.666	0.778	1.16636127593447e-103	0	Ywhab
Itga9	4.97762096806628e-108	-3.03608321701297	0.057	0.191	1.18920342548071e-103	0	Itga9
Slc35b4	5.31348109987006e-108	-1.16423563815587	0.091	0.249	1.26944376956996e-103	0	Slc35b4
Skap1	5.8973698520964e-108	-2.92031284417205	0.119	0.271	1.40894063136435e-103	0	Skap1
Cacna1d	8.36936919782922e-108	0.352309903657485	0.862	0.784	1.99952599505338e-103	0	Cacna1d
Epha10	9.25321264858618e-108	-2.88311302942123	0.015	0.128	2.21068503387372e-103	0	Epha10
Acta2	1.02387437118364e-107	-1.0341497060561	0.673	0.825	2.44613826019482e-103	0	Acta2
Trnp1	1.04784710081537e-107	-0.835481268237153	0.208	0.405	2.503411508558e-103	0	Trnp1
Tspan18	1.27952724328981e-107	0.38709895787882	0.83	0.691	3.05691853694369e-103	0	Tspan18
Xkr6	1.28977976581172e-107	0.321226256050626	0.957	0.923	3.08141283850078e-103	0	Xkr6
Tcf20	1.43148826698957e-107	0.39410414229149	0.9	0.886	3.41996861866478e-103	0	Tcf20
Vat1l	1.5517631752263e-107	0.423711494841644	0.878	0.813	3.70731740193315e-103	0	Vat1l
Brinp1	1.72355911434676e-107	0.855919861478656	0.451	0.3	4.11775508008584e-103	0	Brinp1
Tprgl	2.30589962346995e-107	-0.786416584321788	0.292	0.485	5.50902479043207e-103	0	Tprgl
Ggta1	2.5191273574419e-107	-4.07862145551603	0.008	0.114	6.01844716966444e-103	0	Ggta1
Spata13	3.10698810345672e-107	-2.680384755273	0.022	0.14	7.42290527796846e-103	0	Spata13
4732471J01Rik	3.61832487428678e-107	-0.840558517560983	0.247	0.444	8.64453995715854e-103	0	4732471J01Rik
Aqp1	5.68132741714068e-107	1.50258077497488	0.172	0.07	1.35732593322908e-102	0	Aqp1
Atp5g3	6.37180409162141e-107	-0.853673637287798	0.428	0.601	1.52228771552927e-102	0	Atp5g3
Galk2	7.03812642581764e-107	-0.848258552966501	0.151	0.334	1.68147878439209e-102	0	Galk2
Ucp2	1.40277050121056e-106	-1.61984513946537	0.058	0.198	3.35135900444214e-102	0	Ucp2
Fbxo30	1.5818240124392e-106	-0.956611665680121	0.153	0.333	3.77913574811849e-102	0	Fbxo30
Ddo	1.69229656005199e-106	1.13728687562629	0.311	0.18	4.0430657116202e-102	0	Ddo
Fam134b	1.81173557774869e-106	0.46353676842238	0.84	0.825	4.32841746879938e-102	0	Fam134b
Dapk2	2.04608187190154e-106	-3.75263462311965	0.025	0.14	4.88829420015998e-102	0	Dapk2
Hn1	3.09218194242073e-106	-0.754736812605613	0.36	0.556	7.38753187863738e-102	0	Hn1
Dse	3.23258254495233e-106	-0.88628432645949	0.174	0.359	7.7229629581456e-102	0	Dse
Frmpd1	3.97404061073507e-106	-1.35137205487873	0.13	0.293	9.49438042310715e-102	0	Frmpd1
Mrap2	4.48129746709498e-106	-1.38067230920816	0.089	0.24	1.07062677786366e-101	0	Mrap2
Myo1e	5.58979852439212e-106	-3.6886900754872	0.02	0.133	1.33545876546252e-101	0	Myo1e
Foxp2	6.16329618049373e-106	-3.11046584173934	0.101	0.246	1.47247309048176e-101	0	Foxp2
Rab3d	6.69782780957394e-106	-0.918834616576605	0.17	0.353	1.60017804198531e-101	0	Rab3d
Tmem100	1.08086240171944e-105	0.819105414039964	0.524	0.388	2.58228836394791e-101	0	Tmem100
Tpm2	1.34992585976005e-105	-1.01714524667308	0.392	0.595	3.22510787155275e-101	0	Tpm2
Slc35f1	1.40246122437948e-105	-1.89599038740908	0.122	0.277	3.35062011116501e-101	0	Slc35f1
Rnf165	1.59205182769461e-105	-0.771583715746641	0.243	0.441	3.80357102154519e-101	0	Rnf165
Zfp973	1.70535374404648e-105	-0.714354457272507	0.248	0.456	4.07426062990145e-101	0	Zfp973
Chrna5	1.71857933151428e-105	-1.02022368767274	0.114	0.281	4.10585788092077e-101	0	Chrna5
Rasd2	1.7450148557015e-105	1.59164629972835	0.191	0.085	4.16901499175645e-101	0	Rasd2
Gm14410	2.49379265069772e-105	-0.874824968267187	0.164	0.347	5.95792002178192e-101	0	Gm14410
Acadm	3.91530738705678e-105	-0.766591787496953	0.227	0.428	9.35406087841735e-101	0	Acadm
Zfp148	5.53441796489447e-105	0.466798436679207	0.816	0.801	1.32222779599294e-100	0	Zfp148
Cmbl	8.03584108588463e-105	-1.91774959244396	0.035	0.161	1.9198427938287e-100	0	Cmbl
Gm13483	9.39408160601076e-105	-0.975344553076426	0.163	0.342	2.24434003649203e-100	0	Gm13483
1810058I24Rik	1.1103906931512e-104	-0.983599127470361	0.161	0.339	2.65283440500753e-100	0	1810058I24Rik
E2f3	1.1630006838187e-104	-1.16097440475903	0.097	0.254	2.77852493371127e-100	0	E2f3
4930402H24Rik	1.20393194804625e-104	0.272931834059539	0.986	0.98	2.87631381707729e-100	0	4930402H24Rik
Adgrv1	1.27758980288293e-104	-2.37526099161739	0.031	0.152	3.05228979806762e-100	0	Adgrv1
Med13l	2.18232784249734e-104	0.505527446882291	0.767	0.73	5.2137994485104e-100	0	Med13l
Sema3d	2.43755287554551e-104	-2.34803199911328	0.044	0.171	5.82355757496579e-100	0	Sema3d
Vwa8	2.63881440423292e-104	0.474697899877912	0.808	0.779	6.30439149315288e-100	0	Vwa8
Gm11802	3.51134551756153e-104	2.08168004215795	0.128	0.044	8.38895557600625e-100	0	Gm11802
Adra2a	3.59003757796582e-104	-1.56623474639146	0.099	0.249	8.57695877751815e-100	0	Adra2a
Pfn1	4.07830644143751e-104	-0.786488916815903	0.435	0.608	9.74348191923835e-100	0	Pfn1
B230209E15Rik	5.93956517480424e-104	-3.78289218366296	0.011	0.117	1.41902151591248e-99	0	B230209E15Rik
Flna	6.3847850183504e-104	-1.11257236833234	0.514	0.7	1.52538898873409e-99	0	Flna
Ak1	8.47850957907273e-104	-1.03530908063745	0.147	0.319	2.02560072353627e-99	0	Ak1
Dstyk	1.12391652346582e-103	-0.549516775675655	0.369	0.594	2.68514896621219e-99	0	Dstyk
Cd59a	1.57727802899128e-103	-1.05353939742159	0.181	0.363	3.76827493906306e-99	0	Cd59a
Prkar1b	1.78531980010024e-103	-0.450717094288537	0.691	0.823	4.26530753441947e-99	0	Prkar1b
Cacna2d3	1.9565296149072e-103	-1.36519817902959	0.47	0.623	4.67434490297478e-99	0	Cacna2d3
Pcdh10	2.14266948128639e-103	-3.52585442497025	0.064	0.194	5.11905165774131e-99	0	Pcdh10
Btbd3	2.44833852962131e-103	-1.62825814921452	0.047	0.178	5.84932558111828e-99	0	Btbd3
Zbtb46	2.63900883308915e-103	0.869161217190491	0.532	0.429	6.30485600313329e-99	0	Zbtb46
Ptbp2	2.87017142513391e-103	0.385301013099733	0.907	0.897	6.85712655178742e-99	0	Ptbp2
Maob	4.25361084651521e-103	-2.22913105286283	0.034	0.156	1.01623016734095e-98	0	Maob
Dpp10	7.02036375281865e-103	-3.72156927499138	0.081	0.22	1.6772351041859e-98	0	Dpp10
Gm19951	1.3657053298659e-102	-1.01942775153644	0.316	0.485	3.26280660358263e-98	0	Gm19951
Tbc1d1	1.45409611889976e-102	-1.94289796172192	0.067	0.205	3.47398103766342e-98	0	Tbc1d1
Idh2	1.74461244595589e-102	0.773903162140533	0.566	0.469	4.16805359463322e-98	0	Idh2
Lrrc4	2.3599787701536e-102	0.887316283640983	0.521	0.417	5.63822527977396e-98	0	Lrrc4
Gtdc1	2.71714115890531e-102	0.797359598178977	0.621	0.534	6.49152194274068e-98	0	Gtdc1
Pik3c2g	5.6980108510161e-102	-4.06131592790149	0.015	0.122	1.36131177241626e-97	0	Pik3c2g
Clint1	7.52011021373139e-102	0.520551726486671	0.753	0.727	1.79662953116257e-97	0	Clint1
Npas3	9.63100034332824e-102	-3.04021651580949	0.038	0.158	2.30094229202455e-97	0	Npas3
Gm21847	9.64488941699094e-102	-3.61879145735669	0.078	0.211	2.30426053061331e-97	0	Gm21847
Il11ra1	1.26376900453329e-101	0.903606174513374	0.494	0.385	3.01927052873048e-97	0	Il11ra1
Dock1	1.37858757551811e-101	-2.90139333506098	0.031	0.148	3.29358357667033e-97	0	Dock1
Gpx1	1.78013506346496e-101	-0.964321995860398	0.148	0.32	4.25292068012412e-97	0	Gpx1
Rragd	2.38453924207169e-101	-1.0098885893119	0.117	0.281	5.69690270323348e-97	0	Rragd
AC139845.1	2.55318939695098e-101	-1.9986626494039	0.036	0.158	6.09982478825558e-97	0	AC139845.1
Plxdc2	2.74909836588911e-101	-2.72588138969548	0.037	0.157	6.56787090594567e-97	0	Plxdc2
Zfp385b	3.54224861960488e-101	-3.46126300659668	0.027	0.14	8.46278617709802e-97	0	Zfp385b
Rapgef6	4.08694045457269e-101	0.360455686818679	0.918	0.901	9.76410944001962e-97	0	Rapgef6
Cartpt	4.47318275678654e-101	-3.51003234893381	0.289	0.448	1.06868809242387e-96	0	Cartpt
Rabgap1l	5.50432907150779e-101	-0.505836439128956	0.741	0.874	1.31503925847393e-96	0	Rabgap1l
Ncald	6.20455614262682e-101	-0.800232716022961	0.813	0.856	1.48233050803497e-96	0	Ncald
Flrt2	7.44647705017887e-101	-4.33978428076995	0.019	0.127	1.77903783205823e-96	0	Flrt2
Ank3	8.75661043192334e-101	-0.398656082867401	0.943	0.975	2.0920417982908e-96	0	Ank3
Nefm	9.29180264176081e-101	-1.9417321334437	0.058	0.191	2.21990456914308e-96	0	Nefm
Jund	1.03774424776355e-100	-0.772899287679757	0.581	0.708	2.47927478233189e-96	0	Jund
Flot1	1.68239559074509e-100	-0.689172412803361	0.336	0.532	4.01941130584909e-96	0	Flot1
Lss	1.81573333591387e-100	-0.808931322066727	0.213	0.404	4.33796851283182e-96	0	Lss
Dio2	3.0901261312277e-100	2.85291910384625	0.072	0.015	7.3826203401161e-96	0	Dio2
Reep3	3.27757991422629e-100	0.700671449691053	0.617	0.539	7.83046617307804e-96	0	Reep3
Tgfb1	3.31172681976543e-100	-1.976175574598	0.03	0.147	7.91204654510158e-96	0	Tgfb1
Serf2	3.72493620364938e-100	-0.761823736649768	0.512	0.675	8.89924508413872e-96	0	Serf2
Cnst	4.19252628092565e-100	-0.622346798252746	0.386	0.595	1.00163645377595e-95	0	Cnst
Ywhag	4.47960036566674e-100	-0.564229582309075	0.819	0.88	1.07022132336144e-95	0	Ywhag
Gm9844	4.59325248609922e-100	-1.17317090296767	0.195	0.366	1.09737395145396e-95	0	Gm9844
Rnf149	6.05732015177798e-100	-0.686494534002197	0.245	0.446	1.44715435746128e-95	0	Rnf149
Utrn	6.25359219285634e-100	0.281957324714559	0.967	0.843	1.49404571079531e-95	0	Utrn
Scd2	6.46357740022383e-100	-0.693575087026918	0.632	0.76	1.54421327668747e-95	0	Scd2
Slc25a1	6.8188412073069e-100	-0.822163676106875	0.236	0.421	1.62908935283769e-95	0	Slc25a1
Calcb	7.29713545900185e-100	-2.99956855961834	0.138	0.282	1.74335863251013e-95	0	Calcb
Efnb2	1.1039113186284e-99	-2.06219924699396	0.038	0.159	2.63735453133512e-95	0	Efnb2
Prkaa2	1.27243369949392e-99	-0.636181459746914	0.358	0.571	3.03997135146093e-95	0	Prkaa2
Lamb1	1.30617310440362e-99	-2.36280608707617	0.025	0.138	3.12057816373068e-95	0	Lamb1
Gm15577	1.3969519638776e-99	1.56034160069061	0.229	0.118	3.33745793689997e-95	0	Gm15577
Sat1	1.49899564056032e-99	-1.24111736270798	0.098	0.251	3.58125048486267e-95	0	Sat1
Csnk1g3	1.66713725605031e-99	0.507904738607407	0.804	0.789	3.9829576184298e-95	0	Csnk1g3
C2cd2	1.67002452235226e-99	-0.896147415910281	0.133	0.301	3.98985558635178e-95	0	C2cd2
Pwwp2b	2.19041919681856e-99	-1.82954113613946	0.026	0.142	5.23313050311923e-95	0	Pwwp2b
Rras	3.47153072529129e-99	-1.11010721855351	0.096	0.249	8.29383405579343e-95	0	Rras
Samd9l	4.75998644518296e-99	-1.44209995055428	0.067	0.205	1.13720836161866e-94	0	Samd9l
AI413582	7.32343170068783e-99	-1.17776546757986	0.078	0.223	1.74964106761133e-94	0	AI413582
Tagln2	9.76608030310426e-99	-0.852323843816973	0.465	0.618	2.33321424521464e-94	0	Tagln2
Nme6	1.1483474412513e-98	-0.775645687008974	0.372	0.569	2.74351687189348e-94	0	Nme6
Gm16685	2.45924220398417e-98	-3.12332816068462	0.024	0.135	5.87537554953858e-94	0	Gm16685
Fam241a	2.74855200404609e-98	-1.75135027023629	0.041	0.164	6.56656559286651e-94	0	Fam241a
Aldh2	2.95614644429895e-98	-0.937800798051732	0.149	0.321	7.06252947007463e-94	0	Aldh2
Scn11a	3.39644183068051e-98	-1.5730110151585	0.133	0.281	8.1144391776788e-94	0	Scn11a
Osbpl8	4.34122636472083e-98	-0.52400749835455	0.484	0.695	1.03716239079545e-93	0	Osbpl8
Mtf2	4.39545115996929e-98	0.659314300013656	0.646	0.592	1.05011723662826e-93	0	Mtf2
Nol3	4.57260287635763e-98	-0.933106302547187	0.176	0.349	1.0924405531906e-93	0	Nol3
Fam107b	4.88653548001771e-98	-1.50903433336497	0.091	0.236	1.16744219153103e-93	0	Fam107b
Dock3	6.01377479160641e-98	0.317911264303056	0.957	0.919	1.43675093546269e-93	0	Dock3
Igfbp7	8.26594155635113e-98	-1.64335164539403	0.117	0.269	1.97481609722785e-93	0	Igfbp7
Rims3	1.01454096514725e-97	-0.84325594761587	0.354	0.531	2.42383981983329e-93	0	Rims3
Npc2	1.63611450265423e-97	-0.859474930164945	0.236	0.421	3.90884115829122e-93	0	Npc2
Ptch2	1.79412227489493e-97	-2.94546940233126	0.014	0.117	4.28633752695149e-93	0	Ptch2
Rapgef1	2.25408058138984e-97	0.539670358273803	0.743	0.719	5.38522391699846e-93	0	Rapgef1
Mapk3	2.56642523424176e-97	-0.859832998174781	0.428	0.59	6.131446527127e-93	0	Mapk3
Gjd2	2.82546323631502e-97	-3.56612218031761	0.006	0.102	6.75031421788022e-93	0	Gjd2
Myl9	3.05166109625194e-97	-0.900942137764839	0.537	0.722	7.2907235250555e-93	0	Myl9
Trhde	3.20515746473013e-97	-3.29276903823374	0.066	0.193	7.65744169898676e-93	0	Trhde
Cd9	4.97397938775366e-97	-0.568640884672725	0.886	0.914	1.18833341552823e-92	0	Cd9
Lin28b	5.99543141499337e-97	-1.90772613101464	0.044	0.167	1.43236851935607e-92	0	Lin28b
Ncoa1	6.54950226424667e-97	0.391832780498078	0.89	0.88	1.56474158595117e-92	0	Ncoa1
Dcx	9.60948930679244e-97	0.914212372719056	0.475	0.363	2.29580309028578e-92	0	Dcx
Gm9869	2.36179537062596e-96	3.18993542719028	0.055	0.009	5.64256531996247e-92	0	Gm9869
Gpx4	2.39867157042071e-96	-0.78056696035942	0.496	0.65	5.73066624889212e-92	0	Gpx4
Cgref1	3.58031975979338e-96	-3.1323429385028	0.008	0.104	8.55374193812236e-92	0	Cgref1
Gm48099	3.65206852126045e-96	-1.08116604998841	0.437	0.58	8.72515690414333e-92	0	Gm48099
Fkbp1a	4.02277279230879e-96	-0.569642935588875	0.622	0.766	9.61080647810493e-92	0	Fkbp1a
Dhx32	4.15532521767332e-96	0.656000872157114	0.648	0.598	9.92748747754332e-92	0	Dhx32
Mylk	4.4420748841466e-96	-1.16127612598039	0.647	0.793	1.06125611057146e-91	0	Mylk
Gna13	4.54026149574505e-96	-0.6011735885261	0.323	0.53	1.08471387394845e-91	0	Gna13
Gsdme	5.09745848627951e-96	-0.746267297207088	0.176	0.359	1.21783380695704e-91	0	Gsdme
Nln	6.85385342243286e-96	-0.708016155686346	0.313	0.512	1.63745412115343e-91	0	Nln
Csgalnact1	7.79656953213246e-96	-2.11564517814174	0.062	0.189	1.86267842692177e-91	0	Csgalnact1
Grp	8.30545773174614e-96	-2.86704809413241	0.083	0.216	1.98425690669147e-91	0	Grp
Fam221b	1.06615515640554e-95	-2.22636547143862	0.02	0.127	2.54715128416848e-91	0	Fam221b
Gm6994	1.09722474618146e-95	1.3620209293015	0.3	0.182	2.62137964110212e-91	0	Gm6994
Sirt5	1.10595702504353e-95	-1.33592746257382	0.059	0.191	2.64224192853149e-91	0	Sirt5
Lhfp	1.56189241452342e-95	-2.59026456399671	0.045	0.164	3.73151716753791e-91	0	Lhfp
Pnma2	1.59192292436078e-95	-0.932510306379455	0.109	0.265	3.80326305859033e-91	0	Pnma2
B4galt6	1.88609380794807e-95	-0.535498499807453	0.67	0.802	4.50606671656874e-91	0	B4galt6
Hcfc1r1	1.96013565435275e-95	-0.801798273123877	0.395	0.57	4.68296009181416e-91	0	Hcfc1r1
Kank3	2.11134464777942e-95	-1.85306163352637	0.032	0.146	5.04421349800981e-91	0	Kank3
Etv5	2.15422874138533e-95	0.833943874209803	0.474	0.353	5.14666788604368e-91	0	Etv5
Zfp704	3.11726102102862e-95	-0.490859647543239	0.478	0.689	7.44744830533947e-91	0	Zfp704
Celf6	4.94698138015804e-95	-0.539958769435046	0.555	0.705	1.18188332153356e-90	0	Celf6
Shisa7	5.56366125519384e-95	-1.98860646209876	0.027	0.139	1.32921431047836e-90	0	Shisa7
1110046J04Rik	5.87201539323789e-95	-0.872380964860711	0.129	0.293	1.40288319759846e-90	0	1110046J04Rik
Ttc39c	6.75089565820771e-95	-0.805073964402414	0.196	0.376	1.6128564817024e-90	0	Ttc39c
Rtn4	8.168480053966e-95	-0.316630119666338	0.9	0.945	1.95153156969302e-90	0	Rtn4
Mtmr6	8.29462653009114e-95	-0.560673694237288	0.415	0.617	1.98166922430407e-90	0	Mtmr6
Tnxb	8.57987286120163e-95	-2.46690498421889	0.036	0.151	2.04981742526968e-90	0	Tnxb
Gm15155	1.08432708987916e-94	-2.05628682918301	0.046	0.167	2.59056585043029e-90	0	Gm15155
Plcxd2	1.27021516646572e-94	-1.97718787822052	0.031	0.144	3.03467105420325e-90	0	Plcxd2
Snrpn	1.30388276199949e-94	-1.09154936247698	0.122	0.278	3.11510630669297e-90	0	Snrpn
Plxna4	1.91229135784401e-94	-0.574398141211339	0.759	0.511	4.56865528302513e-90	0	Plxna4
Slc16a1	2.35967670531834e-94	-1.49932083543631	0.079	0.217	5.63750361667604e-90	0	Slc16a1
Magee1	2.48398429100456e-94	-0.919050262708349	0.181	0.35	5.93448686963899e-90	0	Magee1
Gm11418	2.60205251014859e-94	-5.34449244186603	0.002	0.092	6.216563651996e-90	0	Gm11418
Zfpm2	2.92788981672672e-94	-3.97005272678758	0.031	0.14	6.9950215611418e-90	0	Zfpm2
Scn1a	2.93639868564102e-94	-3.5019996883477	0.012	0.109	7.01535009986497e-90	0	Scn1a
Gda	2.94832091466143e-94	-3.29620994046013	0.032	0.141	7.04383349721763e-90	0	Gda
Gm1673	3.06776542088227e-94	-0.878704258949002	0.226	0.402	7.32919836702984e-90	0	Gm1673
Asic4	3.48060800145072e-94	-2.09687363166792	0.032	0.144	8.31552057626592e-90	0	Asic4
Cox6a1	3.48595593399569e-94	-0.700855048126991	0.602	0.738	8.32829732190911e-90	0	Cox6a1
Eif5a2	4.03952060381898e-94	-1.44338533012481	0.044	0.167	9.65081867458393e-90	0	Eif5a2
Lnx2	4.83581758162055e-94	-2.00096203115924	0.038	0.155	1.15532517842497e-89	0	Lnx2
Mgst3	5.2189002968277e-94	-1.12093001894995	0.1	0.249	1.24684746991511e-89	0	Mgst3
Ppp2r5b	6.87959960307402e-94	-0.644690372696799	0.316	0.509	1.64360514117041e-89	0	Ppp2r5b
Dagla	7.22723856663828e-94	-0.852314574952828	0.319	0.503	1.72665956595555e-89	0	Dagla
Fosl2	7.27647919774763e-94	-1.24713915396992	0.1	0.246	1.73842364513389e-89	0	Fosl2
Kcnv1	1.35456095509176e-93	-3.56776317637255	0.007	0.101	3.23618157780972e-89	0	Kcnv1
Nab1	1.64221415543387e-93	-0.620299977827163	0.327	0.528	3.92341383874705e-89	0	Nab1
Nsg2	1.857777165947e-93	-0.577659071804357	0.889	0.915	4.43841542716397e-89	0	Nsg2
Dtx1	1.96159034988198e-93	-1.83519653984802	0.03	0.141	4.68643550490304e-89	0	Dtx1
Tbc1d19	2.27520598376331e-93	0.641601451295628	0.67	0.625	5.43569461580892e-89	0	Tbc1d19
Cdc42	2.56530024443498e-93	-0.408735318982633	0.756	0.866	6.12875881397961e-89	0	Cdc42
Kif3c	2.64205385182923e-93	-0.492224925504025	0.48	0.679	6.31213085740521e-89	0	Kif3c
A230006K03Rik	2.70407415446234e-93	-3.70955532524749	0.017	0.117	6.46030356242597e-89	0	A230006K03Rik
Nrcam	3.14778709502197e-93	-1.35175724114097	0.115	0.262	7.52037814871698e-89	0	Nrcam
Zfp423	3.94970755882727e-93	0.895030653402805	0.43	0.304	9.43624632879423e-89	0	Zfp423
Prcp	6.14771161929088e-93	-0.985645780706339	0.095	0.241	1.46874978296478e-88	0	Prcp
Gli3	7.35147298686961e-93	-3.81199741357132	0.017	0.117	1.75634041129302e-88	0	Gli3
Fzd5	7.48068986943249e-93	-2.69412275270936	0.014	0.113	1.78721161670612e-88	0	Fzd5
Gsap	7.70164956573744e-93	-1.33704147403107	0.101	0.244	1.84000109775033e-88	0	Gsap
Tspan33	8.58068074765885e-93	1.21622120553522	0.331	0.218	2.05001043742318e-88	0	Tspan33
Capn1	8.94376499778893e-93	-0.782571712754176	0.171	0.348	2.13675489562175e-88	0	Capn1
Ascl1	1.25137990605887e-92	-2.21142846176037	0.025	0.132	2.98967173356524e-88	0	Ascl1
Ttll7	1.37813114566408e-92	-0.496364719412336	0.545	0.724	3.29249312010606e-88	0	Ttll7
Cntnap5b	1.41012402506534e-92	-1.76356301707501	0.093	0.228	3.36892730828359e-88	0	Cntnap5b
Kat6b	2.04588154528053e-92	0.375029802128528	0.876	0.845	4.88781559982972e-88	0	Kat6b
Prep	2.45872523783975e-92	-0.734637674287269	0.246	0.434	5.87414046572296e-88	0	Prep
Vwa5a	2.78384471492682e-92	-0.644931181242393	0.268	0.464	6.65088340843167e-88	0	Vwa5a
Rnf130	2.80242200280764e-92	0.568315206730316	0.686	0.621	6.69526640690772e-88	0	Rnf130
Cerk	3.23719366424944e-92	0.553401318472297	0.729	0.687	7.73397938325834e-88	0	Cerk
Rnf217	3.28600440695943e-92	0.372514026515378	0.921	0.853	7.85059312866679e-88	0	Rnf217
Fn1	4.04258945901069e-92	-1.99849003113834	0.092	0.228	9.65815047652244e-88	0	Fn1
Epb41l5	4.04540983498198e-92	0.489013478057736	0.777	0.714	9.66488863675546e-88	0	Epb41l5
Pcp4l1	4.3802356799422e-92	-1.82690598263429	0.058	0.183	1.04648210629499e-87	0	Pcp4l1
Hspg2	4.72797329200731e-92	-2.59183357812331	0.035	0.146	1.12956009919347e-87	0	Hspg2
Nkd1	6.41587106795392e-92	-2.27855678705916	0.034	0.146	1.53281575684487e-87	0	Nkd1
Il7	6.62202673216349e-92	-2.35795099984232	0.032	0.142	1.58206840658118e-87	0	Il7
Myh10	1.07874042150124e-91	0.765673509296448	0.442	0.313	2.57721874100862e-87	0	Myh10
Romo1	1.4525697880283e-91	-0.81980544006619	0.305	0.478	3.47033448057841e-87	0	Romo1
Prkar1a	1.81844739631047e-91	-0.632545275016269	0.75	0.84	4.34445267452536e-87	0	Prkar1a
Sept11	2.29581398813585e-91	-0.555520837486079	0.354	0.561	5.48492919905536e-87	0	Sept11
Txndc17	3.18503575093595e-91	-0.749944374016387	0.217	0.396	7.60936891256109e-87	0	Txndc17
Efnb3	3.59813022056397e-91	-2.1869039299196	0.024	0.129	8.59629290994938e-87	0	Efnb3
Znrf3	3.81984282082965e-91	-0.672771553497841	0.321	0.521	9.12598648324413e-87	0	Znrf3
Asb2	4.09470598352853e-91	-2.20734036215818	0.042	0.156	9.78266206524801e-87	0	Asb2
Slc23a2	4.17058540876039e-91	0.589037188799457	0.677	0.635	9.96394560006945e-87	0	Slc23a2
Cys1	4.40158736862314e-91	-2.4967443246419	0.02	0.122	1.05158323823775e-86	0	Cys1
Adamts9	4.59276351808625e-91	-3.64079527517072	0.018	0.117	1.09725713210599e-86	0	Adamts9
Ptms	6.35089610836149e-91	-0.572803942336883	0.758	0.841	1.51729258924864e-86	0	Ptms
Ap2s1	6.57144559003315e-91	-0.743101101857811	0.334	0.513	1.56998406591482e-86	0	Ap2s1
Plekhg1	7.20903161208258e-91	-1.3560021779326	0.117	0.259	1.72230974244265e-86	0	Plekhg1
Vwf	7.73429625275034e-91	-2.56515945320336	0.016	0.115	1.84780071774458e-86	0	Vwf
Pir	8.16669561452676e-91	-1.78500856792932	0.035	0.148	1.95110524926659e-86	0	Pir
Sept9	1.01421610030854e-90	-2.32351667428971	0.021	0.123	2.42306368524713e-86	0	Sept9
Kcnab2	1.22762020696074e-90	-0.837510765735733	0.244	0.42	2.9329074364499e-86	0	Kcnab2
Acvr1	1.46351645469974e-90	-0.591692734068831	0.313	0.514	3.49648716192316e-86	0	Acvr1
Dhcr24	1.54090144391498e-90	-0.656059469489856	0.359	0.548	3.68136763965728e-86	0	Dhcr24
Popdc3	1.78585562215008e-90	-0.90065840986935	0.254	0.422	4.26658766687876e-86	0	Popdc3
Gm44618	2.16756248378566e-90	2.03698270606761	0.112	0.039	5.17852353001232e-86	0	Gm44618
Tmtc1	2.3413357698692e-90	-1.12358154846106	0.266	0.436	5.5936852877945e-86	0	Tmtc1
Grin2a	2.36380700538514e-90	2.45160256133617	0.084	0.023	5.64737131656563e-86	0	Grin2a
AI593442	3.46175905799904e-90	-3.88021568937224	0.008	0.1	8.2704885654655e-86	0	AI593442
Hoxaas3	3.46893335982526e-90	1.27763564685613	0.349	0.242	8.28762868995854e-86	0	Hoxaas3
Kank1	4.29018357787368e-90	-2.79006456887752	0.037	0.147	1.0249677585898e-85	0	Kank1
Arl8a	4.48773520292966e-90	-0.630312702233206	0.481	0.642	1.07216481733192e-85	0	Arl8a
Baz2b	5.16644874689747e-90	0.279164493131489	0.957	0.95	1.23431627012127e-85	0	Baz2b
Trpm4	5.60881913143495e-90	-0.826277675389014	0.134	0.294	1.34000297869112e-85	0	Trpm4
Il1r1	5.8202678858928e-90	-2.21045978145808	0.024	0.128	1.39052020061865e-85	0	Il1r1
Sptb	8.20965532670862e-90	0.715151553899207	0.525	0.414	1.96136875410396e-85	0	Sptb
Itga4	8.46836337954018e-90	1.80926870912066	0.13	0.049	2.02317669500594e-85	0	Itga4
Grina	9.27613534516401e-90	0.451086819459113	0.819	0.743	2.21616149531313e-85	0	Grina
Mgll	9.8662109380707e-90	-1.49998150231643	0.182	0.334	2.35713645521447e-85	0	Mgll
AC126440.1	9.96699296966099e-90	1.41053604977175	0.265	0.155	2.38121429038171e-85	0	AC126440.1
Slitrk3	1.02784337843288e-89	-3.31478341508419	0.009	0.101	2.45562061541398e-85	0	Slitrk3
Rasal2	1.20575385092654e-89	0.451720806171133	0.81	0.792	2.8806665252486e-85	0	Rasal2
Esyt2	1.67580199392231e-89	0.304873496110585	0.949	0.949	4.00365854367978e-85	0	Esyt2
Eepd1	2.13089825376471e-89	-2.10087276210889	0.042	0.156	5.09092901806928e-85	0	Eepd1
Wfs1	2.69603579648969e-89	-1.20738762632847	0.071	0.203	6.44109912139351e-85	0	Wfs1
Nrxn1	3.75329555213571e-89	-0.391120790119808	1	0.984	8.96699840360742e-85	0	Nrxn1
Glrx5	4.37708809525443e-89	-0.800376756286974	0.163	0.33	1.04573011683724e-84	0	Glrx5
Nfkbia	7.29748155312621e-89	-1.41455094344716	0.059	0.184	1.74344131785738e-84	0	Nfkbia
Ttc9b	7.75074536685855e-89	-1.06583662860761	0.115	0.262	1.85173057559618e-84	0	Ttc9b
Ltbp1	8.26951570610673e-89	-1.88249713783083	0.151	0.294	1.97566999734596e-84	0	Ltbp1
Rfx2	8.54516154289611e-89	0.716093650258472	0.591	0.503	2.04152454421331e-84	0	Rfx2
Zfp395	1.14192626774598e-88	-0.947938414797435	0.117	0.269	2.72817604627192e-84	0	Zfp395
Myt1	1.47704883136275e-88	-0.616051712713616	0.249	0.442	3.52881736300874e-84	0	Myt1
Adam33	1.55153759120123e-88	-3.98305195333244	0.016	0.11	3.70677845913885e-84	0	Adam33
Bcl11a	1.59181422952714e-88	-3.65184525718463	0.011	0.103	3.8030033757633e-84	0	Bcl11a
Serp2	1.87901158738283e-88	-0.681342209649534	0.273	0.459	4.48914658341631e-84	0	Serp2
Scn5a	2.14886329906428e-88	0.410766502824371	0.85	0.783	5.13384930779448e-84	0	Scn5a
Ttc39a	2.26667904736291e-88	-1.91910370294231	0.029	0.136	5.41532291205473e-84	0	Ttc39a
Wdsub1	2.55125305926927e-88	-0.835867548638211	0.124	0.28	6.09519868390021e-84	0	Wdsub1
Camsap2	2.65854765923401e-88	0.419762933327777	0.817	0.811	6.35153621267597e-84	0	Camsap2
Gm26778	2.68359838273525e-88	-1.78573521637537	0.031	0.14	6.41138489619279e-84	0	Gm26778
Cdk5r2	2.93504470249715e-88	-0.904230158660121	0.133	0.288	7.01211529873595e-84	0	Cdk5r2
Plekha6	5.24266262846795e-88	0.332744778673426	0.904	0.876	1.25252452856728e-83	0	Plekha6
Serf1	5.33999358057652e-88	-1.05157213866933	0.085	0.223	1.27577786633554e-83	0	Serf1
Tagln3	5.82987471363982e-88	-0.978908818346351	0.169	0.331	1.39281536783569e-83	0	Tagln3
Layn	6.47067145166996e-88	-2.91043879337407	0.021	0.119	1.54590811651847e-83	0	Layn
Gm20631	7.24467843083467e-88	-2.64937941107119	0.019	0.118	1.73082612391071e-83	0	Gm20631
C77080	9.364402720634e-88	-1.03008873819621	0.047	0.166	2.23724945398667e-83	0	C77080
Nexn	9.52513990818994e-88	-2.09707254623337	0.077	0.203	2.27565117546566e-83	0	Nexn
Tspan12	1.09889577804283e-87	-3.4047964969406	0.011	0.103	2.62537190332211e-83	0	Tspan12
Mettl24	1.57455618502742e-87	-1.39493409072559	0.124	0.264	3.76177218164901e-83	0	Mettl24
Ccnd1	1.61504493247207e-87	-1.86543732706442	0.047	0.161	3.85850384816902e-83	0	Ccnd1
Map3k1	2.02259767281302e-87	-0.715092440991885	0.326	0.509	4.83218810011758e-83	0	Map3k1
Cdr2	2.05896071986044e-87	-0.786989078750047	0.144	0.306	4.91906305581857e-83	0	Cdr2
Rgs5	2.63143815249647e-87	-0.994522184047089	0.294	0.475	6.28676889012931e-83	0	Rgs5
Gsn	2.71282236373068e-87	-0.94892960777564	0.188	0.359	6.48120390918896e-83	0	Gsn
Crot	2.78801963594098e-87	-0.678913399030647	0.167	0.338	6.6608577122266e-83	0	Crot
Clstn2	3.49396575223376e-87	-1.31319796160504	0.442	0.589	8.34743357866167e-83	0	Clstn2
Gm2163	4.63886974158906e-87	0.681352066661652	0.524	0.409	1.10827236996304e-82	0	Gm2163
Gem	5.54031882420731e-87	-2.44652494425288	0.026	0.127	1.32363757029137e-82	0	Gem
Pde8b	1.46808247180507e-86	-1.06467901056306	0.225	0.383	3.5073958333895e-82	0	Pde8b
Slc25a24	1.61004554831659e-86	-1.23220585771498	0.058	0.182	3.84655981948316e-82	0	Slc25a24
Emb	1.64463205587663e-86	0.793199421281451	0.505	0.405	3.92919044469485e-82	0	Emb
Edn1	1.77067005506646e-86	-3.88503643003346	0.017	0.111	4.23030782855928e-82	0	Edn1
Wdr17	1.88493259529119e-86	-1.48376662338067	0.115	0.263	4.50329246341019e-82	0	Wdr17
1700037H04Rik	1.93404050150828e-86	-0.793315292039275	0.158	0.32	4.62061616215344e-82	0	1700037H04Rik
Mapre1	3.1914277140621e-86	-0.545067473385292	0.437	0.621	7.62463995166577e-82	0	Mapre1
Eif3e	4.71691961578906e-86	0.717557814189344	0.596	0.538	1.12691926540816e-81	0	Eif3e
Slc9b2	5.43275754913091e-86	-2.45441401418675	0.015	0.109	1.29794010606286e-81	0	Slc9b2
Fam20b	6.90941536517225e-86	-0.604769488371019	0.212	0.396	1.6507284248933e-81	0	Fam20b
Ptpn21	7.2762987950535e-86	-0.988239432214013	0.094	0.234	1.73838054512623e-81	0	Ptpn21
Mvd	7.9977964452954e-86	-1.11530018579072	0.077	0.207	1.91075354874552e-81	0	Mvd
Gstm1	8.95271522874367e-86	-1.09913576438247	0.109	0.252	2.13889319529915e-81	0	Gstm1
Daam1	1.0824305232514e-85	-0.486328368407484	0.661	0.822	2.58603476309992e-81	0	Daam1
Pirt	1.45557765215122e-85	-0.402672416187217	0.862	0.915	3.47752056875447e-81	0	Pirt
Col1a2	1.72466613660651e-85	-1.76559607306367	0.075	0.202	4.1203998669666e-81	0	Col1a2
Klhl3	1.94276974254111e-85	-0.892058516280158	0.107	0.252	4.64147119190498e-81	0	Klhl3
Stag1	2.12529483431585e-85	0.314508174332165	0.934	0.933	5.07754188866399e-81	0	Stag1
2900097C17Rik	2.13191445883461e-85	-0.640212030419485	0.63	0.742	5.09335683360176e-81	0	2900097C17Rik
Fign	2.35483430983538e-85	-2.40274759488329	0.03	0.133	5.62593464962772e-81	0	Fign
Me3	3.2963347749867e-85	-1.48261866866665	0.055	0.173	7.87527341092072e-81	0	Me3
Gm30613	3.6099502802101e-85	-3.70075002054993	0.04	0.145	8.62453221444994e-81	0	Gm30613
Cdk5r1	3.6521380857906e-85	-1.00423307056921	0.11	0.254	8.72532310076233e-81	0	Cdk5r1
Cav1	3.84856698611429e-85	-2.43263941252177	0.056	0.172	9.19461138652565e-81	0	Cav1
Prtg	3.965770518107e-85	-1.25550257318246	0.094	0.227	9.47462234480944e-81	0	Prtg
Wasf1	4.40404822211853e-85	-0.566378922994777	0.403	0.602	1.05217116074634e-80	0	Wasf1
D1Ertd622e	4.58801349968179e-85	-0.853472577090673	0.123	0.273	1.09612230520898e-80	0	D1Ertd622e
Fxyd6	6.28874714744078e-85	-0.607311997520292	0.545	0.694	1.50244458099508e-80	0	Fxyd6
Gan	1.02688053564518e-84	-0.628015557510565	0.248	0.432	2.45332028770991e-80	0	Gan
Ndrg1	1.13668443275826e-84	-0.811708478192441	0.176	0.341	2.71565277830276e-80	0	Ndrg1
Tll1	1.46190852560297e-84	-2.2384108656424	0.039	0.146	3.49264565851805e-80	0	Tll1
Enc1	1.82951144051778e-84	-2.31227312374377	0.035	0.14	4.37088578254103e-80	0	Enc1
Fstl4	2.37542967638621e-84	-3.36612938013366	0.024	0.12	5.6751390398543e-80	0	Fstl4
Zfp608	2.68486436446387e-84	-0.551303360838027	0.438	0.633	6.41440945314064e-80	0	Zfp608
Manba	3.53295721478957e-84	-0.986602964351158	0.094	0.232	8.44058808185376e-80	0	Manba
Zbbx	3.54853292513484e-84	-4.07261775381436	0.018	0.11	8.47780001143965e-80	0	Zbbx
Gm1604a	4.1470970856906e-84	-2.44894714227703	0.019	0.115	9.90782964742342e-80	0	Gm1604a
Pgrmc1	4.5107245807717e-84	-0.692775662167141	0.31	0.486	1.07765720959217e-79	0	Pgrmc1
Pgap1	4.6066290833273e-84	-0.562403484171348	0.328	0.523	1.10056975429773e-79	0	Pgap1
Dynll1	5.02182056179964e-84	-0.70170191016756	0.705	0.804	1.19976315041955e-79	0	Dynll1
Prkab2	6.82548427736444e-84	-0.66123649057828	0.202	0.379	1.63067644870514e-79	0	Prkab2
Lars2	7.1590397933296e-84	-0.641029876384631	0.716	0.81	1.71036619702437e-79	0	Lars2
Gm12394	8.31445306088948e-84	0.891362383403963	0.424	0.317	1.98640598077711e-79	0	Gm12394
Zbtb38	9.10172860225328e-84	-0.513457758638408	0.445	0.644	2.17449398036433e-79	0	Zbtb38
Arhgef10l	1.12183616612169e-83	-0.599118675967249	0.488	0.675	2.68017878448132e-79	0	Arhgef10l
Mgat5b	1.17472340516432e-83	-1.04198726808437	0.099	0.235	2.80653168727808e-79	0	Mgat5b
Kctd10	1.3833523013456e-83	-0.900984004633701	0.119	0.265	3.30496698314478e-79	0	Kctd10
Sc5d	1.42164966933169e-83	-0.55134681902478	0.372	0.564	3.39646322500034e-79	0	Sc5d
Snrk	1.5578303342371e-83	0.431800981578802	0.831	0.82	3.72181245152587e-79	0	Snrk
Spata6	1.86927207586062e-83	-0.663213150683695	0.305	0.49	4.4658779164386e-79	0	Spata6
Gm13832	1.95076678377526e-83	1.6765931986233	0.204	0.108	4.66057692311747e-79	0	Gm13832
Casr	2.13315843845354e-83	-4.43473371432852	0.006	0.089	5.09632882530934e-79	0	Casr
Selenow	2.23711156978672e-83	-0.586933994515184	0.751	0.836	5.34468325137745e-79	0	Selenow
Kctd16	2.46083955535901e-83	-2.07754729136507	0.13	0.267	5.87919178170821e-79	0	Kctd16
Necab2	2.55406309171567e-83	0.762037456831919	0.387	0.258	6.10191213241791e-79	0	Necab2
Appl2	2.57794577694758e-83	0.764849969531113	0.512	0.422	6.15897025570545e-79	0	Appl2
Dgcr6	2.75320452755735e-83	-0.830020627591117	0.12	0.268	6.57768093678726e-79	0	Dgcr6
Msi1	2.86811180178836e-83	0.957660865351508	0.468	0.383	6.85220590565257e-79	0	Msi1
Hras	3.21426358483059e-83	-0.748754206201431	0.256	0.427	7.67919713051877e-79	0	Hras
Dbh	3.58180678251517e-83	-2.81082413202277	0.034	0.136	8.55729458410699e-79	0	Dbh
Cngb1	4.24458114065332e-83	1.35991808148889	0.228	0.126	1.01407288031348e-78	0	Cngb1
Hipk2	5.07794933786395e-83	-0.439428801765919	0.561	0.746	1.21317287630908e-78	0	Hipk2
Pacrg	5.26569582577222e-83	0.618654902477012	0.624	0.544	1.25802738973524e-78	0	Pacrg
Dmpk	6.47172993467827e-83	-0.991668347347908	0.269	0.443	1.54616099869398e-78	0	Dmpk
0610012G03Rik	7.85748669960857e-83	-0.887329669015916	0.121	0.266	1.87723214740348e-78	0	0610012G03Rik
Ccnd2	1.06311471008295e-82	-1.53281226134563	0.075	0.198	2.53988735385916e-78	0	Ccnd2
Cpe	1.18308315745792e-82	0.306941470256376	0.919	0.897	2.82650397148272e-78	0	Cpe
Dhrs7	1.24607083501979e-82	-0.881555098944867	0.1	0.24	2.97698783194578e-78	0	Dhrs7
Herc6	1.34891878700481e-82	-0.765224164587359	0.135	0.288	3.22270187403319e-78	0	Herc6
Sfxn3	1.6886628230106e-82	-0.769511355010862	0.138	0.293	4.03438435045463e-78	0	Sfxn3
Insig1	1.69098003285257e-82	-0.687831903783338	0.193	0.363	4.03992039648808e-78	0	Insig1
Rmdn1	1.78959188615492e-82	0.494575936632633	0.78	0.752	4.27551397521272e-78	0	Rmdn1
Rhoj	2.01516981879577e-82	-2.80619013627503	0.034	0.136	4.81444221408496e-78	0	Rhoj
Id3	2.18789234087276e-82	-2.3968094332063	0.021	0.115	5.22709359157911e-78	0	Id3
Guk1	2.39945651529058e-82	-0.799381102433761	0.189	0.352	5.73254156068072e-78	0	Guk1
Nxpe4	3.20953780903478e-82	-0.648603527491253	0.224	0.398	7.667906779565e-78	0	Nxpe4
Plekhm2	3.30978367253195e-82	-0.508296782536343	0.435	0.639	7.90740417204607e-78	0	Plekhm2
Chd9	3.34949827290363e-82	0.274746348610216	0.977	0.974	8.00228632379405e-78	0	Chd9
Mamld1	4.37711751441925e-82	-0.809717085291426	0.102	0.242	1.0457371453699e-77	0	Mamld1
Lrrc7	5.91159973229373e-82	0.486159424488538	0.545	0.393	1.4123402920423e-77	0	Lrrc7
Tnc	6.02690448883556e-82	-3.1625490390647	0.032	0.132	1.4398877514277e-77	0	Tnc
A830019P07Rik	8.54125645376553e-82	1.25610058691918	0.283	0.173	2.04059157936912e-77	0	A830019P07Rik
Elovl6	1.14376455878451e-81	-0.494611526290823	0.603	0.77	2.73256790739208e-77	0	Elovl6
Lmod1	1.22925365802117e-81	-1.87719484629136	0.102	0.231	2.93680991437839e-77	0	Lmod1
Stxbp1	1.40789633641065e-81	-0.338793616195846	0.849	0.904	3.36360513731869e-77	0	Stxbp1
Mark3	1.60754837389643e-81	0.330966399971401	0.915	0.911	3.84059382007596e-77	0	Mark3
A330008L17Rik	1.79759543238548e-81	-3.16963132413978	0.027	0.124	4.29463524751215e-77	0	A330008L17Rik
Mapk8ip2	2.03363371368588e-81	-0.681270658170124	0.466	0.617	4.85855430536693e-77	0	Mapk8ip2
Elovl7	2.43559328791779e-81	0.869314439761967	0.458	0.358	5.8188759241644e-77	0	Elovl7
St8sia3	2.56060948881518e-81	-0.767008172901673	0.197	0.361	6.11755212972835e-77	0	St8sia3
Pkib	2.80397101761591e-81	-2.11973458532213	0.038	0.142	6.69896715818617e-77	0	Pkib
Gm15478	2.83884141182175e-81	-0.786569274337159	0.137	0.289	6.78227601698334e-77	0	Gm15478
Aplp2	2.95882039775958e-81	-0.416532155422556	0.757	0.853	7.0689178122874e-77	0	Aplp2
Sod2	3.03750956561604e-81	-0.663829600659619	0.198	0.369	7.25691410321327e-77	0	Sod2
Cabp1	3.83838324625193e-81	0.51438067923588	0.656	0.584	9.17028141362048e-77	0	Cabp1
Hsdl2	4.41137987386598e-81	-0.775371097243245	0.115	0.261	1.05392276566532e-76	0	Hsdl2
Plxnb1	4.43616759540708e-81	-0.681132402557694	0.449	0.617	1.05984480021871e-76	0	Plxnb1
Sos2	5.30620679640597e-81	0.47072728888056	0.781	0.775	1.26770586572935e-76	0	Sos2
Gm11713	6.25861604411517e-81	1.51530804466306	0.204	0.108	1.49524595909956e-76	0	Gm11713
Nsd3	6.61124593974188e-81	0.3098483837731	0.931	0.934	1.57949276746373e-76	0	Nsd3
Postn	7.87903075914378e-81	-2.2935007311717	0.042	0.148	1.88237923866704e-76	0	Postn
Lix1l	8.61958931914315e-81	-0.858660452609856	0.113	0.257	2.05930608423649e-76	0	Lix1l
Gm42372	1.37101495139673e-80	-0.983957996727607	0.079	0.208	3.27549182038192e-76	0	Gm42372
Myocd	1.39941309063354e-80	-3.50732057464715	0.026	0.12	3.34333781483259e-76	0	Myocd
Klhl2	1.7548448990775e-80	-0.517850434813215	0.368	0.563	4.19249994838606e-76	0	Klhl2
Tcp11l1	1.93085552067852e-80	-0.345137187861168	0.734	0.85	4.61300692445305e-76	0	Tcp11l1
Snph	2.29783380355156e-80	0.436183090937977	0.799	0.78	5.48975474006503e-76	0	Snph
Thra	2.43154790909739e-80	-0.547060103214507	0.689	0.795	5.80921110962457e-76	0	Thra
4930509J09Rik	2.56401322521282e-80	-3.39808212715297	0.017	0.106	6.12568399635594e-76	0	4930509J09Rik
H2afj	3.06500951109974e-80	-0.831654170087832	0.145	0.295	7.3226142229684e-76	0	H2afj
Ano10	3.58585320126338e-80	0.589104666737566	0.654	0.615	8.56696188313835e-76	0	Ano10
Add2	4.01501864929402e-80	0.432433349621324	0.802	0.762	9.59228105502834e-76	0	Add2
Rbm26	4.18464449760926e-80	0.352615764392302	0.877	0.878	9.99753416923829e-76	0	Rbm26
Uqcr11	4.21955817162375e-80	-0.759094225077841	0.434	0.587	1.00809464278263e-75	0	Uqcr11
Acsl3	4.3600449587403e-80	-0.559255715663223	0.337	0.525	1.04165834109265e-75	0	Acsl3
Abcc9	5.24724176994628e-80	-2.43077615993671	0.049	0.155	1.25361853125787e-75	0	Abcc9
Uhrf2	5.77407557306458e-80	0.445571202421588	0.807	0.794	1.37948439516086e-75	0	Uhrf2
Cend1	6.66826279728697e-80	-0.773410587830288	0.241	0.401	1.59311466489983e-75	0	Cend1
Wdr1	6.80208396271943e-80	-0.617374361909187	0.288	0.472	1.6250858795333e-75	0	Wdr1
Afap1	7.49465009253232e-80	-0.611907375166687	0.392	0.578	1.7905468536069e-75	0	Afap1
Irf2bpl	8.21577210417052e-80	-0.811599083020037	0.148	0.299	1.96283011340738e-75	0	Irf2bpl
Mat2a	8.45346321918596e-80	0.431192714409632	0.787	0.769	2.01961689769572e-75	0	Mat2a
Cox5b	8.76889194046885e-80	-0.784198267561512	0.202	0.363	2.09497597349741e-75	0	Cox5b
Nectin2	1.02462953126401e-79	-0.836039565947779	0.126	0.273	2.44794241314284e-75	0	Nectin2
Chchd10	1.0399581484181e-79	-0.917498356697774	0.355	0.509	2.48456401238569e-75	0	Chchd10
Bcas1	1.26126695892212e-79	1.89394051247596	0.081	0.023	3.01329289156085e-75	0	Bcas1
Brinp3	1.39589167641233e-79	-4.02389402111448	0.098	0.218	3.33492480411671e-75	0	Brinp3
Clec2d	1.53509498616009e-79	-2.8383411788488	0.014	0.101	3.66749543143506e-75	0	Clec2d
Gm13629	1.73788967302647e-79	-1.22186264551476	0.065	0.183	4.15199221782755e-75	0	Gm13629
Gm26911	1.95087884827921e-79	0.937167476936403	0.334	0.217	4.66084465642387e-75	0	Gm26911
Higd2a	2.0125811078756e-79	-0.746090538378788	0.229	0.393	4.80825752482559e-75	0	Higd2a
Mmp15	2.0179620628028e-79	-0.830891720155039	0.129	0.277	4.82111316424218e-75	0	Mmp15
Dtna	2.03674895940916e-79	-0.598880689148233	0.687	0.81	4.86599693892442e-75	0	Dtna
Mettl27	2.43287497150071e-79	-1.53479744369154	0.037	0.141	5.81238159441234e-75	0	Mettl27
Nagk	2.60197889765986e-79	-0.510426271311323	0.455	0.643	6.21638778439918e-75	0	Nagk
Cidea	2.79823117576753e-79	-2.5865818219038	0.014	0.101	6.68525410202621e-75	0	Cidea
Txnrd1	3.89602104244969e-79	-0.52631258626961	0.342	0.533	9.30798387251656e-75	0	Txnrd1
Macrod1	4.08467311574805e-79	0.836600016160927	0.466	0.365	9.75869254083367e-75	0	Macrod1
Chn2	4.77794566734729e-79	-3.69509663908965	0.01	0.093	1.14149899938594e-74	0	Chn2
Pygo1	6.24873721825198e-79	-0.775344134271912	0.12	0.264	1.49288580881258e-74	0	Pygo1
Fabp5	6.48635791612741e-79	-0.96722958272624	0.344	0.495	1.549655769742e-74	0	Fabp5
Timp3	8.38225836525225e-79	0.551100341086489	0.695	0.63	2.00260534604241e-74	0	Timp3
Ppp6r3	1.26275995686965e-78	0.375313440103272	0.836	0.832	3.01685981295728e-74	0	Ppp6r3
Psme4	1.27613741562222e-78	0.341456230224976	0.899	0.895	3.04881989966305e-74	0	Psme4
Mitf	1.55286994635906e-78	-0.768097434630246	0.226	0.387	3.70996158884643e-74	0	Mitf
Zfhx2	1.67980960013381e-78	0.674680671016094	0.575	0.507	4.01323311567969e-74	0	Zfhx2
Fads2	2.15561489292399e-78	-1.10539801429794	0.09	0.218	5.1499795406847e-74	0	Fads2
Dusp15	2.44960927289123e-78	-1.51021881667197	0.06	0.173	5.85236151386443e-74	0	Dusp15
Atoh8	2.46742899687283e-78	-2.99925626631481	0.012	0.097	5.89493461642888e-74	0	Atoh8
Mpp5	2.79283472997578e-78	-0.568471204974764	0.294	0.478	6.67236145338513e-74	0	Mpp5
Arhgap20	2.89704184198276e-78	-1.40021285404417	0.051	0.16	6.921322664681e-74	0	Arhgap20
Dock5	3.15009064206219e-78	-3.35811179049369	0.015	0.101	7.52588155295077e-74	0	Dock5
2010107E04Rik	3.19972285558848e-78	-0.761822156174803	0.293	0.46	7.64445787428644e-74	0	2010107E04Rik
Gm46102	3.2113357488079e-78	-2.2538502051332	0.025	0.118	7.67220223747694e-74	0	Gm46102
Flrt1	3.6974030748473e-78	0.9435716355121	0.359	0.248	8.83346568611768e-74	0	Flrt1
Hs6st1	3.99822690785914e-78	-0.619952800900758	0.194	0.361	9.55216390556627e-74	0	Hs6st1
Prom1	5.05349683059118e-78	-1.56445395078887	0.072	0.188	1.20733092779654e-73	0	Prom1
Pgm2l1	5.11965671336168e-78	-0.496695946000516	0.41	0.597	1.22313718538924e-73	0	Pgm2l1
Gabarapl1	5.84547720999474e-78	-0.665308616262176	0.566	0.68	1.39654296023984e-73	0	Gabarapl1
Tshz1	6.18710189679966e-78	0.527730065777465	0.694	0.638	1.47816051416441e-73	0	Tshz1
Rhob	6.27802379262882e-78	-0.767277572921031	0.159	0.313	1.49988266429695e-73	0	Rhob
Tln1	6.66643197806356e-78	-0.560782531814591	0.352	0.543	1.59267726387917e-73	0	Tln1
Nqo2	7.07204694178106e-78	-0.920474546678594	0.082	0.209	1.68958273486091e-73	0	Nqo2
Nedd9	7.40538719276798e-78	-0.650446097745168	0.376	0.55	1.7692210542242e-73	0	Nedd9
Plk2	7.53437685190748e-78	-1.5005411707195	0.04	0.143	1.80003797368922e-73	0	Plk2
Serpinh1	9.87995486928522e-78	-1.77895875749461	0.05	0.158	2.36042001782093e-73	0	Serpinh1
Enpp2	9.94269156488058e-78	-2.66317647955451	0.014	0.099	2.37540844176562e-73	0	Enpp2
Srrm3	1.06282572496685e-77	0.295870840860843	0.92	0.892	2.53919693951831e-73	0	Srrm3
Ppp2r1a	1.10163917729321e-77	-0.631273334721053	0.423	0.582	2.6319261584712e-73	0	Ppp2r1a
Tef	1.40727612194063e-77	-0.548040524043622	0.254	0.438	3.36212338292836e-73	0	Tef
Zmynd11	1.41495057946613e-77	-0.363816381365538	0.854	0.923	3.38045842940253e-73	0	Zmynd11
Pan3	1.5184697712475e-77	0.326928948092191	0.905	0.897	3.6277761304874e-73	0	Pan3
Lamtor2	1.75441250932517e-77	-0.752698526761129	0.206	0.365	4.19146692602876e-73	0	Lamtor2
Ece1	1.76672062670036e-77	-0.537509893032319	0.581	0.735	4.22087224924983e-73	0	Ece1
Shd	2.27235638425014e-77	-2.36567893857026	0.016	0.102	5.42888663761201e-73	0	Shd
Slc41a2	2.32262013179465e-77	-0.551701242818806	0.449	0.626	5.5489717568706e-73	0	Slc41a2
Eef1e1	2.3752272636342e-77	-0.727369904585214	0.103	0.241	5.67465545554847e-73	0	Eef1e1
Zfp280d	2.38665565159333e-77	0.355812904758962	0.889	0.882	5.70195901722163e-73	0	Zfp280d
Gatad1	2.38828948583317e-77	-0.54869496372344	0.297	0.482	5.70586241060402e-73	0	Gatad1
Gucy1b1	2.40658862175678e-77	0.560072475411972	0.729	0.693	5.74958087623912e-73	0	Gucy1b1
Gm27246	2.469764310658e-77	2.79656750314686	0.056	0.012	5.90051391459303e-73	0	Gm27246
Ier3	2.79143866235247e-77	-1.16641309562103	0.068	0.187	6.66902610822628e-73	0	Ier3
Pdha1	3.10791290436848e-77	-0.616114590385081	0.293	0.466	7.42511471982674e-73	0	Pdha1
2610028E06Rik	3.46714546100611e-77	-4.44091378958447	0.004	0.08	8.28335722088969e-73	0	2610028E06Rik
Snap91	3.6539281029553e-77	0.261745505533306	0.969	0.943	8.72959963077051e-73	0	Snap91
Tpm4	3.74200785861228e-77	-0.592173642233189	0.246	0.425	8.94003097501061e-73	0	Tpm4
Pls3	3.99566239975467e-77	-0.541257043999988	0.349	0.528	9.54603703925389e-73	0	Pls3
Kcna4	4.73043339313387e-77	-1.60190546317568	0.032	0.13	1.13014784195361e-72	0	Kcna4
Tspyl4	4.78462086477472e-77	-0.783061279927416	0.391	0.535	1.14309377080333e-72	0	Tspyl4
Tmem255b	5.41510781748423e-77	-0.854002229336706	0.391	0.519	1.29372340867516e-72	0	Tmem255b
Gna14	6.1421721083922e-77	-4.12697884460968	0.022	0.111	1.46742633841598e-72	0	Gna14
Lonrf1	6.21425980262613e-77	-0.797514444040426	0.11	0.249	1.48464880944541e-72	0	Lonrf1
4930428E07Rik	6.66403566119896e-77	-3.59219845262397	0.006	0.083	1.59210475981704e-72	0	4930428E07Rik
Txn1	7.47103076377474e-77	-0.911545704805477	0.372	0.529	1.78490395977342e-72	0	Txn1
Ankrd29	9.25148791444787e-77	-0.981808573151063	0.08	0.203	2.21027297764074e-72	0	Ankrd29
Thy1	9.30480661418397e-77	-1.1405488512039	0.229	0.377	2.22301134819469e-72	0	Thy1
Endod1	9.61726921014985e-77	-0.727380901860492	0.294	0.46	2.2976617869969e-72	0	Endod1
Dpy19l1	1.11105296844971e-76	-1.17023277451358	0.067	0.184	2.65441664692321e-72	0	Dpy19l1
Uhrf1bp1l	1.97202212062939e-76	0.674204745961323	0.611	0.567	4.71135804839567e-72	0	Uhrf1bp1l
Timm13	1.97362369309305e-76	-0.719050837745701	0.253	0.415	4.71518436516861e-72	0	Timm13
Gpc5	2.09254858711486e-76	-2.10178757448146	0.136	0.264	4.9993078294761e-72	0	Gpc5
Mylip	2.12949739218854e-76	-2.05200894264823	0.031	0.126	5.08758221967763e-72	0	Mylip
Pacs1	2.90296739365037e-76	0.434452121798557	0.796	0.779	6.93547940017009e-72	0	Pacs1
Prdx6	3.084331593699e-76	-0.951389580536523	0.142	0.291	7.36877661050629e-72	0	Prdx6
Mrfap1	3.40291552652399e-76	-0.666953368849734	0.373	0.529	8.12990548441847e-72	0	Mrfap1
Cops9	3.6982081586885e-76	-0.680331985535683	0.203	0.364	8.83538911192269e-72	0	Cops9
Ndufa2	3.74659393992286e-76	-0.704207685053728	0.413	0.566	8.9509875818697e-72	0	Ndufa2
Vdac1	3.82629522324992e-76	-0.541257922877577	0.538	0.683	9.14140191786638e-72	0	Vdac1
9330111N05Rik	3.91676335028702e-76	-0.988891375695936	0.077	0.2	9.35753932017072e-72	0	9330111N05Rik
Eci2	4.34143147989875e-76	-0.805407924896362	0.117	0.258	1.03721139486261e-71	0	Eci2
Ldlr	4.69127950212979e-76	-0.446860453392491	0.532	0.704	1.12079358585383e-71	0	Ldlr
Uvrag	5.11474456574772e-76	0.355901579613252	0.834	0.838	1.22196362420279e-71	0	Uvrag
H2-T22	5.23504011134312e-76	-1.4026997471801	0.041	0.144	1.25070343300099e-71	0	H2-T22
Scand1	5.61678617234825e-76	-0.689682547838811	0.27	0.434	1.34190638443572e-71	0	Scand1
Nek7	5.63857667875999e-76	0.418030384426691	0.805	0.782	1.34711235432255e-71	0	Nek7
Lmo7	6.13982249359773e-76	-3.38449039051603	0.016	0.1	1.46686499194543e-71	0	Lmo7
Cggbp1	7.82271175334295e-76	-0.661488146696576	0.249	0.414	1.86892406499116e-71	0	Cggbp1
Sdc4	8.65141056058668e-76	-1.93548336299391	0.047	0.151	2.06690849702976e-71	0	Sdc4
Arhgdia	9.66687335557871e-76	-0.689608712245438	0.495	0.627	2.30951271338131e-71	0	Arhgdia
Nptxr	1.19562306462192e-75	-0.833467208178397	0.194	0.347	2.85646306368823e-71	0	Nptxr
Ryr1	1.29491697594145e-75	1.78709660177524	0.132	0.056	3.09368614722172e-71	0	Ryr1
Sytl5	1.43630211958952e-75	-2.48813174278568	0.019	0.105	3.43146939391133e-71	0	Sytl5
Raver2	1.46251105540237e-75	-2.22152226620954	0.018	0.105	3.4940851624618e-71	0	Raver2
Diablo	1.50774240068086e-75	-0.554941893753816	0.455	0.62	3.60214736946664e-71	0	Diablo
Susd2	1.75440736213373e-75	-2.0595509875511	0.023	0.113	4.19145462887369e-71	0	Susd2
Prelid1	1.87892448785201e-75	-0.707119790917122	0.188	0.345	4.48893849392723e-71	0	Prelid1
Olfm3	1.89452059087345e-75	1.02433841691501	0.291	0.178	4.52619914365576e-71	0	Olfm3
Slc1a5	2.13109645023736e-75	-2.58525988131619	0.02	0.107	5.09140252926209e-71	0	Slc1a5
Asic1	2.73900773764924e-75	-0.923152326018048	0.114	0.248	6.5437633860178e-71	0	Asic1
Mt3	2.85975733381956e-75	-1.49699754689133	0.26	0.402	6.83224624622831e-71	0	Mt3
Rnls	3.62368640646625e-75	-1.36728190232761	0.066	0.178	8.65734919368851e-71	0	Rnls
Galns	3.7819424348835e-75	-0.701665523696075	0.247	0.41	9.03543867118018e-71	0	Galns
Prr13	4.5942825212886e-75	-0.679777079414946	0.252	0.42	1.09762003716106e-70	0	Prr13
Tsc22d3	4.78647091412678e-75	-1.24502614112992	0.056	0.166	1.14353576609403e-70	0	Tsc22d3
Cib2	5.21018238795184e-75	-1.62768748611783	0.026	0.119	1.24476467430557e-70	0	Cib2
Hmg20b	5.35921228059974e-75	-0.972969563303059	0.09	0.217	1.28036940595808e-70	0	Hmg20b
Sh3bgrl3	5.89752462535068e-75	-0.928526976111029	0.381	0.527	1.40897760824253e-70	0	Sh3bgrl3
Snn	5.9453483744013e-75	-1.4325270075396	0.041	0.144	1.42040318012821e-70	0	Snn
Pttg1	8.05283409326096e-75	-1.0819048057439	0.069	0.186	1.92390259322098e-70	0	Pttg1
Ptpn4	8.35433090675692e-75	0.395678929055619	0.764	0.738	1.99593319693329e-70	0	Ptpn4
Plxna3	9.65657970836596e-75	-0.590520939207343	0.185	0.348	2.30705345812571e-70	0	Plxna3
Phlda1	1.00325495987118e-74	-1.81591213202278	0.036	0.134	2.39687642462823e-70	0	Phlda1
Sh3kbp1	1.20752501206953e-74	-0.597062356394266	0.615	0.725	2.88489800633531e-70	0	Sh3kbp1
Elmo2	1.23008450778976e-74	-0.599049478428742	0.209	0.377	2.93879489756052e-70	0	Elmo2
Cox6b1	1.25356882230666e-74	-0.800462337944645	0.51	0.641	2.99490127337283e-70	0	Cox6b1
Ptger4	1.46281226608185e-74	-0.81757598324837	0.135	0.276	3.49480478489616e-70	0	Ptger4
Ehd2	1.64790132827927e-74	-0.648153507128247	0.216	0.382	3.93700106339201e-70	0	Ehd2
Trpm7	1.65863615576781e-74	0.574388469668777	0.831	0.84	3.96264763974486e-70	0	Trpm7
Eya4	1.72883329471887e-74	-4.08102612039048	0.012	0.092	4.13035562441285e-70	0	Eya4
Slc25a28	1.89471103053565e-74	-0.605295448471353	0.185	0.349	4.52665412305272e-70	0	Slc25a28
Cbln2	2.09126561154815e-74	-2.68983652407701	0.065	0.17	4.99624267254969e-70	0	Cbln2
Prdx1	2.28190086159082e-74	-0.582704045032671	0.489	0.641	5.45168934842662e-70	0	Prdx1
Psd	2.63201418209272e-74	-0.552916802934987	0.321	0.507	6.28814508243772e-70	0	Psd
Fam49b	3.3963029194692e-74	0.433567497217769	0.788	0.767	8.11410730490388e-70	0	Fam49b
Scamp1	3.53309761407276e-74	-0.424961029797264	0.556	0.725	8.44092350978122e-70	0	Scamp1
Zmynd8	5.28283455538344e-74	0.274605908071864	0.935	0.931	1.26212200362666e-69	0	Zmynd8
Trpc6	5.81022695117155e-74	-0.466314592398267	0.49	0.668	1.38812132090439e-69	0	Trpc6
Ptpn14	5.90476852206779e-74	-3.42435719813406	0.013	0.093	1.41070824760721e-69	0	Ptpn14
Sqstm1	6.55064229571845e-74	-0.454073205780802	0.559	0.713	1.56501395087009e-69	0	Sqstm1
4930578M01Rik	7.35965198177594e-74	-0.581427310712392	0.325	0.51	1.75829445496609e-69	0	4930578M01Rik
Dync2h1	9.49552353489954e-74	0.441796108945487	0.779	0.772	2.26857552772285e-69	0	Dync2h1
Aplp1	1.0003594288112e-73	-0.676201974111993	0.458	0.603	2.38995871137285e-69	0	Aplp1
Nacad	1.29458832513809e-73	-0.705068703235515	0.142	0.288	3.09290096758741e-69	0	Nacad
Carhsp1	1.33562325079668e-73	-1.09911424351388	0.065	0.18	3.19093750847836e-69	0	Carhsp1
Cplx2	1.41429952640284e-73	0.52699015574913	0.539	0.435	3.37890299852901e-69	0	Cplx2
Mid2	1.53082671703002e-73	-0.700386753204121	0.19	0.346	3.65729810965642e-69	0	Mid2
Uqcrh	1.82122140752798e-73	-0.599386777896934	0.507	0.659	4.3510800647251e-69	0	Uqcrh
Gm6277	1.91582070055593e-73	-1.2245743802195	0.066	0.178	4.57708723569817e-69	0	Gm6277
Proser2	1.97959182730926e-73	-1.7750030612348	0.035	0.13	4.72944283462455e-69	0	Proser2
Magi1.1	2.11976449520062e-73	1.46748084375478	0.179	0.092	5.06432935548379e-69	0	Magi1.1
Cped1	2.31879000683406e-73	-1.20256344684903	0.29	0.429	5.53982120532726e-69	0	Cped1
Jph2	2.42106761402477e-73	-1.92045032751937	0.051	0.154	5.78417263666659e-69	0	Jph2
Pafah1b3	2.44972167756402e-73	-0.794863600926849	0.134	0.275	5.85263005986821e-69	0	Pafah1b3
Eif2ak4	2.44986623583078e-73	-0.433605450534194	0.402	0.602	5.85297542402332e-69	0	Eif2ak4
Rbpms2	2.73880232154409e-73	-2.53176729272778	0.03	0.12	6.54327262640097e-69	0	Rbpms2
Wnt9a	2.97534460324655e-73	-0.77761271393682	0.122	0.259	7.10839579161634e-69	0	Wnt9a
Klhl1	2.98842091658138e-73	-4.35307912666062	0.107	0.222	7.13963641180458e-69	0	Klhl1
Tmem160	3.59825419643075e-73	-0.700598937231226	0.173	0.324	8.5965891006927e-69	0	Tmem160
Dhcr7	4.01591016577908e-73	-0.609415957150106	0.175	0.333	9.59441097706281e-69	0	Dhcr7
Tnks	4.86515474671019e-73	0.41675925358517	0.776	0.768	1.16233412053653e-68	0	Tnks
Dbi	4.99080953302913e-73	-0.795704898145115	0.207	0.362	1.19235430553599e-68	0	Dbi
Bglap	5.29177662931755e-73	-1.71624891202135	0.152	0.28	1.26425835451026e-68	0	Bglap
Gm26995	6.49866688247709e-73	-3.59637488594701	0.007	0.081	1.5525965048926e-68	0	Gm26995
Srxn1	6.92819562217267e-73	-0.900165749482428	0.086	0.209	1.65521521609327e-68	0	Srxn1
Mtmr9	7.29564581325865e-73	-0.572293838522686	0.274	0.448	1.74300274124562e-68	0	Mtmr9
Ndufa6	7.5375253027062e-73	-0.634422239610766	0.315	0.479	1.80079017006954e-68	0	Ndufa6
Arhgap21	7.95799546210027e-73	0.301404722079383	0.914	0.905	1.90124469585037e-68	0	Arhgap21
Tmem176b	8.47435852176337e-73	-0.729564128954374	0.445	0.595	2.02460899443449e-68	0	Tmem176b
Trim36	8.55445393381217e-73	-1.10576727806954	0.086	0.208	2.04374458932706e-68	0	Trim36
Slc39a6	9.60021140166548e-73	-0.582307338223213	0.338	0.508	2.2935865059719e-68	0	Slc39a6
Wnt11	1.157598705177e-72	-2.18954504919528	0.023	0.11	2.76561906653836e-68	0	Wnt11
Fam3c	1.37375021184939e-72	-0.844733466551542	0.077	0.198	3.28202663112938e-68	0	Fam3c
Spry4	1.52274629368999e-72	-1.36219582711489	0.049	0.153	3.63799317025476e-68	0	Spry4
March3	1.8310750339535e-72	-0.626711588521031	0.378	0.547	4.37462136361831e-68	0	March3
Neto2	1.860518122296e-72	-0.904542023499779	0.156	0.296	4.44496384597737e-68	0	Neto2
Sub1	1.86799801876884e-72	-0.661007570489553	0.412	0.565	4.46283406664063e-68	0	Sub1
Shroom3	1.92446633551344e-72	-2.68931415688435	0.041	0.137	4.59774252217516e-68	0	Shroom3
Acsl5	2.21213236402367e-72	-0.738823719435349	0.143	0.288	5.28500543088895e-68	0	Acsl5
Adgrb2	2.72450506494606e-72	0.790101086215599	0.449	0.356	6.50911505066263e-68	0	Adgrb2
Capn2	2.8624581923934e-72	-0.482086748055282	0.357	0.552	6.83869886744707e-68	0	Capn2
Slc8a2	2.88483652178902e-72	1.19214599574007	0.287	0.189	6.89216293420615e-68	0	Slc8a2
Hexb	3.27655830065908e-72	-0.544098528556323	0.452	0.609	7.82802543610462e-68	0	Hexb
Gm14399	3.31310146431738e-72	-0.773073447982766	0.121	0.255	7.91533070840066e-68	0	Gm14399
Plekhh2	3.33978316009687e-72	-3.03144087619957	0.019	0.102	7.97907594778742e-68	0	Plekhh2
Hspa4l	3.41195156403397e-72	-0.365353247936639	0.582	0.752	8.15149348163355e-68	0	Hspa4l
Taf4b	3.42024630268868e-72	-0.875910801541792	0.077	0.196	8.17131044175353e-68	0	Taf4b
Mpp2	3.72121765617888e-72	-0.630460253261764	0.202	0.362	8.89036110237697e-68	0	Mpp2
Micu1	3.90490023443654e-72	0.420450014756765	0.787	0.779	9.32919715009234e-68	0	Micu1
Sncaip	4.30153638354764e-72	-1.46477470758919	0.095	0.212	1.02768005739337e-67	0	Sncaip
Clip4	4.57810652721295e-72	0.737041874189293	0.511	0.442	1.09375543041645e-67	0	Clip4
Fh1	4.67970310882297e-72	-0.784386788050589	0.115	0.251	1.1180278697289e-67	0	Fh1
Lgals9	6.40326259732092e-72	-1.49503708311778	0.043	0.142	1.52980346712594e-67	0	Lgals9
Htr2c	6.52321984322735e-72	-1.26854125874481	0.096	0.215	1.55846245274545e-67	0	Htr2c
Akr1b3	6.92594570432286e-72	-0.682282729267324	0.154	0.303	1.65467768821978e-67	0	Akr1b3
Rab6b	7.58168107896651e-72	-0.351552220220156	0.847	0.893	1.81133942657589e-67	0	Rab6b
Gjc1	8.73890262735754e-72	-2.00005666574291	0.028	0.118	2.08781122670199e-67	0	Gjc1
Spint1	1.04785307557168e-71	-4.25542371500762	0.003	0.074	2.5034257828483e-67	0	Spint1
Shisa3	1.24687521267819e-71	-1.2862143318256	0.042	0.142	2.97890957060947e-67	0	Shisa3
Ercc6	1.30691100925953e-71	0.764453945205514	0.521	0.46	3.12234109222194e-67	0	Ercc6
Capzb	1.46009256499158e-71	-0.447139785733868	0.518	0.696	3.48830714702137e-67	0	Capzb
Arhgef4	1.71801878972757e-71	-0.85395955645906	0.08	0.201	4.10451869053815e-67	0	Arhgef4
Impa2	1.89368972847251e-71	-2.46112354473739	0.014	0.094	4.52421413029367e-67	0	Impa2
Acot9	2.02784191255672e-71	-0.597705243657944	0.187	0.346	4.84471711328926e-67	0	Acot9
Kcnj2	2.15868480715552e-71	-3.34020334876802	0.007	0.08	5.15731387277525e-67	0	Kcnj2
Tuba1b	2.47989313713987e-71	-0.849084240591182	0.633	0.712	5.92471269394086e-67	0	Tuba1b
Cit	2.60484908604155e-71	-0.586955212677402	0.198	0.358	6.22324495146186e-67	0	Cit
Tspan14	2.70861813745106e-71	-1.16054147890244	0.059	0.167	6.47115959218434e-67	0	Tspan14
Cyb5a	2.92270093231239e-71	-0.504335473943076	0.315	0.498	6.98262479738754e-67	0	Cyb5a
Gnb1	3.16774492941316e-71	-0.276112553134561	0.902	0.944	7.56805941086097e-67	0	Gnb1
Capns1	3.54358344702814e-71	-0.609334098612671	0.597	0.711	8.46597521329492e-67	0	Capns1
Fam214b	3.54619552568547e-71	-0.807120076952459	0.108	0.24	8.47221573041516e-67	0	Fam214b
Mtpn	4.60511579743934e-71	-0.488337478419851	0.415	0.592	1.10020821516623e-66	0	Mtpn
Cdipt	4.81120294860415e-71	-0.636742341282916	0.271	0.431	1.14944449645102e-66	0	Cdipt
Nyap1	6.67570302332886e-71	-0.544907394307649	0.236	0.407	1.5948922093035e-66	0	Nyap1
Ralb	7.566717665413e-71	-0.674479907261456	0.135	0.277	1.80776451744382e-66	0	Ralb
Acaa2	9.52025880421096e-71	-1.17560874417304	0.068	0.179	2.27448503091404e-66	0	Acaa2
Ttc8	9.59749953942306e-71	0.420701700841318	0.794	0.79	2.29293861496356e-66	0	Ttc8
Tubb5	1.00865901337109e-70	-0.870153933527603	0.765	0.802	2.40978724884487e-66	0	Tubb5
Dcc	1.01062093326883e-70	-1.72223522838521	0.191	0.324	2.41447447167257e-66	0	Dcc
Arhgap44	1.01287782702035e-70	0.390483972215393	0.808	0.786	2.41986641653431e-66	0	Arhgap44
Mest	1.13363429719337e-70	-0.82671869828416	0.119	0.253	2.70836569942469e-66	0	Mest
Kctd8	1.24488558497426e-70	-1.34540326128879	0.214	0.351	2.97415615106201e-66	0	Kctd8
Cpeb4	1.4174218690289e-70	-0.396432436287288	0.747	0.852	3.38636258729695e-66	0	Cpeb4
Tspan2os	1.46275525317896e-70	-2.67101030979267	0.015	0.094	3.49466857536986e-66	0	Tspan2os
Rfk	1.74422361722454e-70	-0.863515491128927	0.096	0.222	4.16712464391116e-66	0	Rfk
Plat	1.76953980850369e-70	-1.82765961103978	0.03	0.119	4.22760755649618e-66	0	Plat
Ndufb9	1.8219239551108e-70	-0.780879915733218	0.323	0.47	4.3527585211552e-66	0	Ndufb9
Gm45680	1.88319518407596e-70	-3.61804936826441	0.008	0.081	4.49914161427588e-66	0	Gm45680
Tfdp2	2.09824958306964e-70	-0.488850626443546	0.403	0.592	5.01292807891168e-66	0	Tfdp2
Pfn2	2.69404920478085e-70	-0.616287531875914	0.373	0.528	6.43635295514192e-66	0	Pfn2
Igip	2.89188091168361e-70	-0.640962362420036	0.168	0.319	6.90899268610332e-66	0	Igip
Col8a1	2.95720802261175e-70	-4.0969708781726	0.018	0.098	7.06506568682173e-66	0	Col8a1
Bag1	3.25263426025205e-70	-0.621620831141659	0.222	0.382	7.77086851116817e-66	0	Bag1
Scarb2	4.08692740277188e-70	0.46151202351024	0.726	0.702	9.7640782579623e-66	0	Scarb2
Arid4b	4.48520592722509e-70	0.335526338964325	0.85	0.853	1.07156054807335e-65	0	Arid4b
Ky	5.50051414521158e-70	1.82046017176138	0.1	0.037	1.3141278344325e-65	0	Ky
Cfap74	5.54844742217492e-70	1.1496658990114	0.28	0.182	1.32557957363181e-65	0	Cfap74
Acp6	6.20346982128193e-70	-1.33560273818515	0.049	0.151	1.48207097500247e-65	0	Acp6
Ddt	6.27558118929138e-70	-1.38080860969835	0.043	0.141	1.4992991019336e-65	0	Ddt
Abat	6.31426206568276e-70	-0.515609712384479	0.383	0.558	1.50854035011227e-65	0	Abat
Snrpd2	6.47923362464026e-70	-0.663210995705145	0.282	0.443	1.5479537052628e-65	0	Snrpd2
Ogn	6.93891890776797e-70	-1.48169471561616	0.074	0.184	1.65777711625485e-65	0	Ogn
Plcz1	7.6958405542466e-70	-4.31163435372206	0.004	0.073	1.83861326681505e-65	0	Plcz1
Esd	7.78617350472499e-70	-0.599183080743721	0.21	0.369	1.86019471201385e-65	0	Esd
Cemip	7.84611556604341e-70	-4.03298689510529	0.01	0.084	1.87451546988343e-65	0	Cemip
Lcorl	7.87236633901943e-70	-0.539551421104617	0.495	0.672	1.88078704205513e-65	0	Lcorl
Slc16a3	8.01146330617595e-70	-1.75990453705393	0.022	0.106	1.91401869847849e-65	0	Slc16a3
Add1	9.22476079934392e-70	-0.327285715059583	0.684	0.829	2.20388760257125e-65	0	Add1
Fis1	9.32148912211968e-70	-0.544747515391121	0.374	0.542	2.22699696616561e-65	0	Fis1
Cox8b	9.50794140449395e-70	-2.68049519788145	0.044	0.137	2.27154228094765e-65	0	Cox8b
Tmcc2	9.6059554849116e-70	-0.537283780125315	0.276	0.45	2.29495882490023e-65	0	Tmcc2
Gabarap	9.80726665479134e-70	-0.638627950642489	0.479	0.612	2.3430540764962e-65	0	Gabarap
Speer4cos	9.92010461350007e-70	-3.21914733112015	0.011	0.086	2.3700121932113e-65	0	Speer4cos
Smc4	1.04812795769028e-69	-1.09132758083294	0.075	0.188	2.50408250371786e-65	0	Smc4
Itm2a	1.05670185390713e-69	-2.77129562265589	0.01	0.085	2.52456639916951e-65	0	Itm2a
Cst3	1.08707713215459e-69	-0.74585329088273	0.619	0.731	2.59713597643053e-65	0	Cst3
Psmc3	1.20196432665078e-69	-0.639587571403414	0.249	0.408	2.87161297280139e-65	0	Psmc3
Ptpru	1.36014717970347e-69	-1.29254161920264	0.039	0.135	3.24952762702955e-65	0	Ptpru
Pcdh19	1.52706650333694e-69	-4.0255380240551	0.007	0.079	3.64831458312228e-65	0	Pcdh19
Steap2	1.53746944161595e-69	-2.37583948864573	0.016	0.095	3.67316824296466e-65	0	Steap2
Zfp462	1.81375371414509e-69	0.366472984510409	0.819	0.793	4.33323899846404e-65	0	Zfp462
Wdr6	1.92208394911428e-69	-0.668522850523764	0.369	0.525	4.59205076282892e-65	0	Wdr6
Snx12	1.96113989646132e-69	-0.438938267417082	0.391	0.582	4.68535932663574e-65	0	Snx12
Sod1	2.01231333947597e-69	-0.600211444250443	0.357	0.522	4.80761779934204e-65	0	Sod1
Syt15	2.23738800597503e-69	-3.11757422048022	0.015	0.092	5.34534368507493e-65	0	Syt15
Reep2	2.53376538138153e-69	-0.542811526854716	0.284	0.456	6.05341887265862e-65	0	Reep2
Acacb	2.81282869514101e-69	-2.17745389552827	0.021	0.104	6.72012903556138e-65	0	Acacb
Msrb1	2.82716093150173e-69	-0.803342885359073	0.125	0.259	6.75437018145078e-65	0	Msrb1
Man1c1	3.15170134782793e-69	-0.622673242659488	0.346	0.514	7.52972969009571e-65	0	Man1c1
Sf3b5	3.53055529898375e-69	-0.731862320787277	0.17	0.313	8.43484966480207e-65	0	Sf3b5
Retreg2	3.90312346037813e-69	-0.587927867427338	0.212	0.373	9.3249522591894e-65	0	Retreg2
Fbxo2	4.44396204870245e-69	-1.36686346966669	0.072	0.182	1.0617069730555e-64	0	Fbxo2
Aig1	4.64984465935527e-69	-0.370545569625229	0.678	0.831	1.11089438756657e-64	0	Aig1
Atp11c	5.31177766465813e-69	-0.406720831887924	0.507	0.682	1.26903680186347e-64	0	Atp11c
Gm26632	5.68078957167952e-69	-4.92764283635736	0.003	0.071	1.35719743656995e-64	0	Gm26632
Stmn2	7.45656848782145e-69	-0.472029026558785	0.978	0.973	1.78144877742542e-64	0	Stmn2
Sertad4	7.51143290827135e-69	1.11023929048181	0.283	0.185	1.79455643611511e-64	0	Sertad4
Lamp1	7.84410922823707e-69	-0.527511417964258	0.449	0.607	1.87403613571812e-64	0	Lamp1
Glp2r	7.95294951821108e-69	-1.53768088837768	0.063	0.168	1.90003916939581e-64	0	Glp2r
Eif4g2	9.08889587406186e-69	-0.487292876946819	0.652	0.77	2.17142811327212e-64	0	Eif4g2
Dusp3	9.35636727358367e-69	-0.491446121599805	0.46	0.624	2.23532970533187e-64	0	Dusp3
Adamts12	1.1252331099442e-68	-2.22262848322595	0.028	0.115	2.68829442296768e-64	0	Adamts12
Gm14325	1.25165706545912e-68	-0.915209308073929	0.072	0.186	2.99033389508838e-64	0	Gm14325
Ccdc107	1.4054794087574e-68	-0.729192361424613	0.237	0.399	3.3578308554623e-64	0	Ccdc107
Jarid2	1.52086188679544e-68	-0.385244712246112	0.552	0.733	3.633491133743e-64	0	Jarid2
Nog	1.63293436095946e-68	-3.10816389376961	0.012	0.087	3.90124348176824e-64	0	Nog
Ankrd45	1.8144844717337e-68	-0.669148219653632	0.137	0.275	4.33498485141898e-64	0	Ankrd45
Pld1	1.8270770121343e-68	-3.04767584488289	0.012	0.088	4.36506968969007e-64	0	Pld1
Hadh	1.97910230089817e-68	-1.47450837377295	0.037	0.13	4.72827330707582e-64	0	Hadh
Ndufa11	2.04177816789165e-68	-0.723044848887492	0.382	0.53	4.87801222090995e-64	0	Ndufa11
Bnip3	2.39107118901341e-68	-0.600033765906471	0.182	0.335	5.71250817767194e-64	0	Bnip3
Fndc1	2.49402695487443e-68	-1.401259257139	0.079	0.189	5.95847979789049e-64	0	Fndc1
Ppp1r14a	2.63801399056984e-68	-1.15385050692604	0.093	0.21	6.3024792248704e-64	0	Ppp1r14a
Cbx7	2.7085540989624e-68	-0.572430448278315	0.261	0.434	6.47100659783107e-64	0	Cbx7
Gemin7	2.96181320746805e-68	-0.651855026579784	0.127	0.263	7.07606793396192e-64	0	Gemin7
Gm10637	2.96184708107813e-68	2.49850473573571	0.065	0.018	7.07614886140377e-64	0	Gm10637
Timm8b	3.00006503087094e-68	-0.731748921305587	0.199	0.345	7.16745536525375e-64	0	Timm8b
Lims2	3.48019063242186e-68	-1.77064323284531	0.061	0.163	8.31452343991907e-64	0	Lims2
Slc12a7	3.66061979769389e-68	-1.48999603509336	0.058	0.159	8.74558675867048e-64	0	Slc12a7
Srek1ip1	3.70239799578364e-68	-0.61073126606846	0.133	0.271	8.8453990517267e-64	0	Srek1ip1
Agpat5	3.84998633824806e-68	0.774323560221197	0.493	0.426	9.19800236070845e-64	0	Agpat5
Gm43391	4.07229419375022e-68	-3.2060367122179	0.01	0.084	9.72911805828865e-64	0	Gm43391
Col1a1	4.45907107027246e-68	-1.7340901368312	0.058	0.16	1.06531666939879e-63	0	Col1a1
Bmpr1b	4.59435562040625e-68	-4.65489304350361	0.017	0.094	1.09763750127126e-63	0	Bmpr1b
Cited2	4.61462281388774e-68	-0.683474924969406	0.214	0.365	1.10247953646592e-63	0	Cited2
Gm26649	4.86823555452079e-68	-1.38020951000975	0.04	0.135	1.16307015633056e-63	0	Gm26649
Efhd2	5.12118450930851e-68	-0.990839989007483	0.066	0.175	1.2235021911189e-63	0	Efhd2
Eya1	5.57323621320709e-68	-1.86930570611492	0.047	0.142	1.33150186369731e-63	0	Eya1
Fam117a	7.05595144939773e-68	0.860903929414519	0.421	0.329	1.68573736077561e-63	0	Fam117a
Eif3f	7.11399985032463e-68	-0.613884203410807	0.21	0.366	1.69960570424106e-63	0	Eif3f
Pomp	7.25833675582191e-68	-0.62883299483702	0.294	0.452	1.73408923433341e-63	0	Pomp
Dync1i1	7.87302960811283e-68	0.384733476626988	0.584	0.459	1.88094550367424e-63	0	Dync1i1
Ech1	7.96013221710302e-68	-0.703449677655182	0.136	0.272	1.90175518798808e-63	0	Ech1
Eif1b	8.37131021465022e-68	-0.630700122338303	0.403	0.551	1.99998972338208e-63	0	Eif1b
Lims1	8.418283476472e-68	-0.332792498318072	0.763	0.885	2.01121210536393e-63	0	Lims1
Rit1	8.8913426177111e-68	-0.497870099647495	0.243	0.412	2.12423066479736e-63	0	Rit1
Gm10787	9.39627918003926e-68	3.02268055788158	0.044	0.008	2.24486505890318e-63	0	Gm10787
Tceal9	9.55600862597735e-68	-0.582865583959534	0.334	0.492	2.28302602083225e-63	0	Tceal9
Nsg1	1.01059217859767e-67	0.329588209018193	0.766	0.685	2.41440577388769e-63	0	Nsg1
Gna11	1.05030270795798e-67	-0.550267386417167	0.283	0.449	2.50927819958241e-63	0	Gna11
L3mbtl4	1.07935295393831e-67	-3.6787344521822	0.026	0.109	2.57868214225401e-63	0	L3mbtl4
Aacs	1.08797263820526e-67	-0.453966325196944	0.384	0.571	2.59927542993619e-63	0	Aacs
Mndal	1.08889814307941e-67	-2.56805315065571	0.012	0.087	2.60148655363101e-63	0	Mndal
Slitrk4	1.26617780333941e-67	-4.21788897682929	0.006	0.074	3.02502538995818e-63	0	Slitrk4
Ppa1	1.33796071510479e-67	-0.570711995609209	0.219	0.378	3.19652194445687e-63	0	Ppa1
Shisa6	1.44031932065357e-67	-3.41697645211888	0.019	0.099	3.44106688897345e-63	0	Shisa6
Gm12353	1.7039568849401e-67	0.643343348802414	0.585	0.53	4.0709233938104e-63	0	Gm12353
Yap1	1.80581764106508e-67	-2.48833824485908	0.019	0.098	4.31427892626858e-63	0	Yap1
Spock1	1.87659116718224e-67	0.419406869817116	0.484	0.362	4.48336395751509e-63	0	Spock1
Arhgdig	1.89083585649444e-67	-0.642777483378622	0.281	0.434	4.51739594475088e-63	0	Arhgdig
Angpt1	1.93404886460416e-67	-2.73750113310265	0.02	0.1	4.6206361424258e-63	0	Angpt1
Adgre5	2.10706812206087e-67	-2.29434206373142	0.018	0.097	5.03399645041563e-63	0	Adgre5
Ccdc148	2.14954937391913e-67	-0.462594261726049	0.395	0.571	5.1354884092302e-63	0	Ccdc148
Cflar	2.26601140893529e-67	-0.507888827638399	0.271	0.447	5.41372785708729e-63	0	Cflar
Penk	2.66250171546137e-67	-2.31452047211495	0.17	0.293	6.36098284840875e-63	0	Penk
Spg20	2.85936210097935e-67	-0.579842040287075	0.194	0.348	6.83130199544977e-63	0	Spg20
Sh3bgrl	2.99758950343473e-67	-0.532123859419923	0.3	0.47	7.16154108265592e-63	0	Sh3bgrl
Pxn	3.60565684769896e-67	-1.69678912651199	0.03	0.117	8.61427477483759e-63	0	Pxn
Fyco1	3.78290082682473e-67	-0.531779746336413	0.244	0.413	9.03772836536696e-63	0	Fyco1
Eml1	3.82521640610317e-67	-0.606294631277565	0.482	0.664	9.13882451582107e-63	0	Eml1
Dhrs3	4.27040900760971e-67	-1.27030471871242	0.058	0.16	1.02024341600803e-62	0	Dhrs3
Akap6	4.67406181052584e-67	-0.269539592189978	0.857	0.937	1.11668010715273e-62	0	Akap6
Spryd7	4.76229565008531e-67	-0.572081557709749	0.168	0.317	1.13776005376188e-62	0	Spryd7
Ndufb8	4.78775612537855e-67	-0.800297993121683	0.185	0.325	1.14384281591419e-62	0	Ndufb8
Prdx4	5.02635323735883e-67	-1.10750236226465	0.056	0.158	1.2008460519374e-62	0	Prdx4
Atxn7l3b	5.36672104228819e-67	-0.506001758408494	0.417	0.577	1.28216332421307e-62	0	Atxn7l3b
Fam114a1	6.06029950752961e-67	-2.87229435988016	0.01	0.083	1.4478661553439e-62	0	Fam114a1
4930578G10Rik	6.26583375832558e-67	0.833413330582105	0.422	0.327	1.49697034320156e-62	0	4930578G10Rik
Mfhas1	6.94657667482831e-67	0.424575084688252	0.726	0.686	1.65960663338323e-62	0	Mfhas1
Fth1	7.15719264320585e-67	-0.774687614073677	0.757	0.819	1.70992489438831e-62	0	Fth1
Minos1	7.38562700295528e-67	-0.495575750765502	0.436	0.606	1.76450014727605e-62	0	Minos1
Rex1bd	7.61716241602835e-67	-0.692186342788913	0.252	0.405	1.81981627281333e-62	0	Rex1bd
Arl4a	7.872704428433e-67	-0.559164274030606	0.228	0.389	1.88086781499693e-62	0	Arl4a
Pink1	8.06910326655129e-67	-0.640555058854666	0.18	0.327	1.92778946141177e-62	0	Pink1
Itih5	8.43060246730583e-67	-2.96257611169705	0.019	0.097	2.01415523546404e-62	0	Itih5
Fam213a	8.50350995334425e-67	-0.853635904330799	0.083	0.198	2.03157356295347e-62	0	Fam213a
Atp5k	1.30651616145237e-66	-0.658387872512471	0.385	0.536	3.12139776132587e-62	0	Atp5k
Ralgapa2	1.75452874431161e-66	0.467417965370492	0.749	0.729	4.19174462303487e-62	0	Ralgapa2
Socs2	1.79474879252163e-66	-0.744554881957084	0.194	0.336	4.28783434021342e-62	0	Socs2
Gm12473	1.90738098077814e-66	-1.15850472099789	0.062	0.166	4.55692390117706e-62	0	Gm12473
Tpbgl	1.99364550906917e-66	-0.826854569787508	0.142	0.275	4.76301848571716e-62	0	Tpbgl
Osbp2	2.39128513419342e-66	-0.853679770307877	0.1	0.22	5.7130193141015e-62	0	Osbp2
Hsbp1	2.45061042012563e-66	-0.61778786785141	0.266	0.423	5.85475335472213e-62	0	Hsbp1
B3gat1	2.5334619813848e-66	1.97408400047239	0.1	0.039	6.05269401972643e-62	0	B3gat1
Galnt6	2.78816500184116e-66	1.69234106972928	0.149	0.073	6.66120500589871e-62	0	Galnt6
Tmem205	2.7984259222113e-66	-0.649533875232157	0.154	0.295	6.68571937075502e-62	0	Tmem205
Rdh11	3.08113616229068e-66	-0.620596906138375	0.131	0.266	7.36114240532866e-62	0	Rdh11
Mien1	3.32135822780009e-66	-0.692010445464955	0.17	0.31	7.93505694203721e-62	0	Mien1
Pgk1	3.9720307778796e-66	-0.649424843144075	0.355	0.505	9.48957873143215e-62	0	Pgk1
Rab3a	4.76379846350767e-66	-0.728611602141911	0.41	0.538	1.13811909091662e-61	0	Rab3a
Phyh	4.92355477028508e-66	-0.557493148050818	0.164	0.312	1.17628647016881e-61	0	Phyh
Tmem178b	4.9942732163694e-66	-0.582901504502879	0.935	0.923	1.19318181412281e-61	0	Tmem178b
Sv2b	5.24471478439348e-66	-0.673257415886503	0.467	0.581	1.25301480913945e-61	0	Sv2b
Usp25	5.30161663987158e-66	-0.443584050868353	0.425	0.608	1.26660923143172e-61	0	Usp25
Itgb6	5.41724903097834e-66	-3.37606826806063	0.01	0.081	1.29423496599103e-61	0	Itgb6
Sag	6.01020172330894e-66	1.1545051176172	0.259	0.164	1.43589729371574e-61	0	Sag
Ptgs1	6.19120215402598e-66	-1.95006398197932	0.043	0.135	1.47914010661835e-61	0	Ptgs1
Adgrg6	6.24445237320268e-66	-3.39169523563958	0.124	0.236	1.49186211648185e-61	0	Adgrg6
Frmd4a	6.78966211063028e-66	-0.430458956652213	0.987	0.981	1.62211817485068e-61	0	Frmd4a
Klhl4	7.44182625036045e-66	-2.50877205316572	0.017	0.094	1.77792670947362e-61	0	Klhl4
Ahnak2	7.58288811303459e-66	-2.02321297382733	0.025	0.108	1.81162779908509e-61	0	Ahnak2
Trim16	8.14080345657281e-66	1.37183813649709	0.187	0.103	1.94491935380981e-61	0	Trim16
Gnb3	8.88305078984108e-66	-2.41641259232154	0.012	0.085	2.12224966420093e-61	0	Gnb3
Rnd2	9.14730175674092e-66	-0.748544047227781	0.108	0.233	2.18538186270297e-61	0	Rnd2
Rbm24	1.09486835147219e-65	-1.58480357108756	0.053	0.15	2.6157499785022e-61	0	Rbm24
Tmcc1	1.12108507066862e-65	0.25357151232878	0.948	0.942	2.6783843423344e-61	0	Tmcc1
Tuba4a	1.17371849629485e-65	-0.745338199018924	0.141	0.275	2.80413085949803e-61	0	Tuba4a
Dram2	1.1891217039133e-65	-0.405844766639664	0.37	0.565	2.84093066281928e-61	0	Dram2
Itga3	1.87278535388268e-65	-0.595256875100836	0.21	0.369	4.47427148896112e-61	0	Itga3
6430573F11Rik	2.06888934585277e-65	-0.501111891920589	0.323	0.494	4.94278353617684e-61	0	6430573F11Rik
Tspan17	2.18358068080924e-65	-0.501121982359136	0.329	0.501	5.21679260452135e-61	0	Tspan17
Stx3	2.29648920497035e-65	-0.418559887956345	0.537	0.71	5.48654235959467e-61	0	Stx3
Pdcl	2.59544470681583e-65	-0.98745798359434	0.063	0.168	6.20077694905369e-61	0	Pdcl
Zfp618	3.16325823958423e-65	0.460839788306194	0.67	0.606	7.55734026019068e-61	0	Zfp618
BC029722	3.35001078281446e-65	-0.673552507832538	0.125	0.256	8.00351076122204e-61	0	BC029722
Acap2	3.78960280671389e-65	0.394607448631173	0.775	0.765	9.05374006552016e-61	0	Acap2
[truncated: 64,658 more rows]
