# Supplementary material for: Building consensus: construction of a juvenile and adult scRNA-seq meta-atlas for dataset comparisons and harmonizing transcriptomic definitions of enteric neuron subtypes
Source: BMC Genomics. 2026 Jan 22;27:50. doi: 10.1186/s12864-025-12283-5 (PMC12825290; doi:10.1186/s12864-025-12283-5)
Supplement: Supplementary file 6 — Supplementary Material 6. Supplementary Table 2. May-Zhang2021_InDrop_6wks_MouseColDuodIle_SCTv2Integrated_FAM. [file 12864_2025_12283_MOESM6_ESM.csv]

	p_val	avg_log2FC	pct.1	pct.2	p_val_adj	cluster	gene
Ptprt	0	2.76078803266076	0.764	0.252	0	0	Ptprt
Oprk1	1.06106867430282e-304	3.65515065821068	0.551	0.091	3.31456632478715e-300	0	Oprk1
Bnc2	1.85592268235889e-294	2.84004289003421	0.695	0.208	5.7975312751527e-290	0	Bnc2
Pde4b	1.74352433405764e-251	1.7362487989537	0.88	0.51	5.44642131472926e-247	0	Pde4b
Tshz2	7.90654956825164e-205	1.7523571903144	0.852	0.579	2.46984795413045e-200	0	Tshz2
Nrg3	5.80863015117121e-203	1.11441960560994	0.972	0.847	1.81449988662286e-198	0	Nrg3
Fbxw15	7.02270373876295e-202	4.35424532942721	0.319	0.028	2.19375219391477e-197	0	Fbxw15
Auts2	3.39066230707663e-201	-2.28781005561106	0.369	0.761	1.0591750914846e-196	0	Auts2
Pcdh7	1.23635904523595e-192	1.84703423687361	0.711	0.327	3.86213838550806e-188	0	Pcdh7
Gm42756	6.31718946800125e-192	3.83327736560995	0.339	0.041	1.97336364601423e-187	0	Gm42756
Cdc14a	3.46228316156498e-182	2.41777340584075	0.531	0.159	1.08154801400967e-177	0	Cdc14a
Alk	1.34507947683255e-179	1.64154102321309	0.782	0.442	4.20175926972953e-175	0	Alk
Grik1	5.24807565654782e-172	3.03943918349678	0.487	0.146	1.63939387359241e-167	0	Grik1
Rbfox1	3.40243225126422e-166	1.71908681144179	0.764	0.425	1.06285178664992e-161	0	Rbfox1
Tmem132c	1.21726403034783e-165	3.40022382081993	0.352	0.062	3.80248937800056e-161	0	Tmem132c
Plcxd3	1.98533799068538e-163	2.16882039060718	0.61	0.257	6.20179881530299e-159	0	Plcxd3
Slc26a4	1.46028053790373e-162	3.29160403952113	0.371	0.073	4.56162434430366e-158	0	Slc26a4
Dlgap2	4.13139791463655e-158	2.06217366688994	0.622	0.284	1.29056608057417e-153	0	Dlgap2
Syt6	6.28081924060115e-157	1.95182809823657	0.637	0.295	1.96200231437899e-152	0	Syt6
Negr1	5.90042254078367e-156	1.38741832715671	0.857	0.628	1.84317399329e-151	0	Negr1
Kcnma1	4.09078868944171e-149	1.19460263962431	0.866	0.639	1.2778805708078e-144	0	Kcnma1
Nos1	4.6890734600216e-148	-3.31662810763654	0.163	0.551	1.46477276744155e-143	0	Nos1
Satb1	5.25580449960059e-144	3.23435151065453	0.331	0.065	1.64180820958523e-139	0	Satb1
Xylt1	1.35414953658612e-141	1.88690157878006	0.648	0.337	4.23009232238773e-137	0	Xylt1
Fbxw24	4.38948032661099e-141	4.47515032707938	0.228	0.019	1.37118586442674e-136	0	Fbxw24
Chat	4.72237563523667e-140	2.22572808311486	0.523	0.203	1.47517570093523e-135	0	Chat
Brinp2	4.34313694395419e-136	2.57355473977981	0.445	0.148	1.35670911855241e-131	0	Brinp2
Sdk2	6.0315326882994e-136	2.22868010466915	0.456	0.148	1.88413018117097e-131	0	Sdk2
Tox	5.82570927781641e-135	1.86582692109524	0.59	0.27	1.81983506420429e-130	0	Tox
Lrrtm4	1.58012783825637e-131	-2.35923131849781	0.352	0.673	4.93600334114524e-127	0	Lrrtm4
St6galnac3	5.96771865988501e-128	2.52590101731853	0.476	0.185	1.86419595497488e-123	0	St6galnac3
Kcnq5	3.23440763367484e-127	-2.05099580028821	0.371	0.698	1.01036425660735e-122	0	Kcnq5
Tbx3	2.66515347007448e-124	-2.679353330921	0.111	0.472	8.32540640981868e-120	0	Tbx3
Fam19a1	3.46302501661712e-121	0.91054428407305	0.819	0.489	1.08177975469086e-116	0	Fam19a1
Specc1	3.9584601595413e-119	2.21809544522028	0.495	0.207	1.23654378463751e-114	0	Specc1
Arhgap24	7.36580773706883e-119	2.59290384374312	0.376	0.111	2.30093102090556e-114	0	Arhgap24
Ncam2	2.50856042015342e-118	-1.69190930996446	0.373	0.689	7.83624104047524e-114	0	Ncam2
Mdga2	7.45080218884055e-118	1.38218857457368	0.757	0.526	2.32748158775001e-113	0	Mdga2
Gpc6	9.67523090861406e-118	1.09246562134305	0.753	0.44	3.02234863123286e-113	0	Gpc6
Bcar3	5.46473821780272e-115	2.04347745241546	0.483	0.195	1.70707492447721e-110	0	Bcar3
Syt1	3.39736497763292e-114	0.841231748744259	0.947	0.852	1.06126887171297e-109	0	Syt1
Dscam	1.31744043916544e-113	1.43298736065584	0.715	0.485	4.11542044386501e-109	0	Dscam
Fgfr2	3.29126542700421e-112	2.31081279716464	0.4	0.133	1.02812549408757e-107	0	Fgfr2
Gfra2	1.024233821457e-109	1.78351404061533	0.492	0.204	3.19950161146738e-105	0	Gfra2
Ly6e	3.45834923031011e-109	2.52067830623943	0.383	0.126	1.08031913256427e-104	0	Ly6e
Snap25	5.93861100506827e-109	1.10754461805802	0.848	0.694	1.85510330576323e-104	0	Snap25
Epha5	4.67246105419448e-108	-2.59302501701805	0.194	0.515	1.45958338410927e-103	0	Epha5
Alcam	3.99583975805605e-107	-2.20990073626445	0.141	0.478	1.24822042362155e-102	0	Alcam
Egfem1	4.35480551654187e-107	-2.9822475183738	0.122	0.443	1.36035414725735e-102	0	Egfem1
Casz1	1.01033028377355e-106	1.90652599472041	0.491	0.211	3.15606974045181e-102	0	Casz1
Dpyd	1.0358665779081e-106	1.05838638272718	0.825	0.646	3.23584001606932e-102	0	Dpyd
Caln1	8.04830951921515e-106	2.47561883855288	0.384	0.13	2.51413092761243e-101	0	Caln1
Nlgn1	2.07201645567981e-104	0.919474126514974	0.89	0.733	6.4725650042526e-100	0	Nlgn1
Trpm3	5.1228328408523e-104	0.947201044224707	0.885	0.717	1.60027052282544e-99	0	Trpm3
Wbscr17	2.23361838968993e-101	1.83492531854577	0.529	0.265	6.97737712571341e-97	0	Wbscr17
Pld5	1.01286696633061e-100	1.68609043845747	0.509	0.235	3.16399382942355e-96	0	Pld5
Lsamp	5.75009891118361e-99	-1.22636193747298	0.606	0.812	1.79621589787554e-94	0	Lsamp
Frmd4b	3.33766295234852e-98	1.47313537395359	0.654	0.403	1.04261915305463e-93	0	Frmd4b
Tmem108	2.01148052305644e-95	-1.91956897711879	0.211	0.523	6.28346285792371e-91	0	Tmem108
Dgkb	1.04663690435381e-93	-2.43699709383841	0.165	0.468	3.26948436182043e-89	0	Dgkb
Rgs6	2.35367742726415e-93	-2.57714518617007	0.12	0.419	7.35241754728774e-89	0	Rgs6
Gfra1	1.23707252616188e-92	-3.11093003969917	0.061	0.344	3.86436715722447e-88	0	Gfra1
Slc44a5	1.95643257476832e-92	-3.20627326296597	0.075	0.359	6.11150407706129e-88	0	Slc44a5
Cmah	5.17592646483921e-89	-3.62302729443048	0.051	0.319	1.61685590908647e-84	0	Cmah
Adamtsl1	9.04383748321034e-89	2.61376033031599	0.278	0.075	2.82511395300525e-84	0	Adamtsl1
Sidt1	8.62813847752617e-88	1.92482382776657	0.439	0.192	2.69525789760962e-83	0	Sidt1
Pde10a	2.19258151587705e-87	0.949996474726011	0.822	0.636	6.84918613929673e-83	0	Pde10a
Pde4d	5.36991193507929e-87	-1.30109247230661	0.515	0.756	1.67745309028007e-82	0	Pde4d
Adgrl3	7.92700110853249e-86	-2.224471204455	0.129	0.418	2.47623660628338e-81	0	Adgrl3
Etv1	3.06000767469489e-85	-3.02171690556923	0.056	0.321	9.55885197421189e-81	0	Etv1
Robo1	2.73117075797163e-84	-2.92385733814863	0.076	0.347	8.53163121375178e-80	0	Robo1
Colec12	5.98583487974759e-83	2.25228305478628	0.317	0.105	1.86985509973555e-78	0	Colec12
Map1b	1.01323455941105e-82	-0.974942398348689	0.672	0.834	3.16514211668823e-78	0	Map1b
Tcf7l2	2.29001543720503e-81	1.33521067158655	0.506	0.243	7.15355022274107e-77	0	Tcf7l2
Vwa5b1	1.58558100545051e-80	-3.67390353005449	0.03	0.273	4.95303794482629e-76	0	Vwa5b1
Nfib	2.46650895303702e-79	1.31573708136431	0.603	0.37	7.70488066749704e-75	0	Nfib
Scube1	1.29974702113813e-76	1.49975686545604	0.433	0.191	4.0601497446313e-72	0	Scube1
Epha4	2.40762504906857e-76	2.08416735678342	0.36	0.145	7.52093912828039e-72	0	Epha4
Plod2	6.86400888346048e-76	1.73380113625801	0.455	0.226	2.14417909501539e-71	0	Plod2
Pcdh9	2.0395246418008e-75	-2.05955465418725	0.331	0.582	6.37106707605733e-71	0	Pcdh9
Grid1	4.15494270805094e-75	-2.73877910524302	0.08	0.33	1.29792100314095e-70	0	Grid1
Prmt8	1.24604419516534e-74	2.5633644764542	0.255	0.074	3.8923928568575e-70	0	Prmt8
Itga6	4.26196917826016e-74	2.27247655632784	0.28	0.089	1.33135393190491e-69	0	Itga6
Cacna1e	4.56425273961805e-72	1.53182566379774	0.557	0.352	1.42578127080189e-67	0	Cacna1e
St3gal6	9.31420648346497e-72	2.33499330061953	0.239	0.066	2.90957182130479e-67	0	St3gal6
Slc35f4	1.51623067429909e-71	2.27431387564458	0.237	0.065	4.73640138037549e-67	0	Slc35f4
Prkg1	7.31553371082265e-71	-2.20366965713537	0.255	0.503	2.28522642058678e-66	0	Prkg1
Enox1	1.94479001694419e-70	1.10219459766101	0.648	0.43	6.07513505493026e-66	0	Enox1
Nkain2	1.14327224157486e-68	1.07671830600357	0.671	0.48	3.57135382823155e-64	0	Nkain2
Ntrk3	3.57039636510625e-68	-2.46682565072778	0.162	0.4	1.11532041653189e-63	0	Ntrk3
Plekha5	4.99134121894489e-68	-1.2390840509122	0.435	0.666	1.559195169974e-63	0	Plekha5
Grip1	6.93083317550195e-68	1.25198966244006	0.606	0.395	2.1650536673633e-63	0	Grip1
Tmem117	8.44371475506242e-68	1.63355080391671	0.457	0.249	2.6376476151864e-63	0	Tmem117
Pitpnc1	1.14581321311665e-67	0.993360301976326	0.693	0.491	3.57929131513381e-63	0	Pitpnc1
Kalrn	2.03920020247367e-67	1.94255124468009	0.38	0.178	6.37005359248726e-63	0	Kalrn
Rgs7	2.60046246008863e-67	-1.52674085841932	0.263	0.525	8.12332463282485e-63	0	Rgs7
Fam19a5	7.94539149600019e-67	1.32901494416432	0.491	0.267	2.48198139552054e-62	0	Fam19a5
Galnt14	1.03291907915277e-66	2.86036375682732	0.209	0.054	3.22663261945743e-62	0	Galnt14
Dgkg	2.59318389358218e-65	-2.69525761079506	0.105	0.342	8.100587846772e-61	0	Dgkg
Scg2	4.50271630947491e-65	1.1357820133706	0.686	0.497	1.40655852075377e-60	0	Scg2
Chgb	2.08109137106903e-64	1.85263349679485	0.386	0.184	6.50091322494545e-60	0	Chgb
Ly6c1	4.78440318257224e-64	3.19702613402306	0.165	0.033	1.49455186617192e-59	0	Ly6c1
Syt2	2.4874982980617e-63	-2.4218457341252	0.07	0.294	7.77044718348513e-59	0	Syt2
Man1a	4.72023165014096e-63	-2.11535562134842	0.135	0.373	1.47450596287103e-58	0	Man1a
Slit1	1.96081981001361e-62	2.0500941194716	0.297	0.115	6.12520892252051e-58	0	Slit1
Klf7	2.83875670677223e-61	-1.20798705133131	0.261	0.523	8.86770820061508e-57	0	Klf7
Chrna7	4.81160246580198e-61	1.31894032342485	0.389	0.175	1.50304837826722e-56	0	Chrna7
Dcbld2	1.90274514299616e-60	1.91336411405944	0.342	0.151	5.94379527769139e-56	0	Dcbld2
Zfp521	1.86606306586922e-59	1.57393522925667	0.399	0.202	5.82920780516226e-55	0	Zfp521
Nav3	5.67294032338163e-59	-0.915718271091254	0.618	0.782	1.77211309821795e-54	0	Nav3
Tenm3	7.3789348606964e-59	-1.7991682463488	0.16	0.397	2.30503167178434e-54	0	Tenm3
Ltk	8.05771462679364e-59	-3.40668735720668	0.041	0.235	2.5170688951178e-54	0	Ltk
Pcsk2	1.04283968556721e-58	0.918744642831875	0.686	0.518	3.25762260977484e-54	0	Pcsk2
Clmp	9.12939198971904e-58	-1.97706264287054	0.118	0.346	2.85183946974843e-53	0	Clmp
Zfhx3	1.04320249231584e-57	-2.23444498657474	0.068	0.28	3.25875594549621e-53	0	Zfhx3
Gabrg3	1.67833564077687e-57	-1.31592959975869	0.255	0.503	5.24278487465879e-53	0	Gabrg3
Mfsd4a	3.58810268887863e-57	-3.27583306345292	0.041	0.233	1.12085151795191e-52	0	Mfsd4a
Dpysl3	5.06170676848783e-57	-0.819071496046906	0.578	0.759	1.58117596034023e-52	0	Dpysl3
Ngef	1.34159048789577e-56	3.20588588096474	0.162	0.037	4.1908603660888e-52	0	Ngef
Ntng1	1.54248914989992e-56	-3.86738411150636	0.041	0.228	4.81842760645738e-52	0	Ntng1
Tm4sf4	2.72479300645293e-56	1.26863695984269	0.532	0.335	8.51170839355766e-52	0	Tm4sf4
Btbd9	9.37654601042795e-56	0.970209445763151	0.725	0.602	2.92904544273748e-51	0	Btbd9
Tbx3os1	1.83998140223562e-55	-3.30376544961465	0.031	0.215	5.74773390430363e-51	0	Tbx3os1
Dsc3	4.1538904043402e-55	3.98205514428644	0.12	0.019	1.29759228450779e-50	0	Dsc3
Frmpd4	1.01597122972675e-54	-1.33997972821254	0.321	0.543	3.17369092742042e-50	0	Frmpd4
Filip1	1.11493129334514e-54	1.1547523192899	0.68	0.53	3.48282237415155e-50	0	Filip1
4930555F03Rik	2.57010374007498e-54	-2.12616507220486	0.112	0.324	8.02849006324621e-50	0	4930555F03Rik
Gria2	4.30195542588162e-54	1.52252737354512	0.461	0.277	1.3438448359369e-49	0	Gria2
Cadps2	2.67705857503911e-53	-1.41038934022282	0.311	0.535	8.36259557670718e-49	0	Cadps2
Prkcb	1.07348560385466e-52	1.1904766700869	0.491	0.295	3.3533543293212e-48	0	Prkcb
Stard13	3.5251451995151e-52	-2.21482582555451	0.057	0.25	1.10118485742453e-47	0	Stard13
Rarb	1.86133971455307e-51	-1.76586670462524	0.138	0.351	5.81445300032089e-47	0	Rarb
Epha6	2.56887260698396e-51	0.87578745997046	0.692	0.532	8.0246442496965e-47	0	Epha6
Asic2	1.80906208349837e-50	-1.47243233473853	0.635	0.754	5.6511481364322e-46	0	Asic2
Hs6st3	2.85381164743724e-49	-1.53749748020875	0.259	0.474	8.91473682426447e-45	0	Hs6st3
Ebf3	3.39322478169915e-49	1.52386743540559	0.427	0.25	1.05997555730718e-44	0	Ebf3
Fam19a2	4.50515066797667e-49	1.38912222766637	0.342	0.166	1.40731896566255e-44	0	Fam19a2
Nxn	5.51342950226706e-49	-1.4369235160579	0.166	0.384	1.72228510791818e-44	0	Nxn
Rbfox3	1.41699467553594e-48	-1.63983728916091	0.11	0.314	4.42640796743916e-44	0	Rbfox3
Entpd3	1.54836679695195e-48	-1.23257458912437	0.17	0.395	4.83678820031849e-44	0	Entpd3
Hmcn1	5.45862224105855e-48	-2.70392132245207	0.054	0.229	1.70516441566187e-43	0	Hmcn1
Ly6c2	1.09896000131407e-47	3.18712381616063	0.102	0.015	3.4329312521049e-43	0	Ly6c2
Lrrc4c	1.66301562706916e-47	-1.16003331726649	0.314	0.538	5.19492821583864e-43	0	Lrrc4c
Sgcz	1.81444414932689e-47	-2.43423852704077	0.255	0.45	5.66796063366735e-43	0	Sgcz
Scn9a	3.51513042760835e-47	-2.23342785107485	0.046	0.219	1.0980564429763e-42	0	Scn9a
Slit2	4.63240483469079e-47	0.907447043434744	0.627	0.453	1.44707062226071e-42	0	Slit2
Dmkn	1.26061744858882e-46	1.73728088938793	0.263	0.109	3.93791678590175e-42	0	Dmkn
Mill2	1.60593085945497e-46	-1.37818922314934	0.112	0.316	5.01660681876543e-42	0	Mill2
Ank2	2.27107528148411e-46	-0.701001410569858	0.896	0.927	7.09438496430007e-42	0	Ank2
Tmem130	2.82944197265799e-46	-2.14868397277986	0.039	0.207	8.83861083418902e-42	0	Tmem130
Kcnt2	3.56846264904413e-46	-1.764938869357	0.091	0.285	1.11471636230841e-41	0	Kcnt2
Pcbp3	4.37907157697711e-46	0.594107614865513	0.852	0.754	1.36793437921611e-41	0	Pcbp3
Adgrb3	4.67071753013105e-46	0.581601977921541	0.859	0.741	1.45903874206234e-41	0	Adgrb3
Slc5a7	5.40474606432643e-46	1.64889804839763	0.355	0.191	1.68833457557429e-41	0	Slc5a7
9430076C15Rik	1.04508821524127e-45	-2.30038070682806	0.059	0.233	3.26464656677069e-41	0	9430076C15Rik
Adamts5	1.82549554748491e-45	-2.83844993799564	0.025	0.179	5.70248299123335e-41	0	Adamts5
Zfp804a	2.03212904113023e-45	-2.9278726681981	0.13	0.323	6.34796469868263e-41	0	Zfp804a
Syne2	2.89537423783109e-45	1.60017690176272	0.351	0.186	9.04457004413677e-41	0	Syne2
Ablim2	3.89709202760608e-45	-0.889277944128397	0.379	0.597	1.21737360758359e-40	0	Ablim2
Ngfr	3.16343803103173e-44	-2.2105443471923	0.057	0.227	9.88194772133691e-40	0	Ngfr
Cntn5	1.31293744211031e-43	-2.77329703721244	0.376	0.526	4.10135398166418e-39	0	Cntn5
Calb2	3.34750920622538e-43	1.01840214635487	0.456	0.278	1.04569492584068e-38	0	Calb2
Atxn1	4.62023826344772e-43	0.935279321240428	0.621	0.478	1.4432700287358e-38	0	Atxn1
Kcnj3	7.53793896556602e-43	-2.14314339627125	0.059	0.226	2.35470137406351e-38	0	Kcnj3
Usp6nl	8.36084393419399e-43	1.90086031228119	0.218	0.084	2.61176042816352e-38	0	Usp6nl
Pbx1	1.93743479946544e-42	0.858486496235352	0.599	0.422	6.05215882657014e-38	0	Pbx1
Whrn	3.57632004575988e-42	2.23333123455544	0.178	0.059	1.11717085589447e-37	0	Whrn
Gal	4.31427698911856e-42	-2.64490004146728	0.183	0.373	1.34769384586086e-37	0	Gal
Ppm1h	6.29739664607215e-42	0.656881132922571	0.788	0.676	1.96718076430002e-37	0	Ppm1h
1700123O21Rik	7.41882247708059e-42	2.29631849485113	0.208	0.08	2.31749176539044e-37	0	1700123O21Rik
Lrig3	1.81783039878189e-41	2.98197995771631	0.13	0.032	5.67853859971486e-37	0	Lrig3
Rab3b	3.05837080506713e-41	1.43339393116785	0.352	0.192	9.55373872086869e-37	0	Rab3b
Clmn	3.88863239435082e-41	-1.43622591448627	0.112	0.3	1.21473098734731e-36	0	Clmn
Chst8	3.92980655664135e-41	-2.65177633887818	0.021	0.161	1.22759297216362e-36	0	Chst8
Tnr	5.23514230043172e-41	-2.3250064614861	0.073	0.239	1.63535375180886e-36	0	Tnr
Nfia	5.2521266068809e-41	1.15801934822674	0.402	0.23	1.64065930945746e-36	0	Nfia
Ccnjl	1.7932964260726e-40	-3.07365703868901	0.022	0.16	5.60189937576559e-36	0	Ccnjl
Magi3	2.73967400102564e-40	1.28519376546435	0.418	0.261	8.5581936444039e-36	0	Magi3
Lrfn5	5.48051251659377e-40	-1.10374994293062	0.258	0.463	1.71200249993356e-35	0	Lrfn5
Ptprn2	5.62389647651888e-40	0.716672362578896	0.747	0.642	1.75679278133497e-35	0	Ptprn2
Rfx3	8.3748002128502e-40	1.30478584247224	0.4	0.243	2.61612009049015e-35	0	Rfx3
1810041L15Rik	1.01725816028929e-39	1.23217495475689	0.384	0.221	3.17771104111168e-35	0	1810041L15Rik
Robo2	1.30938045554592e-39	-2.63031208351194	0.073	0.232	4.09024266703435e-35	0	Robo2
Gm2694	2.16485015367105e-39	2.98054590196706	0.107	0.022	6.76255891003763e-35	0	Gm2694
Sncg	4.83373227299819e-39	-1.44547371596641	0.166	0.354	1.50996128743917e-34	0	Sncg
A530058N18Rik	1.97644275156295e-38	-3.60671356551058	0.011	0.134	6.17401186733235e-34	0	A530058N18Rik
Plce1	2.64299692008781e-38	0.576072984501705	0.803	0.723	8.2561937789703e-34	0	Plce1
Cbln1	2.87896765325153e-38	2.93948620977083	0.096	0.018	8.99331915522714e-34	0	Cbln1
Syne1	4.82797581064094e-38	-0.979119282891079	0.205	0.407	1.50816308372802e-33	0	Syne1
Prickle2	7.47390534700277e-38	1.12258568268101	0.492	0.339	2.33469855229673e-33	0	Prickle2
Tcf4	7.62519308892713e-38	0.517910966471954	0.843	0.756	2.38195781711906e-33	0	Tcf4
Tln2	8.29875938666101e-38	0.872969256704485	0.594	0.456	2.59236645720517e-33	0	Tln2
Slitrk5	2.8292752546358e-37	1.80986319596527	0.196	0.075	8.8380900404313e-33	0	Slitrk5
Tmem163	3.41241660050144e-37	2.76402499245124	0.139	0.041	1.06597069766464e-32	0	Tmem163
Slc7a14	5.04245108094418e-37	0.735475446648488	0.695	0.575	1.57516086866534e-32	0	Slc7a14
Nrxn3	5.92707422015728e-37	-1.786137778103	0.284	0.463	1.85149944489273e-32	0	Nrxn3
Pde1a	6.15195873667744e-37	-2.57040301662956	0.043	0.183	1.9217488701633e-32	0	Pde1a
Serpini1	1.04907802238267e-36	-1.85450724206962	0.076	0.233	3.27710992631897e-32	0	Serpini1
Plcb1	1.28367288537332e-36	-1.50857387695107	0.115	0.286	4.00993735932919e-32	0	Plcb1
Plxna2	1.65144329357023e-36	1.55423275836137	0.295	0.154	5.15877856045467e-32	0	Plxna2
Gria3	1.95211817097525e-36	-2.65959094366161	0.021	0.147	6.0980267424925e-32	0	Gria3
Kcnk10	2.25713675448194e-36	-1.82753779385062	0.06	0.21	7.05084379365067e-32	0	Kcnk10
Plpp4	2.80617800340303e-36	2.50870342962206	0.156	0.052	8.76593884703039e-32	0	Plpp4
Cntnap5a	3.1948491876936e-36	-1.39220424631994	0.246	0.427	9.98006989251727e-32	0	Cntnap5a
Akap12	4.38275906565147e-36	-0.914492119191326	0.206	0.401	1.3690862769282e-31	0	Akap12
Slc8a1	4.38757150157317e-36	0.625525539607073	0.768	0.659	1.37058958566143e-31	0	Slc8a1
Mdga1	5.02540107536935e-36	2.19624814357316	0.139	0.042	1.56983478792388e-31	0	Mdga1
Pantr1	9.89555385705854e-36	1.28758432797348	0.355	0.207	3.09117311386795e-31	0	Pantr1
Wipi1	1.02978133020857e-35	-0.920655614508079	0.189	0.379	3.21683091930552e-31	0	Wipi1
Prima1	1.08868366697307e-35	2.45600912711842	0.125	0.035	3.40083003889048e-31	0	Prima1
Cacna2d1	1.50822070922733e-35	0.631479393766917	0.751	0.647	4.71137985148433e-31	0	Cacna2d1
Arhgap10	1.68433633167514e-35	1.839825579208	0.23	0.104	5.2615298328868e-31	0	Arhgap10
Sec16b	1.7867838519011e-35	3.97581859896635	0.072	0.01	5.58155539656866e-31	0	Sec16b
Stk32a	1.91288815700959e-35	-2.36102832228981	0.025	0.152	5.97548002486656e-31	0	Stk32a
Fgd6	2.3035014034628e-35	1.95918626334492	0.201	0.082	7.19567768413709e-31	0	Fgd6
Sel1l3	4.71343549253856e-35	2.11044964554453	0.16	0.055	1.47238297915919e-30	0	Sel1l3
Dach1	5.23116375567505e-35	-2.40585815380199	0.046	0.183	1.63411093399777e-30	0	Dach1
Trpc7	5.675928954585e-35	1.63681510875618	0.267	0.134	1.77304668683326e-30	0	Trpc7
Scml4	5.74593219145085e-35	1.72077775174037	0.273	0.141	1.79491429796542e-30	0	Scml4
Vcan	6.49787268132659e-35	-2.19749953546458	0.049	0.187	2.0298054681928e-30	0	Vcan
Arhgef28	8.42195456559605e-35	0.576148579234869	0.766	0.658	2.63085016720089e-30	0	Arhgef28
Pvt1	1.44131629814123e-34	1.20390288310479	0.432	0.291	4.50238385213357e-30	0	Pvt1
Pknox2	1.57334406228362e-34	2.17626825131207	0.142	0.045	4.91481218176158e-30	0	Pknox2
Agrn	1.99453273179508e-34	-2.05745997238301	0.042	0.177	6.23052134758147e-30	0	Agrn
Kcnip4	2.71376556665911e-34	-0.771973961069543	0.554	0.727	8.47726087712973e-30	0	Kcnip4
9530059O14Rik	4.99710867746979e-34	-1.37643138882261	0.236	0.405	1.56099680866801e-29	0	9530059O14Rik
Ass1	5.75148636006468e-34	-1.0752627051718	0.432	0.608	1.796649309157e-29	0	Ass1
Sorcs1	8.26613194614993e-34	-1.95280147870465	0.059	0.202	2.58217429733831e-29	0	Sorcs1
Dmd	1.01519351668307e-33	-0.817870852554555	0.38	0.574	3.17126150741456e-29	0	Dmd
Apbb2	1.20302272797352e-33	-1.01743907599336	0.197	0.384	3.75800239764367e-29	0	Apbb2
Atp8a2	1.53209691238654e-33	-1.19441935558315	0.17	0.347	4.78596433491308e-29	0	Atp8a2
Tmeff2	1.90475164077246e-33	-2.58230729370688	0.067	0.206	5.950063175445e-29	0	Tmeff2
Mtcl1	1.92557619484104e-33	1.07870354546481	0.487	0.359	6.01511491744443e-29	0	Mtcl1
Adgrl2	2.14216260436146e-33	-2.47242814368693	0.043	0.173	6.69168754350434e-29	0	Adgrl2
Bves	2.24759751941264e-33	-1.80778396005002	0.091	0.241	7.02104513114121e-29	0	Bves
Ncald	2.5226065300968e-33	-0.879729023917633	0.299	0.483	7.88011827871637e-29	0	Ncald
Rtn4rl1	2.69131498827121e-33	-2.78597456176093	0.022	0.141	8.40712976036161e-29	0	Rtn4rl1
Plch2	2.80011315116658e-33	-1.90524580450398	0.043	0.175	8.74699346161415e-29	0	Plch2
Kif26a	3.40564723849372e-33	-1.34694499404848	0.078	0.23	1.06385608436067e-28	0	Kif26a
4930590L20Rik	1.37702933792833e-32	-2.1032396486529	0.047	0.179	4.30156424582052e-28	0	4930590L20Rik
Cacna1c	1.84569306028075e-32	-0.78525003553452	0.289	0.485	5.76557598170499e-28	0	Cacna1c
Hmgcs1	3.02775036646593e-32	-0.959698588608179	0.318	0.496	9.45808659476628e-28	0	Hmgcs1
Sybu	4.08758398771454e-32	-1.36318251780968	0.099	0.253	1.27687948608227e-27	0	Sybu
Stac2	8.47597430786474e-32	1.40674392773944	0.249	0.123	2.64772485429079e-27	0	Stac2
S100a11	1.32857628128458e-31	-1.32842628459516	0.111	0.269	4.15020658747678e-27	0	S100a11
Tmem176a	2.1782920939007e-31	-1.50309143234029	0.099	0.249	6.804548842927e-27	0	Tmem176a
Syn2	2.80037067652296e-31	0.807929191078964	0.603	0.475	8.74779791932244e-27	0	Syn2
Ntrk2	3.62051915849298e-31	-2.71086657804868	0.028	0.144	1.13097777473004e-26	0	Ntrk2
Tmem8b	4.47789910530919e-31	-1.63165344253734	0.059	0.193	1.39880612251649e-26	0	Tmem8b
Cttnbp2	5.49880639964296e-31	-1.86829357853684	0.049	0.178	1.71771714312047e-26	0	Cttnbp2
Arrb1	5.58702560819559e-31	-1.06090935870597	0.093	0.245	1.74527505948814e-26	0	Arrb1
Htr3a	8.70090419153424e-31	-1.73294282209801	0.102	0.247	2.71798845135147e-26	0	Htr3a
Tmem150c	1.05803120424744e-30	-2.80225615878477	0.02	0.128	3.30507787582816e-26	0	Tmem150c
Fry	1.07786915732052e-30	-0.771889498586999	0.343	0.531	3.36704767363784e-26	0	Fry
Tns3	1.28754493988815e-30	1.37952413970612	0.328	0.193	4.02203288322262e-26	0	Tns3
Serpine2	3.05609145737724e-30	-2.08238371097897	0.061	0.191	9.54661849455503e-26	0	Serpine2
Unc5c	4.02467786168698e-30	0.553126167567541	0.539	0.373	1.25722887043378e-25	0	Unc5c
Cpne2	4.3668885782491e-30	-1.29559738947419	0.078	0.22	1.36412865407346e-25	0	Cpne2
Kif26b	7.34251403608516e-30	-2.6279935099746	0.028	0.139	2.29365453459228e-25	0	Kif26b
Trim9	7.367437689561e-30	1.69062516671213	0.229	0.113	2.30144018546506e-25	0	Trim9
Dlg2	1.51290400869336e-29	0.413220972083385	0.905	0.849	4.72600954235631e-25	0	Dlg2
Ppfia2	1.55055108074427e-29	-0.78173342448713	0.257	0.432	4.84361146602895e-25	0	Ppfia2
5530401A14Rik	3.65555238972245e-29	-2.74676057871716	0.021	0.126	1.1419214555015e-24	0	5530401A14Rik
Kif1a	5.56924348382127e-29	-0.80909036854157	0.271	0.442	1.73972027947609e-24	0	Kif1a
March1	8.19253916973829e-29	-2.42165210538518	0.106	0.241	2.55918538584285e-24	0	March1
Tubb3	8.2022303856197e-29	-0.800870685717443	0.388	0.547	2.56221272785988e-24	0	Tubb3
C1ql1	8.21890338890471e-29	-2.7433173137453	0.029	0.138	2.56742104062605e-24	0	C1ql1
Apba1	1.05474767061252e-28	-0.858248224766562	0.257	0.429	3.2948207734594e-24	0	Apba1
Stxbp5l	1.20417102002485e-28	0.991717438876074	0.432	0.298	3.76158943235362e-24	0	Stxbp5l
Rgs20	1.21801847037315e-28	1.84426245522174	0.21	0.101	3.80484609775163e-24	0	Rgs20
Abtb2	1.5342799958968e-28	1.84613787857607	0.182	0.079	4.79278385118242e-24	0	Abtb2
Pde1c	1.80592387685817e-28	-1.73967847095715	0.103	0.241	5.64134500652956e-24	0	Pde1c
Lrrc8b	2.86421194975855e-28	-1.40678911047399	0.078	0.214	8.94722528865576e-24	0	Lrrc8b
Etl4	3.56097530545422e-28	-1.56467267649256	0.128	0.272	1.11237746591779e-23	0	Etl4
Sphkap	3.92580689160932e-28	1.24745800942151	0.333	0.206	1.22634355680092e-23	0	Sphkap
Sntg2	4.77902958267899e-28	1.44132356607914	0.15	0.057	1.49287326103726e-23	0	Sntg2
Vip	6.22171369871923e-28	-1.91889874861054	0.079	0.209	1.94353892520591e-23	0	Vip
Bean1	9.76230298339792e-28	-1.53412211198576	0.074	0.205	3.04954820595384e-23	0	Bean1
Agbl4	1.0306701099936e-27	0.628698970819648	0.647	0.552	3.21960728959801e-23	0	Agbl4
Pid1	1.04374939768778e-27	0.766859960419406	0.5	0.358	3.26046436849707e-23	0	Pid1
Arhgap15	1.19304831431735e-27	-2.29262279922473	0.048	0.163	3.72684432426454e-23	0	Arhgap15
Jph1	1.22608005130053e-27	1.811722384053	0.173	0.074	3.83002886425259e-23	0	Jph1
Prkd1	1.26245221596376e-27	-2.12709912049604	0.037	0.148	3.9436482322276e-23	0	Prkd1
App	1.3000983155564e-27	0.703540371688839	0.705	0.623	4.06124711813509e-23	0	App
Cacnb4	1.34181564217296e-27	-2.50197783382209	0.024	0.127	4.19156370301989e-23	0	Cacnb4
Rerg	1.34592293607293e-27	-3.14184600529101	0.017	0.113	4.20439406770463e-23	0	Rerg
Sort1	1.39534242924813e-27	-1.02577029661913	0.123	0.272	4.3587706804853e-23	0	Sort1
Fmn1	1.81564465254448e-27	-1.33507736574836	0.046	0.165	5.67171076561844e-23	0	Fmn1
Tspan13	2.35558529061181e-27	-1.04472410114362	0.095	0.238	7.35837733081316e-23	0	Tspan13
Esrrg	2.43137860913777e-27	1.53952159590537	0.255	0.14	7.59514049922456e-23	0	Esrrg
Prph	2.72485640353436e-27	-0.736299876789603	0.516	0.653	8.51190643336065e-23	0	Prph
Atp2b4	2.76025751614471e-27	-0.834913465705314	0.231	0.404	8.62249242893285e-23	0	Atp2b4
Spock3	2.78039356793328e-27	-1.56422145982827	0.21	0.352	8.68539342750998e-23	0	Spock3
Asap2	3.23163174869716e-27	-1.49534031638192	0.051	0.169	1.00949712565802e-22	0	Asap2
Myl1	4.18257443959767e-27	-2.10359455262886	0.104	0.233	1.30655260344152e-22	0	Myl1
Ndufa4l2	4.36845406840562e-27	3.54410419258041	0.055	0.007	1.36461768188855e-22	0	Ndufa4l2
Npr2	4.54513787870459e-27	-0.976233594283334	0.125	0.276	1.41981017054974e-22	0	Npr2
Rab3c	4.6764169184148e-27	0.619695999938386	0.701	0.606	1.46081911697442e-22	0	Rab3c
Osbpl3	4.69767093330041e-27	-1.17540900704316	0.113	0.257	1.46745844614438e-22	0	Osbpl3
Sema6d	7.42964915197547e-27	1.35588150740282	0.331	0.211	2.3208738020941e-22	0	Sema6d
Lama4	8.24491646511826e-27	-2.69758978773441	0.026	0.127	2.57554700537364e-22	0	Lama4
Galntl6	8.43309394331451e-27	1.22563146669409	0.442	0.332	2.63432988601259e-22	0	Galntl6
St18	1.18384825220313e-26	-2.69332286390576	0.03	0.134	3.69810517023213e-22	0	St18
Strip2	1.24137929755879e-26	2.07736844276007	0.109	0.034	3.87782064971414e-22	0	Strip2
Mast4	1.40626413760565e-26	-1.45308693753896	0.133	0.274	4.39288791305253e-22	0	Mast4
Tnpo1	1.50915749747578e-26	0.869809031371996	0.56	0.458	4.71430619061484e-22	0	Tnpo1
Arid5b	2.28673263204957e-26	-0.918614529766968	0.171	0.328	7.14329539599645e-22	0	Arid5b
Crip1	3.1920831802648e-26	-1.04645094979628	0.235	0.396	9.97142943851117e-22	0	Crip1
Ubash3b	3.32082274112393e-26	1.29655297640434	0.306	0.189	1.03735860787229e-21	0	Ubash3b
Thsd7b	3.59400942659471e-26	-1.16066026078754	0.252	0.405	1.12269666467965e-21	0	Thsd7b
Fgf14	4.20822833958341e-26	-0.85764455229431	0.595	0.696	1.31456636871906e-21	0	Fgf14
Sgpp2	4.62321798523007e-26	0.845785072032908	0.556	0.453	1.44420083422617e-21	0	Sgpp2
Pex7	5.07743265642384e-26	-1.90772297030067	0.049	0.162	1.58608841321368e-21	0	Pex7
Cdh12	8.35062809436837e-26	-1.1425473442666	0.183	0.331	2.60856920411879e-21	0	Cdh12
Tstd2	1.15056039596948e-25	-1.00557626433475	0.173	0.323	3.59412056492945e-21	0	Tstd2
Ablim3	1.6011879002241e-25	-1.44136877453789	0.068	0.191	5.00179076272004e-21	0	Ablim3
Lgals1	1.69454779044598e-25	-0.909690788090757	0.2	0.357	5.29342838779514e-21	0	Lgals1
Tmem219	1.88035308379733e-25	-1.54511816518891	0.08	0.203	5.87384696316611e-21	0	Tmem219
Ptpre	2.50898256311188e-25	-3.30787543520894	0.008	0.091	7.83755973064889e-21	0	Ptpre
Gnal	2.97299850178106e-25	-1.77786241566876	0.042	0.15	9.28705271986367e-21	0	Gnal
Skap1	3.36203276067132e-25	-2.1777877609935	0.069	0.185	1.05023179377851e-20	0	Skap1
Gm26871	3.48440748773264e-25	0.721634590208525	0.6	0.507	1.08845921101792e-20	0	Gm26871
Pbx3	3.58059874647815e-25	-1.48255478230098	0.094	0.22	1.11850743642484e-20	0	Pbx3
Atp2b2	4.15192509374438e-25	-0.981698642388378	0.083	0.213	1.29697836078387e-20	0	Atp2b2
Ebf1	4.51464083151085e-25	-2.68601408321282	0.039	0.142	1.41028350294736e-20	0	Ebf1
Cpne4	1.06239402944647e-24	-1.16961795907706	0.316	0.459	3.31870646918489e-20	0	Cpne4
Slc18a3	1.14085670968658e-24	1.42440922587289	0.252	0.14	3.56380818971892e-20	0	Slc18a3
Kcnk2	1.17955926619939e-24	-1.37201296302173	0.073	0.194	3.68470723575366e-20	0	Kcnk2
Hs3st5	1.51891370656803e-24	-0.880558521892415	0.321	0.476	4.74478263657721e-20	0	Hs3st5
Lin7a	1.90896865462079e-24	-1.65788026066594	0.045	0.152	5.96323628330441e-20	0	Lin7a
Add1	2.2093403176742e-24	-0.590855563606485	0.299	0.479	6.90153728435068e-20	0	Add1
Tmc3	2.52761433627235e-24	-1.62641890510826	0.061	0.173	7.89576166364756e-20	0	Tmc3
Popdc3	2.72742297840142e-24	-1.85017460664163	0.041	0.144	8.51992389993036e-20	0	Popdc3
Kcnh1	2.98778051505168e-24	1.33483069066876	0.346	0.233	9.33322877291843e-20	0	Kcnh1
Pde7b	3.75258844943746e-24	1.4838674509445	0.197	0.097	1.17223357983527e-19	0	Pde7b
Dnajc15	3.77200251497065e-24	1.77349174285833	0.167	0.076	1.17829814562653e-19	0	Dnajc15
Gch1	4.41141102246964e-24	1.33339316029297	0.247	0.138	1.37803657519906e-19	0	Gch1
Evpl	5.56793266284992e-24	-1.8766318274941	0.027	0.12	1.73931080522106e-19	0	Evpl
Sulf2	5.62923267787551e-24	1.55878212318635	0.215	0.113	1.75845970391475e-19	0	Sulf2
Gm5424	5.76749611931934e-24	-1.35342288761422	0.13	0.261	1.80165043775297e-19	0	Gm5424
Ptpn5	6.22501330240474e-24	2.03775527807794	0.11	0.038	1.94456965540519e-19	0	Ptpn5
Bdkrb2	6.51795085936497e-24	-1.99637386326216	0.032	0.129	2.03607748944843e-19	0	Bdkrb2
Lgi1	8.87989727235069e-24	1.69560509968541	0.208	0.108	2.77390230993691e-19	0	Lgi1
Anxa7	9.22052742768262e-24	-0.834153636488656	0.15	0.297	2.8803083578595e-19	0	Anxa7
Epha8	1.04173058813723e-23	-3.93081609513399	0.007	0.084	3.25415801122307e-19	0	Epha8
Ndst3	1.07935676219462e-23	-2.28852520000529	0.024	0.115	3.37169465374355e-19	0	Ndst3
Stxbp6	1.72316411769888e-23	-2.58515563883241	0.03	0.124	5.38282007086775e-19	0	Stxbp6
Dock10	2.21359762302904e-23	-1.00311966787954	0.16	0.298	6.91483625481812e-19	0	Dock10
Lrrc8c	2.43873470962909e-23	-0.856048282543901	0.168	0.311	7.61811948593935e-19	0	Lrrc8c
Tpd52l1	2.60297371275231e-23	1.45157704941324	0.245	0.14	8.13116928389567e-19	0	Tpd52l1
Gpr176	3.05696041267774e-23	-2.04166296298995	0.026	0.117	9.54933293712274e-19	0	Gpr176
Stim2	3.07014665622148e-23	1.45072148918285	0.236	0.131	9.59052412470467e-19	0	Stim2
Hs3st2	3.21155446324549e-23	-0.93246938798852	0.128	0.266	1.00322538322863e-18	0	Hs3st2
Osbpl6	3.5603976795088e-23	-0.728482763712588	0.202	0.356	1.11219702712496e-18	0	Osbpl6
Colq	4.30312820652604e-23	1.2307545514479	0.243	0.134	1.3442111891546e-18	0	Colq
Mkl2	5.51264076121286e-23	-1.70385929883069	0.053	0.158	1.72203872098767e-18	0	Mkl2
D630045J12Rik	8.84017258703089e-23	-0.818506841948532	0.112	0.244	2.76149311273671e-18	0	D630045J12Rik
Tesc	9.08213574108194e-23	-2.38161095551646	0.017	0.101	2.83707756279918e-18	0	Tesc
Itpr1	9.77480602929911e-23	-1.49547452400796	0.054	0.159	3.05345390743246e-18	0	Itpr1
Pik3r1	9.78779946345198e-23	-0.883808437424892	0.139	0.275	3.05751279639313e-18	0	Pik3r1
Tyro3	1.02833552385149e-22	-1.28432827619512	0.073	0.188	3.2123145094073e-18	0	Tyro3
Slc2a13	1.03859791410247e-22	0.720593947174446	0.527	0.403	3.2443721640733e-18	0	Slc2a13
Thsd4	1.17017092995012e-22	-1.14586319938127	0.128	0.257	3.65537995097819e-18	0	Thsd4
Prkce	1.19096218159053e-22	0.433878669211905	0.809	0.735	3.72032766285251e-18	0	Prkce
P2rx2	1.29183094371093e-22	-0.865986595181426	0.094	0.218	4.03542150196419e-18	0	P2rx2
Fbxw23	1.35450176344052e-22	4.67418422717017	0.036	0.003	4.23119260863551e-18	0	Fbxw23
Amer2	1.56069667621365e-22	-2.56859149401741	0.017	0.099	4.8753042771562e-18	0	Amer2
Gm20631	1.6813760224776e-22	-1.92969017481816	0.041	0.137	5.25228241901552e-18	0	Gm20631
Kcnab1	1.80413002031415e-22	-2.05337560425789	0.03	0.122	5.63574135745735e-18	0	Kcnab1
Slc8a3	2.69172376562433e-22	-1.61095309210094	0.044	0.144	8.40840669905729e-18	0	Slc8a3
Nrsn2	2.73368760592832e-22	-2.10587834498895	0.02	0.104	8.53949334339888e-18	0	Nrsn2
Erc2	2.78543741957112e-22	0.496886376788693	0.721	0.635	8.70114941125627e-18	0	Erc2
Nck2	3.4647994542879e-22	-1.1147103029342	0.064	0.173	1.08233405353045e-17	0	Nck2
Ptprg	3.88371357958309e-22	0.51013293876832	0.664	0.553	1.21319444799017e-17	0	Ptprg
Epb41l1	4.16287072633726e-22	-0.741145068969168	0.243	0.394	1.30039755749323e-17	0	Epb41l1
Atp8a1	4.25083178343658e-22	-0.673001221143664	0.244	0.401	1.32787483250992e-17	0	Atp8a1
Cachd1	5.58879437322928e-22	-2.06083520424793	0.041	0.135	1.74582758630936e-17	0	Cachd1
Rit2	6.85933032837361e-22	-0.881823095159911	0.208	0.353	2.14271760797735e-17	0	Rit2
Plec	7.23467490125484e-22	-0.94046769718305	0.173	0.313	2.25996774565399e-17	0	Plec
Zfhx4	7.93378579522827e-22	-1.79672197439242	0.041	0.136	2.47835600671341e-17	0	Zfhx4
Pde4a	1.14740445120904e-21	-2.01306951111387	0.023	0.108	3.5842620246868e-17	0	Pde4a
Dok6	1.42117675144834e-21	-1.13143194452313	0.093	0.211	4.43947193617432e-17	0	Dok6
Synpr	1.49786715544545e-21	1.09344754794149	0.281	0.173	4.6790374201805e-17	0	Synpr
Tc2n	1.65165939291295e-21	2.94089783034966	0.049	0.008	5.15945361158147e-17	0	Tc2n
Cyyr1	2.00714931410276e-21	1.76016816403976	0.199	0.106	6.2699330273942e-17	0	Cyyr1
Lrrc16a	2.64777495824824e-21	-0.986303563038284	0.112	0.235	8.27111941457584e-17	0	Lrrc16a
Gm13889	3.12791086671144e-21	-1.55238604415191	0.07	0.176	9.77096796543318e-17	0	Gm13889
Samd4	3.28270760255702e-21	0.828321394737267	0.471	0.365	1.02545220088676e-16	0	Samd4
Pde11a	3.54243481304413e-21	1.32072923654403	0.177	0.087	1.10658578689872e-16	0	Pde11a
Lncpint	3.9056226874319e-21	0.657844721812216	0.649	0.579	1.22003841509998e-16	0	Lncpint
Fdps	4.91352883895069e-21	-0.837317478635303	0.125	0.254	1.53488813871142e-16	0	Fdps
Ahr	5.03402749983211e-21	-2.23442200573993	0.012	0.085	1.57252951039756e-16	0	Ahr
Dapk1	5.23618178870648e-21	-1.80807173599633	0.038	0.13	1.63567846715613e-16	0	Dapk1
Cdh18	7.24194932602445e-21	-1.67216583843429	0.072	0.177	2.26224013046352e-16	0	Cdh18
Nav2	7.60807384863375e-21	-1.47723848957659	0.089	0.202	2.37661010883621e-16	0	Nav2
Cyb561	9.17890867304487e-21	1.44655410895959	0.244	0.146	2.86730749128576e-16	0	Cyb561
Gng4	9.26829858172682e-21	-0.917840178634085	0.137	0.265	2.89523111095983e-16	0	Gng4
Gm16070	1.15312431139041e-20	1.71594571972206	0.123	0.05	3.60212972392136e-16	0	Gm16070
Phf24	1.3201060721356e-20	-1.50978976808078	0.043	0.136	4.12374734813719e-16	0	Phf24
Pxylp1	1.32192320959166e-20	-1.0645282225455	0.071	0.177	4.12942372212243e-16	0	Pxylp1
Nell1	1.42391056585957e-20	-1.19622231381232	0.146	0.27	4.44801182563214e-16	0	Nell1
Pde5a	1.46985684289337e-20	0.707785967384936	0.577	0.481	4.59153880583032e-16	0	Pde5a
Ptpro	1.4912932576395e-20	-2.58237032181359	0.018	0.095	4.65850187821427e-16	0	Ptpro
Gpr149	1.57340140978865e-20	-2.97702237013986	0.027	0.108	4.91499132389779e-16	0	Gpr149
Galr1	1.96240969011828e-20	-2.63950337131091	0.011	0.082	6.13017538999147e-16	0	Galr1
Pcdh10	2.24749393099757e-20	-2.98185841362305	0.011	0.081	7.0207215416502e-16	0	Pcdh10
Skap2	2.39738706406375e-20	0.953687510580198	0.418	0.322	7.48895771072236e-16	0	Skap2
Calcb	2.44736906048473e-20	-2.1969377212089	0.021	0.1	7.64509147114219e-16	0	Calcb
Tmem200a	2.55413822533214e-20	-2.35452530690483	0.013	0.085	7.97861698829254e-16	0	Tmem200a
Pcsk6	3.1060013772147e-20	-3.38994091098835	0.012	0.083	9.70252710214326e-16	0	Pcsk6
Smarca2	3.63293152147438e-20	1.19714459408108	0.321	0.22	1.13485514867817e-15	0	Smarca2
Gria1	3.85949946507412e-20	0.732031275942433	0.381	0.261	1.20563044289985e-15	0	Gria1
Kcns3	4.26833974079205e-20	1.70095592229032	0.194	0.106	1.33334396822862e-15	0	Kcns3
S100a10	4.38127504403356e-20	-0.621775072188796	0.183	0.323	1.3686226982552e-15	0	S100a10
Plpp3	4.58710213330774e-20	-1.32100546975254	0.053	0.149	1.43291896440267e-15	0	Plpp3
Upp2	4.78008240183769e-20	-0.622852513733045	0.209	0.351	1.49320214068606e-15	0	Upp2
Psd3	4.83709443840791e-20	1.29006915662643	0.278	0.179	1.51101156066986e-15	0	Psd3
Stard4	5.51370532996138e-20	-1.64333135779286	0.036	0.124	1.72237127097334e-15	0	Stard4
Rab27b	5.64221941252492e-20	-1.8757360714325	0.04	0.128	1.76251650008454e-15	0	Rab27b
Gas6	5.79535546756651e-20	-0.667418289011497	0.374	0.513	1.81035314095843e-15	0	Gas6
Mgat4c	5.98943267596695e-20	-2.17311322688855	0.139	0.251	1.87097897931855e-15	0	Mgat4c
Msn	6.44148732276176e-20	-0.635123091708196	0.211	0.351	2.01219180988432e-15	0	Msn
Gng2	6.47007730780313e-20	-0.726490883174146	0.252	0.396	2.02112274941154e-15	0	Gng2
Tubb2b	6.83261453607387e-20	-0.881959808286235	0.249	0.383	2.13437212877875e-15	0	Tubb2b
Gm43938	6.9385974551611e-20	1.7408123082053	0.144	0.066	2.16747907304323e-15	0	Gm43938
Abcc8	7.08321292590723e-20	1.45119805487416	0.192	0.103	2.2126540537949e-15	0	Abcc8
Rasgrf2	7.77657686373736e-20	-2.03068666027097	0.02	0.096	2.42924708069428e-15	0	Rasgrf2
Snx7	9.17807447911159e-20	-0.936740187251	0.072	0.177	2.86704690578488e-15	0	Snx7
Gm5535	9.57521728968059e-20	2.50276244034083	0.077	0.023	2.99110637695042e-15	0	Gm5535
Sgsm1	9.93488371550688e-20	-0.566950326721982	0.279	0.434	3.10345897505004e-15	0	Sgsm1
Galnt18	1.09100114908626e-19	-2.47425536710837	0.024	0.101	3.40806938951567e-15	0	Galnt18
Anxa6	1.15594757052407e-19	-0.587801395988236	0.199	0.345	3.61094902080309e-15	0	Anxa6
Gfod1	1.21208957832862e-19	-1.17214282601514	0.049	0.144	3.78632542478294e-15	0	Gfod1
Cadm2	1.35520839617001e-19	-1.3989034354406	0.149	0.268	4.23339998795587e-15	0	Cadm2
Hoxa5	1.52581633008719e-19	0.615670735665174	0.607	0.503	4.76634505192635e-15	0	Hoxa5
Tes	1.56504316332639e-19	-1.23526148217081	0.075	0.179	4.88888183359897e-15	0	Tes
Plxdc1	1.7196227286555e-19	1.31776679478719	0.234	0.138	5.37175747977405e-15	0	Plxdc1
Prmt2	1.75565960686614e-19	-0.595965165181799	0.162	0.297	5.48432947992846e-15	0	Prmt2
Tagln2	1.9706436854393e-19	-0.672154609050023	0.276	0.415	6.15589674457529e-15	0	Tagln2
S100a1	1.98686190771749e-19	-1.08428767825818	0.078	0.182	6.2065592273279e-15	0	S100a1
Gpr85	2.12740820505627e-19	-2.12673649081542	0.009	0.076	6.64559775095478e-15	0	Gpr85
Cpq	2.19346151537321e-19	-1.25985972065635	0.097	0.207	6.85193508172285e-15	0	Cpq
Mllt3	2.91940395232899e-19	-1.01180736419867	0.104	0.217	9.11963406628529e-15	0	Mllt3
Ephb2	2.99153555912723e-19	0.985919719898923	0.279	0.177	9.34495877960164e-15	0	Ephb2
Ptprz1	3.04695198933618e-19	-1.77062526694856	0.04	0.126	9.51806862428835e-15	0	Ptprz1
Cxcl12	3.14325839564521e-19	2.60050544030916	0.049	0.009	9.81891057631651e-15	0	Cxcl12
Hecw2	3.20897412219621e-19	-1.01620342223419	0.123	0.241	1.00241933629165e-14	0	Hecw2
Dysf	3.50571413215858e-19	-1.23952881889924	0.08	0.186	1.0951149806037e-14	0	Dysf
Il20ra	4.02769441436299e-19	-3.38275961657987	0.014	0.082	1.25817118115871e-14	0	Il20ra
S100a13	5.24135796812081e-19	-1.13086189520034	0.051	0.145	1.63729540208158e-14	0	S100a13
Glce	6.61655756932776e-19	-1.21547354279329	0.05	0.142	2.06688025350661e-14	0	Glce
Nxph3	7.41887102569375e-19	-1.77269304625812	0.038	0.123	2.31750693100622e-14	0	Nxph3
Kcnh8	7.49755473053377e-19	-2.01018670963433	0.042	0.127	2.34208614672414e-14	0	Kcnh8
Rprml	7.64169183899523e-19	-2.92534265057471	0.008	0.071	2.38711169666533e-14	0	Rprml
Col27a1	8.62934290254237e-19	-1.19346967388373	0.112	0.222	2.69563413589619e-14	0	Col27a1
Nrp2	9.3530611712457e-19	-0.510607539869439	0.26	0.403	2.92170924867373e-14	0	Nrp2
Sez6	1.10706163596129e-18	1.27455212870027	0.218	0.127	3.45823913841587e-14	0	Sez6
Adra2a	1.33693585636098e-18	-1.59124323770932	0.021	0.095	4.17632022810044e-14	0	Adra2a
Parvb	1.33814498225438e-18	0.991090327808332	0.35	0.252	4.18009729556623e-14	0	Parvb
Zfp704	1.43024411667509e-18	-0.848439503089478	0.12	0.237	4.46779657166964e-14	0	Zfp704
Nbl1	1.5829806440041e-18	-0.889394510970193	0.126	0.243	4.94491493574001e-14	0	Nbl1
Abi3bp	1.93176041116672e-18	2.47838845482858	0.105	0.042	6.0344331724026e-14	0	Abi3bp
Thbd	1.93381832342376e-18	3.23438784328179	0.051	0.011	6.04086167871113e-14	0	Thbd
Fmn2	1.94977469508957e-18	1.09743607886993	0.347	0.253	6.0907061925208e-14	0	Fmn2
Plcl1	2.23303829918022e-18	-1.01666343323652	0.212	0.338	6.97556503897918e-14	0	Plcl1
Fam171a1	2.26918138512235e-18	-0.858732443901506	0.084	0.189	7.08846881084519e-14	0	Fam171a1
Kremen1	2.29484934838934e-18	-2.08342872014953	0.025	0.1	7.16865039449861e-14	0	Kremen1
Zbtb16	2.3052881289657e-18	1.49783473858189	0.133	0.06	7.20125905726305e-14	0	Zbtb16
Pcsk1	2.46585454307246e-18	-1.36494618063858	0.035	0.116	7.70283642164974e-14	0	Pcsk1
Lhfpl2	2.50711380279498e-18	-2.38646491137755	0.015	0.083	7.83172209717096e-14	0	Lhfpl2
1700025G04Rik	2.5552073441631e-18	-0.666652663354392	0.188	0.319	7.9819567016967e-14	0	1700025G04Rik
Add3	2.87685483147652e-18	-0.619904708767788	0.294	0.437	8.98671912256636e-14	0	Add3
Sorcs2	3.01655852609566e-18	-2.26169309428519	0.026	0.101	9.42312552381764e-14	0	Sorcs2
Fam155a	3.32324423981255e-18	-0.49342941149042	0.884	0.885	1.03811503563264e-13	0	Fam155a
Nfasc	4.84163627104644e-18	0.721722630601994	0.483	0.397	1.51243033834949e-13	0	Nfasc
Ano2	4.88252066727806e-18	-2.4799769035529	0.039	0.119	1.52520180604432e-13	0	Ano2
Mapk10	5.15455251499077e-18	0.41385246071474	0.785	0.722	1.61017911463282e-13	0	Mapk10
Sorcs3	6.08491995630878e-18	-1.54339096844031	0.041	0.125	1.90080729595174e-13	0	Sorcs3
Adcy1	6.08809964764629e-18	1.66888678133903	0.161	0.083	1.90180056793175e-13	0	Adcy1
Slc22a23	6.54748239883154e-18	-2.43622434420244	0.02	0.089	2.045302551747e-13	0	Slc22a23
Fhl1	6.84005105007526e-18	-0.85942864526555	0.167	0.291	2.13669514702251e-13	0	Fhl1
Qdpr	7.20747192629776e-18	-1.18691219632649	0.072	0.169	2.25147008033689e-13	0	Qdpr
Pi15	8.40608675946848e-18	3.15109664217164	0.046	0.009	2.62589338192276e-13	0	Pi15
Plxnb1	1.01846426792547e-17	-0.992279688775752	0.098	0.203	3.18147868014559e-13	0	Plxnb1
Chst11	1.08775642317864e-17	-0.963224804923261	0.098	0.203	3.39793351472544e-13	0	Chst11
Ahnak	1.12101416385426e-17	-1.03309704087141	0.154	0.268	3.50182404504795e-13	0	Ahnak
Wipf1	1.1846724917498e-17	1.23003888244145	0.228	0.139	3.70067992972802e-13	0	Wipf1
Csrp2	1.37546956536271e-17	-1.91303035645236	0.022	0.092	4.29669182828002e-13	0	Csrp2
Ptprr	1.42017435511431e-17	-0.469446425382139	0.437	0.58	4.43634065050608e-13	0	Ptprr
Csmd2	1.45658554777425e-17	-1.87941847506176	0.038	0.118	4.55008193413722e-13	0	Csmd2
Map4	1.69136912122299e-17	-0.430496750134362	0.557	0.688	5.28349886087638e-13	0	Map4
Brinp3	2.18235805966687e-17	-3.03976959867878	0.02	0.088	6.81725010678736e-13	0	Brinp3
Syt4	3.03859003803665e-17	-0.714070299293043	0.123	0.236	9.4919475608189e-13	0	Syt4
Thsd7a	3.20956278260201e-17	-2.59145035159866	0.017	0.083	1.00260322202922e-12	0	Thsd7a
Acat2	3.40705638527133e-17	-1.00824391318201	0.061	0.151	1.06429627363106e-12	0	Acat2
Pygb	3.51843041459502e-17	-0.596590830171921	0.12	0.233	1.09908729291119e-12	0	Pygb
Fibcd1	3.84192656156675e-17	-3.3278546551272	0.004	0.058	1.20014101930222e-12	0	Fibcd1
Ptchd1	4.24392040155985e-17	-2.42711231799146	0.014	0.076	1.32571585503927e-12	0	Ptchd1
Htr3b	4.39191711828373e-17	-1.18381771513224	0.031	0.106	1.37194706940947e-12	0	Htr3b
Tle3	4.75176037439496e-17	1.24050553448131	0.157	0.081	1.4843549057535e-12	0	Tle3
Cdh8	4.97641358377892e-17	-1.64424852028786	0.043	0.123	1.55453207530086e-12	0	Cdh8
Rgcc	5.18406682882939e-17	1.83301822702427	0.097	0.038	1.61939879598972e-12	0	Rgcc
Scgn	5.18414965417965e-17	-1.94385381620723	0.073	0.163	1.61942466897264e-12	0	Scgn
Tgfb1i1	5.40328391643474e-17	-0.937023371949201	0.092	0.193	1.68787782981588e-12	0	Tgfb1i1
Col25a1	5.94884109093506e-17	-3.80668153860469	0.007	0.064	1.85829897998629e-12	0	Col25a1
Tmsb10	6.18469988885308e-17	-0.747075329260734	0.156	0.275	1.93197655127992e-12	0	Tmsb10
Apba2	6.33039003375829e-17	-0.647876771230373	0.131	0.245	1.97748723874541e-12	0	Apba2
Elk4	6.43909086078271e-17	-0.961757804167966	0.057	0.146	2.0114432030913e-12	0	Elk4
9330182L06Rik	6.64628097800196e-17	1.16291795861962	0.309	0.22	2.07616525190825e-12	0	9330182L06Rik
Fads1	6.88258819806149e-17	-1.07528194002648	0.078	0.175	2.14998290131045e-12	0	Fads1
Wwc2	7.59969848242969e-17	-0.514080262026762	0.409	0.543	2.37399381194139e-12	0	Wwc2
Gucy1a3	9.96861764803458e-17	1.33982693829477	0.226	0.14	3.11399678089304e-12	0	Gucy1a3
Kif3c	1.05256170144447e-16	-0.686252064128116	0.116	0.226	3.28799224297225e-12	0	Kif3c
Aff3	1.16085982648452e-16	-1.3068500206716	0.059	0.144	3.62629392597234e-12	0	Aff3
Ttl	1.1775588012502e-16	-0.726054802281802	0.108	0.215	3.67845818334537e-12	0	Ttl
Cartpt	1.19215407767144e-16	-1.93980509287797	0.178	0.29	3.72405090783005e-12	0	Cartpt
Gucy1a2	1.22628266989365e-16	-0.689373573090429	0.178	0.295	3.83066180421379e-12	0	Gucy1a2
Il1rapl1	1.34042342760001e-16	-1.43271755148006	0.116	0.216	4.1872147031369e-12	0	Il1rapl1
Mtch1	1.65834219611849e-16	-0.529863806613501	0.247	0.383	5.18032935223494e-12	0	Mtch1
Fscn1	1.8941097882381e-16	-0.860983687232904	0.053	0.138	5.91682015649819e-12	0	Fscn1
Hn1	2.00248903962833e-16	-0.579824901569007	0.118	0.229	6.25537526199099e-12	0	Hn1
Itgb5	2.06259297987679e-16	1.59394183446754	0.134	0.065	6.44312795053911e-12	0	Itgb5
Sntg1	2.21758481442726e-16	-0.638758313556437	0.495	0.608	6.92729144330788e-12	0	Sntg1
Cntln	2.34995334558691e-16	1.76300499485962	0.142	0.072	7.34078426094439e-12	0	Cntln
Bub3	2.41446346691449e-16	1.18186736690406	0.281	0.194	7.54230097794748e-12	0	Bub3
B4galt6	2.51398549681165e-16	-0.541721094689015	0.251	0.384	7.85318789494022e-12	0	B4galt6
Clvs1	2.6147214796011e-16	-0.660806990555294	0.287	0.419	8.16786695797792e-12	0	Clvs1
Pcbd1	2.67210526989307e-16	-0.835982662111276	0.054	0.139	8.34712244209196e-12	0	Pcbd1
Fam101b	2.67459006209345e-16	-1.55671060774444	0.045	0.123	8.35488443596752e-12	0	Fam101b
Plekhb2	2.90219601592419e-16	-0.603739509231214	0.133	0.247	9.06587991454397e-12	0	Plekhb2
Cpne7	3.36928541462353e-16	-3.04150431847249	0.008	0.063	1.0524973778201e-11	0	Cpne7
Srgap2	3.41132642935543e-16	-1.25486822634827	0.039	0.115	1.06563015000205e-11	0	Srgap2
Zbtb20	3.46907978409618e-16	0.404355768454423	0.708	0.67	1.08367114295596e-11	0	Zbtb20
Gm26995	3.53948407212102e-16	-8.18055348667358	0	0.047	1.10566403444916e-11	0	Gm26995
Camk2d	3.57701338940835e-16	-0.570958313084657	0.352	0.482	1.11738744258338e-11	0	Camk2d
Mapk3	4.53640557787499e-16	-0.600128122245727	0.191	0.311	1.41708237441659e-11	0	Mapk3
Gsn	4.62764783805849e-16	-1.50448109366908	0.146	0.254	1.44558463165271e-11	0	Gsn
Pla2g4e	5.00181259307959e-16	2.0719795393057	0.116	0.054	1.5624662178262e-11	0	Pla2g4e
Kcnc1	5.0183019414489e-16	-1.14477066583218	0.071	0.161	1.56761716046981e-11	0	Kcnc1
Arhgef10l	5.0702130050987e-16	-0.658166616293028	0.178	0.301	1.58383313853273e-11	0	Arhgef10l
Snca	5.15218259583434e-16	-0.927305768883742	0.047	0.127	1.60943879928673e-11	0	Snca
Gm20754	5.37921871665379e-16	-1.59601833852235	0.081	0.171	1.68036034270831e-11	0	Gm20754
B3glct	5.45242650436815e-16	-1.18216622354119	0.044	0.122	1.70322899143452e-11	0	B3glct
Lrch1	6.53707205135639e-16	-0.77011980588844	0.128	0.235	2.04205056740271e-11	0	Lrch1
Cog5	6.99838283607265e-16	0.908461688816162	0.406	0.327	2.18615483033238e-11	0	Cog5
Grp	7.18434739594147e-16	-2.08797614531885	0.049	0.127	2.2442464395442e-11	0	Grp
Cacna2d3	8.3571816967806e-16	-1.60990596516686	0.052	0.132	2.61061641844032e-11	0	Cacna2d3
Mapk4	8.58218943193592e-16	1.17820074414124	0.192	0.112	2.68090433474814e-11	0	Mapk4
Wdr1	9.46151298366124e-16	-0.856455683459538	0.107	0.208	2.9555874258361e-11	0	Wdr1
Rgl1	9.46171893341104e-16	1.16514375175147	0.168	0.091	2.95565176041894e-11	0	Rgl1
Fdft1	9.83403867951156e-16	-0.447825900420656	0.199	0.327	3.07195700270582e-11	0	Fdft1
Sntb1	1.00127814306042e-15	0.456755909061086	0.552	0.457	3.12779266329215e-11	0	Sntb1
Sgcd	1.0378911426056e-15	-0.63282639709177	0.302	0.43	3.24216435127138e-11	0	Sgcd
Optn	1.07011149966139e-15	-1.54317330809222	0.02	0.084	3.34281430264225e-11	0	Optn
Fbn1	1.09927376818096e-15	-1.55906878289988	0.039	0.113	3.4339113970437e-11	0	Fbn1
Stmn4	1.15008125786298e-15	-0.813354799490931	0.05	0.131	3.59262383331237e-11	0	Stmn4
Simc1	1.19960178230131e-15	-1.84196719450758	0.028	0.096	3.74731604755284e-11	0	Simc1
Unc80	1.22390454335557e-15	0.876219198404221	0.421	0.34	3.82323301253413e-11	0	Unc80
Dscaml1	1.22457005022316e-15	0.545300188618554	0.555	0.474	3.8253119228871e-11	0	Dscaml1
Tef	1.41373212057447e-15	-0.865958518203899	0.04	0.116	4.41621639825053e-11	0	Tef
Dagla	1.42607679244391e-15	-0.914954177247083	0.115	0.216	4.45477868423627e-11	0	Dagla
L1cam	1.49191604187602e-15	-0.410004161358983	0.448	0.582	4.6604473316123e-11	0	L1cam
Pced1b	1.50038456516905e-15	-0.578493698789128	0.12	0.228	4.68690130467507e-11	0	Pced1b
Camk2n1	1.50248707675576e-15	-0.84738894223821	0.078	0.17	4.69346913036964e-11	0	Camk2n1
Cyp2s1	1.56966989936783e-15	-3.89665091687371	0.006	0.057	4.90333483164522e-11	0	Cyp2s1
Tmie	1.59958860542281e-15	-1.89004776043172	0.017	0.077	4.99679488561978e-11	0	Tmie
Cygb	1.62475194807697e-15	-1.04234418361368	0.095	0.188	5.07540013540285e-11	0	Cygb
Nefl	1.70324036534582e-15	-1.90170372102774	0.011	0.067	5.32058225326726e-11	0	Nefl
Crispld1	1.70671586128265e-15	1.67546678104108	0.137	0.069	5.33143900747473e-11	0	Crispld1
Avil	1.76060257090595e-15	-1.16411219683958	0.046	0.123	5.49977031099602e-11	0	Avil
Actg1	1.79242339676721e-15	-0.568047613836449	0.379	0.509	5.5991722068214e-11	0	Actg1
Plppr3	1.79406266161113e-15	-1.12648779974607	0.035	0.107	5.60429294234084e-11	0	Plppr3
Ffar3	1.823011443427e-15	1.79099678452685	0.107	0.048	5.69472314697725e-11	0	Ffar3
Myo1b	2.03790526630666e-15	-2.17695442633345	0.013	0.07	6.36600847088876e-11	0	Myo1b
Clic1	2.08055936726547e-15	-0.513503301637606	0.17	0.29	6.49925135146387e-11	0	Clic1
Sox11	2.19547752799742e-15	1.46102691011529	0.112	0.051	6.85823270195834e-11	0	Sox11
Thy1	2.45284798461557e-15	-1.02177190002231	0.102	0.197	7.66220653434211e-11	0	Thy1
Stmn1	2.51207501253813e-15	-0.854203674496021	0.092	0.187	7.84721992416663e-11	0	Stmn1
Cdh2	2.61110228984835e-15	0.539376757772355	0.601	0.529	8.15656133302828e-11	0	Cdh2
Pdpn	2.83631088268185e-15	1.41689347337639	0.152	0.081	8.86006793532155e-11	0	Pdpn
Aldh2	3.28642225306094e-15	-1.11816665878891	0.079	0.167	1.02661258341118e-10	0	Aldh2
Frmpd1	3.63097914064923e-15	-1.21154690700407	0.022	0.085	1.13424526395601e-10	0	Frmpd1
Kcnb2	3.68303229730291e-15	-0.970178680431818	0.597	0.659	1.15050562903148e-10	0	Kcnb2
Grin3a	3.69377956166529e-15	-2.54407200361494	0.028	0.092	1.153862859473e-10	0	Grin3a
Rph3a	3.69776638946242e-15	-2.16814526702006	0.015	0.073	1.15510826474027e-10	0	Rph3a
Ankrd6	3.87212393697714e-15	0.798691921726185	0.421	0.337	1.20957407543292e-10	0	Ankrd6
Klhl29	3.87673624088168e-15	0.64204328825419	0.463	0.38	1.21101486692662e-10	0	Klhl29
Mpp6	3.89240150460675e-15	-1.24123020687757	0.052	0.13	1.21590838200906e-10	0	Mpp6
Mpped2	3.91964706223208e-15	-1.76313816575429	0.026	0.091	1.22441934930006e-10	0	Mpped2
Diablo	4.22705510852312e-15	-0.368172020740448	0.37	0.52	1.32044747480045e-10	0	Diablo
Nagk	4.61716007535498e-15	-0.533862781740582	0.128	0.236	1.44230846433939e-10	0	Nagk
Ppp1r12b	4.92421690839601e-15	-0.484848085877715	0.281	0.417	1.53822687784474e-10	0	Ppp1r12b
Zbtb7a	6.1024953029384e-15	-0.446049877231298	0.26	0.39	1.9062974827319e-10	0	Zbtb7a
Hspb1	6.14177353972283e-15	-0.69722077246971	0.223	0.345	1.91856721833862e-10	0	Hspb1
Jund	6.74581394222953e-15	-0.566311124441394	0.22	0.342	2.10725735927366e-10	0	Jund
Gm14399	6.90112918957648e-15	-0.950932002795998	0.049	0.126	2.1557747362399e-10	0	Gm14399
Ndufb8	7.12688032750418e-15	-0.565194254053306	0.117	0.22	2.22629487670575e-10	0	Ndufb8
Cdh11	7.13803717470612e-15	-1.1087937289089	0.083	0.171	2.2297800526347e-10	0	Cdh11
Pxmp2	7.55425276470496e-15	-1.48033592458431	0.028	0.094	2.35979747863854e-10	0	Pxmp2
Adcy5	7.7490172628507e-15	-0.803662711692646	0.121	0.223	2.4206380125693e-10	0	Adcy5
Nrip3	8.11514507800565e-15	-1.51147076573415	0.029	0.095	2.53500901946741e-10	0	Nrip3
Rcan2	8.9752999816524e-15	-0.676800993073533	0.08	0.17	2.80370420826858e-10	0	Rcan2
Map7	9.68545379584232e-15	-0.571719823135578	0.168	0.283	3.02554205674522e-10	0	Map7
Cacng3	1.04931298882339e-14	2.99812647516459	0.039	0.008	3.27784391448649e-10	0	Cacng3
Limch1	1.10088213391238e-14	-0.705523341510556	0.099	0.193	3.4389356099155e-10	0	Limch1
1700037H04Rik	1.31957582042436e-14	-0.891573552601282	0.069	0.153	4.12209094784162e-10	0	1700037H04Rik
Cnn1	1.46115927514453e-14	-0.81913335997673	0.273	0.397	4.56436934369648e-10	0	Cnn1
Car10	1.46549458525389e-14	-1.40743506705247	0.073	0.156	4.57791198541612e-10	0	Car10
Limk1	1.58972314703018e-14	-0.796215974664132	0.073	0.158	4.96597716669286e-10	0	Limk1
Serpinb6a	1.6257690952868e-14	-0.402063093917228	0.17	0.285	5.07857749985691e-10	0	Serpinb6a
Esyt1	1.72141987597067e-14	-0.578508052719269	0.122	0.224	5.37737140855719e-10	0	Esyt1
Ano5	1.75238560035345e-14	-2.56157177184002	0.017	0.074	5.47410213838412e-10	0	Ano5
Capzb	1.76019608222545e-14	-0.451717044976707	0.355	0.493	5.49850052165588e-10	0	Capzb
Hipk2	1.76305453446939e-14	-0.57028930046045	0.224	0.345	5.50742975477548e-10	0	Hipk2
Cacnb2	1.79156298899454e-14	-0.785620413125642	0.319	0.425	5.59648446502115e-10	0	Cacnb2
Nfe2l1	1.91893929639927e-14	-0.698233636314905	0.158	0.265	5.99438257409205e-10	0	Nfe2l1
Adora1	1.9346128647833e-14	-2.13367285501231	0.012	0.064	6.04334366701008e-10	0	Adora1
Ppara	1.98759110830246e-14	-2.35433682461872	0.007	0.056	6.20883710411524e-10	0	Ppara
Trim2	1.98961507313073e-14	-0.438070306363849	0.236	0.359	6.21515956544578e-10	0	Trim2
Gm21949	2.00053890875068e-14	-4.86763955090078	0.001	0.043	6.24928344315536e-10	0	Gm21949
Edil3	2.0815277871425e-14	-0.893985173728701	0.117	0.213	6.50227650147573e-10	0	Edil3
Tspan9	2.20154711941406e-14	1.10710978787542	0.165	0.093	6.87719289162564e-10	0	Tspan9
Folr1	2.43352185288736e-14	3.06991951212646	0.032	0.005	7.60183556404955e-10	0	Folr1
A330102I10Rik	2.48904472883171e-14	-2.43363997445188	0.012	0.065	7.77527792392451e-10	0	A330102I10Rik
Rasa4	2.90695462515855e-14	-2.7723860238324	0.009	0.058	9.08074485807027e-10	0	Rasa4
Fam49a	3.23894054312505e-14	-0.937116030066613	0.039	0.109	1.0117802468614e-09	0	Fam49a
Mblac2	3.83717023080213e-14	-0.781452882014302	0.072	0.156	1.19865523669797e-09	0	Mblac2
Fgf12	3.86106980438018e-14	-1.19710987154725	0.062	0.141	1.20612098549228e-09	0	Fgf12
Ptgir	3.98675737752455e-14	-4.14332364147872	0.003	0.047	1.24538326959112e-09	0	Ptgir
Csrnp3	4.09407996094061e-14	-0.821550186937195	0.083	0.17	1.27890869819863e-09	0	Csrnp3
Magi1	4.19638081072728e-14	0.325776178795142	0.708	0.628	1.31086543765499e-09	0	Magi1
Hmgcr	4.20993010009125e-14	-0.563368582953863	0.16	0.271	1.3150979646665e-09	0	Hmgcr
Ahi1	4.70557334852341e-14	0.511363304062149	0.632	0.583	1.46992700261174e-09	0	Ahi1
Pde8b	4.85558095193128e-14	-1.01546479332354	0.082	0.167	1.51678637776429e-09	0	Pde8b
Prkg2	4.91056784649231e-14	-2.2913533743055	0.016	0.071	1.53396318388727e-09	0	Prkg2
Rnf150	4.91735523287776e-14	0.657000101018174	0.486	0.412	1.53608342764636e-09	0	Rnf150
Aig1	5.15946156930075e-14	-0.416984276697959	0.178	0.294	1.61171260501817e-09	0	Aig1
Dab2ip	5.19358285996459e-14	-0.623054423806634	0.131	0.231	1.62237141379574e-09	0	Dab2ip
Sh3kbp1	6.38160332045289e-14	-0.496137847565043	0.186	0.3	1.99348524524307e-09	0	Sh3kbp1
Slc4a4	6.52107543946119e-14	-0.779366568609994	0.237	0.344	2.03705354577889e-09	0	Slc4a4
Kcnj5	6.64716553682932e-14	-3.38604143496943	0.005	0.05	2.07644157039474e-09	0	Kcnj5
Epdr1	6.69753008405886e-14	-0.753361154386452	0.046	0.118	2.09217444765831e-09	0	Epdr1
Marcks	6.85137840133616e-14	-0.759261898851546	0.101	0.194	2.14023358500939e-09	0	Marcks
Dcc	6.93433404482268e-14	-1.24580319083068	0.08	0.163	2.16614726892171e-09	0	Dcc
Ldlr	6.9491946704676e-14	-0.409868868586167	0.226	0.35	2.17078943116067e-09	0	Ldlr
Trerf1	6.95956846019871e-14	0.938213702918839	0.334	0.252	2.17402999559687e-09	0	Trerf1
Ppfia4	7.01966271475454e-14	-1.3839784035827	0.02	0.078	2.19280223883502e-09	0	Ppfia4
Rnf182	7.3453177679439e-14	-2.13722354140808	0.021	0.078	2.29453036435032e-09	0	Rnf182
Afap1l1	7.37740461150208e-14	-3.04290390541892	0.008	0.056	2.30455365254102e-09	0	Afap1l1
Lpar1	7.39136638300268e-14	-1.88316579646055	0.053	0.125	2.30891503072238e-09	0	Lpar1
Cntn3	7.59781340523943e-14	-0.894537338831822	0.115	0.209	2.37340495152869e-09	0	Cntn3
Cd200	8.02134203178238e-14	-0.668334711645154	0.059	0.136	2.50570682388818e-09	0	Cd200
Arhgap42	8.85519481042086e-14	-0.951425321833807	0.109	0.2	2.76618575487927e-09	0	Arhgap42
Amigo2	8.89935743527082e-14	-1.4270537615418	0.015	0.068	2.7799812756299e-09	0	Amigo2
Lamtor2	9.02716379354646e-14	-0.67726815140571	0.067	0.149	2.81990542582804e-09	0	Lamtor2
Tspan17	9.14198309075422e-14	-0.520480695379582	0.136	0.241	2.8557726778898e-09	0	Tspan17
Rell1	9.15314750378949e-14	-1.92295034901413	0.013	0.065	2.85926021723376e-09	0	Rell1
Moxd1	9.63573377248237e-14	-1.13551922976581	0.075	0.154	3.01001051584804e-09	0	Moxd1
Pmepa1	9.73073028842638e-14	-1.54610232840593	0.175	0.277	3.03968552749863e-09	0	Pmepa1
Cbln2	9.74412586369007e-14	-1.98450187462343	0.022	0.079	3.0438700372995e-09	0	Cbln2
A930011G23Rik	1.06084135824029e-13	-2.2504641495033	0.029	0.09	3.31385623487103e-09	0	A930011G23Rik
Rab27a	1.07119239267166e-13	0.891976351141217	0.371	0.296	3.34619079622772e-09	0	Rab27a
Gm16083	1.1612388828964e-13	-0.80264608960927	0.086	0.171	3.62747802239178e-09	0	Gm16083
Ubc	1.28288800244719e-13	-0.499605322776485	0.381	0.503	4.00748554204455e-09	0	Ubc
Pkp4	1.3003970731018e-13	-0.491976548555656	0.188	0.301	4.06218037695541e-09	0	Pkp4
Fam13c	1.33591981646524e-13	-0.742341016346905	0.146	0.246	4.1731463226741e-09	0	Fam13c
Calm3	1.46920906731258e-13	-0.495995689699369	0.186	0.297	4.58951528447105e-09	0	Calm3
Sv2b	1.53323754400814e-13	-1.16266545279982	0.091	0.177	4.78952743997261e-09	0	Sv2b
Rnf144b	1.64108516124635e-13	-0.640610248652981	0.144	0.243	5.12642182670136e-09	0	Rnf144b
Pkp1	1.66500891481801e-13	2.61729817323752	0.046	0.013	5.20115484810849e-09	0	Pkp1
Svil	1.66761415010395e-13	0.473536439806565	0.614	0.548	5.20929308209471e-09	0	Svil
Ntn4	1.68421170697885e-13	1.29234872505703	0.218	0.142	5.26114053026054e-09	0	Ntn4
Lpp	1.71614716381459e-13	-0.571696603313376	0.319	0.45	5.36090051032403e-09	0	Lpp
Cacna1b	1.75299126743445e-13	-0.383918481808878	0.427	0.558	5.47599412121173e-09	0	Cacna1b
Socs6	1.91966505488282e-13	-0.975888817455434	0.049	0.119	5.99664969844297e-09	0	Socs6
Slc24a2	1.99332548231953e-13	-0.792520252578483	0.094	0.181	6.22675014166974e-09	0	Slc24a2
Rhob	2.06449012268825e-13	-1.01679494172003	0.065	0.143	6.44905424525356e-09	0	Rhob
Clstn2	2.22817373311738e-13	-0.946221534886798	0.126	0.218	6.96036910751206e-09	0	Clstn2
Sh3pxd2a	2.23119663938413e-13	-0.347868369467192	0.248	0.372	6.96981206210813e-09	0	Sh3pxd2a
Des	2.24470611151516e-13	-0.709383554468925	0.428	0.551	7.01201295115105e-09	0	Des
Prkab2	2.38328559109624e-13	-0.82854051312526	0.062	0.138	7.44490752946643e-09	0	Prkab2
Trim25	2.40648382927006e-13	-0.541635154247697	0.123	0.22	7.5173741858738e-09	0	Trim25
Chst15	2.42579355392607e-13	-1.95095852988244	0.021	0.077	7.57769390375426e-09	0	Chst15
Vat1	2.45096575106101e-13	-0.593861973357059	0.223	0.334	7.6563268131644e-09	0	Vat1
Eef2k	2.51707282922163e-13	-0.726283649245244	0.099	0.188	7.86283210392253e-09	0	Eef2k
Ephx1	2.59571564966143e-13	-1.54444566157684	0.025	0.083	8.10849654641238e-09	0	Ephx1
Rab3d	2.6023824723623e-13	-0.740883444683995	0.057	0.131	8.12932236716534e-09	0	Rab3d
Enpp6	2.71711990149608e-13	1.17062893142226	0.146	0.08	8.48773914829345e-09	0	Enpp6
Prkag2	2.79178052593345e-13	-0.591635273748208	0.091	0.179	8.7209640069109e-09	0	Prkag2
Rgmb	2.80010780769538e-13	1.1031678424488	0.299	0.222	8.74697676967884e-09	0	Rgmb
Tlx2	2.85124411823978e-13	-0.609394659480549	0.079	0.163	8.90671637655742e-09	0	Tlx2
Gm13483	3.00375525101194e-13	-1.16118252594753	0.04	0.105	9.38313065311109e-09	0	Gm13483
Ucp2	3.04532499315667e-13	-0.926848577470887	0.036	0.1	9.51298621362281e-09	0	Ucp2
Cux2	3.05303844378262e-13	-1.00474201957954	0.112	0.2	9.53708149068814e-09	0	Cux2
Prep	3.07169429142603e-13	-1.18523192657261	0.05	0.12	9.59535862755662e-09	0	Prep
Plekhm2	3.2132926178057e-13	-0.487863040176914	0.172	0.282	1.00376834795015e-08	0	Plekhm2
Frmd3	3.40437039064175e-13	-1.00122864218931	0.06	0.135	1.06345722262867e-08	0	Frmd3
Gsg1l	3.50352453314445e-13	-1.03311889928538	0.094	0.177	1.09443099366366e-08	0	Gsg1l
2610001J05Rik	3.52465745070596e-13	-1.02699044361499	0.044	0.112	1.10103249445153e-08	0	2610001J05Rik
Gm21847	3.71409703539447e-13	-2.52306954213955	0.045	0.11	1.16020963191653e-08	0	Gm21847
Cnga3	3.82625937847998e-13	1.31335449669646	0.14	0.077	1.19524690464958e-08	0	Cnga3
P3h2	4.00550429690867e-13	-2.45335140987486	0.014	0.064	1.25123943226833e-08	0	P3h2
9330111N05Rik	4.0359455943248e-13	-0.502185231438799	0.234	0.355	1.26074868475518e-08	0	9330111N05Rik
Rab37	4.12290852998907e-13	-0.758799368388184	0.096	0.183	1.28791416659799e-08	0	Rab37
Actb	4.30624037398568e-13	-0.43897358621747	0.943	0.968	1.34518336802565e-08	0	Actb
Rabgap1l	4.31479873908021e-13	-0.525410318491198	0.161	0.265	1.34785683011388e-08	0	Rabgap1l
Stx1a	4.33829375668121e-13	-0.257613084337886	0.174	0.286	1.35519620371208e-08	0	Stx1a
Cdc42ep3	4.49203192301228e-13	-0.766564127005923	0.104	0.192	1.40322093211058e-08	0	Cdc42ep3
Kitl	4.55988460614778e-13	-2.68518444964749	0.017	0.069	1.42441675326844e-08	0	Kitl
Iqgap2	5.14607209379478e-13	-1.63714090430701	0.042	0.107	1.60753000065961e-08	0	Iqgap2
Enpp1	5.2932702220605e-13	-0.66442858623427	0.162	0.265	1.65351175196726e-08	0	Enpp1
Spats2l	5.49066109837968e-13	-0.589201390330563	0.124	0.219	1.71517271391184e-08	0	Spats2l
Rgs17	5.5663213775722e-13	-0.524863640271974	0.18	0.288	1.738807471926e-08	0	Rgs17
Ank3	5.70476712896841e-13	-0.377322254470094	0.637	0.741	1.78205515574715e-08	0	Ank3
Diaph2	6.24190365250644e-13	-0.474957091638262	0.168	0.274	1.94984586296996e-08	0	Diaph2
H2-K1	6.87110442713178e-13	-0.850489488081279	0.168	0.272	2.14639560094743e-08	0	H2-K1
Abcb10	6.92553641048315e-13	-0.705139894944918	0.09	0.175	2.16339906390673e-08	0	Abcb10
Arhgap31	7.31977317169931e-13	0.918913792594824	0.266	0.186	2.28655074337543e-08	0	Arhgap31
Trnp1	7.43425271795914e-13	-0.680453898066017	0.07	0.149	2.32231186403608e-08	0	Trnp1
Dtx1	7.69852097483269e-13	-1.81651184105049	0.012	0.059	2.40486398211823e-08	0	Dtx1
Bzrap1	7.8092928549344e-13	-0.842434091802866	0.032	0.093	2.43946690202441e-08	0	Bzrap1
Cnst	7.88228240819646e-13	-0.542075494424879	0.104	0.193	2.46226737867241e-08	0	Cnst
Kcnh7	8.09707445099871e-13	-1.46194360926245	0.069	0.143	2.52936411700298e-08	0	Kcnh7
Elovl6	9.25631490096267e-13	-0.446345202399679	0.17	0.274	2.89148764876272e-08	0	Elovl6
Ptprj	9.49291199399282e-13	0.679606432307289	0.439	0.361	2.96539584868348e-08	0	Ptprj
Uchl1	9.64297193555744e-13	-0.525519842903284	0.742	0.792	3.01227157322943e-08	0	Uchl1
Flot1	9.87630414260722e-13	-0.568635555872752	0.115	0.208	3.08515988806764e-08	0	Flot1
Nefm	1.01594159137261e-12	-1.79873558069797	0.018	0.07	3.17359834312977e-08	0	Nefm
Gabarap	1.01666870318515e-12	-0.516884090579056	0.202	0.309	3.17586969500978e-08	0	Gabarap
Cux1	1.04638636433717e-12	-0.570415154650634	0.143	0.242	3.26870172491645e-08	0	Cux1
Tmod1	1.11096822251013e-12	-1.07865928914946	0.044	0.109	3.47044253347715e-08	0	Tmod1
Fasn	1.14484226485559e-12	-0.85304259773162	0.049	0.118	3.57625826695589e-08	0	Fasn
Osbpl1a	1.22053963814024e-12	-1.26725011430856	0.036	0.097	3.81272172162249e-08	0	Osbpl1a
Anxa5	1.25161075983638e-12	-0.750163995998187	0.085	0.166	3.90978169157688e-08	0	Anxa5
Dennd1a	1.25574453821152e-12	0.637253228733276	0.483	0.424	3.92269478846515e-08	0	Dennd1a
St6gal1	1.2749943954162e-12	-1.05460709069589	0.091	0.172	3.98282749240112e-08	0	St6gal1
Cst3	1.27710768471533e-12	-0.883541486820679	0.321	0.444	3.98942898551375e-08	0	Cst3
Rhoc	1.28884353080243e-12	-0.718313681252388	0.115	0.204	4.02608942152064e-08	0	Rhoc
Slc37a1	1.35056719177268e-12	-1.8308990399831	0.014	0.062	4.21890179365951e-08	0	Slc37a1
Slc41a2	1.3910389934198e-12	-0.715491659288861	0.094	0.179	4.34532760764478e-08	0	Slc41a2
Mical2	1.42085349411423e-12	-0.91963933404548	0.064	0.137	4.43846214491402e-08	0	Mical2
Klc1	1.47630894317782e-12	-0.393595717364713	0.49	0.608	4.61169387669886e-08	0	Klc1
Gpi1	1.48246356312538e-12	-0.344301947409379	0.24	0.361	4.63091967849107e-08	0	Gpi1
Erbb2ip	1.54672724349636e-12	-0.457178286895874	0.218	0.331	4.83166656323391e-08	0	Erbb2ip
Slc35d3	1.58213236565452e-12	-2.24383482949547	0.012	0.058	4.94226508383158e-08	0	Slc35d3
Gpc1	1.7108290215262e-12	-0.912127689629697	0.052	0.121	5.34428769744355e-08	0	Gpc1
Psd	1.71589729709394e-12	-0.523303311367117	0.133	0.227	5.36011997666205e-08	0	Psd
Tmed8	1.75524011150184e-12	-0.923621930886097	0.049	0.117	5.48301906030946e-08	0	Tmed8
Bok	1.85455863045504e-12	-1.31920195491057	0.02	0.073	5.79327024981546e-08	0	Bok
Snrpn	1.87840968100128e-12	-0.371897157781425	0.267	0.39	5.86777616151179e-08	0	Snrpn
Ccbe1	2.04159944565844e-12	0.64233194754223	0.231	0.15	6.37754834834785e-08	0	Ccbe1
Tanc1	2.1998323645275e-12	-1.02255249693391	0.062	0.133	6.87183634031101e-08	0	Tanc1
Hcn1	2.20902619712489e-12	-1.01331832571375	0.054	0.123	6.90055603457872e-08	0	Hcn1
Plcb3	2.20966473017036e-12	-0.993692814804904	0.017	0.068	6.90255068410618e-08	0	Plcb3
Ggta1	2.23020990410135e-12	-2.58501060447399	0.012	0.059	6.96672969843179e-08	0	Ggta1
Ddi2	2.24867114407805e-12	-0.536377120071013	0.131	0.223	7.02439891987101e-08	0	Ddi2
Scn11a	2.30408855689026e-12	-0.92018720271314	0.045	0.11	7.19751183401378e-08	0	Scn11a
Grk5	2.3244464009666e-12	-1.09125525745015	0.059	0.13	7.26110566733946e-08	0	Grk5
Pbxip1	2.50189322635326e-12	-0.818590386868062	0.094	0.177	7.81541406048232e-08	0	Pbxip1
Flna	2.52154107430246e-12	-0.802047672812392	0.355	0.473	7.87679000790602e-08	0	Flna
Nedd9	2.53432293606669e-12	-0.652822266671858	0.091	0.173	7.91671798768512e-08	0	Nedd9
Dbh	2.55500353384694e-12	-2.48984188042205	0.006	0.047	7.98132003903106e-08	0	Dbh
Lamc3	2.62822356433098e-12	-1.3843214131448	0.032	0.09	8.21004477025711e-08	0	Lamc3
Atp2c1	2.77872150510296e-12	-0.402982113089946	0.162	0.262	8.68017023764063e-08	0	Atp2c1
Tm4sf1	2.81946277539074e-12	1.07936114279284	0.183	0.114	8.80743781776559e-08	0	Tm4sf1
Cox6b1	3.03752443883051e-12	-0.414095363470769	0.218	0.327	9.48861884201874e-08	0	Cox6b1
A730017C20Rik	3.09786381777535e-12	-0.963778118277455	0.035	0.095	9.67710699396664e-08	0	A730017C20Rik
Ralgds	3.15105231733806e-12	-0.557226919243169	0.141	0.237	9.84325722890062e-08	0	Ralgds
Lncenc1	3.22546316212546e-12	-2.13632129681503	0.012	0.057	1.00757018258475e-07	0	Lncenc1
Psmb5	3.30858682900715e-12	-0.626312122855558	0.107	0.193	1.03353635364525e-07	0	Psmb5
Ak1	3.31118470831961e-12	-0.789997378381736	0.075	0.153	1.03434787918488e-07	0	Ak1
Plpp1	3.70069437828964e-12	-0.526037027482471	0.126	0.219	1.15602290989012e-07	0	Plpp1
Runx1t1	3.91784339175509e-12	1.67992925759866	0.097	0.047	1.22385591871646e-07	0	Runx1t1
Faah	4.2394521899477e-12	-0.692261728990342	0.099	0.183	1.32432007509586e-07	0	Faah
Gm1604a	4.43118315898939e-12	-1.81407007988743	0.012	0.058	1.38421299520511e-07	0	Gm1604a
Ckap4	4.45282204213341e-12	-0.603600927620568	0.074	0.151	1.39097254952163e-07	0	Ckap4
Map7d1	4.49395198000941e-12	-0.451416202477189	0.135	0.229	1.40382071951534e-07	0	Map7d1
Rab7	4.53924380170921e-12	-0.343804728499937	0.225	0.337	1.41796897877792e-07	0	Rab7
Shf	4.54911947181659e-12	1.24992675595267	0.19	0.122	1.42105394060607e-07	0	Shf
Lrrc7	4.64336786815729e-12	0.826934824427326	0.278	0.199	1.45049525465497e-07	0	Lrrc7
Rspo2	4.77174890665079e-12	1.26573652514668	0.154	0.092	1.49059892345957e-07	0	Rspo2
Hcfc1r1	4.97037494056223e-12	-0.574783514721557	0.194	0.298	1.55264572393283e-07	0	Hcfc1r1
Lactb2	5.20555042361172e-12	-0.740033009520582	0.057	0.125	1.62610984132783e-07	0	Lactb2
Ddah2	5.32655937564084e-12	-1.05665773974458	0.03	0.088	1.66391061776269e-07	0	Ddah2
Mcf2l	5.85465551271612e-12	-0.807565991237616	0.104	0.189	1.82887728906226e-07	0	Mcf2l
Elmo1	5.96634317224361e-12	1.20372786665095	0.115	0.06	1.86376628014546e-07	0	Elmo1
Tsc22d1	6.03386806239005e-12	-0.32433869037556	0.317	0.446	1.8848597053294e-07	0	Tsc22d1
Rnd2	6.63274436314553e-12	-0.756428214469354	0.06	0.13	2.0719366841594e-07	0	Rnd2
Aacs	6.63961273066e-12	-0.502436333314165	0.119	0.208	2.07408222480357e-07	0	Aacs
Nme6	6.76159746663546e-12	-0.505643606273634	0.14	0.235	2.11218781662758e-07	0	Nme6
Abca1	6.89306094497442e-12	-1.77452970906282	0.018	0.067	2.15325437799111e-07	0	Abca1
Hs3st1	6.97618117498166e-12	1.95113465905047	0.08	0.036	2.17921947544077e-07	0	Hs3st1
Fbxw19	6.97648646685759e-12	4.71733035320074	0.017	0.001	2.17931484251697e-07	0	Fbxw19
Plekhm3	7.03988972908386e-12	-0.384596965918411	0.234	0.344	2.19912075357122e-07	0	Plekhm3
Abcc1	7.25168544853591e-12	-0.380708187115042	0.183	0.291	2.26528150041365e-07	0	Abcc1
Wnt11	7.26031871191389e-12	-2.49163476687532	0.004	0.043	2.26797835922766e-07	0	Wnt11
Tagln	7.32632005622404e-12	-0.57378615729715	0.598	0.722	2.28859585916326e-07	0	Tagln
Ypel2	7.44747069764385e-12	0.95733116554622	0.295	0.22	2.32644089652999e-07	0	Ypel2
Grik3	7.85068954886053e-12	-0.55661411112314	0.168	0.269	2.45239840127305e-07	0	Grik3
Vapb	7.9410368939921e-12	-0.631058093565653	0.115	0.2	2.48062110494525e-07	0	Vapb
Iqsec2	8.12772985175425e-12	-0.638881273309741	0.083	0.162	2.53894025109099e-07	0	Iqsec2
Hspb8	8.16064209512729e-12	-0.451137449782458	0.208	0.315	2.54922137767586e-07	0	Hspb8
Galns	8.31048826482816e-12	-0.767542055453525	0.083	0.16	2.59603032416702e-07	0	Galns
Irf2bpl	8.87837347361238e-12	-0.757964207306741	0.065	0.137	2.77342630568703e-07	0	Irf2bpl
Zbtb38	8.91327783726119e-12	-0.646101755617597	0.107	0.191	2.78432973080365e-07	0	Zbtb38
Astn2	9.15578139355053e-12	-4.05565662726305	0.003	0.039	2.86008299171731e-07	0	Astn2
Eml2	9.22240924132976e-12	-0.40029298808891	0.21	0.317	2.88089619880659e-07	0	Eml2
Pdgfb	9.6422857295634e-12	-3.30434581141868	0.01	0.053	3.01205721620102e-07	0	Pdgfb
Mapk8ip2	9.86875026541623e-12	-0.452733424875718	0.189	0.292	3.08280020791072e-07	0	Mapk8ip2
Igsf21	1.01435172357645e-11	-1.53510469204122	0.044	0.105	3.1686319141081e-07	0	Igsf21
Fndc3b	1.02911644127645e-11	-0.587320756230841	0.136	0.226	3.21475393925938e-07	0	Fndc3b
Fxyd1	1.03108371222966e-11	-1.2185716720661	0.122	0.204	3.22089930026301e-07	0	Fxyd1
Chrm3	1.06054477529164e-11	-1.47835362489294	0.044	0.104	3.31292976905602e-07	0	Chrm3
Tnrc18	1.06158217781644e-11	-0.502370745629262	0.14	0.233	3.31617040706299e-07	0	Tnrc18
Npc2	1.20831152163788e-11	-0.748158748938657	0.085	0.161	3.77452353129242e-07	0	Npc2
Cnksr2	1.22037839932972e-11	-1.53788115225076	0.018	0.067	3.81221804382617e-07	0	Cnksr2
Rit1	1.24970173886803e-11	-0.818694017009518	0.075	0.148	3.90381829187596e-07	0	Rit1
Pomp	1.33024544877037e-11	-0.522208386522156	0.115	0.205	4.15542073286888e-07	0	Pomp
Myl6	1.39610926028172e-11	-0.4410060638547	0.58	0.691	4.36116610726803e-07	0	Myl6
Tmtc1	1.39830329774182e-11	-0.364101637445796	0.093	0.175	4.36801984148589e-07	0	Tmtc1
Vim	1.44967419012757e-11	-1.36920842250486	0.103	0.181	4.52849223512051e-07	0	Vim
Map3k1	1.46509420388168e-11	-0.735612538536724	0.093	0.172	4.57666127408559e-07	0	Map3k1
Klf12	1.48106285375311e-11	-1.14801620081924	0.069	0.138	4.62654414255397e-07	0	Klf12
Kctd12	1.48439864290941e-11	-1.1464953676773	0.024	0.076	4.63696448072041e-07	0	Kctd12
Smad6	1.48992184233167e-11	-2.45581624522365	0.006	0.044	4.65421785107567e-07	0	Smad6
Mras	1.57178789505339e-11	-1.05958231142953	0.038	0.098	4.90995102656779e-07	0	Mras
Slc25a1	1.6851190010875e-11	-0.504357775919354	0.109	0.195	5.26397473559713e-07	0	Slc25a1
Rundc3b	1.74734509811988e-11	-0.590634410300848	0.099	0.181	5.45835661750688e-07	0	Rundc3b
Rims3	1.90048660725417e-11	-0.486982980906806	0.118	0.204	5.93674006374059e-07	0	Rims3
Txn1	1.90128477175686e-11	-0.29538324874137	0.157	0.255	5.93923337001409e-07	0	Txn1
Usp5	1.94199521494291e-11	-0.565142676942761	0.099	0.179	6.06640465243865e-07	0	Usp5
Grb10	1.97172245240768e-11	0.953931903287186	0.305	0.232	6.15926659683111e-07	0	Grb10
Abhd3	1.97842977153243e-11	-2.97471898011342	0.008	0.048	6.18021892031299e-07	0	Abhd3
Grid2ip	2.04292536915031e-11	1.52337251150859	0.067	0.027	6.38169026815173e-07	0	Grid2ip
Camp	2.1262311190528e-11	-1.67391115416994	0.03	0.083	6.64192076969714e-07	0	Camp
Slc29a4	2.14799139370514e-11	-1.70331250276332	0.011	0.054	6.7098955156561e-07	0	Slc29a4
Bin1	2.17602759363466e-11	0.641436267122002	0.479	0.42	6.79747499699596e-07	0	Bin1
Adam12	2.19053734431223e-11	-1.68846553258079	0.029	0.082	6.84280055616255e-07	0	Adam12
Ece1	2.23409125405409e-11	-0.471882397326233	0.203	0.308	6.97885425941416e-07	0	Ece1
Tenm4	2.36804226988541e-11	-1.01232900668449	0.065	0.134	7.39729044266805e-07	0	Tenm4
Tpi1	2.42960694014979e-11	-0.615585743921905	0.106	0.188	7.58960615963993e-07	0	Tpi1
Plppr5	2.5334533317801e-11	1.04643671227997	0.264	0.196	7.91400151781468e-07	0	Plppr5
Sh3gl3	2.58344895050134e-11	1.45054315676044	0.146	0.088	8.07017783157609e-07	0	Sh3gl3
Insig1	2.65633324066946e-11	-0.90548114768938	0.072	0.143	8.29785377720326e-07	0	Insig1
Vwc2l	2.6844992989794e-11	-2.79706876564193	0.014	0.058	8.38583891015185e-07	0	Vwc2l
R3hdm4	2.69493008873628e-11	-0.513381449700223	0.112	0.197	8.41842261119438e-07	0	R3hdm4
Slc35f1	2.70210985320806e-11	-0.985526843195019	0.095	0.171	8.44085075945133e-07	0	Slc35f1
Serp2	2.71388502490897e-11	-0.583546248408855	0.065	0.135	8.47763404081066e-07	0	Serp2
Lrrc3b	2.73908897717164e-11	-1.31222681373823	0.026	0.078	8.55636614688877e-07	0	Lrrc3b
Tpm2	2.74089196020675e-11	-0.588011446288477	0.418	0.538	8.56199830529386e-07	0	Tpm2
Mast1	2.81179074955572e-11	-0.464908199510767	0.11	0.195	8.78347194346217e-07	0	Mast1
Itga3	2.81696208687437e-11	-0.768097085697574	0.08	0.154	8.79962616697815e-07	0	Itga3
Abca8b	2.91594334339136e-11	-0.494218892157547	0.103	0.185	9.10882381608592e-07	0	Abca8b
Nrg1	3.02878510105765e-11	-0.716386299956832	0.139	0.226	9.46131889868389e-07	0	Nrg1
Gna13	3.11700186408328e-11	-0.258327876295115	0.107	0.194	9.73689042302336e-07	0	Gna13
Nrxn1	3.34380138465675e-11	-0.358308517259196	0.751	0.808	1.04453667653908e-06	0	Nrxn1
Aff1	3.41148931130952e-11	-0.920627252758923	0.073	0.143	1.06568103106687e-06	0	Aff1
Arhgdig	3.47956177388959e-11	-0.623933009954243	0.095	0.174	1.08694550692763e-06	0	Arhgdig
Zmat3	3.48917820181866e-11	-0.365948547799703	0.123	0.212	1.08994948668411e-06	0	Zmat3
Azin1	3.5287841995604e-11	1.40918295942043	0.178	0.116	1.10232160825868e-06	0	Azin1
Syngr1	3.61455302058216e-11	-0.406532144402536	0.207	0.312	1.12911407256945e-06	0	Syngr1
Ssh1	3.62093150558479e-11	-0.538174156543727	0.149	0.243	1.13110658371458e-06	0	Ssh1
Kcna6	3.70947602909501e-11	-0.658619277294138	0.08	0.153	1.1587661219687e-06	0	Kcna6
Gm14410	3.76016005651618e-11	-0.944282456918128	0.049	0.112	1.17459879845453e-06	0	Gm14410
Tle1	3.82499381556004e-11	-0.523896176655821	0.14	0.23	1.19485156810465e-06	0	Tle1
Gulp1	3.94039349668532e-11	-2.41702724773797	0.02	0.066	1.23090012049456e-06	0	Gulp1
Reps1	4.00563065575505e-11	0.966466410463777	0.296	0.229	1.25127890424476e-06	0	Reps1
Elmod1	4.01889371129551e-11	-1.61665268338381	0.015	0.059	1.25542201753449e-06	0	Elmod1
Afap1	4.03889969840874e-11	-0.759479002817325	0.077	0.149	1.26167148778892e-06	0	Afap1
Klf8	4.04860308017335e-11	-0.914194080503978	0.086	0.16	1.26470263018455e-06	0	Klf8
Stau2	4.05208432428333e-11	-0.43037161230403	0.207	0.311	1.26579010121963e-06	0	Stau2
Rgs9	4.09331169364803e-11	-0.357431448112769	0.287	0.399	1.27866870686177e-06	0	Rgs9
Spata13	4.1028579426709e-11	-1.98716735575774	0.022	0.07	1.28165076413154e-06	0	Spata13
Sntb2	4.23659282158966e-11	-0.789383073748481	0.078	0.15	1.32342686560818e-06	0	Sntb2
Bglap2	4.35447020633761e-11	-1.54908952431908	0.036	0.09	1.36024940305574e-06	0	Bglap2
Endod1	4.43989095794821e-11	-0.62127187464266	0.088	0.163	1.38693313744386e-06	0	Endod1
Fam89a	4.49302997297014e-11	-2.05005019300536	0.011	0.052	1.40353270295641e-06	0	Fam89a
Apoe	4.49585692830646e-11	-2.00564204549066	0.193	0.281	1.40441578726437e-06	0	Apoe
Dync1h1	4.68833297157202e-11	-0.302430855719715	0.46	0.579	1.46454145365967e-06	0	Dync1h1
Gna12	4.71502913312505e-11	-0.451994726711169	0.139	0.23	1.4728808006056e-06	0	Gna12
Purb	4.75396650139054e-11	-0.40190416469397	0.133	0.224	1.48504405570438e-06	0	Purb
Map1a	4.77353996787595e-11	-0.830705601143433	0.052	0.115	1.49115841516509e-06	0	Map1a
Kcnk13	4.78072447652179e-11	-2.19860393982082	0.012	0.053	1.49340271197588e-06	0	Kcnk13
Nmu	5.0020602843643e-11	-1.89177867215431	0.074	0.14	1.56254359162972e-06	0	Nmu
Dctn3	5.07196176998156e-11	-0.444476832823861	0.066	0.136	1.58437941770684e-06	0	Dctn3
Dnm3	5.39862534869628e-11	0.474333325452764	0.587	0.542	1.68642258642574e-06	0	Dnm3
Ap1s3	5.58811431934197e-11	2.1893131756697	0.063	0.026	1.74561515107604e-06	0	Ap1s3
Stxbp1	5.80229413485264e-11	-0.254520741895626	0.458	0.58	1.81252064184527e-06	0	Stxbp1
Airn	6.08685625292993e-11	0.325527616490469	0.447	0.353	1.90141215629025e-06	0	Airn
Trhde	6.10455184315635e-11	-2.05577818753167	0.022	0.069	1.90693990476518e-06	0	Trhde
Lamp1	6.23988898838146e-11	-0.407873223420349	0.194	0.294	1.9492165221906e-06	0	Lamp1
Nipal2	6.31991206842978e-11	1.80528537235781	0.072	0.031	1.97421413193609e-06	0	Nipal2
Cdc42	6.3748339885826e-11	-0.261911351231516	0.21	0.32	1.99137064135343e-06	0	Cdc42
Trpv2	6.56322893808871e-11	-0.431723712405233	0.109	0.193	2.05022145568015e-06	0	Trpv2
9530068E07Rik	6.60346261010417e-11	-0.680684206584532	0.099	0.178	2.06278965014434e-06	0	9530068E07Rik
Nyap1	6.68379282832421e-11	-0.338106491016508	0.158	0.255	2.08788320371192e-06	0	Nyap1
Tmem178b	6.75359741697881e-11	-0.483045565751454	0.204	0.305	2.10968876111584e-06	0	Tmem178b
Ube2z	6.86334023806521e-11	-0.480648951009652	0.088	0.164	2.14397022356681e-06	0	Ube2z
Chrm1	6.8855396326593e-11	-0.839924181121971	0.088	0.162	2.15090487045011e-06	0	Chrm1
Map2	7.0469723345392e-11	-0.339533014700459	0.281	0.395	2.20133321786335e-06	0	Map2
Rab3a	7.38173000568161e-11	-0.481128994387094	0.17	0.264	2.30590481917482e-06	0	Rab3a
Evi5	7.38719113462389e-11	-0.381402302509451	0.178	0.277	2.30761076663381e-06	0	Evi5
Gabarapl1	7.48688540731918e-11	-0.35615338985032	0.252	0.36	2.33875326353837e-06	0	Gabarapl1
Pcp4l1	7.65947376734317e-11	-1.10757347900534	0.076	0.145	2.39266641544266e-06	0	Pcp4l1
Celf5	7.84199749517291e-11	-0.536289412900225	0.095	0.173	2.44968317754211e-06	0	Celf5
Arl8a	8.59913503619595e-11	-0.437987696828733	0.223	0.328	2.68619780260689e-06	0	Arl8a
St3gal5	8.74084591148505e-11	-2.05620604010312	0.015	0.057	2.7304654458297e-06	0	St3gal5
Bglap	8.74808899336227e-11	-1.31908978533517	0.109	0.183	2.73272803974651e-06	0	Bglap
Mmd	9.60760254662641e-11	-0.80219057006519	0.084	0.156	3.00122288351516e-06	0	Mmd
Atp5d	9.70535819925492e-11	-0.468935487369376	0.148	0.238	3.03175979428325e-06	0	Atp5d
Gpx1	9.81842425169979e-11	-0.838091826272823	0.065	0.132	3.06707936774598e-06	0	Gpx1
Slc6a15	9.82399527129996e-11	-0.8756509492951	0.041	0.098	3.06881964284868e-06	0	Slc6a15
Actg2	9.86515188999298e-11	-0.642060191613918	0.493	0.606	3.08167614739601e-06	0	Actg2
Hmcn2	9.99328325741613e-11	0.699402908164771	0.299	0.223	3.12170182395165e-06	0	Hmcn2
Cit	1.05062302599926e-10	-0.460034259113345	0.097	0.176	3.28193620861649e-06	0	Cit
Manba	1.05656820934759e-10	-0.494709810258822	0.127	0.214	3.30050777236002e-06	0	Manba
Gnb4	1.07352282204184e-10	-0.378252232553664	0.185	0.282	3.35347059149429e-06	0	Gnb4
Sdhaf3	1.07987206002111e-10	-1.0254551159839	0.043	0.1	3.37330434109393e-06	0	Sdhaf3
Frmd4a	1.09350222199718e-10	-0.41730943161873	0.592	0.679	3.41588224107479e-06	0	Frmd4a
Stk32c	1.10599483531097e-10	-0.650726489193486	0.028	0.08	3.45490666654442e-06	0	Stk32c
Prr16	1.10656328538437e-10	-1.00862119147062	0.023	0.071	3.4566823908837e-06	0	Prr16
Dynll2	1.12207861060543e-10	-0.396007246175199	0.305	0.415	3.50514916380924e-06	0	Dynll2
Trpc5	1.16206689566953e-10	-0.80456773199547	0.052	0.114	3.63006456869248e-06	0	Trpc5
H2-D1	1.17048784942286e-10	-0.703194695696514	0.144	0.231	3.65636994402713e-06	0	H2-D1
Cysltr2	1.17308693986488e-10	-3.40676926873643	0.001	0.033	3.66448898274991e-06	0	Cysltr2
Id4	1.18366794504347e-10	-1.58778884826324	0.02	0.067	3.69754192672679e-06	0	Id4
Fut8	1.18443373354845e-10	-0.418390223130767	0.194	0.294	3.69993409685864e-06	0	Fut8
Fth1	1.20835184164411e-10	-0.342595625350103	0.379	0.496	3.77464948292786e-06	0	Fth1
Smtn	1.22399147717857e-10	-0.589046957801852	0.192	0.288	3.82350457641042e-06	0	Smtn
Akap2	1.23142129536979e-10	-1.46641954049598	0.042	0.098	3.84671384247616e-06	0	Akap2
Fam221b	1.25365020781043e-10	-0.483703870088471	0.199	0.299	3.91615251915822e-06	0	Fam221b
Scd2	1.28089849018924e-10	-0.567264310764687	0.248	0.353	4.00127070365314e-06	0	Scd2
Cyhr1	1.28676822764772e-10	-0.508104039690291	0.08	0.153	4.01960658952594e-06	0	Cyhr1
Col18a1	1.30146300447365e-10	-1.85132873931913	0.065	0.127	4.06551013337478e-06	0	Col18a1
Ankrd24	1.31116079294176e-10	-0.470554897709348	0.072	0.141	4.09580408499147e-06	0	Ankrd24
Kcnc4	1.42351546649302e-10	1.24307761809046	0.182	0.12	4.44677761423089e-06	0	Kcnc4
Acvr1	1.4572532342518e-10	-0.493720336762223	0.086	0.159	4.55216765315578e-06	0	Acvr1
Satb2	1.51233015957992e-10	1.1858912214973	0.131	0.075	4.72421695249574e-06	0	Satb2
Sub1	1.52450497438342e-10	-0.481875452304383	0.117	0.198	4.76224863897893e-06	0	Sub1
B930095G15Rik	1.5343952557937e-10	-0.845628423230207	0.056	0.118	4.79314390004837e-06	0	B930095G15Rik
Gm16638	1.57439647964087e-10	-0.703294855788396	0.109	0.186	4.91809972310216e-06	0	Gm16638
Rnf152	1.63415425868773e-10	-1.75850823012617	0.009	0.047	5.10477107328874e-06	0	Rnf152
Bri3	1.65573685144148e-10	-0.853462464115353	0.033	0.086	5.1721907765329e-06	0	Bri3
2610203C20Rik	1.7919345358965e-10	-0.90247452033015	0.106	0.181	5.59764510323349e-06	0	2610203C20Rik
Ankrd10	1.82184006522421e-10	0.877699406736994	0.357	0.298	5.69106399574739e-06	0	Ankrd10
R3hcc1	1.88018237224809e-10	-1.37417192669703	0.015	0.058	5.87331369442858e-06	0	R3hcc1
Dapk2	2.01510159007306e-10	-1.73750482032441	0.035	0.087	6.29477434707023e-06	0	Dapk2
Prr13	2.01973580142161e-10	-0.503578571277732	0.088	0.162	6.30925069648083e-06	0	Prr13
Ppfibp1	2.03212593850228e-10	1.02097917088377	0.186	0.122	6.34795500669341e-06	0	Ppfibp1
Leprotl1	2.03952204218551e-10	-0.524931710838161	0.101	0.179	6.3710589553791e-06	0	Leprotl1
Ddr2	2.04405855574528e-10	1.22898924867455	0.107	0.058	6.38523011643711e-06	0	Ddr2
Prkaa2	2.04580666948476e-10	-0.573360265764558	0.078	0.148	6.39069087413648e-06	0	Prkaa2
Atg4b	2.12378186325071e-10	-0.557682280132553	0.091	0.165	6.63426978442256e-06	0	Atg4b
Cep170b	2.15009341403396e-10	-0.497603180980198	0.093	0.168	6.71646180675927e-06	0	Cep170b
Igf2bp2	2.20761695452391e-10	-0.946047449229777	0.036	0.09	6.89615384254178e-06	0	Igf2bp2
Usp25	2.27018299775105e-10	-0.498590326321574	0.099	0.176	7.09159764837472e-06	0	Usp25
Tcf25	2.33501330968359e-10	-0.332824763378631	0.382	0.495	7.29411457678958e-06	0	Tcf25
Efnb3	2.41606963434628e-10	-1.44146896154859	0.018	0.062	7.54731832377091e-06	0	Efnb3
Stambpl1	2.54572767370327e-10	-1.39446531762443	0.022	0.069	7.95234410711426e-06	0	Stambpl1
Rassf8	2.5471304892809e-10	-0.362649605908283	0.191	0.289	7.95672622241568e-06	0	Rassf8
Atp6v0a2	2.58110149524782e-10	-0.535308920871364	0.073	0.14	8.06284485085514e-06	0	Atp6v0a2
Arhgdia	2.62356239113752e-10	-0.369745915475511	0.218	0.321	8.19548419743537e-06	0	Arhgdia
Htt	2.65444434938379e-10	-0.351577120082498	0.238	0.348	8.29195325860509e-06	0	Htt
Sec11c	2.68139771911987e-10	-0.452603197966678	0.079	0.149	8.37615019498664e-06	0	Sec11c
Fbln5	2.68317537136016e-10	1.155711923912	0.083	0.039	8.38170322505487e-06	0	Fbln5
Gm1604b	2.82383660772997e-10	-1.96792722837275	0.011	0.05	8.82110079522689e-06	0	Gm1604b
Eif1b	2.87277162780049e-10	-0.538057372466722	0.089	0.163	8.97396401092316e-06	0	Eif1b
Tuba1b	2.94323635642908e-10	-0.526970251441679	0.597	0.65	9.19408173021317e-06	0	Tuba1b
Kcnq2	2.95597748490705e-10	0.838169417567696	0.269	0.202	9.23388246735264e-06	0	Kcnq2
Cbx7	3.02589514867839e-10	-0.745877581877176	0.049	0.108	9.45229126544156e-06	0	Cbx7
Zbtb4	3.03579583912463e-10	-0.259475754953061	0.218	0.327	9.48321904225752e-06	0	Zbtb4
Islr	3.15855698294405e-10	-1.85792539618319	0.04	0.093	9.86670030332063e-06	0	Islr
Arhgef10	3.16348193479074e-10	1.11059837663186	0.141	0.085	9.88208486789931e-06	0	Arhgef10
Nup210	3.24185471759277e-10	1.20071869121637	0.144	0.088	1.01269057668163e-05	0	Nup210
Sipa1l2	3.37114768027331e-10	-0.783463116660916	0.084	0.153	1.05307911236378e-05	0	Sipa1l2
Palm2	3.42081642637241e-10	-1.64474385351818	0.01	0.048	1.06859463527021e-05	0	Palm2
Ampd3	3.55433140314155e-10	1.24347598275644	0.102	0.054	1.11030204371336e-05	0	Ampd3
Ppp2r5b	3.56703228361097e-10	-0.449089958313936	0.078	0.149	1.11426954475439e-05	0	Ppp2r5b
Cend1	3.693518489157e-10	-0.477813734410872	0.106	0.181	1.15378130564286e-05	0	Cend1
Dync1li1	3.70583861468356e-10	-0.309009203730262	0.194	0.296	1.15762986645485e-05	0	Dync1li1
Fam179a	3.71934593836887e-10	2.27037864673867	0.038	0.012	1.16184928422767e-05	0	Fam179a
Plekhg1	3.7795802547248e-10	-1.22340348341268	0.046	0.102	1.18066527997093e-05	0	Plekhg1
Srp14	3.9027475411592e-10	-0.418291991787168	0.139	0.226	1.21914027690731e-05	0	Srp14
Id3	4.01367516592074e-10	-1.36390550250467	0.015	0.055	1.25379184833032e-05	0	Id3
Ly6h	4.08420203958399e-10	1.06232691515593	0.151	0.093	1.27582303312525e-05	0	Ly6h
Boc	4.20920523323387e-10	-1.91800951547624	0.015	0.056	1.3148715307576e-05	0	Boc
Ndrg1	4.55418966352922e-10	-0.907586036416824	0.062	0.124	1.42263776709326e-05	0	Ndrg1
Celf2	4.84415900474588e-10	0.695551852374542	0.391	0.331	1.51321838990252e-05	0	Celf2
Serpinh1	4.89051203822847e-10	-0.901427152344036	0.109	0.182	1.52769815050181e-05	0	Serpinh1
Cdk5r2	4.99176039451742e-10	-0.424358922152314	0.096	0.17	1.55932611203935e-05	0	Cdk5r2
Nsun7	5.09003010854504e-10	-2.10614161067264	0.012	0.05	1.5900236053073e-05	0	Nsun7
Litaf	5.23891210918558e-10	-2.61116312025598	0.011	0.048	1.63653136466739e-05	0	Litaf
Syt16	5.23949085619535e-10	-0.422326509373559	0.091	0.164	1.6367121536583e-05	0	Syt16
Me1	5.24917147625965e-10	-0.38360040749072	0.147	0.236	1.63973618575399e-05	0	Me1
Dmwd	5.30719756855574e-10	-0.702993032410124	0.063	0.126	1.65786237646544e-05	0	Dmwd
Wasf1	5.3111317196447e-10	-0.45184007442906	0.114	0.193	1.65909132658261e-05	0	Wasf1
Sqstm1	5.3540473440924e-10	-0.385489531586675	0.247	0.347	1.67249730934758e-05	0	Sqstm1
Gm9780	5.36117649505875e-10	-1.64762962597291	0.051	0.106	1.67472431352645e-05	0	Gm9780
Fam102b	5.39417898040145e-10	-1.50711612068493	0.016	0.057	1.6850336298978e-05	0	Fam102b
Cdk5r1	5.43610049645952e-10	-0.804005096368057	0.054	0.114	1.69812907308403e-05	0	Cdk5r1
Ctnnbip1	5.6105621519034e-10	-0.6662286177212	0.059	0.121	1.75262740501158e-05	0	Ctnnbip1
Hk1	5.65360390457333e-10	-0.322205581778453	0.247	0.353	1.76607278771062e-05	0	Hk1
Slitrk1	5.65671445812391e-10	-2.04724534661293	0.009	0.045	1.76704446242875e-05	0	Slitrk1
Hpcal1	5.84707724133134e-10	-0.580233842493041	0.079	0.148	1.82650998864708e-05	0	Hpcal1
Ltbp1	5.85031482702147e-10	-1.6692794614226	0.054	0.111	1.82752134566497e-05	0	Ltbp1
Fkbp1a	5.95270601520704e-10	-0.33757972428071	0.305	0.411	1.85950630503038e-05	0	Fkbp1a
Psmc3	6.08619171026981e-10	-0.476239551345901	0.084	0.154	1.90120456645408e-05	0	Psmc3
Magee1	6.23866695549977e-10	-0.637881649778257	0.087	0.158	1.94883478355902e-05	0	Magee1
Deptor	6.38448453306763e-10	-1.0868065692151	0.06	0.12	1.99438527843967e-05	0	Deptor
Plk2	6.52799455073114e-10	-1.72525646790621	0.017	0.059	2.03921493775739e-05	0	Plk2
Tmem65	6.53677159234375e-10	-1.0384558855483	0.044	0.098	2.04195671001634e-05	0	Tmem65
Gmds	6.61769021630399e-10	-0.517506167428714	0.152	0.239	2.06723406976904e-05	0	Gmds
Igsf11	6.64223991659187e-10	0.913259110063053	0.12	0.068	2.07490290514497e-05	0	Igsf11
Col1a1	7.19362876114451e-10	-0.856034022475019	0.096	0.166	2.24714575240632e-05	0	Col1a1
Islr2	7.33815921595483e-10	-1.05404879091284	0.023	0.068	2.29229417587997e-05	0	Islr2
Adgra1	7.41995053831737e-10	-1.73298192350116	0.011	0.048	2.31784414915958e-05	0	Adgra1
Uqcrh	7.45151880254227e-10	-0.360762714643114	0.183	0.277	2.32770544353816e-05	0	Uqcrh
Cic	7.49697184385959e-10	-0.313278722013468	0.081	0.152	2.34190406458486e-05	0	Cic
Ywhah	7.54291435478632e-10	-0.406348580481924	0.187	0.28	2.35625558614815e-05	0	Ywhah
Ptger3	7.85755400423553e-10	-1.22480486925899	0.026	0.073	2.4545427198431e-05	0	Ptger3
Tbc1d5	8.2241352072506e-10	0.84734206958115	0.271	0.206	2.56905535604094e-05	0	Tbc1d5
Dzip1	8.79232210008303e-10	-0.55501727170172	0.068	0.132	2.74654557762394e-05	0	Dzip1
Sms	8.81348859081653e-10	-0.807873967132651	0.05	0.107	2.75315756599927e-05	0	Sms
Fam214b	8.92491620621711e-10	-0.369063729836445	0.06	0.122	2.7879653244981e-05	0	Fam214b
Srcin1	8.94210703393289e-10	-0.427702776563065	0.3	0.405	2.79333539525996e-05	0	Srcin1
Pgm2l1	9.28871723962965e-10	-0.323856919336955	0.107	0.183	2.90160949131551e-05	0	Pgm2l1
4732471J01Rik	9.34890340635488e-10	-0.504953024544506	0.035	0.086	2.92041044607714e-05	0	4732471J01Rik
Per3	9.46713319167436e-10	-0.581733637430467	0.111	0.186	2.95734306641523e-05	0	Per3
Zfp608	9.47809015144062e-10	-0.551320158615316	0.125	0.202	2.96076580150702e-05	0	Zfp608
Tubb2a	9.66333568865125e-10	-0.457858774487307	0.299	0.395	3.01863280242088e-05	0	Tubb2a
AI413582	9.66663863136956e-10	-0.762507983087075	0.038	0.091	3.01966457566722e-05	0	AI413582
Zfyve28	9.81504606439927e-10	-0.368010383429307	0.153	0.24	3.06602408959704e-05	0	Zfyve28
Slco3a1	1.00014093815919e-09	-0.362496567650874	0.377	0.485	3.12424026262169e-05	0	Slco3a1
Rusc1	1.01924802883243e-09	-0.379481737401045	0.117	0.196	3.18392699246675e-05	0	Rusc1
Tbx2	1.03113811616833e-09	-0.716660508119201	0.038	0.09	3.22106924728664e-05	0	Tbx2
Cyfip2	1.07451419520343e-09	-0.322076347730642	0.212	0.312	3.35656744297647e-05	0	Cyfip2
Cib2	1.08368911806463e-09	-1.53421506727394	0.015	0.054	3.38522806701029e-05	0	Cib2
Drd2	1.08932485944104e-09	3.66028163531284	0.022	0.004	3.40283299592192e-05	0	Drd2
Jazf1	1.10418625290618e-09	-0.451323142049985	0.284	0.382	3.44925701682832e-05	0	Jazf1
Prcp	1.12220068969258e-09	-0.931767338836818	0.046	0.101	3.50553051446169e-05	0	Prcp
Oxr1	1.14375754657652e-09	-0.428158370944391	0.561	0.642	3.57286982399573e-05	0	Oxr1
Tmtc2	1.17989117508269e-09	-0.488169523378455	0.335	0.432	3.6857440527233e-05	0	Tmtc2
Dner	1.18071847940726e-09	0.46135936123379	0.479	0.417	3.68832838597239e-05	0	Dner
Nptxr	1.20104808363031e-09	-0.50871611175691	0.091	0.161	3.75183400364436e-05	0	Nptxr
Daam1	1.22225263214225e-09	-0.365299058939934	0.199	0.299	3.81807277228595e-05	0	Daam1
Cd9	1.24411186495815e-09	-0.301414646618513	0.637	0.718	3.88635664375626e-05	0	Cd9
Kcnab2	1.28807663960893e-09	-0.516500697627211	0.137	0.22	4.02369380681037e-05	0	Kcnab2
Asic4	1.3220657132076e-09	-2.14089202401674	0.012	0.048	4.12986887491789e-05	0	Asic4
Iqsec1	1.33237802181161e-09	-1.20324400570139	0.028	0.074	4.16208246453511e-05	0	Iqsec1
Nln	1.35652684307797e-09	-0.538270764403685	0.102	0.173	4.23751855240697e-05	0	Nln
Gsap	1.36652578098836e-09	-1.21436873933693	0.025	0.069	4.26875323465143e-05	0	Gsap
Dhrs7	1.41530868916016e-09	-1.14215046281746	0.02	0.062	4.42114128319852e-05	0	Dhrs7
Nol3	1.42885045035647e-09	-1.41178782994403	0.017	0.057	4.46344303682353e-05	0	Nol3
Dixdc1	1.47378431938285e-09	0.690765441136272	0.371	0.312	4.60380745688816e-05	0	Dixdc1
Ccdc85a	1.48761419055798e-09	-0.468034114817031	0.136	0.218	4.64700920846501e-05	0	Ccdc85a
Fabp5	1.5240588522407e-09	-0.326846756501474	0.078	0.146	4.7608550426295e-05	0	Fabp5
Slit3	1.54764075235129e-09	0.458299773585901	0.384	0.309	4.83452018219497e-05	0	Slit3
Uqcrq	1.58418641581929e-09	-0.447241512588761	0.142	0.225	4.94868152573631e-05	0	Uqcrq
Ostf1	1.59882775030869e-09	-1.80115744799906	0.019	0.06	4.99441812641428e-05	0	Ostf1
Myh14	1.62070093482361e-09	-0.628056036583963	0.059	0.118	5.062745580202e-05	0	Myh14
Sdc4	1.64863400177162e-09	-1.41896103066717	0.057	0.112	5.15000289473418e-05	0	Sdc4
Ptms	1.65948958530676e-09	-0.3452032763009	0.454	0.565	5.18391356658125e-05	0	Ptms
Pde3a	1.80591348439159e-09	0.588437500476274	0.42	0.357	5.64131254254244e-05	0	Pde3a
Thra	1.82455961812866e-09	-0.373167488294957	0.322	0.428	5.6995593351103e-05	0	Thra
Crmp1	1.88772953800034e-09	-0.252691045509255	0.289	0.397	5.89688953080545e-05	0	Crmp1
Camkmt	1.91347293023571e-09	-0.348177992032635	0.188	0.28	5.97730673947032e-05	0	Camkmt
Luzp2	2.02890518928538e-09	-1.04875834906991	0.068	0.129	6.33789403028967e-05	0	Luzp2
Col5a2	2.03688063768879e-09	-1.48277919219885	0.017	0.058	6.36280773601224e-05	0	Col5a2
Tmcc2	2.05019419132699e-09	-0.333906746208667	0.09	0.161	6.40439661486726e-05	0	Tmcc2
Ppm1e	2.05920826629594e-09	0.978819530434851	0.306	0.252	6.43255478225525e-05	0	Ppm1e
Prrc1	2.10149597259909e-09	-0.782998242704998	0.078	0.143	6.56465311920503e-05	0	Prrc1
Nacc2	2.12510856708274e-09	-0.527435955062419	0.117	0.192	6.63841414185305e-05	0	Nacc2
Celf6	2.12626894699256e-09	-0.380428679435152	0.176	0.265	6.64203893661537e-05	0	Celf6
Lcorl	2.12991840577041e-09	-0.509459843067412	0.096	0.167	6.65343911594561e-05	0	Lcorl
Ckb	2.13559308307563e-09	-0.547997599673482	0.207	0.298	6.67116567291166e-05	0	Ckb
Sh3bgrl3	2.15355621121077e-09	-0.419235456982058	0.093	0.162	6.7272788925802e-05	0	Sh3bgrl3
Mylk	2.22558412337021e-09	-0.624977144012213	0.442	0.56	6.95227968458387e-05	0	Mylk
Susd1	2.25947814562417e-09	-0.959093940257364	0.051	0.107	7.05815783130077e-05	0	Susd1
Abcg5	2.27689037352088e-09	-0.937131781679375	0.025	0.069	7.11255014880452e-05	0	Abcg5
Pgd	2.31311771712611e-09	-0.720301477720787	0.051	0.106	7.22571712475856e-05	0	Pgd
Tmem254c	2.31986302345274e-09	-1.58670624147831	0.018	0.058	7.24678811266167e-05	0	Tmem254c
Limk2	2.37738304801995e-09	-0.286085536010897	0.184	0.278	7.42646916540473e-05	0	Limk2
Ankrd44	2.39661501900959e-09	-0.707262922021559	0.057	0.115	7.48654599638214e-05	0	Ankrd44
Sema3e	2.40158597005416e-09	-1.18586651940134	0.038	0.088	7.50207425325519e-05	0	Sema3e
0610043K17Rik	2.46845493539553e-09	-0.532093633743702	0.044	0.097	7.71095952718855e-05	0	0610043K17Rik
Gas7	2.48463256301447e-09	-1.60549857905348	0.033	0.08	7.76149520034461e-05	0	Gas7
Sema4a	2.49926624454852e-09	-2.19540054270148	0.007	0.04	7.80720789472066e-05	0	Sema4a
Nudt3	2.56947219664737e-09	-0.280910889950568	0.183	0.274	8.02651724788706e-05	0	Nudt3
Ppfibp2	2.64750608322663e-09	0.768340250902232	0.335	0.277	8.27027950278336e-05	0	Ppfibp2
Ywhag	2.65262113662703e-09	-0.299533217954979	0.297	0.397	8.28625790659551e-05	0	Ywhag
Mapre1	2.72186100777243e-09	-0.30940465777184	0.215	0.311	8.50254941607951e-05	0	Mapre1
Ptch2	2.8435086225786e-09	-2.79422938516439	0.007	0.04	8.88255223521102e-05	0	Ptch2
Pygo1	2.86089778497275e-09	-1.3138816554123	0.026	0.071	8.93687250069786e-05	0	Pygo1
Rras	2.88467342482912e-09	-0.626162099650319	0.079	0.144	9.01114284448119e-05	0	Rras
Rab8b	2.95905825993833e-09	-0.566821151448182	0.078	0.143	9.24350619239535e-05	0	Rab8b
1110001J03Rik	3.03327285719129e-09	-1.15130629431047	0.035	0.083	9.47533775129415e-05	0	1110001J03Rik
Bmpr1b	3.06962118979598e-09	-1.40036584484041	0.038	0.087	9.58888267268469e-05	0	Bmpr1b
Agpat4	3.07150810117107e-09	-0.365395633346613	0.142	0.224	9.59477700643819e-05	0	Agpat4
Cflar	3.17753047180154e-09	-0.485068771875725	0.07	0.133	9.92596968781365e-05	0	Cflar
Agfg2	3.17977403904364e-09	-0.646669822483926	0.055	0.112	9.93297814316452e-05	0	Agfg2
Fam129a	3.2189958452978e-09	-1.22261466634282	0.075	0.135	0.000100554992215413	0	Fam129a
Ap2m1	3.30295662222929e-09	-0.356111340646009	0.213	0.305	0.000103177758965199	0	Ap2m1
Rnaset2a	3.34881756556231e-09	-0.839025914391174	0.034	0.082	0.000104610363113036	0	Rnaset2a
Usp13	3.38667603841537e-09	-0.55522886419948	0.07	0.131	0.000105792986088019	0	Usp13
Met	3.39813923165762e-09	-2.09182491864403	0.011	0.046	0.000106151073318521	0	Met
Brd9	3.41006793888308e-09	-0.664123891490587	0.046	0.099	0.00010652370227483	0	Brd9
Tmem254b	3.48355411501793e-09	-1.53954873916628	0.028	0.072	0.00010881926344493	0	Tmem254b
Dusp8	3.50625254407567e-09	-0.255080040320087	0.093	0.163	0.000109528316971836	0	Dusp8
Ubr4	3.65745313724462e-09	-0.471579147461685	0.078	0.143	0.000114251521101247	0	Ubr4
Tuba1a	3.66121505443196e-09	-0.539386754916841	0.708	0.731	0.000114369035870346	0	Tuba1a
Kirrel3	3.67182713122284e-09	-0.986298657582214	0.165	0.241	0.000114700535925139	0	Kirrel3
Fam20b	3.69437954646637e-09	-0.357536877795594	0.12	0.196	0.000115405028272517	0	Fam20b
Akt1	3.76239645350386e-09	-0.419786350140966	0.152	0.236	0.000117529740414554	0	Akt1
Tmeff1	3.76816930597806e-09	-0.517285403623904	0.091	0.159	0.000117710072780143	0	Tmeff1
As3mt	3.78030692999732e-09	-0.75456223994209	0.036	0.085	0.000118089227879256	0	As3mt
Cnp	3.78722524041715e-09	-0.793321811842719	0.046	0.099	0.000118305342060151	0	Cnp
March3	3.7888512809935e-09	-0.516898077389462	0.125	0.201	0.000118356136315675	0	March3
Unc79	3.89467090722949e-09	-0.298743783363929	0.45	0.559	0.000121661729800035	0	Unc79
Eml1	4.04285957792028e-09	-0.340849305866077	0.133	0.214	0.000126290847495074	0	Eml1
Jmjd1c	4.05516111262921e-09	0.587208819406827	0.444	0.394	0.000126675122836311	0	Jmjd1c
Gan	4.11750825626802e-09	-0.458469779153109	0.078	0.144	0.0001286227229093	0	Gan
2510002D24Rik	4.12939149654067e-09	-1.03222088484615	0.037	0.086	0.000128993931568938	0	2510002D24Rik
Ackr1	4.16367542033865e-09	-0.617516407891427	0.075	0.138	0.000130064892780539	0	Ackr1
Rexo2	4.17483755541539e-09	-0.278492678771381	0.127	0.205	0.000130413575556066	0	Rexo2
Rgs10	4.19586959825089e-09	-0.784300055484217	0.044	0.096	0.000131070574510161	0	Rgs10
Mest	4.27613732863712e-09	-1.12415901787488	0.022	0.063	0.000133577977871966	0	Mest
2610307P16Rik	4.33645106473421e-09	-0.694857701189001	0.058	0.114	0.000135462058360167	0	2610307P16Rik
Slitrk3	4.47073579131016e-09	-2.16673936538923	0.007	0.039	0.000139656844648947	0	Slitrk3
Diaph1	4.77058116644105e-09	-0.39721880432465	0.109	0.182	0.000149023414477286	0	Diaph1
Sept9	4.79258164349087e-09	-1.75918922649396	0.015	0.051	0.000149710665379368	0	Sept9
Aplp1	4.80598110902962e-09	-0.251511907949838	0.222	0.319	0.000150129237883867	0	Aplp1
Lyst	4.8131740500103e-09	0.628593094118069	0.389	0.326	0.000150353930974222	0	Lyst
Wdsub1	4.82826650263675e-09	-0.549332407850937	0.04	0.09	0.000150825389009367	0	Wdsub1
Tgfb2	4.85113567939825e-09	-0.94792127785961	0.089	0.153	0.000151539776353042	0	Tgfb2
Mapkbp1	4.92037454578548e-09	-0.600707237951464	0.072	0.134	0.000153702660061247	0	Mapkbp1
Dbi	4.94551062060206e-09	-0.779308672484019	0.079	0.141	0.000154487860766367	0	Dbi
Ube2e2	4.95558588444299e-09	0.491386525762676	0.474	0.421	0.00015480259185823	0	Ube2e2
Gnb3	4.96336870125675e-09	-2.59934042540899	0.004	0.034	0.000155045711489858	0	Gnb3
Dact3	4.98105519355266e-09	-0.507129142301622	0.068	0.129	0.000155598202136198	0	Dact3
Tagln3	5.06400853257251e-09	-0.680762381918013	0.093	0.159	0.0001581894985405	0	Tagln3
Hspa8	5.08274023857339e-09	-0.364298062383217	0.455	0.544	0.000158774639572556	0	Hspa8
Kcnd3	5.2062712041499e-09	-0.318143249765799	0.313	0.417	0.000162633499875235	0	Kcnd3
Tmem56	5.32636438812316e-09	-0.867818712244172	0.036	0.084	0.000166384970756191	0	Tmem56
Plac9a	5.3800934566269e-09	-1.38927359479355	0.05	0.101	0.000168063359398111	0	Plac9a
Ppp2r1a	5.40072821155075e-09	-0.300442581730984	0.184	0.273	0.000168707947872422	0	Ppp2r1a
Lingo2	5.68002565213243e-09	-0.75896709063092	0.323	0.409	0.000177432641321313	0	Lingo2
Grik4	5.69025242226212e-09	0.443697658341122	0.462	0.4	0.000177752105166624	0	Grik4
Usp22	5.78050877926193e-09	-0.271222799139557	0.211	0.301	0.000180571533246584	0	Usp22
Eepd1	5.85332460050962e-09	-1.96061463583609	0.009	0.041	0.000182846153870719	0	Eepd1
Gap43	5.90134003455375e-09	-0.425087508924006	0.391	0.49	0.00018434605999939	0	Gap43
Romo1	6.00653580785516e-09	-0.306985913616874	0.096	0.165	0.00018763216556578	0	Romo1
Lypla2	6.03381908054706e-09	-0.365829165528298	0.13	0.209	0.000188484440438129	0	Lypla2
Fbxl18	6.13673731257262e-09	-0.267276081250136	0.075	0.138	0.000191699400170143	0	Fbxl18
Tacr1	6.20449605528502e-09	-1.69111473679086	0.019	0.058	0.000193816047774993	0	Tacr1
Atp5j2	6.33638356375014e-09	-0.27454749561658	0.153	0.236	0.000197935949764427	0	Atp5j2
Klhl1	6.37938004367743e-09	-1.64375280683485	0.098	0.161	0.000199279073804395	0	Klhl1
Phlda1	6.56862436853635e-09	-1.36799660939184	0.022	0.062	0.000205190688024339	0	Phlda1
Atxn7l3b	6.6286128207248e-09	-0.286563235091298	0.168	0.253	0.000207064607293801	0	Atxn7l3b
Edn1	6.80091582422346e-09	-1.72370597750771	0.007	0.039	0.000212447008517093	0	Edn1
Dpysl5	6.9416556907802e-09	-0.327502168876142	0.23	0.324	0.000216843440468592	0	Dpysl5
Adap1	7.13364403144673e-09	-0.317547690343233	0.063	0.122	0.000222840772254333	0	Adap1
Cfap53	7.17816819249163e-09	-0.463138616833743	0.046	0.099	0.000224231617997054	0	Cfap53
Sh3bp4	7.32836615999094e-09	-0.597698033664207	0.12	0.192	0.000228923502105797	0	Sh3bp4
Lamc1	7.33576132730994e-09	-0.37063979041182	0.121	0.195	0.000229154512342508	0	Lamc1
Nckipsd	7.37482947693467e-09	-1.08162636771722	0.05	0.103	0.000230374923200485	0	Nckipsd
Dctn2	7.65079593640465e-09	-0.376395693890786	0.127	0.205	0.000238995563461409	0	Dctn2
Arvcf	7.73468122441681e-09	-0.256103558216062	0.29	0.399	0.000241615972088332	0	Arvcf
Nradd	7.75579065356806e-09	-0.914218098229721	0.025	0.067	0.000242275388436159	0	Nradd
Dip2c	7.87108530937974e-09	0.528860047370047	0.474	0.428	0.000245876962894404	0	Dip2c
Arhgap26	7.88613839691329e-09	0.432608894131916	0.578	0.54	0.000246347191242777	0	Arhgap26
Scn5a	7.92067880804019e-09	0.601753194804613	0.402	0.347	0.000247426164605559	0	Scn5a
Dctn5	7.92999123511654e-09	-0.45285960727582	0.048	0.101	0.00024771706620257	0	Dctn5
Smad9	7.97530554181403e-09	-1.61811967212835	0.016	0.053	0.000249132594515187	0	Smad9
Slc35f3	7.98803696772661e-09	-0.982013194202839	0.03	0.074	0.000249530298797844	0	Slc35f3
Wbscr27	8.20911298033748e-09	-1.51225311443191	0.009	0.041	0.000256436271279782	0	Wbscr27
Enpp2	8.39445513545561e-09	-2.83689921488293	0.007	0.038	0.000262225989521362	0	Enpp2
Ndufa11	8.53077426704633e-09	-0.433645458022904	0.103	0.173	0.000266484326553993	0	Ndufa11
Vwa5a	8.71976744754358e-09	-1.09107156046794	0.021	0.061	0.000272388095526366	0	Vwa5a
Uqcr10	8.76169784328170e-09	-0.474690598172545	0.099	0.168	0.000273697917228434	0	Uqcr10
Mapkapk2	8.77206520308848e-09	-0.369881336013708	0.091	0.158	0.000274021772814078	0	Mapkapk2
Mgll	8.77612833497432e-09	-0.911682298859892	0.124	0.195	0.000274148696927928	0	Mgll
Tpm1	8.82643702273577e-09	-0.487157729582814	0.557	0.661	0.00027572023971622	0	Tpm1
Dpp10	9.23708034616863e-09	-1.08670527327694	0.089	0.151	0.000288547915853616	0	Dpp10
Pou3f3	9.25506237807129e-09	-0.845161359418074	0.028	0.071	0.000289109638566191	0	Pou3f3
Rcan3	9.83460299331853e-09	-0.509947715625025	0.112	0.182	0.000307213328305284	0	Rcan3
Atp6v1a	9.9437061954298e-09	-0.29826500014497	0.199	0.292	0.000310621494132836	0	Atp6v1a
Eif5a	9.95104743926784e-09	-0.258423172984388	0.255	0.355	0.000310850819907849	0	Eif5a
Elfn2	9.9567607675414e-09	-1.17750107491245	0.041	0.09	0.000311029292856458	0	Elfn2
Fam195b	1.01159811786017e-08	-0.355335302055622	0.116	0.189	0.000316003020057159	0	Fam195b
Fgfr1	1.01898274444795e-08	0.495437718353363	0.373	0.31	0.000318309829710651	0	Fgfr1
Nipa1	1.03980559866094e-08	-0.346384481798289	0.107	0.177	0.000324814472909703	0	Nipa1
Aff2	1.06189395283847e-08	-0.404270486243564	0.168	0.252	0.00033171443298768	0	Aff2
Lmna	1.06262459592787e-08	-0.317010153999107	0.234	0.332	0.000331942671275949	0	Lmna
Ctsb	1.06479343362914e-08	-0.37795449958067	0.413	0.508	0.000332620172797069	0	Ctsb
Tsc22d4	1.06625946131884e-08	-0.479359841207831	0.115	0.186	0.00033307813052678	0	Tsc22d4
D030068K23Rik	1.10400107644611e-08	-1.28759127477234	0.03	0.074	0.000344867856260235	0	D030068K23Rik
Gpx4	1.11851873805289e-08	-0.26039048031193	0.144	0.225	0.000349402883392963	0	Gpx4
Gm16685	1.13022706377394e-08	-1.74247902560445	0.007	0.038	0.000353060330181704	0	Gm16685
Eef1b2	1.14022920082339e-08	-0.339413071924711	0.143	0.224	0.00035618479775321	0	Eef1b2
RP23-127M7.1	1.18024843715005e-08	-2.43888586937494	0.016	0.052	0.000368686006796933	0	RP23-127M7.1
Ank1	1.19562208126567e-08	0.883724851303523	0.185	0.127	0.000373488425745771	0	Ank1
Fzd5	1.20373314775097e-08	-3.02645683111216	0.004	0.032	0.000376022160694449	0	Fzd5
Dnajc7	1.23094999756716e-08	-0.29208389759339	0.144	0.225	0.00038452416024003	0	Dnajc7
Abcb1b	1.23877769285035e-08	-2.81044653177179	0.007	0.036	0.000386969375692591	0	Abcb1b
Cast	1.24047668657195e-08	0.999981241351787	0.222	0.164	0.000387500107351344	0	Cast
Cblb	1.27323137230025e-08	-0.772422069471062	0.062	0.117	0.000397732016079151	0	Cblb
Fzd3	1.29355412723673e-08	-0.457154490869765	0.041	0.09	0.000404080438266208	0	Fzd3
Bcl2	1.29522109315045e-08	-0.823124266338619	0.109	0.175	0.000404601165078337	0	Bcl2
Mpnd	1.33389403403885e-08	-0.614622066608753	0.053	0.107	0.000416681818353055	0	Mpnd
Col12a1	1.34428944344867e-08	-2.57653764029097	0.017	0.053	0.000419929136344495	0	Col12a1
Acadm	1.40155296811835e-08	-1.16123200884105	0.038	0.085	0.000437817116180811	0	Acadm
Ndrg4	1.42378007533251e-08	-0.38675447030002	0.351	0.444	0.00044476041993237	0	Ndrg4
Tom1	1.43552561551396e-08	-0.303908971632087	0.085	0.15	0.00044842949177425	0	Tom1
Onecut2	1.44345216854963e-08	-2.08988263956516	0.01	0.042	0.000450905588411532	0	Onecut2
Hexim1	1.47027628297259e-08	-0.492139587990224	0.083	0.147	0.000459284905274976	0	Hexim1
Ap2s1	1.49255850778016e-08	-0.833761913679168	0.075	0.134	0.000466245426660365	0	Ap2s1
Coq2	1.50779134239875e-08	-0.61081230677645	0.059	0.114	0.000471003859538522	0	Coq2
Klf6	1.51977233017995e-08	-0.357596081598154	0.152	0.231	0.000474746480501613	0	Klf6
Gdpd5	1.52617593690039e-08	1.02501169023313	0.227	0.171	0.000476746839168944	0	Gdpd5
Gnaz	1.54450828724802e-08	-0.563005708034296	0.072	0.131	0.000482473498770536	0	Gnaz
Prune2	1.54582442138476e-08	-1.20481763395804	0.044	0.092	0.000482884632752172	0	Prune2
Zswim5	1.55201992695493e-08	1.33905642858916	0.154	0.103	0.00048481998478218	0	Zswim5
Gm44905	1.55308654737943e-08	-1.26715343574531	0.034	0.079	0.000485153175670387	0	Gm44905
Alkbh5	1.55787789884126e-08	-0.430069413317278	0.078	0.138	0.000486649898040033	0	Alkbh5
A230001M10Rik	1.56010202303115e-08	-1.01206070758047	0.018	0.056	0.00048734466995447	0	A230001M10Rik
Abca6	1.56022276602444e-08	-0.834800187561707	0.035	0.08	0.000487382387650713	0	Abca6
Wfs1	1.57964800553602e-08	-0.750616219469267	0.044	0.092	0.000493450443969342	0	Wfs1
Rpap1	1.58537776743293e-08	-0.427629500525653	0.057	0.112	0.0004952403069907	0	Rpap1
Gstm5	1.59249529299572e-08	-0.416001139208154	0.077	0.138	0.000497463679626003	0	Gstm5
Cxx1a	1.60994769150576e-08	-0.273440254675106	0.37	0.465	0.00050291545987257	0	Cxx1a
Sptbn2	1.62762123603215e-08	-0.652480517385221	0.053	0.106	0.000508436321711722	0	Sptbn2
Tex264	1.65985112739032e-08	-0.390687334221352	0.077	0.138	0.000518504295174188	0	Tex264
Wbp5	1.70758644202804e-08	-0.333564915957016	0.211	0.3	0.000533415852760719	0	Wbp5
Pcdh17	1.73382599348925e-08	-1.32767098262145	0.017	0.053	0.000541612563846173	0	Pcdh17
Myo1c	1.73431150844719e-08	-0.60782074620703	0.078	0.139	0.000541764229008733	0	Myo1c
Yme1l1	1.74705837315398e-08	-0.53593644457998	0.08	0.142	0.000545746094605842	0	Yme1l1
Esd	1.75091962139983e-08	-0.802968599954451	0.036	0.081	0.000546952271332878	0	Esd
Poldip3	1.76633005261872e-08	-0.711090501347203	0.079	0.139	0.000551766181837036	0	Poldip3
Ppp1r16b	1.7990328851598e-08	-0.602542168376601	0.078	0.137	0.000561981892666218	0	Ppp1r16b
Enpp5	1.80117736254721e-08	-0.555082280139025	0.094	0.159	0.000562651784512499	0	Enpp5
Pfn1	1.8301582015316e-08	-0.300805314427109	0.26	0.354	0.000571704818994441	0	Pfn1
Epb41l2	1.84315126351975e-08	0.760391331589434	0.187	0.13	0.000575763591698299	0	Epb41l2
Pcnx	1.84965538386478e-08	-0.313203674809076	0.204	0.293	0.00057779534881168	0	Pcnx
Invs	1.87402943174458e-08	-0.335876383027878	0.144	0.223	0.000585409313888373	0	Invs
Slc39a6	1.88603422270078e-08	-0.255038734956393	0.077	0.139	0.000589159370487269	0	Slc39a6
PDE3A	1.88946094498622e-08	-1.06742962697966	0.027	0.068	0.000590229809994796	0	PDE3A
Fjx1	1.89154017325957e-08	-2.66913910831427	0.007	0.037	0.000590879319322823	0	Fjx1
Rnf165	1.89626791457769e-08	-0.858789596653901	0.038	0.084	0.000592356171155777	0	Rnf165
Ptrf	1.89768691134599e-08	-0.779087747763463	0.107	0.171	0.000592799437366259	0	Ptrf
Sox4	1.93584655438198e-08	-0.805788803026783	0.06	0.115	0.000604719746657842	0	Sox4
Abhd6	2.08515138221606e-08	-0.265457718457912	0.11	0.181	0.000651359588776653	0	Abhd6
Tprgl	2.127543276642e-08	-0.33345084043971	0.155	0.235	0.000664601968757428	0	Tprgl
Zfp941	2.12843447125315e-08	-0.367408632325064	0.034	0.08	0.000664880360130059	0	Zfp941
Kndc1	2.16490992295007e-08	-0.579360672175365	0.039	0.086	0.000676274561731142	0	Kndc1
Cap2	2.21234685344373e-08	-1.06437187913221	0.033	0.077	0.000691092910078753	0	Cap2
9530082P21Rik	2.22309051153217e-08	-0.291684892064188	0.126	0.202	0.00069444901399242	0	9530082P21Rik
Vegfa	2.2463728072875e-08	-0.725908891993527	0.088	0.149	0.000701721937540469	0	Vegfa
Myadm	2.24970597952358e-08	-0.344267184915325	0.143	0.221	0.000702763153883575	0	Myadm
C330013J21Rik	2.30555886642544e-08	-2.0126001473802	0.004	0.031	0.000720210478693978	0	C330013J21Rik
Aqp1	2.32127037974202e-08	0.870022893075847	0.065	0.03	0.000725118441223812	0	Aqp1
Cd59a	2.32531017552102e-08	-0.638730977471571	0.154	0.229	0.000726380392629255	0	Cd59a
Tnks1bp1	2.35231702763705e-08	-1.04160387976966	0.025	0.066	0.000734816793093263	0	Tnks1bp1
Abcb1a	2.3584501195172e-08	-1.49885365583694	0.017	0.054	0.000736732648334782	0	Abcb1a
Rrm2b	2.36085654446349e-08	-0.325427787135101	0.156	0.237	0.000737484367359505	0	Rrm2b
Focad	2.42071888998306e-08	-0.504563575540703	0.075	0.135	0.000756184166852908	0	Focad
Tollip	2.53373003428331e-08	-0.530897287803769	0.108	0.176	0.000791486588109422	0	Tollip
Ick	2.56169488300075e-08	-0.415227377371016	0.082	0.144	0.000800222247551775	0	Ick
Tspyl4	2.58208749492185e-08	-0.283500978502674	0.123	0.196	0.000806592491663688	0	Tspyl4
Nfatc1	2.59361922837416e-08	-2.55630422650242	0.009	0.04	0.000810194774559519	0	Nfatc1
Dach2	2.65244597400055e-08	-0.622325133719865	0.109	0.177	0.000828571073358292	0	Dach2
Tbc1d8	2.66327837434354e-08	-0.365659899724731	0.244	0.34	0.000831954898577434	0	Tbc1d8
Kcnk12	2.67395422809235e-08	-2.73616616069071	0.005	0.032	0.000835289821771488	0	Kcnk12
Nfix	2.67783758906178e-08	0.525113879188703	0.352	0.284	0.00083650290607112	0	Nfix
Sbds	2.69454402979054e-08	-0.315684461338379	0.117	0.189	0.000841721664025968	0	Sbds
Wwp2	2.70816229842878e-08	-0.310887937775343	0.135	0.21	0.000845975738783183	0	Wwp2
Txnip	2.72476164522612e-08	-0.90750920135367	0.077	0.134	0.000851161042735737	0	Txnip
Ddb1	2.72967058522717e-08	-0.291055185615678	0.17	0.255	0.000852694497413264	0	Ddb1
Mylip	2.76293059042148e-08	-1.65702771660345	0.011	0.043	0.000863084257835862	0	Mylip
Ahsg	2.78347596810827e-08	2.67762213369537	0.014	0.002	0.00086950222291766	0	Ahsg
Arl2bp	2.79584816726269e-08	-0.378334164199382	0.143	0.22	0.000873367050489519	0	Arl2bp
1810058I24Rik	2.82622064044129e-08	-0.677637146919142	0.045	0.093	0.000882854803661049	0	1810058I24Rik
Dusp15	2.83566679525164e-08	-1.83099084646001	0.008	0.038	0.000885805593500706	0	Dusp15
Myo5a	2.90321370361492e-08	-0.266962295085411	0.169	0.251	0.00090690589673523	0	Myo5a
Adcy2	2.98341696983876e-08	-1.25882003800495	0.028	0.07	0.000931959793038232	0	Adcy2
Prtg	3.01593691739815e-08	-1.31890579225841	0.025	0.065	0.000942118374256835	0	Prtg
Gda	3.01710259942681e-08	-0.750691185108868	0.044	0.092	0.000942482510008946	0	Gda
Ttyh3	3.11102910446422e-08	-0.34572739718886	0.094	0.159	0.000971823271652532	0	Ttyh3
Zfp395	3.28055483686864e-08	-0.878239848283929	0.024	0.063	0.00102477971994102	0	Zfp395
Prelid1	3.32055642062666e-08	-0.340193843545326	0.111	0.179	0.00103727541467536	0	Prelid1
Zcchc24	3.36741016033154e-08	-1.884333497209	0.017	0.053	0.00105191158588437	0	Zcchc24
Sergef	3.40314441789012e-08	-0.348231235310136	0.145	0.221	0.00106307425326051	0	Sergef
Atf5	3.40694498209498e-08	-0.316290304907975	0.159	0.237	0.00106426147350683	0	Atf5
Mrpl28	3.43500837430692e-08	-0.64819339869684	0.032	0.075	0.001073027915966	0	Mrpl28
Cadm3	3.46074759775274e-08	-0.261059279030155	0.221	0.311	0.001081068334586	0	Cadm3
Lemd1	3.54642763967454e-08	1.61488509646608	0.063	0.03	0.00110783306608153	0	Lemd1
Ier3ip1	3.57159679239066e-08	-0.351165886024102	0.086	0.148	0.001115695406007	0	Ier3ip1
Ech1	3.57187262826237e-08	-0.400614008179634	0.066	0.122	0.0011157815716166	0	Ech1
Myh11	3.6194417271297e-08	-0.594899666690249	0.424	0.528	0.00113064120672077	0	Myh11
Cnr1	3.66625068573423e-08	-0.390550468367073	0.12	0.191	0.00114526338920966	0	Cnr1
Pitpnm3	3.79469850372898e-08	-0.62008048812894	0.115	0.181	0.00118538791859486	0	Pitpnm3
Sugct	3.80333593414961e-08	-0.788994061038755	0.063	0.117	0.00118808607910965	0	Sugct
Guk1	3.82701461428818e-08	-0.365840368947468	0.074	0.132	0.00119548282521134	0	Guk1
Tbc1d24	3.8773243368732e-08	-0.461205807581111	0.086	0.147	0.00121119857635245	0	Tbc1d24
Copg2	3.90372518432598e-08	-0.352277775570122	0.218	0.311	0.00121944567307975	0	Copg2
Vldlr	3.94088496847351e-08	2.12897734733033	0.036	0.013	0.00123105364645175	0	Vldlr
Cited2	4.01219499028274e-08	-0.5288223499866	0.054	0.105	0.00125332947106452	0	Cited2
Ephb1	4.04393778086186e-08	1.85774025419553	0.071	0.036	0.00126324528398563	0	Ephb1
Ran	4.14721994198948e-08	-0.286349768074113	0.108	0.178	0.00129550856547867	0	Ran
Col4a1	4.1809708266773e-08	-0.563931153929336	0.175	0.252	0.00130605166683745	0	Col4a1
Skiv2l	4.19912451167946e-08	-0.543683038015992	0.061	0.114	0.00131172251495843	0	Skiv2l
Stac	4.22819730655323e-08	0.656525965636849	0.235	0.173	0.0013208042746211	0	Stac
Pparg	4.24888598441025e-08	-1.63471405674078	0.016	0.05	0.00132726700381007	0	Pparg
Ralbp1	4.25739269445717e-08	-0.338216465417568	0.142	0.219	0.00132992432989453	0	Ralbp1
Csde1	4.26014473179665e-08	-0.267885675188748	0.252	0.35	0.00133078401131864	0	Csde1
Vps4b	4.26044055054523e-08	-0.6955353277769	0.038	0.083	0.00133087641917932	0	Vps4b
Synm	4.26453608201114e-08	-0.593556159387196	0.273	0.363	0.00133215578129864	0	Synm
Nog	4.29225620036364e-08	-1.83781818215353	0.006	0.033	0.00134081499186959	0	Nog
Grm7	4.35933319827513e-08	-0.600981893605933	0.372	0.466	0.00136176850447719	0	Grm7
Tcerg1l	4.38130223716648e-08	-1.78139229487085	0.009	0.04	0.00136863119284606	0	Tcerg1l
Ino80d	4.45075507612316e-08	-0.263386161184101	0.19	0.274	0.00139032687067935	0	Ino80d
Tanc2	4.53104953026443e-08	-0.314601798378001	0.182	0.266	0.001415409252264	0	Tanc2
Capns1	4.6473541495541e-08	-0.318407679099327	0.344	0.436	0.00145174048923771	0	Capns1
Gclc	4.66218466132777e-08	-0.575523899743146	0.083	0.144	0.00145637324450557	0	Gclc
Ensa	4.69675753290767e-08	-0.322081882260133	0.17	0.253	0.0014671731181297	0	Ensa
Vwa5b2	4.74768915467527e-08	-0.916500313709371	0.017	0.053	0.00148308313813746	0	Vwa5b2
Adgrv1	4.77635016881297e-08	-1.1553656753047	0.027	0.067	0.00149203626573379	0	Adgrv1
Blcap	4.7937463876587e-08	-0.47636990565683	0.033	0.076	0.00149747049657683	0	Blcap
Ilvbl	4.90514369448661e-08	-0.863004837358178	0.022	0.059	0.00153226878728373	0	Ilvbl
Sdhc	4.91762547190497e-08	-0.319666018897555	0.179	0.262	0.00153616784491367	0	Sdhc
Timp2	5.00105378102295e-08	-0.355914005547731	0.415	0.508	0.00156222918011595	0	Timp2
BC034090	5.01547685477491e-08	2.0543739070007	0.042	0.017	0.00156673465989459	0	BC034090
Fstl4	5.03680497517158e-08	-1.91906422362784	0.022	0.059	0.0015733971381441	0	Fstl4
Vwf	5.04992224168838e-08	-1.42467597688296	0.014	0.047	0.00157749470985862	0	Vwf
Fbrsl1	5.06866796145535e-08	0.742351438051632	0.322	0.272	0.00158335049779942	0	Fbrsl1
Ctbp1	5.11225196633674e-08	-0.413345635842458	0.165	0.24	0.00159696526924427	0	Ctbp1
6530411M01Rik	5.12998290205848e-08	3.21716312350873	0.018	0.003	0.00160250405894503	0	6530411M01Rik
Nmbr	5.35247063912764e-08	-0.326067531190294	0.425	0.51	0.00167200477825069	0	Nmbr
Serf2	5.42960061844298e-08	-0.491169356608702	0.096	0.159	0.00169609864118922	0	Serf2
Capn5	5.66329405333547e-08	-0.388276985472463	0.072	0.129	0.00176909979638094	0	Capn5
Tmem164	5.67284440641026e-08	0.851188985466693	0.24	0.187	0.00177208313567444	0	Tmem164
Prokr1	5.74051313096486e-08	-6.59967836908262	0	0.021	0.0017932214918508	0	Prokr1
Ppp6r1	5.76051667935634e-08	-0.305456122387926	0.106	0.173	0.00179947020029733	0	Ppp6r1
Fancc	5.91462277288623e-08	-0.752981974993463	0.075	0.131	0.0018476098617942	0	Fancc
Speer4cos	5.93754818322768e-08	-2.17536862301406	0.007	0.035	0.00185477130147666	0	Speer4cos
Susd2	5.96111468208129e-08	-0.624195573183344	0.023	0.061	0.00186213300438855	0	Susd2
Csnk2a1	5.98186726407781e-08	-0.294263496177513	0.153	0.232	0.00186861569595263	0	Csnk2a1
Gipc1	5.98821200613033e-08	-0.728296699583769	0.057	0.109	0.00187059766647499	0	Gipc1
Rnf149	6.00946899488696e-08	-0.751461799174816	0.039	0.084	0.00187723792462279	0	Rnf149
Tmem189	6.07213678310327e-08	-0.250223507615878	0.101	0.168	0.0018968140883058	0	Tmem189
Atp7a	6.16084853485415e-08	-0.791120187252222	0.066	0.119	0.00192452586531774	0	Atp7a
Caly	6.19980288692932e-08	-0.27240105072084	0.14	0.215	0.00193669442581898	0	Caly
Rnaset2b	6.31013046192838e-08	-0.771536687157707	0.028	0.068	0.00197115855369719	0	Rnaset2b
Sncaip	6.43716684641597e-08	-0.778467481065995	0.031	0.073	0.00201084217948342	0	Sncaip
Arpc3	6.45977103815064e-08	-0.378033079847924	0.112	0.18	0.0020179032768975	0	Arpc3
Myeov2	6.4655066294773e-08	-0.573623136421597	0.065	0.119	0.00201969496091612	0	Myeov2
Eno2	6.50953343030042e-08	-0.319006984029728	0.242	0.333	0.00203344805295725	0	Eno2
Irak1	6.52088147510144e-08	-0.273672073267661	0.163	0.243	0.00203699295519219	0	Irak1
Sik3	6.5595614932141e-08	0.478436741809839	0.501	0.466	0.00204907581925022	0	Sik3
Ttll7	6.58836972871915e-08	-0.464363503956103	0.088	0.15	0.00205807493585729	0	Ttll7
Il17rd	6.60165940478203e-08	-0.452125792798344	0.056	0.107	0.00206222636486581	0	Il17rd
Fam20c	6.67695392543161e-08	-0.620191542095373	0.053	0.103	0.00208574686722633	0	Fam20c
Kcnj9	6.73098819109806e-08	-3.21868481970909	0.002	0.026	0.00210262609113521	0	Kcnj9
Bcl2l2	6.77608472692894e-08	-0.420600709364812	0.062	0.116	0.00211671334699806	0	Bcl2l2
Cdkn1a	6.87202941383558e-08	-1.14791898975968	0.031	0.072	0.00214668454829396	0	Cdkn1a
Rab1b	6.99679360421275e-08	-0.423418137587514	0.055	0.106	0.00218565838608398	0	Rab1b
Spry1	7.00642310445662e-08	-2.07427862166803	0.011	0.041	0.00218866644937016	0	Spry1
Sipa1l1	7.04003503600611e-08	0.628910435949199	0.371	0.316	0.00219916614454759	0	Sipa1l1
Inafm1	7.04275712618866e-08	-0.47476406114528	0.048	0.096	0.00220001647107881	0	Inafm1
Sash1	7.08484561003245e-08	0.755057361885084	0.209	0.151	0.00221316407166194	0	Sash1
Bicc1	7.09838583526718e-08	1.10818050124688	0.146	0.097	0.00221739376722076	0	Bicc1
Tnrc6c	7.26709239617874e-08	0.46624875806903	0.534	0.501	0.00227009432271832	0	Tnrc6c
Scrn1	7.32921343478508e-08	-0.348703678575558	0.094	0.157	0.00228949969275816	0	Scrn1
Rps6ka2	7.39095132806914e-08	-0.419293399881537	0.125	0.192	0.00230878537586224	0	Rps6ka2
Ctnnd2	7.39149320239997e-08	0.357103708357104	0.609	0.585	0.0023089546465657	0	Ctnnd2
Ttc39c	7.47004472686821e-08	-1.32610887524111	0.017	0.051	0.00233349257177909	0	Ttc39c
Prdx5	7.48708458665329e-08	-0.316037449994491	0.115	0.182	0.00233881548317876	0	Prdx5
Reep2	7.52554239857411e-08	-0.547294696392655	0.099	0.163	0.00235082893446658	0	Reep2
Dse	7.54801757956062e-08	-1.35586379698515	0.029	0.069	0.00235784973150315	0	Dse
4932412D23Rik	7.618355949568e-08	-0.929449588041508	0.029	0.069	0.00237982203152605	0	4932412D23Rik
Cdc42bpa	7.64560581414731e-08	0.495008433898346	0.485	0.448	0.00238833434422334	0	Cdc42bpa
Eif1	7.69608937140792e-08	-0.349698875913408	0.273	0.363	0.00240410439784041	0	Eif1
Mmp17	7.70238547672001e-08	-0.820090526796492	0.015	0.047	0.0024060711752178	0	Mmp17
Lrp6	7.8225159636957e-08	-0.540986270891167	0.103	0.166	0.00244359753673926	0	Lrp6
Prdx4	7.83443198348992e-08	-1.28014925033654	0.02	0.056	0.00244731986300258	0	Prdx4
Lpgat1	7.84467153240562e-08	-0.299157787051575	0.214	0.303	0.00245051849329287	0	Lpgat1
St3gal3	7.89092336454899e-08	0.726621226830659	0.299	0.244	0.00246496664061781	0	St3gal3
Elfn1	7.92709622373579e-08	1.62666658395464	0.063	0.031	0.00247626631837059	0	Elfn1
Ubn1	7.97070995154437e-08	-0.301715718114539	0.118	0.187	0.00248989037466343	0	Ubn1
Fam107b	7.98882208856113e-08	-1.40138911164153	0.03	0.071	0.00249554824402473	0	Fam107b
Peli2	8.04759481173558e-08	1.33152665881089	0.067	0.034	0.00251390766728996	0	Peli2
Ddhd1	8.09307338478284e-08	-0.865918697805471	0.058	0.109	0.00252811426393846	0	Ddhd1
Agap1	8.12931347699473e-08	-0.261180882059096	0.316	0.419	0.00253943494394361	0	Agap1
Enc1	8.17385746927114e-08	-0.975487796427043	0.022	0.059	0.00255334959625092	0	Enc1
Gm42712	8.21538306605738e-08	2.09309393644396	0.04	0.015	0.002566321362175	0	Gm42712
Samd14	8.23420381930269e-08	-0.606284790384778	0.065	0.118	0.00257220058907377	0	Samd14
Mettl24	8.2992807611928e-08	-1.33003718813065	0.035	0.076	0.00259252932418141	0	Mettl24
Snx21	8.4235182409306e-08	-0.397891434685619	0.112	0.178	0.0026313386281019	0	Snx21
Mcl1	8.56145224886713e-08	-0.613728037607119	0.061	0.113	0.00267442645350111	0	Mcl1
Tdrd7	8.56623049023583e-08	-0.338185214773065	0.085	0.145	0.00267591908053987	0	Tdrd7
Acyp2	8.6609668037987e-08	-0.282135629874541	0.248	0.34	0.00270551281017064	0	Acyp2
Atat1	8.78541561253371e-08	-0.330249222583921	0.095	0.158	0.00274438812904328	0	Atat1
Anks1b	8.88548072898433e-08	-0.6016525724728	0.067	0.121	0.00277564647012012	0	Anks1b
Plat	8.94261455791226e-08	-1.08782240596342	0.015	0.048	0.00279349393560063	0	Plat
Prkx	8.99776977883756e-08	-0.467403241439673	0.062	0.115	0.00281072332351328	0	Prkx
Myt1l	9.10666566733496e-08	0.358389499787099	0.629	0.602	0.00284474022116209	0	Myt1l
Prdx6	9.19779037737262e-08	-1.29835236380841	0.03	0.071	0.00287320575808366	0	Prdx6
Sfrp1	9.22536497586648e-08	-1.67597628919731	0.034	0.075	0.00288181951116117	0	Sfrp1
CH507-513H4.5	9.32138329072365e-08	-0.815565998075919	0.061	0.112	0.00291181371235625	0	CH507-513H4.5
Tubb5	9.3696154137652e-08	-0.321313654562442	0.623	0.67	0.00292688046295197	0	Tubb5
Eif2ak2	9.50123668293606e-08	-0.905144621330279	0.022	0.058	0.00296799631501557	0	Eif2ak2
Hoxb6	9.53002076878739e-08	-0.921822704951937	0.02	0.056	0.00297698788775381	0	Hoxb6
Col11a1	9.57952801045582e-08	-1.82601500625601	0.02	0.056	0.00299245295990619	0	Col11a1
Rragd	9.61033439492743e-08	-0.923908196227408	0.023	0.06	0.00300207625828743	0	Rragd
Mdh2	9.68573610410809e-08	-0.297401587749307	0.162	0.239	0.00302563024420128	0	Mdh2
Gm1673	9.74056985466588e-08	-0.839007994232694	0.028	0.067	0.00304275921120053	0	Gm1673
Pddc1	9.87804622446889e-08	-0.866221082885776	0.022	0.058	0.00308570407959959	0	Pddc1
Cdc37	1.00392111039199e-07	-0.616783953072863	0.068	0.122	0.00313604876464251	0	Cdc37
Nacad	1.00482300901619e-07	-0.397448778953229	0.048	0.096	0.00313886611556476	0	Nacad
Ttc21b	1.00945300560858e-07	-0.436934489534174	0.062	0.114	0.00315332929892009	0	Ttc21b
2510009E07Rik	1.00985550483131e-07	-0.564326171954811	0.049	0.097	0.00315458662599203	0	2510009E07Rik
Sdc2	1.03452070729232e-07	-0.896371309859642	0.042	0.087	0.00323163578543976	0	Sdc2
Hmx2	1.03819730516811e-07	1.00511545706875	0.125	0.08	0.00324312074188416	0	Hmx2
Fads3	1.03908939467001e-07	-1.25598664796144	0.016	0.049	0.00324590745107017	0	Fads3
Tln1	1.04838956036368e-07	-0.500184398068492	0.17	0.247	0.00327495930866406	0	Tln1
Rabgef1	1.06445128016871e-07	-0.348727129811605	0.094	0.155	0.00332513290899102	0	Rabgef1
Plpp2	1.06791947601774e-07	-1.95341897998887	0.007	0.035	0.00333596685918422	0	Plpp2
Bdnf	1.07161420588102e-07	-4.78383783869121	0.001	0.022	0.00334750845633114	0	Bdnf
Atp6v1f	1.07340252981869e-07	-0.372337160936615	0.14	0.212	0.00335309482264762	0	Atp6v1f
Gm12216	1.07678865541913e-07	1.77052977220179	0.096	0.057	0.00336367240179826	0	Gm12216
Sema3b	1.08175988169405e-07	-1.7517595195101	0.018	0.052	0.00337920151843586	0	Sema3b
Rpl14	1.08638755877721e-07	-0.274595509808634	0.233	0.321	0.00339365745610826	0	Rpl14
Neto2	1.08929286218195e-07	-0.823113214683088	0.025	0.062	0.00340273304288398	0	Neto2
Sorbs2	1.09037057811551e-07	-0.951656525946255	0.072	0.125	0.00340609961191722	0	Sorbs2
Tuba1c	1.11867444639857e-07	-0.375654678672329	0.35	0.437	0.00349451523565985	0	Tuba1c
Slc18a2	1.13389540500073e-07	-0.596930343919423	0.036	0.079	0.00354206246614127	0	Slc18a2
Pfdn2	1.15552100108748e-07	-0.331882169810474	0.145	0.219	0.00360961650319708	0	Pfdn2
Spata6	1.15936499078911e-07	-0.601914229591711	0.064	0.116	0.00362162435822703	0	Spata6
Rogdi	1.16283887653486e-07	-0.49042144137073	0.078	0.135	0.00363247608251959	0	Rogdi
Spag7	1.17518806120529e-07	-0.564303464041014	0.075	0.13	0.00367105246559308	0	Spag7
Slc25a28	1.18280921943543e-07	-0.520258235169248	0.049	0.097	0.00369485943967241	0	Slc25a28
Dtna	1.20211693462302e-07	-0.391781914557574	0.239	0.326	0.0037551728803754	0	Dtna
Gm16286	1.21297689454484e-07	-0.428586709084796	0.067	0.121	0.00378909722317916	0	Gm16286
Maml2	1.21566474160713e-07	1.17731968009864	0.065	0.032	0.00379749351983235	0	Maml2
Cyb5a	1.22083813991566e-07	-0.384627689338438	0.105	0.17	0.00381365418146853	0	Cyb5a
Gna11	1.25237718011676e-07	-0.278199872105476	0.136	0.208	0.00391217583524872	0	Gna11
Capn1	1.29103816031954e-07	-0.378903727694353	0.072	0.127	0.00403294500520617	0	Capn1
Gstm1	1.2983206886177e-07	-0.479487171928798	0.108	0.172	0.00405569416710397	0	Gstm1
Ngfrap1	1.31351276665387e-07	-0.321536630559585	0.098	0.16	0.00410315118047336	0	Ngfrap1
Atox1	1.31574455294449e-07	-0.555181627492265	0.044	0.091	0.00411012283448799	0	Atox1
Vdac1	1.31807524158325e-07	-0.260668179501147	0.23	0.313	0.00411740343965776	0	Vdac1
5031439G07Rik	1.34200002846484e-07	-0.291139943518703	0.142	0.215	0.00419213968891846	0	5031439G07Rik
Sema3a	1.34762453540365e-07	-0.704209219319597	0.055	0.104	0.00420970952369393	0	Sema3a
Kank3	1.34879297182769e-07	-1.25425079628624	0.014	0.045	0.00421335948539532	0	Kank3
Megf8	1.35330739081717e-07	-0.44093692487843	0.078	0.136	0.00422746162743468	0	Megf8
Pygo2	1.36113429021981e-07	-0.498954689802064	0.046	0.093	0.00425191129578865	0	Pygo2
Krt23	1.36905467966303e-07	-2.55122951713967	0.003	0.026	0.00427665300833137	0	Krt23
Hltf	1.39239535567781e-07	-0.932472483983841	0.025	0.062	0.00434956461206635	0	Hltf
Dbnl	1.48682921073339e-07	-0.339186722942304	0.078	0.135	0.00464455708848896	0	Dbnl
Msmo1	1.49278139893195e-07	-0.463574365889601	0.085	0.142	0.00466315053398363	0	Msmo1
Uaca	1.50369238768656e-07	1.76923286615201	0.054	0.025	0.00469723428065529	0	Uaca
Galnt2	1.5761733437841e-07	-0.426738727846118	0.098	0.159	0.00492365029131277	0	Galnt2
Napg	1.57809057025886e-07	-0.281445413726292	0.148	0.222	0.00492963932337463	0	Napg
Adgrg6	1.58874158397729e-07	-1.55083385344062	0.077	0.128	0.00496291096002825	0	Adgrg6
Nipal3	1.59151824944776e-07	-0.307080048328827	0.099	0.162	0.00497158470762491	0	Nipal3
Fntb	1.59826568683838e-07	-0.45913725088911	0.08	0.136	0.00499266235254574	0	Fntb
Cpxm2	1.63535004608831e-07	-1.97104344205955	0.011	0.04	0.00510850647397065	0	Cpxm2
Pbx2	1.6469516229826e-07	-0.434896069296051	0.085	0.143	0.00514474747987306	0	Pbx2
Bex2	1.6598923365318e-07	-0.350184901480824	0.165	0.239	0.00518517168085805	0	Bex2
Slc4a2	1.67139380340127e-07	-0.606352046335984	0.041	0.085	0.0052210999630649	0	Slc4a2
Abat	1.6768530288812e-07	-0.350602434612173	0.151	0.225	0.00523815349161909	0	Abat
Bod1	1.67761032438767e-07	-0.50381359682241	0.067	0.12	0.00524051913132221	0	Bod1
Vps11	1.6902260207969e-07	-0.66953682937815	0.046	0.092	0.00527992804376535	0	Vps11
Ednrb	1.7174442675745e-07	1.08387483918526	0.078	0.042	0.00536495240304923	0	Ednrb
Rundc3a	1.72990209034453e-07	-0.2829134675821	0.146	0.22	0.00540386814981826	0	Rundc3a
2610316D01Rik	1.73522080088975e-07	-0.908466823735509	0.015	0.046	0.00542048273781939	0	2610316D01Rik
Pank3	1.74108738660142e-07	-0.341081739653667	0.071	0.125	0.00543880877826551	0	Pank3
Kctd16	1.76049507892813e-07	-0.869188294587694	0.114	0.176	0.0054994345275557	0	Kctd16
Lama5	1.78411405144437e-07	-1.4396031623523	0.014	0.045	0.00557321547390193	0	Lama5
Thap4	1.78982250328683e-07	-0.763884314521311	0.029	0.068	0.00559104753576741	0	Thap4
Atoh8	1.8744894932465e-07	-1.30833736536018	0.01	0.039	0.00585553027900342	0	Atoh8
Mif	1.89422995011505e-07	-0.428810090758287	0.139	0.208	0.00591719551816939	0	Mif
Plxna3	1.90667114955065e-07	-0.397740245645462	0.052	0.1	0.00595605933696632	0	Plxna3
Itgb6	1.92632211344359e-07	-1.74366022776073	0.005	0.03	0.00601744501797509	0	Itgb6
Trim67	1.94778971990924e-07	-0.541945469017339	0.04	0.083	0.00608450552705249	0	Trim67
Cdh20	1.94966044957294e-07	-0.576549313606125	0.065	0.117	0.00609034931237595	0	Cdh20
Dfna5	1.94995822315024e-07	-0.913186858658339	0.02	0.054	0.00609127949747672	0	Dfna5
Secisbp2l	1.95407322752073e-07	-0.375433616156597	0.082	0.139	0.00610413394812925	0	Secisbp2l
Prkca	1.98123678128427e-07	-0.396732604786878	0.524	0.627	0.0061889874573758	0	Prkca
Coa3	1.9821910627831e-07	-0.510915075214313	0.058	0.108	0.00619196844192184	0	Coa3
Pnrc1	1.98364619125726e-07	-0.286656740013635	0.1	0.162	0.00619651397224943	0	Pnrc1
Ppp1r9b	1.9952597881864e-07	-0.283055670290629	0.103	0.166	0.00623279252633668	0	Ppp1r9b
Rps6kc1	2.00907388760699e-07	-0.303892635980829	0.069	0.122	0.00627594501010672	0	Rps6kc1
Dock4	2.03614440255194e-07	0.512081962123792	0.428	0.381	0.00636050788469175	0	Dock4
Sat1	2.04886822926741e-07	-1.52367284603659	0.017	0.05	0.00640025457458553	0	Sat1
Frmd5	2.06893003638306e-07	0.468093803753139	0.532	0.509	0.00646292364765341	0	Frmd5
Trappc10	2.12106230703763e-07	-0.314693186393223	0.111	0.175	0.00662577443472415	0	Trappc10
Zfp90	2.12876163849838e-07	-0.778705414870801	0.027	0.064	0.00664982560634122	0	Zfp90
Arhgef4	2.13093936189039e-07	-0.457556754112187	0.02	0.054	0.00665662837867321	0	Arhgef4
Arrb2	2.17006419679928e-07	-0.353766035270349	0.05	0.097	0.0067788465379616	0	Arrb2
Pgk1	2.1745145189134e-07	-0.531869902311545	0.117	0.181	0.00679274845418168	0	Pgk1
Cbx5	2.18232737669458e-07	-0.347297175766064	0.136	0.207	0.00681715425931854	0	Cbx5
Lynx1	2.1839430358644e-07	1.26867011527655	0.131	0.086	0.00682220125543322	0	Lynx1
D1Ertd622e	2.18858010113201e-07	-1.07943648536323	0.016	0.048	0.00683668651991618	0	D1Ertd622e
Mtfr1l	2.20764769734333e-07	-0.567716133361717	0.047	0.093	0.0068962498769611	0	Mtfr1l
Ubl5	2.22918910617498e-07	-0.460177914658916	0.099	0.16	0.00696354092986941	0	Ubl5
Pgpep1	2.25583729869405e-07	-0.660944832398974	0.041	0.085	0.00704678455366048	0	Pgpep1
Pdxk	2.30841483820827e-07	-0.344368934103582	0.073	0.127	0.00721102627159498	0	Pdxk
Rpl35a	2.32047524248042e-07	-0.273010928096492	0.235	0.321	0.00724870056246033	0	Rpl35a
Pisd	2.46667233893784e-07	-0.437061334878793	0.059	0.109	0.00770539105237401	0	Pisd
Nwd2	2.47633179629339e-07	-1.57777630539027	0.028	0.064	0.00773556526526129	0	Nwd2
Napb	2.48227744238612e-07	0.478195449895322	0.482	0.435	0.00775413827452576	0	Napb
Car8	2.50257715756342e-07	-1.01901445482286	0.017	0.05	0.00781755052479661	0	Car8
Cab39l	2.51222214554578e-07	-0.318203368647403	0.135	0.203	0.00784767953825592	0	Cab39l
Lix1	2.54038989677505e-07	-0.258218827258717	0.379	0.478	0.00793566995954591	0	Lix1
Pdap1	2.57065342627178e-07	-0.54013428332923	0.044	0.089	0.00803020717298779	0	Pdap1
Myo1e	2.61766289167855e-07	-1.46450279098134	0.022	0.056	0.00817705534102547	0	Myo1e
Atp5g1	2.62156309455363e-07	-0.291153555764972	0.204	0.285	0.00818923879476663	0	Atp5g1
Spry4	2.6741971225164e-07	-1.11655480558545	0.033	0.073	0.00835365697131673	0	Spry4
Oas1a	2.67835953520759e-07	-0.988903050910397	0.008	0.035	0.00836665951608148	0	Oas1a
Grb2	2.68171254551887e-07	-0.2598847826778	0.419	0.514	0.00837713364969185	0	Grb2
Csnk2b	2.6999901471271e-07	-0.645669005935828	0.053	0.1	0.00843422922159565	0	Csnk2b
Lamb1	2.74267410478008e-07	-0.936244755082886	0.023	0.059	0.00856756536851202	0	Lamb1
Srgap1	2.7826953711835e-07	-0.307941627617168	0.141	0.21	0.00869258380050302	0	Srgap1
Amz2	2.84374976497457e-07	-0.516070948943762	0.09	0.147	0.00888330551582755	0	Amz2
Cox6a1	2.88232055835952e-07	-0.330131340550925	0.353	0.444	0.00900379296020347	0	Cox6a1
Akap6	2.97960132535818e-07	-0.264427969517887	0.434	0.537	0.00930767862015389	0	Akap6
Kif1bp	2.97991549109386e-07	-0.44680164192713	0.128	0.194	0.009308660011079	0	Kif1bp
Ampd2	3.00955520515974e-07	-0.313489307910884	0.078	0.133	0.009401248549878	0	Ampd2
Hsf3	3.01944076279585e-07	-0.852910010523151	0.034	0.074	0.00943212905482168	0	Hsf3
Tbc1d4	3.0326632229934e-07	-0.386081212761167	0.054	0.101	0.0094734333759868	0	Tbc1d4
Cidea	3.05291514749876e-07	-1.30682326642217	0.008	0.034	0.00953669633775663	0	Cidea
Ubxn8	3.09597311622404e-07	-0.383313811656541	0.081	0.136	0.00967120082046065	0	Ubxn8
Cstb	3.13739639119871e-07	-0.539061234714205	0.048	0.093	0.00980059884682654	0	Cstb
Ptpn11	3.14529474266006e-07	-0.328619093879279	0.141	0.211	0.00982527171712149	0	Ptpn11
Dcun1d2	3.16244845723785e-07	-0.330899193006083	0.07	0.122	0.0098788564907196	0	Dcun1d2
Anp32a	3.19643427503287e-07	-0.462244783854239	0.093	0.151	0.00998502138834767	0	Anp32a
BC031181	3.21782340585077e-07	-0.262454256348933	0.137	0.207	0.0100518367551966	0	BC031181
Ppia	3.22087904590334e-07	-0.272042128842596	0.273	0.364	0.0100613819635928	0	Ppia
Cdk5	3.23064806804279e-07	-0.400788737990914	0.08	0.136	0.0100918984349521	0	Cdk5
Mroh1	3.24017363110429e-07	-0.397898247101557	0.072	0.125	0.0101216543888436	0	Mroh1
Capn2	3.25813415545937e-07	-0.307719267849919	0.099	0.159	0.010177759474824	0	Capn2
Sdpr	3.28229012415113e-07	-0.902314726664615	0.025	0.062	0.0102532178898233	0	Sdpr
Plekho1	3.3048967147046e-07	-0.664986583996857	0.057	0.105	0.0103238363573942	0	Plekho1
Ehmt2	3.31110988434526e-07	-0.445505246007987	0.067	0.119	0.0103432450567177	0	Ehmt2
Gna14	3.32610810640184e-07	-1.40061256300774	0.03	0.067	0.0103900965027781	0	Gna14
Acox1	3.33056350450595e-07	-0.311883852414685	0.1	0.161	0.0104040142753757	0	Acox1
Mctp1	3.33858666390626e-07	-0.55615518665579	0.068	0.12	0.0104290770207104	0	Mctp1
Inf2	3.34149431841311e-07	-0.449855749938189	0.022	0.056	0.0104381599518589	0	Inf2
Chmp1a	3.36373964245138e-07	-0.40824493002136	0.083	0.139	0.0105076498950896	0	Chmp1a
Opa3	3.40083622765322e-07	-0.323033978107899	0.073	0.127	0.0106235322079431	0	Opa3
Glrx5	3.41601273599339e-07	-0.46114969596037	0.062	0.112	0.0106709405846962	0	Glrx5
Vdac2	3.42325697787744e-07	-0.321747208894806	0.12	0.185	0.0106935701474935	0	Vdac2
Eif2ak4	3.44181392323599e-07	-0.425268761714629	0.086	0.143	0.0107515383334046	0	Eif2ak4
Lrp10	3.46291828893804e-07	-0.457759793199983	0.044	0.088	0.0108174641509846	0	Lrp10
Med28	3.55241717646921e-07	-0.391534043194428	0.087	0.144	0.0110970407758545	0	Med28
Ctsd	3.56924289472107e-07	-0.37749389671719	0.12	0.186	0.0111496009545297	0	Ctsd
Garnl3	3.59594520743621e-07	-0.26130601548294	0.737	0.776	0.0112330136389892	0	Garnl3
Pink1	3.60202242341662e-07	-0.549604127252317	0.06	0.109	0.0112519976462688	0	Pink1
Aldh9a1	3.61575670409241e-07	-0.849233353331545	0.025	0.06	0.0112949007922439	0	Aldh9a1
Glp2r	3.65142187040722e-07	-0.790026995761573	0.025	0.062	0.0114063116387781	0	Glp2r
Rnh1	3.66846230047666e-07	-0.510594134157358	0.059	0.109	0.011459542534229	0	Rnh1
Ndufa1	3.68355074828729e-07	-0.509015966996173	0.094	0.152	0.0115066758274998	0	Ndufa1
Clic4	3.69035285689877e-07	-0.941715986065391	0.056	0.102	0.0115279242543804	0	Clic4
Oas1g	3.69947803544262e-07	-0.508948722086016	0.014	0.044	0.0115564294871157	0	Oas1g
Cables1	3.72519023042247e-07	-0.389518110354809	0.07	0.122	0.0116367492417937	0	Cables1
Gm44228	3.72862221144131e-07	-4.02000185205742	0.002	0.023	0.0116474700641004	0	Gm44228
Otof	3.73896263355642e-07	-2.44044606549895	0.006	0.03	0.0116797714747035	0	Otof
Dcn	3.7856367691351e-07	-1.11455086718305	0.067	0.115	0.0118255721394242	0	Dcn
Fam222b	3.84351234231799e-07	-0.357660324049087	0.146	0.216	0.0120063638549329	0	Fam222b
Lsm11	3.88073236942317e-07	-1.75243821863575	0.014	0.043	0.0121226317756041	0	Lsm11
Abl2	3.96301276054299e-07	-0.304644456032414	0.141	0.21	0.0123796592613842	0	Abl2
Adipor1	3.98302942370433e-07	-0.266502312519227	0.099	0.159	0.0124421873137676	0	Adipor1
Lrrc4b	4.03636349564137e-07	-0.328399831797848	0.153	0.227	0.0126087922876845	0	Lrrc4b
Rtcb	4.03941358544842e-07	-0.617392559686716	0.065	0.114	0.0126183201582238	0	Rtcb
Nme1	4.07800673725572e-07	-0.285942892180175	0.126	0.194	0.0127388774458394	0	Nme1
Samd12	4.08050774005626e-07	-0.273757282929776	0.209	0.292	0.0127466900783877	0	Samd12
Lmbr1	4.08134658631903e-07	-0.274369628208749	0.113	0.178	0.0127493104663434	0	Lmbr1
Slc10a4	4.10099750906513e-07	0.992955971432021	0.15	0.103	0.0128106960188176	0	Slc10a4
Mvd	4.14701211641172e-07	-1.42070824730531	0.017	0.048	0.0129544364492469	0	Mvd
Arhgap39	4.18817192420935e-07	-0.469441965759643	0.173	0.245	0.0130830114568452	0	Arhgap39
Nedd4l	4.19484161703168e-07	-0.258875795161247	0.4	0.489	0.0131038462432836	0	Nedd4l
Ifitm2	4.22496265954613e-07	0.697755896328053	0.285	0.229	0.0131979383558902	0	Ifitm2
Hyi	4.23069267016521e-07	-0.480434609323372	0.076	0.129	0.0132158377630621	0	Hyi
Pttg1	4.24719318029801e-07	-0.603188686833064	0.033	0.071	0.0132673820566149	0	Pttg1
Sel1l	4.36194798875777e-07	-0.273895109429695	0.172	0.248	0.0136258531272815	0	Sel1l
Prdm10	4.37211171245351e-07	-0.730152129614524	0.056	0.103	0.0136576025673623	0	Prdm10
Kbtbd2	4.37726288559856e-07	-0.297394881554804	0.067	0.118	0.0136736938020328	0	Kbtbd2
Nectin3	4.3781895630853e-07	-1.51822187114882	0.021	0.054	0.0136765885571659	0	Nectin3
Wbp1	4.3800161926994e-07	-1.22639922157432	0.017	0.049	0.0136822945827544	0	Wbp1
Mxd4	4.4079806763722e-07	-0.317877764270721	0.106	0.167	0.0137696500368515	0	Mxd4
Rhbdl3	4.4294357440054e-07	-0.536237137843569	0.096	0.153	0.0138366713771241	0	Rhbdl3
Nnat	4.44641793619994e-07	-0.819596644625295	0.032	0.07	0.0138897203491014	0	Nnat
Ssr3	4.49117232767877e-07	-1.04535768108837	0.017	0.049	0.014029524117203	0	Ssr3
Hras	4.49848215358948e-07	-0.359898949661309	0.068	0.12	0.0140523585513828	0	Hras
Atxn7l3	4.5003324590076e-07	-0.505398772560404	0.049	0.094	0.0140581385354479	0	Atxn7l3
Pik3cd	4.53931963912896e-07	-0.466533471951299	0.069	0.121	0.014179926688711	0	Pik3cd
Bag1	4.54496411243068e-07	-0.257400630999684	0.062	0.112	0.014197558894411	0	Bag1
Eif2s2	4.55830784559265e-07	-0.336901737293901	0.082	0.137	0.0142392420480623	0	Eif2s2
Ankrd7	4.57967153244253e-07	-2.6077244385955	0.008	0.034	0.014305977933044	0	Ankrd7
Sqle	4.60717759157785e-07	-0.531230500209545	0.079	0.132	0.0143919013605709	0	Sqle
Pbx4	4.64054763260277e-07	-1.22175574192566	0.022	0.056	0.0144961426947245	0	Pbx4
Tm9sf4	4.64761102787602e-07	-0.366036510609915	0.112	0.176	0.0145182073288791	0	Tm9sf4
Plbd2	4.68979027275458e-07	-0.530802242267338	0.041	0.083	0.0146499668540308	0	Plbd2
Prpf19	4.71682644737976e-07	-0.352057830506591	0.059	0.107	0.0147344224563249	0	Prpf19
Adipor2	4.79409471455095e-07	-0.320545992327505	0.143	0.211	0.0149757930693143	0	Adipor2
Adam19	4.88292375266884e-07	0.999377488075076	0.16	0.114	0.0152532772185869	0	Adam19
Dctn1	4.90618441904739e-07	-0.307708317339132	0.107	0.169	0.0153259388882202	0	Dctn1
Pgr	4.97852238923793e-07	-3.9894701293253	0.001	0.021	0.0155519082395014	0	Pgr
Osbp2	4.98459076565927e-07	-0.700234909065526	0.017	0.049	0.0155708646337664	0	Osbp2
Sdf4	5.01966781761036e-07	-0.333078838706762	0.12	0.184	0.0156804383286512	0	Sdf4
Npas2	5.0541464759072e-07	-0.623507660042612	0.026	0.062	0.0157881427614389	0	Npas2
C2cd2	5.06244730491671e-07	-0.487457578263326	0.04	0.081	0.0158140728910988	0	C2cd2
Cbx6	5.06365109397315e-07	-0.254886904302733	0.481	0.565	0.0158178332873533	0	Cbx6
Pgam5	5.1233670859588e-07	-0.513094450766128	0.041	0.083	0.0160043741031181	0	Pgam5
Skp1a	5.20653548911942e-07	-0.733634147143479	0.036	0.076	0.0162641755609112	0	Skp1a
Shc1	5.2186729629082e-07	-0.684686738367308	0.062	0.11	0.0163020906015326	0	Shc1
Hspa4l	5.23668915338335e-07	-0.283482019644768	0.153	0.226	0.0163583695773389	0	Hspa4l
E2f3	5.24385786075493e-07	-0.975932803126671	0.022	0.057	0.0163807631854263	0	E2f3
Tnfaip1	5.25281635637308e-07	-0.488867584561644	0.085	0.14	0.0164087477340382	0	Tnfaip1
Imp3	5.28409081269404e-07	-0.381566024704876	0.037	0.077	0.0165064428806936	0	Imp3
1500009L16Rik	5.34657037450842e-07	-1.04622919489149	0.026	0.062	0.0167016165358894	0	1500009L16Rik
Commd7	5.49822463303755e-07	-0.291182645827682	0.074	0.127	0.0171753541086827	0	Commd7
Agtr1a	5.5238103333551e-07	1.02487532681906	0.09	0.053	0.0172552787193346	0	Agtr1a
Fat1	5.56278509518446e-07	-1.07299603783329	0.047	0.09	0.0173770280803372	0	Fat1
Pqlc1	5.69640546706115e-07	-0.632314041824706	0.038	0.078	0.0177944313980056	0	Pqlc1
Acaca	5.73610898383939e-07	-0.252104265209105	0.291	0.381	0.0179184572437175	0	Acaca
Sertad2	5.7535667923371e-07	-0.43825509354291	0.149	0.216	0.0179729919459026	0	Sertad2
Cox7c	5.75433250587251e-07	-0.296003858451519	0.365	0.458	0.0179753838818445	0	Cox7c
Egln2	5.76218080681734e-07	-0.42065140001208	0.045	0.088	0.017999900404336	0	Egln2
Dnajc27	5.83177283559139e-07	-0.375497388028102	0.057	0.105	0.0182172919838204	0	Dnajc27
Plcz1	5.85538241277683e-07	-4.7291129955522	0.001	0.021	0.0182910435810323	0	Plcz1
Slc16a3	5.92656195113187e-07	-1.7177381456415	0.009	0.035	0.0185133942229457	0	Slc16a3
Rora	6.11561502998647e-07	-0.274370857317249	0.463	0.549	0.0191039582306717	0	Rora
Cops2	6.13466418296562e-07	-0.505397230228229	0.046	0.089	0.019163463974748	0	Cops2
Lrig1	6.33920990208153e-07	1.27909015234621	0.069	0.037	0.0198024238921223	0	Lrig1
Vimp	6.3750696581385e-07	-0.645721514729293	0.049	0.093	0.019914442598093	0	Vimp
Larp1b	6.39709125698497e-07	-0.424771982050188	0.069	0.119	0.0199832336685696	0	Larp1b
Spsb1	6.40621188732723e-07	-1.04189852025331	0.033	0.071	0.0200117246936328	0	Spsb1
Impa2	6.4070997097627e-07	-3.2413907755328	0.004	0.027	0.0200144980733567	0	Impa2
Polr2f	6.41432278058267e-07	-0.695392021166026	0.049	0.093	0.0200370615019842	0	Polr2f
Decr2	6.43401671994945e-07	-0.766080967140556	0.041	0.083	0.0200985814297781	0	Decr2
Hexa	6.45176608514566e-07	-0.442908849319912	0.047	0.091	0.020154026896778	0	Hexa
Arpc1a	6.47381691556352e-07	-0.346021626807803	0.165	0.24	0.0202229092808373	0	Arpc1a
Dip2b	6.55091537693875e-07	-0.251662499940656	0.171	0.245	0.0204637494544813	0	Dip2b
Tcn2	6.5510385057773e-07	-2.57137931765156	0.006	0.029	0.0204641340843471	0	Tcn2
Oasl2	6.69273895206825e-07	-0.664271756097619	0.043	0.085	0.0209067779384708	0	Oasl2
Mpp2	6.72202827040163e-07	-0.587807091708531	0.03	0.067	0.0209982719110806	0	Mpp2
Myt1	6.7375001584278e-07	-0.537006922604695	0.039	0.08	0.0210466029948968	0	Myt1
Tmem14a	6.74776472038161e-07	-1.31899283451631	0.012	0.039	0.0210786674335281	0	Tmem14a
Upf2	6.75102797814677e-07	-0.253863642180879	0.106	0.167	0.0210888611981349	0	Upf2
Gnl3l	6.80220367724701e-07	-0.295233158373321	0.157	0.227	0.0212487238469842	0	Gnl3l
Vamp1	6.80577387581606e-07	1.10369851641495	0.28	0.236	0.0212598764332742	0	Vamp1
Fam3c	6.96094061819852e-07	-0.899136670558166	0.032	0.069	0.0217445863031285	0	Fam3c
Ankrd29	6.97713161819175e-07	-1.47469176875316	0.015	0.045	0.0217951637489074	0	Ankrd29
Sema4f	6.99678831765893e-07	-1.0090665459678	0.024	0.058	0.021856567346703	0	Sema4f
Syt15	7.04474169459418e-07	-0.760877289956209	0.011	0.038	0.0220063641055733	0	Syt15
Socs2	7.07602728281583e-07	-0.410774079843612	0.125	0.187	0.0221040940260601	0	Socs2
9530026F06Rik	7.08321533188326e-07	2.34683169060206	0.02	0.005	0.0221265480537369	0	9530026F06Rik
Dlx3	7.09387032441859e-07	-1.77462652417009	0.004	0.027	0.0221598321194188	0	Dlx3
Pld2	7.1431611555551e-07	-0.98222812187551	0.023	0.057	0.022313806817723	0	Pld2
Dlx2	7.14460973390039e-07	2.0211330265339	0.06	0.031	0.022318331886758	0	Dlx2
Mrpl51	7.21295352825899e-07	-0.284051517549722	0.105	0.165	0.0225318242315754	0	Mrpl51
Atp5o	7.23054672606559e-07	-0.428763026522041	0.136	0.202	0.0225867818628837	0	Atp5o
Iqcj	7.36956505983025e-07	-2.6100906143932	0.001	0.021	0.0230210473338977	0	Iqcj
Gm43066	7.41475740103138e-07	1.98105772468024	0.025	0.008	0.0231622191693418	0	Gm43066
S1pr3	7.53746531104322e-07	-2.08899924291234	0.011	0.038	0.0235455341386368	0	S1pr3
Txndc17	7.5411378995921e-07	-0.632749927751357	0.07	0.12	0.0235570065707458	0	Txndc17
1600029O15Rik	7.64035255787215e-07	-3.37111314378574	0.001	0.019	0.023866933320281	0	1600029O15Rik
Cox4i1	7.68694725595337e-07	-0.26507519420031	0.361	0.451	0.0240124858381471	0	Cox4i1
Tgfb1	7.76767965470165e-07	-2.81923202311481	0.004	0.025	0.024264677705357	0	Tgfb1
Lcmt1	7.79080135579043e-07	-0.294275264552236	0.08	0.134	0.0243369052752181	0	Lcmt1
Abhd2	7.80927000517455e-07	-0.326541233850213	0.177	0.252	0.0243945976421643	0	Abhd2
Gm10269	7.90764029850667e-07	-0.668519818466973	0.053	0.098	0.0247018867644751	0	Gm10269
Nectin2	8.00037295755744e-07	-0.429594638934865	0.03	0.066	0.0249915650448179	0	Nectin2
Tuba4a	8.08107642534471e-07	-0.369752355627044	0.035	0.074	0.0252436665374918	0	Tuba4a
Slc9a3r1	8.11588655126879e-07	-1.63439350675752	0.012	0.039	0.0253524064088534	0	Slc9a3r1
Zdhhc24	8.16372807199838e-07	-1.29550365742046	0.02	0.051	0.0255018537513086	0	Zdhhc24
Ahnak2	8.21036521268206e-07	-1.7087706470098	0.015	0.044	0.0256475388513762	0	Ahnak2
Spg20	8.22669321792411e-07	-0.285047296288739	0.047	0.09	0.0256985442741513	0	Spg20
Eps15	8.26656912268545e-07	-0.549519662708128	0.064	0.112	0.0258231086254448	0	Eps15
Cluh	8.35659094898591e-07	-0.459606842620386	0.09	0.146	0.0261043188064422	0	Cluh
Id1	8.36647764732011e-07	-1.54669849916172	0.013	0.041	0.0261352028746986	0	Id1
Cobll1	8.40886692895576e-07	-1.85686216365905	0.013	0.041	0.026267618512672	0	Cobll1
Fam160a2	8.59339388003524e-07	-0.484776238377727	0.028	0.063	0.0268440438024541	0	Fam160a2
Polr2m	8.63738109402546e-07	-0.338797194278891	0.114	0.175	0.0269814510615167	0	Polr2m
Tmprss5	8.65054234884285e-07	-1.66236683812565	0.025	0.058	0.0270225641893153	0	Tmprss5
Blmh	8.66005641526291e-07	-0.316427621307466	0.125	0.19	0.0270522842299983	0	Blmh
Ntm	8.71766829299422e-07	-0.263869064656515	0.217	0.3	0.0272322522136553	0	Ntm
Bicd2	8.72184455194926e-07	-0.281139478622402	0.071	0.122	0.0272452980113791	0	Bicd2
Myo7a	8.73952648294114e-07	-0.275538056393341	0.144	0.213	0.0273005328274115	0	Myo7a
Exoc7	8.74182275249338e-07	-0.486746352077813	0.046	0.089	0.0273077059142388	0	Exoc7
Zfp775	8.8074709264382e-07	-0.81056816785777	0.012	0.039	0.0275127776800077	0	Zfp775
Nfs1	8.89229087973423e-07	-0.311752273284683	0.137	0.204	0.0277777382501138	0	Nfs1
Klhl2	8.94682672815579e-07	-0.257056470912135	0.13	0.195	0.0279480973334131	0	Klhl2
Meis1	8.98126471926056e-07	0.383495114895427	0.277	0.218	0.0280556747300261	0	Meis1
Ubl4a	9.01944031371141e-07	-1.11445748296177	0.02	0.051	0.0281749276519717	0	Ubl4a
Gnl1	9.08197157886007e-07	-0.501027102595765	0.047	0.09	0.0283702628180431	0	Gnl1
Mmd2	9.10221728719679e-07	-1.44812683675898	0.012	0.039	0.0284335063617453	0	Mmd2
Drap1	9.17507782589926e-07	-0.553214911160682	0.062	0.11	0.0286611081125441	0	Drap1
Bcap29	9.51817521062773e-07	1.16802863724951	0.123	0.082	0.0297328757229589	0	Bcap29
Enox2	9.72649724481636e-07	-0.462290396724542	0.104	0.162	0.0303836320933573	0	Enox2
Il7	9.83329540984285e-07	-1.38596495660235	0.009	0.034	0.0307172482012671	0	Il7
Hsdl2	1.01024958726758e-06	-0.511632070120038	0.039	0.079	0.0315581766070646	0	Hsdl2
Tmem176b	1.02144796327977e-06	-0.284229592550212	0.281	0.367	0.0319079914769334	0	Tmem176b
Lasp1	1.0574583476939e-06	-0.285719386678503	0.094	0.151	0.033032883865262	0	Lasp1
Fuca1	1.07119121022255e-06	-0.797865035362207	0.043	0.083	0.033461871024932	0	Fuca1
B4galt2	1.07209019396333e-06	-1.05430698138029	0.015	0.043	0.0334899534790266	0	B4galt2
Cdh6	1.0806309499787e-06	-3.53684777112011	0.005	0.027	0.0337567496154347	0	Cdh6
Nr3c2	1.08433947227596e-06	-0.714677080001719	0.055	0.099	0.0338725964349565	0	Nr3c2
Rpl35	1.08805004819656e-06	-0.319771146173075	0.122	0.184	0.033988507405564	0	Rpl35
5730508B09Rik	1.0942773026966e-06	-0.985673121445468	0.014	0.042	0.0341830343816365	0	5730508B09Rik
Ptn	1.09689216814046e-06	-0.696607046004584	0.149	0.212	0.0342647175483718	0	Ptn
Pmvk	1.10367180994374e-06	-0.360359198673762	0.112	0.171	0.0344764999990226	0	Pmvk
Spint2	1.11828943002891e-06	-0.688590223576465	0.057	0.101	0.034933125215243	0	Spint2
Dpf1	1.12388289495565e-06	-0.571325548427015	0.025	0.06	0.0351078538726245	0	Dpf1
Ext1	1.13491864428726e-06	-0.257067717454403	0.261	0.346	0.0354525886102453	0	Ext1
Cgref1	1.13497192120784e-06	-1.05412393368168	0.007	0.031	0.0354542528746904	0	Cgref1
Hip1	1.15421220156401e-06	-0.369021873607767	0.188	0.26	0.0360552807524566	0	Hip1
Pdlim1	1.16756932002944e-06	-1.06030613355434	0.032	0.068	0.0364725304190795	0	Pdlim1
Tmem120b	1.16796077161334e-06	-0.503347850469817	0.025	0.059	0.0364847585836574	0	Tmem120b
Mtmr12	1.17035145917647e-06	-0.520353413139344	0.08	0.13	0.0365594388817546	0	Mtmr12
Id2	1.17437512410001e-06	-0.680948509904185	0.041	0.081	0.036685130126636	0	Id2
Ube2l6	1.17688603633776e-06	-1.01470653413272	0.025	0.058	0.036763566003119	0	Ube2l6
Acsl5	1.18604754022322e-06	-0.460421430569934	0.038	0.078	0.0370497530614928	0	Acsl5
Pafah2	1.18944586499142e-06	-0.643767555314392	0.032	0.069	0.037155909930602	0	Pafah2
Dstn	1.20898536607146e-06	-0.28476499932349	0.247	0.33	0.0377662848653401	0	Dstn
Sgsm3	1.21109337959273e-06	-0.296894771306111	0.122	0.183	0.0378321349917178	0	Sgsm3
Asic1	1.21906381310925e-06	-0.656226278775262	0.046	0.087	0.0380811153939066	0	Asic1
Opcml	1.2343174381125e-06	-0.530765309191211	0.154	0.219	0.0385576081317584	0	Opcml
Wiz	1.25028070930744e-06	-0.588352279504924	0.051	0.094	0.0390562687973458	0	Wiz
Olfm3	1.25063711522917e-06	1.22605219842998	0.086	0.051	0.0390674022055287	0	Olfm3
Atp5f1	1.25085849267709e-06	-0.318905797012737	0.12	0.182	0.039074317594247	0	Atp5f1
Trim36	1.26792752336227e-06	-1.00716437003225	0.022	0.054	0.0396075199747907	0	Trim36
Gm2990	1.2693121335381e-06	1.50305126824508	0.091	0.056	0.0396507724274631	0	Gm2990
Arid3b	1.27343019601429e-06	-0.556108109911065	0.033	0.071	0.0397794124630943	0	Arid3b
Hsbp1	1.2746506059588e-06	-0.32087742530426	0.112	0.172	0.039817535628941	0	Hsbp1
Gm12709	1.28345574766554e-06	-0.350083937941243	0.103	0.161	0.0400925906455761	0	Gm12709
Fam32a	1.2854957308644e-06	-0.34043113192356	0.028	0.063	0.0401563156407422	0	Fam32a
Agfg1	1.30336317255828e-06	-0.3553657832448	0.128	0.191	0.0407144587843755	0	Agfg1
Gxylt2	1.30814536007204e-06	2.33900545386126	0.036	0.014	0.0408638447579303	0	Gxylt2
Heatr5a	1.31455631279344e-06	1.47603901536332	0.09	0.055	0.0410641100990414	0	Heatr5a
Mgat5	1.31965136315541e-06	0.525840748169893	0.462	0.436	0.0412232692822487	0	Mgat5
Nudc	1.33212431420372e-06	-0.477655964426587	0.057	0.102	0.0416128993270959	0	Nudc
Snx12	1.34034846052488e-06	-0.453619017066756	0.091	0.145	0.0418698052098761	0	Snx12
Dhcr7	1.34626803914671e-06	-1.32466230799321	0.015	0.044	0.0420547210068648	0	Dhcr7
Lgals9	1.36140263370395e-06	-0.566739304831691	0.027	0.061	0.042527495471644	0	Lgals9
Ap3b1	1.36263386036111e-06	-0.387798054621585	0.152	0.22	0.0425659565299603	0	Ap3b1
Higd2a	1.36460453402657e-06	-0.267695166699783	0.087	0.141	0.0426275164339221	0	Higd2a
Senp6	1.36914947709849e-06	0.460597292684776	0.518	0.493	0.0427694913656027	0	Senp6
C4b	1.37168509230439e-06	-2.18240147073631	0.016	0.044	0.0428486989134046	0	C4b
Banf2	1.37181172191118e-06	2.7986032175871	0.016	0.003	0.0428526545690614	0	Banf2
Gm6710	1.37814074974736e-06	-0.597769476477614	0.05	0.092	0.0430503607406081	0	Gm6710
Esyt3	1.37909126801505e-06	-1.36744665148776	0.009	0.033	0.0430800530302541	0	Esyt3
Rnpepl1	1.39910139872326e-06	-0.73344347555927	0.033	0.069	0.0437051294933173	0	Rnpepl1
2510039O18Rik	1.40161252750677e-06	-0.465690184831427	0.051	0.095	0.0437835721342566	0	2510039O18Rik
Daam2	1.42116899121246e-06	-2.12612432027085	0.012	0.039	0.0443944769474948	0	Daam2
Serpina3n	1.42205532183365e-06	-2.70085864369285	0.004	0.026	0.0444221641434395	0	Serpina3n
Arhgef26	1.42835999431932e-06	-1.52279236117375	0.013	0.04	0.0446191095025469	0	Arhgef26
Oat	1.43683729320894e-06	-0.470123799520683	0.05	0.093	0.0448839233652607	0	Oat
Elmo2	1.46908834610359e-06	-0.703663245289058	0.059	0.105	0.0458913817555841	0	Elmo2
Dcakd	1.47342837350304e-06	-0.831437242041022	0.044	0.085	0.046026955531488	0	Dcakd
Ldlrad4	1.49446341678039e-06	0.666329578104053	0.325	0.281	0.0466840482133857	0	Ldlrad4
Clptm1	1.50468382174612e-06	-0.325158259750362	0.132	0.195	0.0470033132237053	0	Clptm1
Gm42480	1.5074988361996e-06	2.02414825633134	0.02	0.006	0.0470912486452031	0	Gm42480
Tmc6	1.5136777307469e-06	-1.2078928541638	0.016	0.045	0.0472842649530717	0	Tmc6
Tcp11l2	1.5191702521987e-06	-0.546787974989408	0.033	0.069	0.047455840338183	0	Tcp11l2
Pgk1-rs7	1.51998118443613e-06	-0.38176821042281	0.136	0.2	0.0474811722394159	0	Pgk1-rs7
Ddit4	1.53305845906359e-06	-1.2373990305112	0.019	0.049	0.0478896801442285	0	Ddit4
Sdhaf2	1.54939935649688e-06	-0.510562545892506	0.044	0.085	0.0484001370982496	0	Sdhaf2
Fam126a	1.56019315766579e-06	-0.265853729753597	0.158	0.226	0.0487373138591641	0	Fam126a
Pde9a	1.57524425744277e-06	-0.340551709014533	0.075	0.125	0.0492074801139972	0	Pde9a
Ccnd1	1.57994208737735e-06	-1.49696781651575	0.015	0.043	0.0493542309254938	0	Ccnd1
Nos1.1	0	2.11652327927977	0.866	0.323	0	1	Nos1
Ank2.1	1.98140012662194e-250	1.32639758270833	0.981	0.9	6.1894977155416e-246	1	Ank2
Fam155a.1	1.37049286947449e-249	1.29557546403361	0.973	0.858	4.28114562566441e-245	1	Fam155a
Lrrtm4.1	7.82767141228257e-225	1.7979622787341	0.874	0.503	2.44520799576883e-220	1	Lrrtm4
Epha5.1	2.95518201834903e-214	2.20638749170342	0.746	0.336	9.23139758891869e-210	1	Epha5
Vwa5b1.1	1.92434596742008e-211	2.99255752319191	0.513	0.119	6.01127193302683e-207	1	Vwa5b1
Fam19a1.1	4.21011340531817e-194	-3.33515950789742	0.227	0.681	1.31515522555329e-189	1	Fam19a1
Nav3.1	1.59013770874129e-177	1.27761188235565	0.917	0.686	4.96727217456604e-173	1	Nav3
Slc44a5.1	2.56785188747549e-177	2.3880660740348	0.579	0.196	8.02145572609595e-173	1	Slc44a5
Pcdh15	1.85356008850878e-175	1.17415452902897	0.951	0.788	5.79015100448372e-171	1	Pcdh15
Rbfox1.1	7.91683356855058e-167	-3.11976488180574	0.165	0.619	2.47306047014383e-162	1	Rbfox1
Bves.1	1.0756154299459e-164	2.80288666077737	0.463	0.124	3.36000748006499e-160	1	Bves
Gfra1.1	5.87108131951027e-157	2.02268761790934	0.555	0.184	1.83400838258862e-152	1	Gfra1
Grid2	1.22887422096939e-154	1.18230695323576	0.911	0.723	3.83875729146419e-150	1	Grid2
Thsd7b.1	8.65460056831388e-154	2.22430945115125	0.626	0.287	2.70352412552989e-149	1	Thsd7b
Tenm3.1	1.09959498150234e-153	2.14898467615655	0.606	0.253	3.43491480321702e-149	1	Tenm3
Gpc6.1	5.5324707696816e-151	-2.93276895585767	0.206	0.617	1.72823321903314e-146	1	Gpc6
4930555F03Rik.1	2.18662156929973e-146	2.48723436077211	0.526	0.191	6.83056845817851e-142	1	4930555F03Rik
Pde4b.1	1.41725109493221e-145	-2.35481294923283	0.318	0.695	4.42720897034923e-141	1	Pde4b
Cmah.1	7.7117792923646e-140	2.21238516469021	0.506	0.171	2.40900561534885e-135	1	Cmah
Man1a.1	2.24696281780939e-127	2.23436994896525	0.552	0.238	7.01906245027297e-123	1	Man1a
Syn3	2.31653023422046e-127	1.54713465767661	0.767	0.518	7.23637714565788e-123	1	Syn3
Tmem108.1	6.9370091832745e-121	1.65845818121853	0.668	0.372	2.16698292867129e-116	1	Tmem108
Airn.1	1.36185428420414e-119	1.7519737862648	0.623	0.307	4.2541604129969e-115	1	Airn
Rgs6.1	7.0779814903486e-118	1.89850459544667	0.574	0.27	2.2110198579551e-113	1	Rgs6
Ptprt.1	6.43507589464106e-117	-3.47836518276341	0.108	0.472	2.01018900796797e-112	1	Ptprt
Hmcn1.1	9.29150640236522e-116	2.39024998047407	0.399	0.118	2.90248076997085e-111	1	Hmcn1
Mfsd4a.1	7.71303710147258e-114	2.41486168683689	0.392	0.12	2.409398529758e-109	1	Mfsd4a
Cacnb2.1	1.43649687805763e-111	1.78626902839304	0.613	0.333	4.48732894767643e-107	1	Cacnb2
Cadps2.1	3.15627944181751e-109	1.70323564130036	0.661	0.42	9.85958572034955e-105	1	Cadps2
Cdh12.1	9.42580612315281e-106	2.07045452067836	0.506	0.228	2.94443331675047e-101	1	Cdh12
Plekha5.1	2.58702053541722e-104	1.20123644647649	0.782	0.551	8.08133474853631e-100	1	Plekha5
Unc5c.1	2.74506611349743e-101	-2.35621030059281	0.149	0.496	8.57503752534327e-97	1	Unc5c
Alk.1	3.40985172543718e-100	-2.04062028951868	0.283	0.606	1.06516948199207e-95	1	Alk
Chat.1	2.95801056602746e-99	-3.41018431520072	0.039	0.362	9.24023340615659e-95	1	Chat
Robo1.1	1.73042913374199e-96	1.88189594691369	0.488	0.211	5.40551452798321e-92	1	Robo1
Ptprg.1	1.22622268237768e-94	1.2327367675084	0.755	0.532	3.83047441521139e-90	1	Ptprg
Casz1.1	3.23265103254362e-94	-3.50334201311461	0.044	0.358	1.00981552954598e-89	1	Casz1
Dgkb.1	7.00403625868528e-94	1.78133700431383	0.586	0.328	2.18792084648811e-89	1	Dgkb
Bnc2.1	3.34060550405177e-93	-3.03928320249231	0.094	0.411	1.04353834735569e-88	1	Bnc2
Fam19a5.1	4.76147747542798e-93	-2.71387470235556	0.076	0.4	1.48739033377419e-88	1	Fam19a5
Ryr2	1.5488549648717e-91	1.34366751424316	0.696	0.449	4.83831313926623e-87	1	Ryr2
Opcml.1	7.48330582106467e-91	2.64679207677288	0.388	0.147	2.33763507238418e-86	1	Opcml
Auts2.1	9.34361744380887e-91	0.840842659630766	0.84	0.602	2.91875921709702e-86	1	Auts2
Magi1.1	9.24250101011684e-90	1.09985226066208	0.783	0.61	2.8871724655403e-85	1	Magi1
Dpp6	2.5323325221715e-84	0.872170619099342	0.875	0.756	7.91050033275934e-80	1	Dpp6
Pld5.1	3.0896813271184e-82	-2.80408554003441	0.08	0.376	9.65154652965246e-78	1	Pld5
Lrfn5.1	7.12155833854035e-82	1.52173518073737	0.597	0.353	2.22463239379324e-77	1	Lrfn5
Popdc3.1	1.21015162497122e-81	2.58307114173146	0.269	0.071	3.7802716460851e-77	1	Popdc3
Celf4	4.36710061276309e-80	0.755400451833827	0.908	0.812	1.36419488941493e-75	1	Celf4
Vcan.1	5.55037156306447e-79	2.28687399381287	0.314	0.102	1.73382506887008e-74	1	Vcan
Oprd1	3.40323117819409e-77	1.87646128637206	0.421	0.183	1.06310135544427e-72	1	Oprd1
Plekha7	8.74098715276409e-77	1.68676269326641	0.451	0.207	2.73050956678045e-72	1	Plekha7
Tac1	2.15730093295186e-76	-2.94079312905282	0.234	0.526	6.73897665435501e-72	1	Tac1
Tcf7l2.1	4.14088839988648e-76	-2.47559751122462	0.094	0.379	1.29353071835654e-71	1	Tcf7l2
Cpne8.1	1.85479100580832e-74	-2.48265238244366	0.092	0.373	5.79399614394402e-70	1	Cpne8
Pbx1.1	4.99853136214418e-74	-1.6323711727924	0.237	0.538	1.5614412269066e-69	1	Pbx1
Gm20631.1	7.44062411574504e-74	2.60777136357446	0.253	0.07	2.32430216127644e-69	1	Gm20631
Frmd4a.1	7.18132459244559e-72	1.02248695336843	0.787	0.617	2.24330217618815e-67	1	Frmd4a
Etv1.1	1.54491149845656e-71	1.53804465438974	0.439	0.194	4.82599453887861e-67	1	Etv1
Rarb.1	3.82460689749498e-71	1.6113498531205	0.477	0.24	1.19473070263948e-66	1	Rarb
Dnah11	4.05363262349915e-68	1.32167388497725	0.658	0.505	1.26627375892866e-63	1	Dnah11
Il20ra.1	2.52850363920999e-66	3.44403979792042	0.17	0.033	7.89853966816417e-62	1	Il20ra
Ccnjl.1	2.86202515039287e-66	2.40114553985401	0.263	0.082	8.94039416479724e-62	1	Ccnjl
Kcnq3	3.14807328433734e-66	0.691728660526639	0.893	0.735	9.83395132561297e-62	1	Kcnq3
Stxbp5l.1	3.78749243815026e-65	-2.00340820179351	0.126	0.395	1.18313688782938e-60	1	Stxbp5l
Scube1.1	4.02853955236919e-65	-2.76075756596447	0.065	0.312	1.25843518536909e-60	1	Scube1
Garnl3.1	1.9360408924167e-64	0.784407273130654	0.854	0.74	6.04780453973127e-60	1	Garnl3
Tuba1a.1	3.58362965745258e-64	-1.00313214934436	0.545	0.778	1.11945423239504e-59	1	Tuba1a
Syn2.1	1.59487471937699e-63	-1.17024308394884	0.282	0.576	4.98206964838985e-59	1	Syn2
Arid5b.1	1.57842121399021e-62	1.656558405162	0.451	0.238	4.93067218826261e-58	1	Arid5b
Fbxo7	2.00085473392499e-62	1.41514200354431	0.573	0.374	6.25027001783489e-58	1	Fbxo7
Zbtb7c.1	5.53700077785678e-62	-2.48921202756133	0.076	0.32	1.7296483029869e-57	1	Zbtb7c
Sntb1.1	9.93993575681791e-62	1.05002526492607	0.649	0.434	3.10503713171478e-57	1	Sntb1
Oprk1.1	1.15467462369566e-61	-3.09341267241798	0.039	0.266	3.6069725895005e-57	1	Oprk1
Gfra2.1	7.2740950846969e-61	-2.38136205818099	0.091	0.338	2.27228182255762e-56	1	Gfra2
Rnf144b.1	1.79251423670418e-60	1.74797391380789	0.373	0.17	5.59945597261651e-56	1	Rnf144b
Sdk2.1	3.99481365449599e-60	-2.97890088861989	0.054	0.282	1.24789988939146e-55	1	Sdk2
Ndst4	5.89634052868882e-60	1.01976440339259	0.684	0.485	1.84189885435181e-55	1	Ndst4
Cacna1c.1	7.50834927221599e-60	1.22776836651895	0.585	0.387	2.34545814565483e-55	1	Cacna1c
Atp8a2.1	1.29420777133464e-59	1.60930723596425	0.458	0.253	4.04284623609514e-55	1	Atp8a2
Cacna1e.1	2.54668825770978e-59	-1.56416006497594	0.2	0.468	7.95534477943381e-55	1	Cacna1e
Gria3.1	3.5688434335037e-59	2.32825445350365	0.24	0.076	1.11483531175788e-54	1	Gria3
Pcdh9.1	1.10207271519704e-58	0.487964683899852	0.688	0.463	3.44265474773251e-54	1	Pcdh9
Chgb.1	1.33338851596676e-58	-2.69605710182914	0.06	0.291	4.16523904617698e-54	1	Chgb
Ablim2.1	3.52479023223303e-58	1.03224156951109	0.671	0.499	1.10107397274495e-53	1	Ablim2
9530059O14Rik.1	8.57778572262854e-57	-1.75879327651611	0.165	0.416	2.6795287040347e-52	1	9530059O14Rik
Scg2.1	2.36013492643931e-56	-1.15629945557971	0.341	0.608	7.37258948321111e-52	1	Scg2
Arhgap15.1	2.99124940414135e-56	2.42553621193269	0.261	0.094	9.34406488865676e-52	1	Arhgap15
Lsamp.1	3.33876847435241e-56	0.596864671557362	0.855	0.728	1.04296449601821e-51	1	Lsamp
Gm26995.1	3.86656122115835e-56	4.07786668641035	0.107	0.013	1.20783639426545e-51	1	Gm26995
Myl1.1	3.90483933374727e-56	-3.29370134486025	0.036	0.246	1.21979371107597e-51	1	Myl1
Clvs1.1	2.76326321588415e-55	1.39698585984167	0.535	0.339	8.63188163377892e-51	1	Clvs1
Epha8.1	3.04248817103027e-55	2.85231471148525	0.161	0.035	9.50412454866436e-51	1	Epha8
Grik1.1	2.90507372964682e-54	-2.73272406269706	0.068	0.287	9.07486931667072e-50	1	Grik1
9430076C15Rik.1	8.63998357428367e-54	1.64062782005684	0.334	0.143	2.69895806893473e-49	1	9430076C15Rik
Hoxa5.1	1.00053219996926e-53	-1.17406406434638	0.334	0.589	3.12546248626397e-49	1	Hoxa5
Pex7.1	1.12626956715823e-53	2.3949168770224	0.258	0.095	3.51824087388886e-49	1	Pex7
Sgip1	2.1459627905807e-53	0.661076999301625	0.864	0.77	6.70355856521598e-49	1	Sgip1
1810041L15Rik.1	3.22233616847537e-53	-1.73673450976464	0.087	0.317	1.00659337230833e-48	1	1810041L15Rik
Tuba1b.1	8.34406842641025e-53	-0.975401531604915	0.449	0.691	2.60652009504203e-48	1	Tuba1b
Rgs7.1	9.796697154287e-53	1.26909110793607	0.59	0.415	3.06029225705617e-48	1	Rgs7
Msi2	1.31508419460115e-52	0.783946107903466	0.787	0.696	4.10806000709507e-48	1	Msi2
Wwc2.1	1.82224934819984e-52	1.13816173830685	0.631	0.471	5.69234251390667e-48	1	Wwc2
Plcxd3.1	3.61777404703209e-52	-1.7932426799304	0.17	0.405	1.13012025681189e-47	1	Plcxd3
Ubash3b.1	8.05630400166516e-52	-2.3811331692172	0.058	0.269	2.51662824404016e-47	1	Ubash3b
Kalrn.1	8.15666381685829e-52	-2.41482351752341	0.067	0.28	2.54797864311019e-47	1	Kalrn
Dach1.1	1.11505447490692e-51	2.01842527561675	0.276	0.108	3.48320716871424e-47	1	Dach1
Lrrfip1	1.36682123811787e-51	0.624774556172322	0.839	0.749	4.26967618363259e-47	1	Lrrfip1
Stac.1	3.36468186052167e-51	-3.14232930904446	0.038	0.235	1.05105931958976e-46	1	Stac
Synpo2.1	4.56571744508146e-51	1.39623787418958	0.478	0.284	1.42623881549455e-46	1	Synpo2
Enox1.1	1.38961678337958e-50	-1.30070399049999	0.306	0.542	4.34088490792114e-46	1	Enox1
Slc18a3.1	1.84116088876569e-50	-3.30217297698012	0.024	0.212	5.75141838432627e-46	1	Slc18a3
Adgrl3.1	8.7779877718691e-50	1.15892555832107	0.497	0.294	2.74206782017647e-45	1	Adgrl3
Plpp3.1	1.17327784029437e-49	1.69745992802567	0.245	0.087	3.66508531751155e-45	1	Plpp3
Rab3b.1	2.25216975927494e-49	-2.14299479775083	0.072	0.283	7.03532789402304e-45	1	Rab3b
Fstl5	6.93918744186584e-49	1.06555389816097	0.629	0.465	2.16766337309005e-44	1	Fstl5
Cped1.1	7.77064509854515e-49	2.11239077200451	0.2	0.061	2.42739411588353e-44	1	Cped1
Sphkap.1	1.27466542339801e-48	-2.27827779413379	0.079	0.287	3.98179984961071e-44	1	Sphkap
Plxna4.1	1.46669384048677e-48	-2.34423737517106	0.103	0.313	4.58165821891258e-44	1	Plxna4
Dpysl3.1	1.78497285940944e-48	0.70513255598137	0.798	0.685	5.5758982182232e-44	1	Dpysl3
Rit2.1	4.52597619837325e-48	1.46770710107737	0.454	0.273	1.41382444484784e-43	1	Rit2
Fgf13	5.15493795582974e-48	0.58315123973061	0.85	0.729	1.61029951864209e-43	1	Fgf13
6330403A02Rik	2.85587884450464e-47	-2.06071127170689	0.077	0.285	8.92119433446361e-43	1	6330403A02Rik
Ubb	3.00738691221022e-47	-0.842348317236425	0.545	0.762	9.39447523636229e-43	1	Ubb
Ntrk3.1	3.21176845956154e-47	0.909290849869381	0.497	0.289	1.00329223139783e-42	1	Ntrk3
Cntn5.1	9.58330232243515e-47	-2.72301252731727	0.336	0.529	2.99363197948229e-42	1	Cntn5
Tubb5.1	1.11612624008601e-46	-0.825795201655592	0.482	0.709	3.48655514878066e-42	1	Tubb5
Sv2b.1	1.17379819686938e-46	2.0894533437078	0.278	0.117	3.66671080738057e-42	1	Sv2b
Stxbp6.1	2.29260732845568e-46	2.35573880739306	0.204	0.068	7.16164677262986e-42	1	Stxbp6
Gapdh	2.90323292035305e-46	-0.945189744377175	0.376	0.621	9.06911899659887e-42	1	Gapdh
Ifitm2.1	7.9742926809025e-46	-1.85738444658917	0.084	0.291	2.49100954766032e-41	1	Ifitm2
Spock3.1	2.30077151531658e-45	-2.03972199574473	0.152	0.362	7.18715005954593e-41	1	Spock3
Pitpnc1.1	3.99189330112164e-45	-1.07149447127223	0.379	0.594	1.24698762940438e-40	1	Pitpnc1
Basp1.1	5.34236119627237e-45	-1.9700620652152	0.076	0.276	1.66884679049156e-40	1	Basp1
Ptprr.1	8.20574658406924e-45	0.901779515740136	0.661	0.506	2.56331111793155e-40	1	Ptprr
Tln2.1	1.09622150287395e-44	-1.03543203130795	0.31	0.546	3.42437673067764e-40	1	Tln2
Plcl1.1	2.2551049759931e-44	-1.84323731197683	0.141	0.352	7.04449692400726e-40	1	Plcl1
Maged1	2.44228626379692e-44	-1.14004879444201	0.191	0.424	7.62921383084881e-40	1	Maged1
Lrfn2	5.58704898030401e-44	-3.1171043750157	0.018	0.182	1.74528236046737e-39	1	Lrfn2
Syt6.1	1.36673426734747e-43	-1.41993718671702	0.216	0.437	4.26940450434003e-39	1	Syt6
Ncam2.1	1.69872948278205e-43	0.744181779053733	0.729	0.568	5.30649115831458e-39	1	Ncam2
Hoxb5	4.44836653903641e-43	-1.31551512772074	0.156	0.377	1.38958073946419e-38	1	Hoxb5
Lrrc4c.1	6.75016976096033e-43	1.04922881319791	0.593	0.444	2.10861802992879e-38	1	Lrrc4c
Fgf14.1	8.82156864325264e-43	0.518319337009909	0.774	0.638	2.75568161277926e-38	1	Fgf14
Colq.1	1.17171312702513e-42	-2.7526032912998	0.033	0.202	3.66019746620109e-38	1	Colq
Zfp536	1.24231391591641e-42	1.18764212081388	0.44	0.258	3.88074021053969e-38	1	Zfp536
Fras1.1	1.33041691519518e-42	1.7405728276209	0.271	0.117	4.1559563596867e-38	1	Fras1
Cntnap2.1	1.61293966864667e-42	-1.65097560992298	0.612	0.731	5.03850093691845e-38	1	Cntnap2
Trpc7.1	1.69985520321272e-42	-2.56641040934168	0.037	0.208	5.31000768379588e-38	1	Trpc7
Tmem219.1	2.42580600803202e-42	1.93138238941426	0.291	0.135	7.57773280789044e-38	1	Tmem219
Kcnip4.1	2.47480271510687e-42	0.683169360022158	0.773	0.653	7.73078872145084e-38	1	Kcnip4
Adamts5.1	2.65874797288747e-42	1.86985465078175	0.252	0.104	8.30539691770587e-38	1	Adamts5
Thsd7a.1	3.02915611080477e-42	2.68083149932641	0.15	0.041	9.46247785893195e-38	1	Thsd7a
Thsd4.1	5.34118448399082e-42	-2.09806512912169	0.076	0.265	1.66847920910905e-37	1	Thsd4
Calm1	5.79609659936241e-42	-0.742403774593701	0.441	0.673	1.81058465570883e-37	1	Calm1
Sorl1	8.33580382308927e-42	-1.29843526412843	0.15	0.366	2.60393839825663e-37	1	Sorl1
Nmbr.1	1.14754634998222e-41	-0.986513286566184	0.312	0.539	3.58470528807447e-37	1	Nmbr
Grb14.1	1.26762961834989e-41	1.46365422588716	0.307	0.144	3.9598214018014e-37	1	Grb14
A530058N18Rik.1	5.29001619906337e-41	2.0226554331169	0.202	0.072	1.65249526026342e-36	1	A530058N18Rik
Sgcd.1	6.94029985885523e-41	1.08739176994426	0.53	0.356	2.1680108699092e-36	1	Sgcd
Kcnab1.1	1.11228254397446e-40	1.98964837771684	0.197	0.069	3.47454821086743e-36	1	Kcnab1
Fry.1	1.24698742354258e-40	0.957079382076579	0.604	0.445	3.8953393136623e-36	1	Fry
Alcam.1	1.61413361181639e-40	0.990393223636574	0.521	0.348	5.04223057659203e-36	1	Alcam
Csmd1	2.62507224618957e-40	-1.88902959200808	0.258	0.453	8.20020068264699e-36	1	Csmd1
Unc79.1	2.99892918607433e-40	0.92977229495944	0.641	0.497	9.368054991459e-36	1	Unc79
Aldoa	6.16578383518666e-40	-0.903035316106797	0.333	0.557	1.92606755443561e-35	1	Aldoa
Pbx3.1	1.06383947852847e-39	-2.33688385906805	0.054	0.225	3.32322176302723e-35	1	Pbx3
Fgfr2.1	1.94269249687344e-39	-1.89526991977827	0.066	0.246	6.06858282173326e-35	1	Fgfr2
Sncg.1	3.03676751598239e-39	-1.28849957528519	0.144	0.35	9.48625436642579e-35	1	Sncg
Ly6e.1	3.81743570085438e-39	-2.32187030516897	0.061	0.234	1.19249056423289e-34	1	Ly6e
Pcdh7.1	3.96915733072617e-39	-1.48878384966049	0.283	0.474	1.23988536697224e-34	1	Pcdh7
Srcin1.1	6.78324338184993e-39	1.20539867557209	0.498	0.341	2.11894956762228e-34	1	Srcin1
Syne2.1	7.94931428510395e-39	-1.49701499580513	0.086	0.273	2.48320679638077e-34	1	Syne2
Lingo2.1	1.0637918551459e-38	-2.06254801400613	0.245	0.428	3.32307299710476e-34	1	Lingo2
Kcnh1.1	1.42039961976942e-38	-1.47820569912381	0.112	0.307	4.43704433223571e-34	1	Kcnh1
Pxylp1.1	1.69012093023257e-38	1.76665457132893	0.26	0.116	5.27959976186052e-34	1	Pxylp1
Gabrg3.1	1.796847004876e-38	0.584280373930477	0.589	0.391	5.61299067383166e-34	1	Gabrg3
Hsp90ab1.1	2.1607080265503e-38	-0.700075457302178	0.603	0.777	6.74961973333783e-34	1	Hsp90ab1
Ino80dos.1	3.05724583081067e-38	1.1348164005613	0.504	0.346	9.55022452628637e-34	1	Ino80dos
Ddah1.1	3.34774928442191e-38	-1.5330881804553	0.094	0.281	1.04576992146772e-33	1	Ddah1
Ywhaz	3.63209689067272e-38	-0.863541770299606	0.268	0.498	1.13459442670834e-33	1	Ywhaz
Brinp2.1	3.88792391256333e-38	-2.05737863651472	0.089	0.269	1.21450967180653e-33	1	Brinp2
Fam19a2.1	4.1925447024538e-38	-2.56950715571158	0.081	0.252	1.30966711415252e-33	1	Fam19a2
Igf1r	4.49784540165668e-38	0.82782561401009	0.682	0.551	1.40503694656951e-33	1	Igf1r
Meis1.1	5.62542384897326e-38	-1.79420249655057	0.093	0.275	1.75726990194227e-33	1	Meis1
Slc5a7.1	9.45969051775024e-38	-1.66962714650823	0.093	0.277	2.95501812393482e-33	1	Slc5a7
Tuba1c.1	1.16112155525628e-37	-0.863204486632159	0.24	0.465	3.62711151430956e-33	1	Tuba1c
Psap	1.30816563451911e-37	-0.920531848450381	0.382	0.588	4.08644780911079e-33	1	Psap
Phox2b.1	1.46356104252011e-37	-1.10436402656645	0.236	0.449	4.57187198462432e-33	1	Phox2b
Pcsk6.1	1.68379514910795e-37	2.54419241839211	0.143	0.041	5.25983928678341e-33	1	Pcsk6
Gap43.1	2.11238922490751e-37	-0.998792516152659	0.293	0.513	6.59868146076607e-33	1	Gap43
Nrxn1.1	2.34410396293261e-37	0.494308328374669	0.864	0.772	7.3225119594089e-33	1	Nrxn1
Prkcb.1	3.08764734779461e-37	-1.26915380072048	0.191	0.393	9.6451927850408e-33	1	Prkcb
Gpx3.1	7.66658503904705e-37	-1.4179423336529	0.136	0.329	2.39488783449752e-32	1	Gpx3
Calr	1.11492934316584e-36	-1.04707503470464	0.272	0.489	3.48281628218144e-32	1	Calr
Chchd2	1.40731728047686e-36	-0.853964666539186	0.329	0.557	4.39617772075361e-32	1	Chchd2
Itm2c.1	1.87670611011682e-36	-1.08364033503556	0.179	0.391	5.86245454678292e-32	1	Itm2c
Tmsb4x	2.20749553923086e-36	-0.711728073973098	0.445	0.67	6.89577456544936e-32	1	Tmsb4x
Ass1.1	2.44056077146254e-36	0.513147755035102	0.683	0.524	7.62382373789468e-32	1	Ass1
P2ry6	5.87632414922367e-36	1.65479043468229	0.242	0.106	1.83564613773449e-31	1	P2ry6
Kcnd2	8.13306027807774e-36	-1.43515845289103	0.389	0.567	2.54060536966592e-31	1	Kcnd2
Gm42756.1	8.26647555908349e-36	-3.37975192940334	0.016	0.152	2.5822816351465e-31	1	Gm42756
Tppp3	1.15402801431259e-35	-0.74094513819854	0.444	0.657	3.60495271110967e-31	1	Tppp3
Plxna2.1	1.55230324034312e-35	-1.88573770211424	0.065	0.229	4.84908486218385e-31	1	Plxna2
Tlx2.1	1.83726078559651e-35	-2.34433671112715	0.028	0.173	5.73923524204637e-31	1	Tlx2
Wipi1.1	2.28487918803643e-35	1.13443138696213	0.448	0.292	7.13750560758819e-31	1	Wipi1
Cct7	3.16167148561582e-35	-0.877711292144745	0.201	0.411	9.87642938676668e-31	1	Cct7
Parvb.1	3.16738192434025e-35	-1.11156452270163	0.129	0.322	9.89426765525408e-31	1	Parvb
Ubc.1	5.33497905559383e-35	-0.884214427283472	0.3	0.52	1.6665407573864e-30	1	Ubc
Sulf2.1	5.55041944116059e-35	-2.45290508121325	0.029	0.173	1.73384002502974e-30	1	Sulf2
Atrnl1	6.40197630882949e-35	0.864027060003134	0.625	0.502	1.99984935935216e-30	1	Atrnl1
Afap1l1.1	6.80110983358825e-35	2.59837390695167	0.106	0.024	2.1245306898163e-30	1	Afap1l1
Kcnd3.1	6.83883620414674e-35	0.977250684540385	0.518	0.351	2.13631565345136e-30	1	Kcnd3
Scml4.1	9.72977574597181e-35	-2.2985525535448	0.055	0.212	3.03938734752667e-30	1	Scml4
Sgpp2.1	1.30093465495977e-34	-0.840319085167399	0.316	0.529	4.06385967516332e-30	1	Sgpp2
Pcsk1n	1.89353413337848e-34	-0.721426280373358	0.402	0.615	5.91502192584769e-30	1	Pcsk1n
Tubb2b.1	2.09278909830775e-34	-1.01549911761898	0.191	0.392	6.53745458529375e-30	1	Tubb2b
Sv2c	2.11347885593131e-34	-2.22575815877924	0.031	0.176	6.60208525015823e-30	1	Sv2c
Ache	2.4758218427247e-34	-1.08792366407459	0.144	0.338	7.73397227230341e-30	1	Ache
Eef2	3.10701855369167e-34	-0.923217039479762	0.217	0.424	9.70570455802203e-30	1	Eef2
Itm2b	3.1561592909039e-34	-0.92932023059726	0.329	0.546	9.85921039292561e-30	1	Itm2b
Arhgap24.1	3.68605568831103e-34	-2.33554869585142	0.062	0.217	1.1514500759146e-29	1	Arhgap24
Nkain2.1	4.43226040502689e-34	-1.08293683998646	0.394	0.572	1.3845495053223e-29	1	Nkain2
Pkm.1	7.8557666091769e-34	-0.902542185213037	0.197	0.401	2.45398437337468e-29	1	Pkm
Hsp90aa1	1.31487818583224e-33	-0.960166272799148	0.245	0.451	4.10741647690275e-29	1	Hsp90aa1
Arhgef28.1	2.15924260329219e-33	0.641215455120084	0.75	0.668	6.74504204416414e-29	1	Arhgef28
[truncated: 15,506 more rows]
