# Supplementary material for: Building consensus: construction of a juvenile and adult scRNA-seq meta-atlas for dataset comparisons and harmonizing transcriptomic definitions of enteric neuron subtypes
Source: BMC Genomics. 2026 Jan 22;27:50. doi: 10.1186/s12864-025-12283-5 (PMC12825290; doi:10.1186/s12864-025-12283-5)
Supplement: Supplementary file 7 — Supplementary Material 7. Supplementary Table 3. Morarach2021_P21_MouseSmallIntestine_SCTv2Integrated_FAM. [file 12864_2025_12283_MOESM7_ESM.csv]

	p_val	avg_log2FC	pct.1	pct.2	p_val_adj	cluster	gene
Nos1	0	5.06821436279678	0.999	0.162	0	0	Nos1
Etv1	0	2.87352785716724	0.994	0.187	0	0	Etv1
Fam19a5	0	-4.90939438938601	0.112	0.882	0	0	Fam19a5
Kitl	0	4.28882286378512	0.835	0.073	0	0	Kitl
Rprml	0	3.2763810419038	0.978	0.217	0	0	Rprml
C1ql1	0	3.87735536133437	0.97	0.239	0	0	C1ql1
Stxbp6	0	4.73084692326352	0.782	0.064	0	0	Stxbp6
Slc35d3	0	3.50770326848546	0.777	0.065	0	0	Slc35d3
Slc18a3	0	-5.00960518323921	0.129	0.833	0	0	Slc18a3
Mfsd4	0	3.68444209806773	0.835	0.134	0	0	Mfsd4
Fam19a1	0	-5.17963051031372	0.068	0.759	0	0	Fam19a1
Gm13889	0	3.2419058243639	0.971	0.294	0	0	Gm13889
Npy	0	4.93709716746582	0.813	0.136	0	0	Npy
Gfra1	0	0.792462862368935	0.883	0.207	0	0	Gfra1
Tes	0	2.79767479203864	0.915	0.248	0	0	Tes
Enpp1	0	2.82731519347669	0.792	0.146	0	0	Enpp1
Kcnab1	0	3.02666405965243	0.841	0.195	0	0	Kcnab1
Fxyd5	0	2.76630883282333	0.884	0.24	0	0	Fxyd5
Gfra2	0	-4.04588499246948	0.107	0.74	0	0	Gfra2
Arhgap15	0	3.6105352061911	0.75	0.121	0	0	Arhgap15
Bglap2	0	3.73974916756546	0.817	0.208	0	0	Bglap2
Dgkb	0	2.38257512993128	0.788	0.182	0	0	Dgkb
Cadps2	0	3.72290875696737	0.707	0.102	0	0	Cadps2
Cox8b	0	5.3528983006208	0.661	0.063	0	0	Cox8b
Tesc	0	2.65800561431572	0.729	0.141	0	0	Tesc
Vip	0	3.02600934525786	0.994	0.412	0	0	Vip
Creb5	0	2.26902490298959	0.716	0.141	0	0	Creb5
Casz1	0	-4.6487875267176	0.058	0.625	0	0	Casz1
Tbx3	0	1.63420179282845	0.958	0.402	0	0	Tbx3
Spint1	0	4.7851420343652	0.578	0.026	0	0	Spint1
Abcb1b	0	4.35028660642729	0.601	0.05	0	0	Abcb1b
Gm5424	0	2.74418611769454	0.731	0.2	0	0	Gm5424
Cd1d1	0	3.05740973472639	0.621	0.111	0	0	Cd1d1
Ppp1r14c	0	2.0258177142977	0.937	0.439	0	0	Ppp1r14c
Rab3b	0	-3.80329292039762	0.252	0.749	0	0	Rab3b
Thy1	0	2.00337270341058	0.851	0.355	0	0	Thy1
Tmem108	0	1.81227937338705	0.821	0.328	0	0	Tmem108
Nxph3	0	1.92574250929746	0.802	0.312	0	0	Nxph3
Popdc3	0	2.53318887584975	0.638	0.15	0	0	Popdc3
Wnt11	0	1.88734989705696	0.606	0.119	0	0	Wnt11
Cpne7	0	4.19215032726637	0.526	0.043	0	0	Cpne7
Aldh1a3	0	2.07050989549307	0.649	0.166	0	0	Aldh1a3
Ephx1	0	3.33357410122703	0.56	0.08	0	0	Ephx1
Plch2	0	2.39184691354844	0.645	0.168	0	0	Plch2
Nxn	0	1.89429267304703	0.844	0.367	0	0	Nxn
Dach1	0	2.4925124181007	0.607	0.132	0	0	Dach1
Adamts5	0	2.49589850209405	0.938	0.463	0	0	Adamts5
Vwa5b1	0	3.66059971744177	0.526	0.052	0	0	Vwa5b1
Wipi1	0	1.84897195038458	0.871	0.401	0	0	Wipi1
Tmod1	0	1.76959412288433	0.946	0.484	0	0	Tmod1
Bglap	0	2.76915642300791	0.881	0.42	0	0	Bglap
Tmem150c	0	3.75673748297489	0.516	0.055	0	0	Tmem150c
Bves	0	3.58964889609669	0.514	0.056	0	0	Bves
St18	0	2.20167143776285	0.544	0.092	0	0	St18
Vwa3b	0	3.36493266665196	0.531	0.087	0	0	Vwa3b
R3hcc1	0	2.29055099337487	0.885	0.446	0	0	R3hcc1
Rnf144b	0	2.98123938234607	0.528	0.092	0	0	Rnf144b
Tmem114	0	3.72543723254008	0.477	0.047	0	0	Tmem114
Cntnap5a	0	1.57692803116867	0.917	0.489	0	0	Cntnap5a
Rit2	0	1.40534518558633	0.948	0.532	0	0	Rit2
Ptgir	0	3.85723977271812	0.453	0.043	0	0	Ptgir
Cpne2	0	1.64140384520663	0.89	0.481	0	0	Cpne2
Epha8	0	3.64781115531712	0.428	0.043	0	0	Epha8
Alcam	0	1.89694770999918	0.978	0.595	0	0	Alcam
Cygb	0	2.57683016548892	0.984	0.606	0	0	Cygb
Gpr88	0	4.68591411525635	0.392	0.021	0	0	Gpr88
Ngb	0	1.58366765275466	0.945	0.584	0	0	Ngb
Epha5	0	1.81287650687982	0.994	0.639	0	0	Epha5
Cyp2s1	0	4.65881885370875	0.371	0.021	0	0	Cyp2s1
Tmem255b	0	1.59099401818786	0.926	0.579	0	0	Tmem255b
Col25a1	0	4.06021406037241	0.359	0.03	0	0	Col25a1
Sncb	0	-2.56561226323874	0.484	0.796	0	0	Sncb
Tmem65	0	1.66395323479618	0.954	0.653	0	0	Tmem65
Qdpr	0	1.92585963009591	0.981	0.746	0	0	Qdpr
Tac1	0	-4.99882536424834	0.632	0.866	0	0	Tac1
Ass1	0	2.75342553385321	0.998	0.796	0	0	Ass1
S100a13	0	1.47526237069186	0.986	0.787	0	0	S100a13
Asl	0	1.30807303248781	0.987	0.802	0	0	Asl
S100a16	0	1.08559896899929	0.985	0.81	0	0	S100a16
Ncald	0	1.70063255302265	0.993	0.821	0	0	Ncald
S100a4	0	1.60899065933699	0.99	0.828	0	0	S100a4
Dpysl3	0	1.25952603710221	0.998	0.887	0	0	Dpysl3
Sh3bgrl3	0	1.16478197445247	0.986	0.893	0	0	Sh3bgrl3
Ank2	0	1.42576216118133	0.999	0.92	0	0	Ank2
Crip1	0	1.19953751510011	0.996	0.964	0	0	Crip1
Dynll1	0	1.01133496217881	0.999	0.977	0	0	Dynll1
Prnp	6.1889130370072e-305	-1.20940290960644	0.995	0.983	1.14061667272043e-300	0	Prnp
Map1b	2.13680703863344e-303	0.833953745723137	1	0.953	3.93813537220144e-299	0	Map1b
Gng8	5.98473287843446e-299	4.08833119401223	0.401	0.052	1.10298626949547e-294	0	Gng8
Synpo2	1.0117592562083e-294	2.3637208454028	0.602	0.156	1.86467230919189e-290	0	Synpo2
Gpc6	1.72225746875066e-294	-4.09508253060951	0.068	0.618	3.17412051490748e-290	0	Gpc6
Fam155a	1.95396055015349e-293	1.6372983525477	0.865	0.452	3.60114929393289e-289	0	Fam155a
Entpd3	1.1526527373269e-292	1.66769369607087	0.837	0.41	2.12433899489347e-288	0	Entpd3
Arl4a	1.84141524407344e-291	1.1358845385459	0.955	0.752	3.39372829482734e-287	0	Arl4a
Nsg2	4.46010773104176e-291	0.961717463927644	0.989	0.875	8.21997854830997e-287	0	Nsg2
Auts2	8.72690931332764e-290	1.19483458504378	0.954	0.534	1.60836938644628e-285	0	Auts2
Oprk1	2.72123720947923e-287	-4.68520977177582	0.094	0.614	5.01524017707023e-283	0	Oprk1
Clmp	2.40858319228896e-280	2.00068197378754	0.663	0.21	4.43901882338855e-276	0	Clmp
Trnp1	8.47051962371444e-280	1.30048765367048	0.915	0.629	1.56111676665057e-275	0	Trnp1
Mpp6	1.23562541748514e-278	1.82488490486178	0.731	0.272	2.27725764442511e-274	0	Mpp6
Rbfox1	1.33310787970081e-275	-3.91064054207979	0.085	0.606	2.45691782228859e-271	0	Rbfox1
Gm2694	6.39292920492118e-273	-4.59429599015255	0.059	0.578	1.17821685246697e-268	0	Gm2694
Tagln2	9.67657682177123e-273	0.748262487035555	0.997	0.967	1.78339310825244e-268	0	Tagln2
Plpp3	6.16137027403645e-271	1.51847220215043	0.532	0.105	1.13554054150492e-266	0	Plpp3
Slc1a2	8.08332536624073e-269	2.87151323847493	0.391	0.053	1.48975686499817e-264	0	Slc1a2
Klc1	2.11339105367055e-265	0.650188989484092	0.999	0.906	3.89497971191482e-261	0	Klc1
Fam181b	4.11564049242391e-265	1.60009550321983	0.525	0.107	7.58512542753727e-261	0	Fam181b
Gm2990	3.33048518111583e-264	-5.167107820532	0.027	0.54	6.13808418879647e-260	0	Gm2990
Kcnj5	1.13566460324128e-263	3.53068053601694	0.34	0.037	2.09302986377367e-259	0	Kcnj5
Tcf7l2	1.96561632975218e-263	-3.17924649573516	0.207	0.675	3.62263089573327e-259	0	Tcf7l2
Abhd3	3.24166934880274e-263	3.07119154977006	0.377	0.051	5.97439660984344e-259	0	Abhd3
Gsg1l	7.09359884544503e-261	2.64765027286697	0.488	0.109	1.30735026721552e-256	0	Gsg1l
Vat1	7.92003170891062e-261	0.764871427095924	0.992	0.883	1.45966184395223e-256	0	Vat1
Psd3	1.27101892208885e-260	-3.53176249060467	0.171	0.639	2.34248787340976e-256	0	Psd3
Cd81	1.21524180999047e-259	-0.956322121230551	0.988	0.977	2.23969065581244e-255	0	Cd81
Gjd2	1.9247982523326e-259	2.76968942514754	0.448	0.087	3.54740317904899e-255	0	Gjd2
Tubb3	1.96095187764296e-258	0.848043292057457	1	0.886	3.61403431049598e-254	0	Tubb3
P2ry6	6.82823110477644e-258	1.89731292917489	0.62	0.188	1.2584429926103e-253	0	P2ry6
Ppa1	2.07936827215196e-257	1.07601894452085	0.935	0.758	3.83227572557607e-253	0	Ppa1
Ascl1	5.90725603969425e-256	1.76134307527881	0.736	0.285	1.08870728811565e-251	0	Ascl1
Kctd12	2.07874916043401e-255	1.46945485738175	0.842	0.445	3.83113470267989e-251	0	Kctd12
Sec11c	1.06320804652255e-253	1.39399390950016	0.921	0.741	1.95949242974106e-249	0	Sec11c
Pcp4	3.37738632954895e-252	-4.04108803959214	0.188	0.638	6.22452300535872e-248	0	Pcp4
Cartpt	3.488364983929e-252	4.05877838750691	0.857	0.605	6.42905666538115e-248	0	Cartpt
Stmnd1	1.07293553989628e-251	2.36993133830159	0.509	0.12	1.97742020002884e-247	0	Stmnd1
Kcnt2	1.08504274883078e-250	1.52547626248178	0.775	0.33	1.99973378609513e-246	0	Kcnt2
Cmah	1.14014674882451e-248	4.74954730300427	0.24	0.009	2.10129045808358e-244	0	Cmah
Tmem176a	3.589200838252e-246	1.21008313268869	0.935	0.706	6.61489714489843e-242	0	Tmem176a
Unc13c	7.10619867374783e-245	2.11834908765329	0.561	0.157	1.30967241557172e-240	0	Unc13c
Chgb	3.80451467410012e-244	-2.47871423378042	0.924	0.879	7.01172054436653e-240	0	Chgb
Mtus2	2.40897587387067e-243	1.65625775583194	0.797	0.393	4.43974253554365e-239	0	Mtus2
Pxylp1	4.32181035676511e-243	1.89808064815252	0.638	0.211	7.9650964875181e-239	0	Pxylp1
Chga	2.23884998741379e-242	0.941411921691698	0.968	0.805	4.12620052680362e-238	0	Chga
Dleu7	3.5266688854809e-241	1.29088565939149	0.875	0.513	6.49965075594129e-237	0	Dleu7
Phgdh	4.30858085162905e-240	-4.4452169618392	0.079	0.554	7.94071450955234e-236	0	Phgdh
Snca	1.06909435684712e-237	0.866650215778774	0.95	0.718	1.97034089966924e-233	0	Snca
Ltk	2.66307476451566e-235	1.82016865179894	0.482	0.105	4.90804679100237e-231	0	Ltk
Asic2	2.95269312950417e-234	1.38510264032638	0.816	0.388	5.44181343767619e-230	0	Asic2
Rims3	1.36758145169868e-233	1.70785012987251	0.74	0.337	2.52045261548066e-229	0	Rims3
Tmem176b	1.15446301267295e-232	0.849242271881243	0.988	0.949	2.12767533235624e-228	0	Tmem176b
Cpne8	3.13135601199114e-232	-3.7805208998923	0.069	0.543	5.77108913009967e-228	0	Cpne8
Nnmt	3.5810737630659e-231	3.72651339736883	0.252	0.016	6.59991894533046e-227	0	Nnmt
Syt1	1.93674222512244e-230	-1.03988111883666	0.988	0.876	3.56941592090065e-226	0	Syt1
Man2a1	3.96619009331176e-230	1.44699462331886	0.788	0.352	7.30968834197357e-226	0	Man2a1
Man1a	7.86951679086788e-230	1.84333101079009	0.678	0.27	1.45035194455695e-225	0	Man1a
Ngfr	9.43758287139888e-228	0.893300879196532	0.685	0.217	1.73934652319881e-223	0	Ngfr
Mcam	2.91286329949981e-227	-2.94352347242996	0.164	0.623	5.36840706097816e-223	0	Mcam
Dach2	2.1581403880106e-226	4.19728399375753	0.257	0.019	3.97745273510353e-222	0	Dach2
Dynll2	3.31070339574308e-226	0.710815297028809	0.995	0.901	6.1016263583545e-222	0	Dynll2
Syt2	4.80170663844876e-224	1.20579849396153	0.596	0.175	8.84954533466106e-220	0	Syt2
Slco3a1	1.35789192357579e-223	1.08033017689705	0.916	0.591	2.50259481515019e-219	0	Slco3a1
Aprt	3.19313494512205e-223	0.941385993669935	0.957	0.823	5.88494770385993e-219	0	Aprt
Dmkn	4.77168009848535e-223	-2.90610663503838	0.388	0.71	8.79420642150849e-219	0	Dmkn
Fosl2	8.67325028833389e-223	2.03858031464809	0.519	0.141	1.59848002813994e-218	0	Fosl2
Kcnv1	8.7789657978e-221	2.75989222001627	0.346	0.053	1.61796339653454e-216	0	Kcnv1
Plvap	7.85344787896496e-219	2.51280944046492	0.368	0.062	1.44739044409324e-214	0	Plvap
Camp	3.24544627818145e-218	2.0924176659041	0.75	0.388	5.98135749068841e-214	0	Camp
Smco4	4.39455708214378e-218	1.82551952471944	0.432	0.088	8.09916870239098e-214	0	Smco4
Pde1a	5.94755220868962e-217	2.19003827954718	0.447	0.1	1.0961338720615e-212	0	Pde1a
Vim	7.8887962279021e-217	-0.643304494443766	0.948	0.538	1.45390514480236e-212	0	Vim
Satb1	2.62433064981659e-216	-3.19072955797298	0.209	0.625	4.83664138761198e-212	0	Satb1
Bglap3	1.00281633991197e-215	3.03015601635635	0.384	0.074	1.84819051445776e-211	0	Bglap3
Ddah1	1.01545718947078e-214	-3.28283906689122	0.211	0.611	1.87148760019465e-210	0	Ddah1
Id2	1.522401169468e-214	-3.53840943426208	0.101	0.55	2.80578535532952e-210	0	Id2
S100a6	6.41337317295999e-214	0.680541118886929	1	0.995	1.18198467577653e-209	0	S100a6
Dstn	2.06444848197946e-211	0.604406176252805	0.99	0.939	3.80477855228815e-207	0	Dstn
Pcsk6	8.6909538226782e-211	3.16809602395065	0.265	0.025	1.60174278951959e-206	0	Pcsk6
Ffar3	1.83751904127833e-210	-4.46780222875681	0.05	0.488	3.38654759307596e-206	0	Ffar3
Ablim2	1.52514429073777e-207	1.21897534128893	0.819	0.438	2.81084092782971e-203	0	Ablim2
Myl1	1.60342348323536e-207	-4.0231401545044	0.224	0.607	2.95510947960277e-203	0	Myl1
Dfna5	1.86873319293809e-207	1.7158845285815	0.625	0.238	3.4440752745849e-203	0	Dfna5
Rassf8	2.54306909480383e-207	1.42748875349979	0.75	0.349	4.68687634172346e-203	0	Rassf8
Krt23	3.35280767622771e-207	4.22538483958974	0.226	0.014	6.17922454728766e-203	0	Krt23
Clvs1	3.16527492091415e-205	1.39787684855465	0.783	0.415	5.83360167924478e-201	0	Clvs1
Eepd1	7.46013756552022e-205	3.02601497661192	0.29	0.036	1.37490335332538e-200	0	Eepd1
Uchl1	1.75017303215043e-204	0.529974561732605	1	0.976	3.22556889825324e-200	0	Uchl1
Fam13c	1.52994808223369e-203	1.5314967714251	0.699	0.309	2.81969431555669e-199	0	Fam13c
Prkar1a	4.57163975093405e-203	0.565065961453839	0.999	0.948	8.42553206097146e-199	0	Prkar1a
Arid5b	6.1035029844188e-203	1.23515829138739	0.837	0.482	1.12487560002838e-198	0	Arid5b
Hmgcs1	2.16150585930334e-202	0.877761684221912	0.979	0.855	3.98365529869606e-198	0	Hmgcs1
S100a1	6.21658602241823e-202	1.04113386440852	0.946	0.761	1.14571680393168e-197	0	S100a1
Htr3a	8.27679357910598e-202	1.27981762542843	0.727	0.312	1.52541305662923e-197	0	Htr3a
Plekha5	1.49625192858543e-201	1.18802673313428	0.846	0.477	2.75759230438294e-197	0	Plekha5
Crip2	1.59706343566584e-201	0.498778535712039	1	0.987	2.94338791193214e-197	0	Crip2
Phactr1	1.61145688925137e-201	1.07403060138327	0.924	0.62	2.96991504689027e-197	0	Phactr1
Diablo	1.85783269609972e-201	0.574032189730508	0.999	0.921	3.42398565891179e-197	0	Diablo
Calb2	2.09717491689402e-200	-3.88132516356703	0.51	0.747	3.86509337183568e-196	0	Calb2
Sulf2	4.55790460344506e-200	-3.77141734496833	0.056	0.488	8.40021818414925e-196	0	Sulf2
Brinp2	1.0137462842326e-198	-4.19834864797329	0.073	0.495	1.86833440184068e-194	0	Brinp2
Rasa4	4.04073379094346e-198	3.13689101723657	0.282	0.036	7.4470723767088e-194	0	Rasa4
Rarb	8.69175902367954e-198	1.63440909027815	0.652	0.27	1.60189118806414e-193	0	Rarb
Prkcdbp	4.09838633237522e-197	-4.44251910867375	0.05	0.472	7.55332601056753e-193	0	Prkcdbp
Cdh11	8.83856762942933e-197	1.56221546136737	0.568	0.186	1.62894801410383e-192	0	Cdh11
Dsc3	2.69058621931494e-194	-5.01550971720119	0.033	0.449	4.95875040219744e-190	0	Dsc3
Rgs10	2.88188747637295e-194	0.955541506875111	0.93	0.661	5.31131861895534e-190	0	Rgs10
Bnc2	1.76182881608419e-193	-4.85662859907729	0.03	0.446	3.24705050804316e-189	0	Bnc2
Npy4r	2.99278279396646e-193	2.77805505042353	0.336	0.06	5.51569868928019e-189	0	Npy4r
Hoxb5	2.69287026149849e-192	-0.9128114402963	0.961	0.898	4.96295989194172e-188	0	Hoxb5
Pvrl2	6.41722294133022e-192	1.44851323026248	0.738	0.406	1.18269418808716e-187	0	Pvrl2
Fbln7	3.0125541226005e-191	1.40227609984917	0.373	0.069	5.55213724795272e-187	0	Fbln7
Csrp1	1.03138434538283e-190	0.619231036485103	0.998	0.953	1.90084134854056e-186	0	Csrp1
Ptprg	1.07430080645602e-189	1.34896824144408	0.794	0.407	1.97993638629845e-185	0	Ptprg
Tspan13	4.04226043231579e-189	0.985686500340266	0.897	0.588	7.44988597675799e-185	0	Tspan13
Stom	1.08147175925803e-188	1.23699567890216	0.835	0.485	1.99315245231256e-184	0	Stom
Lrrn1	3.75339572618784e-188	2.03594233004479	0.47	0.137	6.91750832336418e-184	0	Lrrn1
Pdpn	6.50707646883915e-188	-4.25438300698275	0.056	0.461	1.19925419320706e-183	0	Pdpn
Sdk2	1.16275615602868e-187	-5.49824066073949	0.021	0.424	2.14295959556085e-183	0	Sdk2
Add3	2.00567687406333e-185	0.806105552647316	0.972	0.812	3.69646247889872e-181	0	Add3
Spry1	1.64283544453026e-183	1.10469641253819	0.634	0.235	3.02774572426927e-179	0	Spry1
Nbl1	1.42882585092593e-181	0.802888437646934	0.944	0.776	2.63332604325649e-177	0	Nbl1
Sv2b	5.73893324008044e-181	1.61260029939896	0.603	0.236	1.05768539614682e-176	0	Sv2b
Tnfrsf1a	8.99788911674742e-181	-4.64245979804068	0.025	0.421	1.65831096421655e-176	0	Tnfrsf1a
Lrrc4c	4.25850469270421e-177	1.29902626647488	0.658	0.269	7.84842414865385e-173	0	Lrrc4c
Ezr	3.89425490181618e-175	-2.74310430429707	0.16	0.554	7.17711178404723e-171	0	Ezr
Anxa5	3.9695581588675e-175	0.549499586236261	0.984	0.917	7.3158956867928e-171	0	Anxa5
Stxbp5l	5.04964673046153e-175	-2.48813433739519	0.191	0.579	9.30649892424059e-171	0	Stxbp5l
Ndufa4l2	7.73818933642703e-174	-4.91796508605932	0.114	0.489	1.4261482947035e-169	0	Ndufa4l2
D030055H07Rik	6.42304803237524e-173	1.71574428093507	0.477	0.146	1.18376775236676e-168	0	D030055H07Rik
Vcan	7.22737157571495e-173	1.16307853757754	0.455	0.126	1.33200458140427e-168	0	Vcan
Rgs6	8.4493802963354e-173	1.73810065408731	0.418	0.107	1.55722078861461e-168	0	Rgs6
1810058I24Rik	1.22213255362142e-172	0.815258255056302	0.943	0.778	2.25239029632427e-168	0	1810058I24Rik
Ttc3	4.0000266963383e-172	0.620102888207984	0.997	0.926	7.37204920135149e-168	0	Ttc3
Ly6e	3.97621303853621e-170	-3.03815191765621	0.395	0.675	7.32816063002224e-166	0	Ly6e
Airn	4.61376791174353e-170	1.40865159971762	0.603	0.226	8.50317426134332e-166	0	Airn
Kcnq3	2.45666064370669e-169	0.936420263811052	0.955	0.685	4.52762556635143e-165	0	Kcnq3
Prima1	2.86362457033969e-169	-4.19197777480645	0.032	0.414	5.27766008313606e-165	0	Prima1
Plekhb2	4.26834521386891e-169	0.991906185222843	0.879	0.602	7.8665602291604e-165	0	Plekhb2
Eid1	1.29514525806884e-168	0.570658391871769	0.997	0.921	2.38695271062087e-164	0	Eid1
Thsd7b	2.14430726086457e-168	1.97414600276292	0.429	0.124	3.9519582817734e-164	0	Thsd7b
Pbx1	1.16335878711275e-165	-1.66322716845911	0.394	0.728	2.14407024464879e-161	0	Pbx1
Syt4	1.78692250740589e-165	0.664144727786256	0.975	0.782	3.29329818114905e-161	0	Syt4
Ptprt	2.23011290032989e-165	-5.46970493265042	0.021	0.388	4.11009807530799e-161	0	Ptprt
Gareml	8.73143354857594e-164	2.38332878814473	0.332	0.07	1.60920320300255e-159	0	Gareml
Obscn	9.03680717294011e-163	1.72884245052433	0.455	0.135	1.66548356197286e-158	0	Obscn
Crabp1	2.26639779969024e-162	2.45822378454984	0.281	0.048	4.1769711448291e-158	0	Crabp1
Fxyd6	1.05737724115975e-161	0.50019726623976	0.997	0.911	1.94874625545742e-157	0	Fxyd6
Cox6c	1.8537246991156e-161	0.576363291982405	0.995	0.973	3.41641462047006e-157	0	Cox6c
Sphkap	2.72420379999657e-161	-2.22527152611129	0.345	0.646	5.02070760339368e-157	0	Sphkap
Amer2	7.4393225223584e-161	1.75963658939583	0.464	0.149	1.37106714087065e-156	0	Amer2
Gm11342	4.04573602175562e-160	6.13875021364423	0.142	0.002	7.45629148809561e-156	0	Gm11342
Prmt8	7.878907050908e-160	-3.28222484540155	0.076	0.447	1.45208256948235e-155	0	Prmt8
Ptpre	1.71819846563623e-159	2.23478962187235	0.301	0.057	3.16663977216757e-155	0	Ptpre
Nab1	6.75547017158819e-159	1.30430018702862	0.717	0.386	1.2450331526237e-154	0	Nab1
Chat	8.40210672177379e-159	-5.15645363238949	0.016	0.374	1.54850826882291e-154	0	Chat
Rexo2	2.06570233298337e-158	0.687280810983696	0.974	0.857	3.80708939968836e-154	0	Rexo2
Pld5	1.64641002072619e-156	-2.85644752584045	0.093	0.466	3.03433366819837e-152	0	Pld5
Adcy5	1.81119163372283e-156	1.84607608366597	0.424	0.125	3.33802618095118e-152	0	Adcy5
Kcnab2	2.29160226041221e-156	1.44919302461828	0.642	0.309	4.2234229659397e-152	0	Kcnab2
Calm2	3.55054158853877e-156	0.393164634085433	1	0.99	6.54364814767695e-152	0	Calm2
Mmd	3.74269115015512e-156	0.847442341830654	0.932	0.687	6.89777978973588e-152	0	Mmd
Tmed8	8.2816800834929e-156	1.44242564556181	0.665	0.323	1.52631363938774e-151	0	Tmed8
Gm11744	2.57957000727426e-155	2.70681124151803	0.258	0.04	4.75414752340646e-151	0	Gm11744
Azin2	6.04126188849741e-155	0.801034388449019	0.946	0.748	1.11340456605007e-150	0	Azin2
Sh3gl3	6.73296505630837e-155	-3.36541808736733	0.108	0.468	1.24088545987763e-150	0	Sh3gl3
Lrrc8c	1.69098175960974e-153	1.01750845777838	0.876	0.586	3.11647938296074e-149	0	Lrrc8c
Rasd1	3.96817612103834e-153	1.66753045244342	0.509	0.186	7.31334859107366e-149	0	Rasd1
Gpsm3	1.55242909648146e-152	-2.97619842870874	0.135	0.49	2.86112682481534e-148	0	Gpsm3
Sub1	2.85668475988473e-152	0.488748175322733	0.994	0.946	5.26487001246755e-148	0	Sub1
Raly	3.65089370192597e-152	-1.03056557827348	0.796	0.854	6.72859709264957e-148	0	Raly
Plcxd3	2.78945319946612e-151	-2.49399195973369	0.267	0.576	5.14096224661607e-147	0	Plcxd3
B4galt6	3.22164691692945e-151	0.966813190275465	0.904	0.667	5.93749526790098e-147	0	B4galt6
P2rx2	4.27778231672647e-151	0.63954988833146	0.839	0.482	7.88395280972688e-147	0	P2rx2
Sv2c	4.35106597751715e-151	-3.9301428140454	0.039	0.393	8.01901459656411e-147	0	Sv2c
Grid2	2.67572156002214e-150	1.07974369487128	0.783	0.446	4.93135483512081e-146	0	Grid2
Hoxa5	9.4837285528296e-150	-0.900942334417615	0.994	0.93	1.7478511722865e-145	0	Hoxa5
Fhod3	1.27997700330555e-149	0.789968862483619	0.958	0.761	2.35899761709213e-145	0	Fhod3
Irf8	1.58200363246745e-149	2.46458297787473	0.22	0.028	2.91563269463751e-145	0	Irf8
Dusp15	7.01137087621591e-149	2.12436274703535	0.38	0.109	1.29219565248659e-144	0	Dusp15
Nav3	1.08893314772969e-148	1.34440303810752	0.641	0.306	2.00690379126582e-144	0	Nav3
Pirt	1.43530233241754e-148	0.721641834265081	0.992	0.816	2.64526219864553e-144	0	Pirt
Spats2l	3.10744336129322e-147	0.936183250358482	0.882	0.61	5.7270181148634e-143	0	Spats2l
Ifitm2	9.6298759644941e-147	-1.0840196254727	0.977	0.969	1.77478614025626e-142	0	Ifitm2
Kcnc1	1.87041506439832e-146	1.3160976522652	0.634	0.302	3.44717496368611e-142	0	Kcnc1
Sp5	6.99761007905214e-146	4.58669140241327	0.146	0.006	1.28965953756931e-141	0	Sp5
Tppp3	3.06911714833502e-145	0.41591873938524	0.999	0.987	5.65638290438144e-141	0	Tppp3
Tprgl	3.29218915271191e-145	0.49401063384428	0.992	0.946	6.06750460844804e-141	0	Tprgl
Cbln1	3.85856272468889e-145	-5.24032691596687	0.021	0.354	7.11133110160162e-141	0	Cbln1
Prmt2	4.79225485849909e-145	0.71491977100762	0.952	0.776	8.83212570421382e-141	0	Prmt2
Ell2	4.79286119474707e-145	1.81748945407838	0.44	0.146	8.83324318191885e-141	0	Ell2
Adamtsl1	1.35481614333344e-144	-5.09496381379487	0.017	0.351	2.49692615216354e-140	0	Adamtsl1
Smpd3	1.60974597636975e-144	0.719882740316308	0.984	0.84	2.96676183444946e-140	0	Smpd3
Angpt1	7.2102123033129e-144	3.18285294626033	0.213	0.027	1.32884212750057e-139	0	Angpt1
Flot1	2.08766447162705e-143	0.678409007868482	0.95	0.836	3.84756562120865e-139	0	Flot1
Nnat	2.15039687403013e-143	-4.18798510012369	0.126	0.468	3.96318143883753e-139	0	Nnat
Lsp1	3.43732966359177e-143	2.39862894509456	0.282	0.056	6.33499856999963e-139	0	Lsp1
Pdlim5	9.51669889013087e-143	0.941758343570968	0.886	0.595	1.75392760545112e-138	0	Pdlim5
Fam89a	1.25019837399524e-141	1.10989404289904	0.641	0.297	2.30411560327323e-137	0	Fam89a
Ret	3.25223596181382e-141	0.883628670704439	0.922	0.669	5.99387087762288e-137	0	Ret
Nsun7	7.57315502861855e-140	3.86027697435108	0.173	0.015	1.3957324717744e-135	0	Nsun7
Tmem8b	9.03076031702871e-140	1.23766713995843	0.644	0.307	1.66436912642839e-135	0	Tmem8b
Hcfc1r1	1.25454039946791e-139	0.536086915597965	0.986	0.936	2.31211795621936e-135	0	Hcfc1r1
Cacna1g	2.39909622338791e-139	3.05201201578543	0.215	0.03	4.42153433970392e-135	0	Cacna1g
Itm2c	2.79257748357483e-139	-0.853806396562127	0.933	0.941	5.14672030222841e-135	0	Itm2c
Acot7	2.85244324366167e-139	0.637330596366782	0.968	0.813	5.25705289806845e-135	0	Acot7
Wasf1	1.08674700266364e-138	1.43993296225713	0.605	0.291	2.00287472590908e-134	0	Wasf1
Il20ra	4.31715880536656e-138	4.49603445866566	0.14	0.006	7.95652367829058e-134	0	Il20ra
Tshz2	6.15592862019881e-138	-1.62450276410311	0.676	0.817	1.13453764470264e-133	0	Tshz2
Pten	7.16617186998355e-138	0.715570062502037	0.953	0.798	1.32072547563797e-133	0	Pten
1810041L15Rik	8.90298572228865e-138	-2.6012269159271	0.144	0.487	1.6408202686178e-133	0	1810041L15Rik
Basp1	7.41326514107888e-137	-1.67239950298163	0.652	0.751	1.36626476550084e-132	0	Basp1
Slc6a15	9.61196938081861e-137	1.35494657349948	0.57	0.254	1.77148595688487e-132	0	Slc6a15
Gm15601	1.51866355638175e-136	2.69892099104263	0.225	0.034	2.79889693441156e-132	0	Gm15601
Pcbd1	5.17423535516468e-136	0.690137636520154	0.963	0.774	9.53611575956851e-132	0	Pcbd1
Irs4	1.74026903674112e-135	3.99812031583245	0.16	0.012	3.20731583471388e-131	0	Irs4
Pi15	2.20392444834084e-135	-5.44092327188643	0.016	0.331	4.06183275829217e-131	0	Pi15
F2rl2	6.52230957264341e-135	3.32148841357684	0.202	0.026	1.20206165423818e-130	0	F2rl2
Wwc2	3.86271525370171e-134	0.96461200861337	0.833	0.562	7.11898421257225e-130	0	Wwc2
H2-D1	1.25202623883894e-133	-1.21442719454591	0.865	0.901	2.30748435818016e-129	0	H2-D1
Colq	1.71130807804229e-133	-4.5220963564483	0.025	0.341	3.15394078783193e-129	0	Colq
Rps29	5.17299474537442e-132	-0.451153073106529	0.997	0.991	9.53382931572505e-128	0	Rps29
Mt3	6.74318873281466e-132	-2.36940978611153	0.457	0.685	1.24276968345774e-127	0	Mt3
Rtn4rl1	2.6295184692908e-131	1.89544824952903	0.334	0.089	4.84620253890295e-127	0	Rtn4rl1
Pdlim1	5.56494550160691e-130	0.826587530551651	0.595	0.247	1.02561945594615e-125	0	Pdlim1
Pmp22	9.18309739818779e-130	-1.21672949021975	0.829	0.831	1.69244485048601e-125	0	Pmp22
Skap2	2.88072955628525e-129	-1.35979069745894	0.782	0.818	5.30918457223371e-125	0	Skap2
Chd3	3.76325865248264e-129	-0.989927626243278	0.841	0.874	6.9356856965255e-125	0	Chd3
Slc16a1	6.11606415712934e-129	1.5762208165794	0.432	0.153	1.12719062415894e-124	0	Slc16a1
Ttc9b	9.33278759535337e-129	0.726224504603085	0.932	0.744	1.72003275382363e-124	0	Ttc9b
Actn3	2.10724143053912e-128	3.32197658872801	0.165	0.016	3.88364595648359e-124	0	Actn3
Lix1	3.54050802750724e-128	0.598898213041141	0.983	0.796	6.52515629469584e-124	0	Lix1
Bok	7.79866943565874e-128	1.30089147688556	0.635	0.339	1.43729477699191e-123	0	Bok
Oprd1	8.24155133406323e-128	1.36708287592664	0.547	0.235	1.51891791086785e-123	0	Oprd1
Mycbp2	1.21015527116972e-127	0.588979673638491	0.988	0.895	2.2303161647658e-123	0	Mycbp2
Lrrtm4	1.93014858370545e-127	1.08225068955799	0.669	0.336	3.55726383976914e-123	0	Lrrtm4
Morf4l1	4.59945849217943e-127	0.340820791694624	0.999	0.984	8.47680200108668e-123	0	Morf4l1
Slc6a17	2.29162038280596e-126	-3.0489196558689	0.082	0.402	4.22345636551138e-122	0	Slc6a17
Higd1a	1.21079882762048e-125	-0.951013615146138	0.871	0.855	2.23150223930454e-121	0	Higd1a
Rnd1	5.56707047067629e-125	2.77739709300807	0.219	0.037	1.02601108774564e-120	0	Rnd1
Klhl4	8.09604298436843e-125	2.89123945775813	0.194	0.027	1.4921007220191e-120	0	Klhl4
Adcy2	8.54315905529039e-125	3.98565893656907	0.136	0.008	1.57450421389002e-120	0	Adcy2
Pgrmc1	1.93062457044643e-124	0.49120449660719	0.979	0.899	3.55814108333277e-120	0	Pgrmc1
Emb	3.07275172220843e-124	-2.13995710609797	0.209	0.521	5.66308142403013e-120	0	Emb
Cav2	4.36381287084752e-124	1.30009863579965	0.59	0.286	8.04250712097199e-120	0	Cav2
Begain	4.65265941827876e-124	1.19421187977654	0.594	0.275	8.57485130788776e-120	0	Begain
Tgfb1	8.28323841232131e-124	0.616511046723892	0.554	0.215	1.52660083939082e-119	0	Tgfb1
Rnf152	9.36792542090319e-124	2.15179256954715	0.257	0.054	1.72650865507246e-119	0	Rnf152
Stx3	9.70461666931333e-124	0.976865997726364	0.782	0.501	1.78856085215445e-119	0	Stx3
Stmn1	1.08897268009278e-123	0.417466731397268	0.997	0.961	2.006976649411e-119	0	Stmn1
RP23-291B1.2	1.16246079316389e-123	1.58022622293714	0.337	0.091	2.14241524180105e-119	0	RP23-291B1.2
Alad	2.01545872805894e-123	1.01672382892101	0.759	0.519	3.71449043581262e-119	0	Alad
Car8	2.75621474578053e-123	2.09686726529084	0.26	0.055	5.07970377647352e-119	0	Car8
Tbx2	5.4331823252879e-123	-2.83971803882089	0.123	0.444	1.00133550255056e-118	0	Tbx2
Rbp4	5.8388407887496e-123	0.888437101062364	0.784	0.472	1.07609835736655e-118	0	Rbp4
Hoxb2	7.75999119314041e-123	-0.964172801450444	0.755	0.825	1.43016637689578e-118	0	Hoxb2
Dync1li1	1.86869927424381e-122	0.742397161620564	0.904	0.709	3.44401276243133e-118	0	Dync1li1
Eya1	2.42147089231651e-122	1.99615339566869	0.258	0.054	4.46277085453933e-118	0	Eya1
Olfml3	2.74192728878611e-122	-2.94854920101262	0.311	0.583	5.0533719932328e-118	0	Olfml3
Rapgef3	1.07157751446636e-121	4.13516782788466	0.125	0.005	1.9749173591615e-117	0	Rapgef3
Meox2	1.22295476955022e-121	2.71096831230873	0.153	0.013	2.25390564028106e-117	0	Meox2
Sqle	1.27603204570325e-121	0.712734048727366	0.93	0.754	2.3517270602311e-117	0	Sqle
Ngef	2.03726276402362e-120	-3.75654087612268	0.054	0.353	3.75467527409553e-116	0	Ngef
Fkbp1a	2.30521653461853e-120	0.412559151253652	0.99	0.952	4.24851407330196e-116	0	Fkbp1a
H2afy	2.59708229139383e-120	0.496725012926652	0.992	0.924	4.78642266303882e-116	0	H2afy
Pcdh10	3.09960281307884e-120	-4.51035202384059	0.065	0.365	5.71256798450431e-116	0	Pcdh10
Gm16286	3.17013204508181e-120	0.582668613927898	0.952	0.845	5.84255335908578e-116	0	Gm16286
Slitrk5	3.31979080060499e-120	-2.61392056441061	0.098	0.416	6.11837444551501e-116	0	Slitrk5
Sdcbp	1.33441929583502e-119	0.495047139818748	0.984	0.907	2.45933476222394e-115	0	Sdcbp
Gng4	2.32723230734127e-119	0.977723787623168	0.791	0.519	4.28908914242995e-115	0	Gng4
Bend5	3.32968328512549e-119	-1.3831395203065	0.581	0.74	6.13660629448627e-115	0	Bend5
Plxna2	4.31673577077509e-119	-3.20564504243336	0.058	0.365	7.95574402553849e-115	0	Plxna2
Tspan7	1.1441738232779e-118	-0.899214528023129	0.804	0.859	2.10871235630116e-114	0	Tspan7
Flrt1	3.24117778639842e-118	-4.88689853192794	0.017	0.304	5.97349066033229e-114	0	Flrt1
Ddah2	6.61187050857756e-118	0.650470159746072	0.913	0.741	1.21856773473084e-113	0	Ddah2
Ier3	1.22531346765412e-117	1.10232583270109	0.7	0.417	2.25825272088654e-113	0	Ier3
Socs6	1.60873706589935e-117	1.29641666154013	0.563	0.271	2.96490241245249e-113	0	Socs6
AI413582	3.20010492280071e-117	0.946802530277217	0.782	0.52	5.89779337272171e-113	0	AI413582
Rgs22	7.84822550953647e-117	4.1103784114365	0.122	0.006	1.44642796140757e-112	0	Rgs22
Spon1	8.9375192326006e-117	0.868426849932608	0.764	0.427	1.64718479456829e-112	0	Spon1
Igfbp4	6.94116156158984e-116	-6.21295505408631	0.022	0.304	1.27925607580101e-111	0	Igfbp4
Arhgap22	7.34110895017806e-116	1.13332588002298	0.619	0.319	1.35296637951782e-111	0	Arhgap22
Fdps	8.34957417156736e-116	0.638081468413928	0.98	0.878	1.53882651981986e-111	0	Fdps
Acyp2	1.74607137359715e-115	0.593497124732373	0.955	0.837	3.21800954153955e-111	0	Acyp2
Cables1	4.57751435347587e-115	1.59942687768076	0.386	0.133	8.43635895345603e-111	0	Cables1
Neurl1a	5.52080359248958e-115	0.950631075594705	0.797	0.534	1.01748410209583e-110	0	Neurl1a
Tle1	1.98413207350778e-114	0.892245325848106	0.811	0.547	3.65675541147484e-110	0	Tle1
Ppp2r5b	2.56724419684461e-114	0.753158781146517	0.9	0.671	4.73143105478461e-110	0	Ppp2r5b
Syt6	2.93158968112799e-114	-1.56321146588711	0.278	0.593	5.40291978231888e-110	0	Syt6
Elavl2	5.16163291660863e-114	-1.9757150963334	0.252	0.546	9.51288946530971e-110	0	Elavl2
Fam101b	5.61110590300155e-114	1.551184096376	0.446	0.18	1.03412681792319e-109	0	Fam101b
Gm15934	5.99091378804596e-114	2.8347109896668	0.169	0.021	1.10412541113687e-109	0	Gm15934
Fat3	1.02057312383113e-113	2.45038977798449	0.229	0.046	1.88091626722077e-109	0	Fat3
Klf7	2.25701795530543e-113	0.703190667417239	0.932	0.73	4.15968409162791e-109	0	Klf7
Cdc42ep3	2.65875059734632e-113	1.00291863646877	0.728	0.467	4.90007735090926e-109	0	Cdc42ep3
Styk1	2.95200507943388e-113	2.67646994880503	0.18	0.025	5.44054536139664e-109	0	Styk1
St3gal6	4.11679275475318e-113	-3.08457609552302	0.078	0.373	7.58724904701012e-109	0	St3gal6
Atp2b1	4.56593846126673e-113	0.600538547611377	0.97	0.82	8.41502458411458e-109	0	Atp2b1
Tyms	4.8046233292863e-113	1.28752243847851	0.527	0.24	8.85492079587465e-109	0	Tyms
Lmna	4.82092428560736e-113	0.526423505439852	0.969	0.892	8.88496345837436e-109	0	Lmna
Cbr3	1.87623108596212e-112	1.19999913415161	0.592	0.3	3.4578938914282e-108	0	Cbr3
Pqlc1	1.9229690480809e-112	1.36885016011517	0.503	0.224	3.54403195561311e-108	0	Pqlc1
Acadl	2.97177197019737e-112	-0.988020620319669	0.702	0.804	5.47697574107374e-108	0	Acadl
Eif2b3	4.65740154202794e-112	0.998924855666535	0.756	0.519	8.58359104195749e-108	0	Eif2b3
Hspb1	5.66636578414572e-112	-1.87887399478455	0.417	0.65	1.04431121401806e-107	0	Hspb1
Nxph4	5.89911282125333e-112	-1.89118618020198	0.174	0.489	1.08720649295699e-107	0	Nxph4
Spin2c	6.21734369878493e-112	1.62502801523179	0.446	0.184	1.14585644368606e-107	0	Spin2c
Ar	6.89164003019641e-112	4.0660894594566	0.116	0.005	1.2701292575652e-107	0	Ar
Gda	1.88745464486075e-111	-5.19398723724238	0.016	0.287	3.47857891047835e-107	0	Gda
Stac	4.60817591209379e-111	-4.01474488936603	0.023	0.3	8.49286820598886e-107	0	Stac
Ppia	6.07789159109131e-111	0.306248445611018	1	0.998	1.12015542023813e-106	0	Ppia
Srcin1	1.28178574212175e-110	0.937619809300935	0.714	0.406	2.36233112273038e-106	0	Srcin1
Gnai2	1.43063746101856e-110	0.429290598449729	0.994	0.952	2.6366648406572e-106	0	Gnai2
Sdc2	1.77096110266423e-110	0.876457060435166	0.655	0.348	3.26388131221017e-106	0	Sdc2
Spry4	2.13233191435962e-110	2.00475329178107	0.28	0.073	3.92988771816479e-106	0	Spry4
Frmd4a	2.35872752831345e-110	0.799645119658886	0.87	0.631	4.34713483468169e-106	0	Frmd4a
Hist1h2bc	7.09007913032649e-110	-2.39448783163336	0.22	0.505	1.30670158371917e-105	0	Hist1h2bc
Aqp1	7.20947794674453e-110	-3.91021920400209	0.036	0.316	1.32870678558502e-105	0	Aqp1
Spop	1.96212051401105e-109	0.59597266976528	0.947	0.832	3.61618810732237e-105	0	Spop
6030419C18Rik	5.23089230954985e-109	-4.93405870039368	0.017	0.284	9.64053452650037e-105	0	6030419C18Rik
Cdh12	1.17757677867977e-107	1.53239782440157	0.411	0.157	2.17027400310682e-103	0	Cdh12
Kcnip4	1.50165227754144e-107	-4.40896874164167	0.034	0.304	2.76754514750888e-103	0	Kcnip4
Sox4	3.79815244522446e-107	-1.59362083546455	0.379	0.655	6.99999495654867e-103	0	Sox4
Exph5	4.68391202106174e-107	4.11920929380328	0.134	0.012	8.63244985481679e-103	0	Exph5
Gaa	5.31162099456328e-107	-0.849084780006841	0.805	0.857	9.78931749298013e-103	0	Gaa
Scube1	1.16049523083422e-106	-2.96967264176716	0.138	0.42	2.13879271042746e-102	0	Scube1
Mllt4	1.26899540789072e-106	0.695691903645469	0.893	0.694	2.33875853674259e-102	0	Mllt4
Gpc4	2.94387592926157e-106	2.29522400726777	0.17	0.023	5.42556333762908e-102	0	Gpc4
Rragd	1.20359815444772e-105	1.14600623551893	0.574	0.293	2.21823139864714e-101	0	Rragd
Lrrk2	1.26624639707488e-105	1.52972224456682	0.341	0.11	2.333692109809e-101	0	Lrrk2
1600015I10Rik	4.22582054377978e-105	4.50684551320732	0.098	0.002	7.78818726218613e-101	0	1600015I10Rik
Penk	5.86038084383934e-105	-4.52021975189024	0.122	0.398	1.08006818951959e-100	0	Penk
Id4	9.7843804748436e-105	-3.07835233450787	0.168	0.433	1.80326132151368e-100	0	Id4
Gas7	1.01553529117479e-104	-4.22189114324815	0.054	0.327	1.87163154163513e-100	0	Gas7
Osbpl3	1.44101182971232e-104	1.17169871651668	0.57	0.288	2.65578480215981e-100	0	Osbpl3
Mmgt2	1.50248054311913e-104	-1.39528841014159	0.42	0.652	2.76907164096856e-100	0	Mmgt2
Adgrl3	1.68519947920981e-104	0.890028793286033	0.65	0.324	3.10582264018368e-100	0	Adgrl3
Cd47	1.7543887731387e-104	-0.670590425827971	0.928	0.902	3.23333850889463e-100	0	Cd47
Ifngr2	2.47112563717349e-104	0.784896298530977	0.825	0.584	4.55428454931074e-100	0	Ifngr2
Garnl3	2.99331146220139e-104	0.731927022106614	0.885	0.636	5.51667302483717e-100	0	Garnl3
Rbfa	8.96377718608949e-104	0.889787075515801	0.778	0.572	1.65202413539629e-99	0	Rbfa
Pcdh20	1.98088627370311e-103	2.06847377550905	0.282	0.079	3.65077340243484e-99	0	Pcdh20
Elavl4	2.95369242231982e-103	0.493984395757818	0.999	0.875	5.44365513433543e-99	0	Elavl4
Fam162a	5.99247004353968e-103	0.575244910387386	0.946	0.826	1.10441222902436e-98	0	Fam162a
Plcl1	2.25927439918431e-102	-3.10568681218957	0.068	0.345	4.16384271769669e-98	0	Plcl1
Cenpw	2.89290081417164e-102	1.85899804065657	0.302	0.092	5.33161620051833e-98	0	Cenpw
Ehd3	3.35372017873505e-102	0.812086266772297	0.858	0.627	6.18090628940871e-98	0	Ehd3
Ncoa7	3.53783998334939e-102	0.575480877618338	0.97	0.819	6.52023908931293e-98	0	Ncoa7
Anxa2	9.3769805706204e-102	-1.27497691803427	0.641	0.774	1.72817751916534e-97	0	Anxa2
Folr1	9.83591752818526e-102	-3.69217196163932	0.052	0.316	1.81275960044454e-97	0	Folr1
Sox9	1.04138037500698e-101	3.19526812080366	0.14	0.015	1.91926403113787e-97	0	Sox9
Gm13582	1.57861104547751e-101	5.087762419886	0.101	0.004	2.90938015681504e-97	0	Gm13582
Nell2	5.61313262677794e-101	-2.50139085793798	0.155	0.44	1.03450034311517e-96	0	Nell2
Atp6ap2	8.40500540814974e-101	0.468983014391134	0.986	0.9	1.549042496722e-96	0	Atp6ap2
Plekha7	1.02492190211897e-100	1.12575147110699	0.47	0.194	1.88893106560526e-96	0	Plekha7
Nipsnap3b	1.15049111401804e-100	0.897275757746306	0.758	0.502	2.12035512313525e-96	0	Nipsnap3b
Ctsz	2.50683505723734e-100	-1.34929688605142	0.469	0.697	4.62009701048841e-96	0	Ctsz
Insm1	2.59753379098111e-100	1.32933865238288	0.457	0.192	4.78725477677819e-96	0	Insm1
Mbp	4.97634341661182e-100	-2.14917967136788	0.261	0.539	9.17140091681559e-96	0	Mbp
Tuba1b	7.19835691232187e-100	0.403941970411889	0.998	0.956	1.32665717894092e-95	0	Tuba1b
Selm	8.15657387111236e-100	-0.56634376825395	0.955	0.946	1.50325656444601e-95	0	Selm
Chst2	1.90695617822826e-99	1.89595528922657	0.282	0.081	3.51452023647468e-95	0	Chst2
Pde1c	4.29036150019489e-99	1.84262142954094	0.284	0.083	7.90713624485919e-95	0	Pde1c
Kcnk10	8.00748915120716e-99	1.48233053352101	0.443	0.189	1.47578025056748e-94	0	Kcnk10
Slc25a4	1.05685795380549e-98	0.334728157631346	0.999	0.986	1.94778920886352e-94	0	Slc25a4
Rnf182	1.30120482000693e-98	2.29992540219143	0.218	0.049	2.39812048327278e-94	0	Rnf182
Slc29a1	1.32349049685259e-98	0.658925920091878	0.9	0.657	2.43919298569932e-94	0	Slc29a1
Zdbf2	1.51849165835836e-98	-3.21532277104253	0.059	0.323	2.79858012635446e-94	0	Zdbf2
Tmc3	1.96628183118847e-98	0.967565394975108	0.755	0.501	3.62385741488035e-94	0	Tmc3
Nrtn	2.43353244206709e-98	1.94965703290626	0.163	0.024	4.48500029072965e-94	0	Nrtn
Tle4	4.8743192759261e-98	0.731945968511432	0.851	0.608	8.9833704255318e-94	0	Tle4
Cd200	3.33296623137141e-97	0.448679335653122	0.981	0.824	6.14265676441752e-93	0	Cd200
2510009E07Rik	6.11852782111213e-97	1.27300556567467	0.396	0.15	1.12764467743097e-92	0	2510009E07Rik
Cnst	6.16486881423516e-97	1.08877524036783	0.553	0.283	1.13618532246354e-92	0	Cnst
Syndig1	7.28308635776204e-97	-2.77442028975783	0.058	0.324	1.34227281573554e-92	0	Syndig1
Cadm1	1.31880992976124e-96	0.476374387542688	0.993	0.886	2.43056670054997e-92	0	Cadm1
Htr2c	1.53796634395322e-96	2.32097327312007	0.207	0.044	2.83447197190578e-92	0	Htr2c
Tiparp	1.84084784938588e-96	1.13556178207293	0.541	0.27	3.39268258641817e-92	0	Tiparp
Aif1l	1.90125163103863e-96	1.69228135018017	0.228	0.052	3.5040067560042e-92	0	Aif1l
Prokr1	4.19057467148668e-96	3.61494602349408	0.105	0.006	7.72322911954995e-92	0	Prokr1
Sorbs2	4.31212403812399e-96	-3.98433248829861	0.073	0.334	7.94724460226251e-92	0	Sorbs2
Lingo2	4.53838230995062e-96	-3.13686842102246	0.071	0.331	8.364238597239e-92	0	Lingo2
Kcnq4	4.69126534733571e-96	1.4990435597658	0.333	0.112	8.64600203513971e-92	0	Kcnq4
Phox2a	9.41901142518856e-96	-0.745119068864476	0.961	0.825	1.73592380566225e-91	0	Phox2a
Emid1	1.41836172488026e-95	2.43478183167247	0.124	0.011	2.61404065895432e-91	0	Emid1
Meis1	2.40333234432551e-95	-2.50585390425451	0.129	0.398	4.42934151059191e-91	0	Meis1
Arhgap42	3.23317897416655e-95	0.883259236651307	0.607	0.323	5.95874884938895e-91	0	Arhgap42
Galns	4.78962334167549e-95	1.59500908034082	0.34	0.118	8.82727581870793e-91	0	Galns
Scn7a	6.68297883977819e-95	-4.65344799715752	0.107	0.369	1.23167300017112e-90	0	Scn7a
Shfm1	1.35896947459003e-94	-0.397038357224237	0.983	0.959	2.50458074166943e-90	0	Shfm1
Clic1	1.84324945872188e-94	0.437307255698433	0.974	0.914	3.39710875242443e-90	0	Clic1
C130080G10Rik	2.76628356961424e-94	3.31904739146215	0.134	0.015	5.09826061879904e-90	0	C130080G10Rik
Myh10	3.50020322625842e-94	-3.61781305150734	0.025	0.27	6.45087454599426e-90	0	Myh10
Kcng3	5.14853465963507e-94	1.7751491664182	0.282	0.084	9.48874937770743e-90	0	Kcng3
Ctsb	7.66866997998883e-94	0.37112189472526	0.997	0.971	1.41333587731194e-89	0	Ctsb
Plppr4	8.65972343803543e-94	-2.22344685673895	0.147	0.42	1.59598702962993e-89	0	Plppr4
Timp3	9.794919615302e-94	-4.05402384846444	0.142	0.396	1.80520368510016e-89	0	Timp3
Actn1	1.26180361152542e-93	0.635899345693991	0.893	0.645	2.32550405604135e-89	0	Actn1
Rsrp1	2.00314590852377e-93	-0.678252935181943	0.975	0.957	3.69179790940931e-89	0	Rsrp1
Eef2k	3.74063460845623e-93	1.22178579885951	0.514	0.261	6.89398958338483e-89	0	Eef2k
Lbh	4.46663358086402e-93	-1.75617632323297	0.314	0.568	8.23200568953239e-89	0	Lbh
Ctsf	9.33101878397911e-93	0.832930670855307	0.791	0.593	1.71970676188735e-88	0	Ctsf
Rplp1	1.35265364285487e-92	-0.395261261591028	0.998	0.991	2.49294066378153e-88	0	Rplp1
Ncam2	1.68989476504153e-92	0.672814442274055	0.898	0.68	3.11447605197154e-88	0	Ncam2
Pdrg1	3.09568572404961e-92	0.691391546949295	0.886	0.701	5.70534878942343e-88	0	Pdrg1
Atxn10	3.75943516963749e-92	0.412374807027542	0.988	0.912	6.9286390176419e-88	0	Atxn10
Anxa4	3.89526199874406e-92	0.976411699239311	0.555	0.267	7.17896786368531e-88	0	Anxa4
Rpl28	4.24403152611728e-92	-0.422536958824248	0.988	0.98	7.82175010263415e-88	0	Rpl28
Lrrfip1	4.31157804557879e-92	0.460128953210981	0.995	0.871	7.94623833800171e-88	0	Lrrfip1
Fndc1	5.76022284468969e-92	1.38571222887789	0.218	0.05	1.06160907027631e-87	0	Fndc1
Kcnc4	5.85876568782021e-92	-2.28122781528257	0.125	0.395	1.07977051626526e-87	0	Kcnc4
Ms4a4c	8.21275801131156e-92	3.86339901156976	0.107	0.008	1.51361130148472e-87	0	Ms4a4c
Ephx4	1.0885527341728e-91	0.937415963994692	0.601	0.32	2.00620268908047e-87	0	Ephx4
Sobp	1.26742197691004e-91	0.868974837393	0.711	0.444	2.33585870344521e-87	0	Sobp
Lrrtm1	2.16656373643664e-91	-5.32842503511793	0.023	0.258	3.99297696625272e-87	0	Lrrtm1
Ppm1h	5.93912378794676e-91	0.628139148842125	0.899	0.688	1.09458051411859e-86	0	Ppm1h
Wrap73	1.01223251467868e-90	1.00725973385574	0.624	0.366	1.8655445245528e-86	0	Wrap73
Ap3s1	1.54429958888327e-90	0.586523789489005	0.923	0.75	2.84614414231187e-86	0	Ap3s1
Vldlr	1.84254322139218e-90	-3.95790602760092	0.023	0.258	3.39580715702579e-86	0	Vldlr
Snap25	2.04985707770003e-90	-0.398264313172613	0.997	0.896	3.77788659420115e-86	0	Snap25
Cryba4	3.72719420044766e-90	2.87792809940261	0.107	0.008	6.86921891142504e-86	0	Cryba4
Slc35f4	5.65725012374021e-90	-4.95834648996239	0.015	0.243	1.04263119780532e-85	0	Slc35f4
Frmd4b	9.68461735717513e-90	-2.72384989956947	0.085	0.342	1.78487497892738e-85	0	Frmd4b
Fzd5	1.12218259828107e-89	2.20275308254664	0.188	0.039	2.06818252863201e-85	0	Fzd5
Chn1	1.44216939036955e-89	0.586475800333115	0.91	0.71	2.65791818645108e-85	0	Chn1
Syne2	2.51072335954318e-89	-1.5095750589837	0.335	0.593	4.62726315163808e-85	0	Syne2
Pgm5	3.3888087835918e-89	-4.87488627164286	0.012	0.238	6.24557458815968e-85	0	Pgm5
Tle3	3.76730020812704e-89	-5.30233731760039	0.012	0.237	6.94313428357814e-85	0	Tle3
Cldn15	7.93368242703807e-89	3.69560671888084	0.109	0.009	1.46217767130312e-84	0	Cldn15
Fkbp14	8.3795953022553e-89	-4.23139915037488	0.023	0.254	1.54435941420565e-84	0	Fkbp14
Tgfb1i1	1.00449364266134e-88	0.770057298198511	0.804	0.532	1.85128178342485e-84	0	Tgfb1i1
Ly6c1	2.26401427842183e-88	-4.71789428076661	0.067	0.307	4.17257831513143e-84	0	Ly6c1
Aplp1	3.42702882349968e-88	0.459091614976137	0.972	0.808	6.31601412170992e-84	0	Aplp1
Ttl	3.71003129393051e-88	0.849964479646897	0.72	0.463	6.83758767471394e-84	0	Ttl
Cnga3	4.07759287766074e-88	1.11186714944872	0.472	0.212	7.51500367352875e-84	0	Cnga3
Mab21l2	4.33019410066943e-88	-1.08714018555307	0.714	0.756	7.98054772753376e-84	0	Mab21l2
Dab2ip	6.55338770100337e-88	0.642748680030907	0.855	0.617	1.20778935329492e-83	0	Dab2ip
Akap13	7.34296097637734e-88	0.540575798442303	0.989	0.882	1.35330770794634e-83	0	Akap13
Acly	8.10700118018608e-88	-1.12520503301615	0.656	0.749	1.49412031750829e-83	0	Acly
Tmem219	2.17083838389405e-87	0.767830651198138	0.735	0.494	4.00085514151674e-83	0	Tmem219
Zfp536	2.792203855586e-87	0.530622944577146	0.496	0.209	5.146031705845e-83	0	Zfp536
Mllt11	4.52053308411141e-87	0.466331171675664	0.99	0.842	8.33134247401732e-83	0	Mllt11
Cd24a	1.50513868401907e-86	-1.59890668204259	0.488	0.649	2.77397059464715e-82	0	Cd24a
Hs3st5	1.60749692394994e-86	0.946840105390293	0.643	0.378	2.96261683083974e-82	0	Hs3st5
Vsir	1.7236410499679e-86	-4.78154632742973	0.014	0.235	3.17667045509084e-82	0	Vsir
2810428I15Rik	1.9916425334354e-86	0.50650939869239	0.95	0.888	3.67059718912145e-82	0	2810428I15Rik
Tm4sf4	2.90089167035652e-86	-1.16011791079632	0.974	0.869	5.34634334846707e-82	0	Tm4sf4
Dek	4.72410549526507e-86	0.463854565842307	0.97	0.869	8.70652642777352e-82	0	Dek
Cdc25a	5.11405299110456e-86	1.1410691051637	0.499	0.251	9.4251996626057e-82	0	Cdc25a
Slit2	7.44648556662502e-86	0.771317187238166	0.707	0.438	1.37238728992899e-81	0	Slit2
Fabp5	9.65240392318678e-86	0.502193262507653	0.993	0.922	1.77893804304332e-81	0	Fabp5
Tln2	9.75838468923238e-86	-1.13065915800058	0.587	0.737	1.79847029822553e-81	0	Tln2
Litaf	1.0926135256924e-85	0.446025711315026	0.532	0.239	2.01368672785108e-81	0	Litaf
Ndst4	1.69099517589184e-85	0.338549179133725	0.918	0.564	3.11650410916866e-81	0	Ndst4
Coch	2.15811202640077e-85	2.62953501699899	0.196	0.046	3.97740046465662e-81	0	Coch
Abhd16a	2.48162953945224e-85	0.578562893223434	0.912	0.76	4.57364324121048e-81	0	Abhd16a
1500009L16Rik	4.64960289210526e-85	0.66942871572011	0.77	0.525	8.56921813015e-81	0	1500009L16Rik
Cit	6.57553341082435e-85	1.1317176013835	0.459	0.21	1.21187080761493e-80	0	Cit
Bmp2k	8.76166272133732e-85	0.818667324950737	0.7	0.428	1.61477443954247e-80	0	Bmp2k
Syp	9.91174561604424e-85	0.499294308284974	0.977	0.822	1.82673471703695e-80	0	Syp
Syn3	1.24520271593127e-84	0.987902576881652	0.592	0.331	2.29490860546133e-80	0	Syn3
Tpt1	1.63379382573264e-84	-0.49807553718665	0.999	0.993	3.01108202082525e-80	0	Tpt1
Prrc1	1.64967514916347e-84	1.08161457053808	0.591	0.335	3.04035129990828e-80	0	Prrc1
Msi2	1.77774654113621e-84	0.56666773787629	0.941	0.789	3.27638687531404e-80	0	Msi2
Tcf4	1.85098864027683e-84	0.420924576542197	0.996	0.93	3.41137206403019e-80	0	Tcf4
Arl6ip1	2.32340467238261e-84	0.370928935520309	0.989	0.937	4.28203481120114e-80	0	Arl6ip1
1700019D03Rik	2.4971631688002e-84	1.98390153980234	0.167	0.031	4.60227172009876e-80	0	1700019D03Rik
Lrrn2	4.04976633561914e-84	-1.95113061665325	0.244	0.494	7.46371935654607e-80	0	Lrrn2
Acadm	2.01535983622745e-83	0.741894607537142	0.786	0.565	3.7143081781672e-79	0	Acadm
Mblac2	2.87329876584346e-83	0.957161131992923	0.66	0.422	5.29548962544949e-79	0	Mblac2
Glipr2	3.51362457501626e-83	0.915267904726945	0.674	0.427	6.47561009175497e-79	0	Glipr2
Nagk	6.04758285795334e-83	0.617551230920389	0.87	0.674	1.1145695207208e-78	0	Nagk
Hmcn2	7.60623695224725e-83	0.863360087909793	0.516	0.25	1.40182947029917e-78	0	Hmcn2
Cobll1	8.78666855810104e-83	1.96513333588676	0.147	0.023	1.61938301525802e-78	0	Cobll1
Plxna4	1.40477569288661e-82	-3.97660510365678	0.032	0.256	2.58900160199002e-78	0	Plxna4
Pir	3.2971839261254e-82	1.36765158670811	0.429	0.2	6.0767099758491e-78	0	Pir
Idi1	7.8120835025622e-82	0.592554672279817	0.933	0.772	1.43976698952221e-77	0	Idi1
Csmd3	1.36852656713295e-81	-2.61480460743707	0.086	0.327	2.52219446322603e-77	0	Csmd3
Gm5148	3.29189072507749e-81	2.1617229383995	0.216	0.058	6.06695460631781e-77	0	Gm5148
Tuba1a	3.4375137024806e-81	0.364354178077633	1	0.998	6.33533775367175e-77	0	Tuba1a
Htr2b	4.45303210339038e-81	-4.63470485219773	0.025	0.239	8.20693816654847e-77	0	Htr2b
Fbln5	5.38849662946828e-81	-2.72919431252792	0.183	0.413	9.93099928811005e-77	0	Fbln5
Tmem158	6.95808286007434e-81	0.417772841543363	0.993	0.865	1.2823746711117e-76	0	Tmem158
Casp1	1.72413056784302e-80	-4.95861991674934	0.009	0.215	3.17757263653469e-76	0	Casp1
Msmo1	1.98064382157959e-80	0.53733834779365	0.953	0.841	3.65032656317119e-76	0	Msmo1
Fstl5	3.0223140638134e-80	0.484401914793291	0.955	0.711	5.5701248196081e-76	0	Fstl5
Trib2	3.06035588274882e-80	0.750488263095898	0.771	0.522	5.64023589190608e-76	0	Trib2
Abi3bp	3.15596673338133e-80	-5.67104820526358	0.009	0.214	5.8164466896218e-76	0	Abi3bp
Fgf1	4.04498547145912e-80	0.642245912997607	0.866	0.626	7.45490822389916e-76	0	Fgf1
Slc5a7	4.11401133082337e-80	-0.997510347414114	0.828	0.809	7.58212288270748e-76	0	Slc5a7
Nrg1	5.03442895267489e-80	1.09167316231866	0.51	0.265	9.27845255977982e-76	0	Nrg1
Smarca2	7.04620370185949e-80	-0.949520457433053	0.704	0.782	1.2986153422527e-75	0	Smarca2
Dad1	7.90618499926719e-80	-0.423215845475978	0.976	0.954	1.45710989536494e-75	0	Dad1
Rnf125	8.85798169906281e-80	1.31040026462764	0.372	0.153	1.63252602713728e-75	0	Rnf125
Pcdh7	1.07476915125305e-79	-1.40815292581465	0.46	0.642	1.98079954575937e-75	0	Pcdh7
Ptprr	1.10722267701541e-79	0.70546860316509	0.764	0.5	2.0406113937394e-75	0	Ptprr
Cdk14	1.5743631537184e-79	0.730035058447158	0.791	0.547	2.90155129230301e-75	0	Cdk14
Adm	1.62875665853261e-79	0.969751191187208	0.499	0.241	3.00179852167559e-75	0	Adm
Emp3	1.82996844262996e-79	-3.40874263171679	0.066	0.293	3.37263183976701e-75	0	Emp3
Ywhaq	2.86207224669629e-79	0.355297378834745	0.991	0.946	5.27479915066126e-75	0	Ywhaq
Atp8a1	3.1704074143679e-79	0.562054566534687	0.818	0.553	5.84306086468004e-75	0	Atp8a1
Tmem159	7.08146877615334e-79	0.682008938085042	0.776	0.549	1.30511469544506e-74	0	Tmem159
Vdac1	1.28688782096283e-78	0.347780075250845	0.99	0.933	2.3717342540345e-74	0	Vdac1
Ifi27	2.04977691101599e-78	-0.922312104290162	0.719	0.792	3.77773884700248e-74	0	Ifi27
Pja2	2.07752763411822e-78	0.47568737619652	0.964	0.875	3.82888342967989e-74	0	Pja2
Entpd2	2.8247227225693e-78	-6.73509913893165	0.025	0.232	5.20596397769521e-74	0	Entpd2
Adcyap1r1	4.03706295376641e-78	0.771865651751253	0.671	0.412	7.44030702379149e-74	0	Adcyap1r1
Tmem163	5.67236539240666e-78	-4.9650561762819	0.015	0.217	1.04541694182055e-73	0	Tmem163
Cacna1e	7.13198257833234e-78	-1.7715503495779	0.274	0.501	1.31442438918665e-73	0	Cacna1e
Cckar	7.24059334672362e-78	-4.42712854795133	0.017	0.223	1.33444135380116e-73	0	Cckar
Fermt2	8.40818643888824e-78	0.454209203924462	0.961	0.852	1.5496287606871e-73	0	Fermt2
Gm15577	8.50834920945778e-78	3.24836908818042	0.105	0.011	1.56808875930307e-73	0	Gm15577
6330403A02Rik	1.26909756654423e-77	-1.73792741706425	0.431	0.623	2.33894681514102e-73	0	6330403A02Rik
Dclk1	1.38969344188974e-77	-0.936524178335471	0.698	0.786	2.56120501340279e-73	0	Dclk1
Dok5	2.10379323997248e-77	1.45341666501636	0.411	0.195	3.87729094126928e-73	0	Dok5
Dut	2.73255881647411e-77	0.621075280373401	0.866	0.67	5.03610589876179e-73	0	Dut
Xrcc4	3.04123892861313e-77	0.924974495648033	0.6	0.353	5.60500334543399e-73	0	Xrcc4
Tmem132c	3.5971172593e-77	-4.63445185467435	0.016	0.218	6.62948710888989e-73	0	Tmem132c
Dusp23	5.53766218697912e-77	1.23310935997415	0.379	0.163	1.02059114106025e-72	0	Dusp23
Fkbp4	5.79039958343269e-77	0.44986307785962	0.958	0.865	1.06717064322665e-72	0	Fkbp4
Agpat4	1.25135309136399e-76	0.597734446134305	0.877	0.7	2.30624374738384e-72	0	Agpat4
Nfu1	1.37408423863395e-76	0.528503901129741	0.906	0.758	2.53243725180236e-72	0	Nfu1
Cngb1	1.39797146814479e-76	-2.98348841096436	0.038	0.254	2.57646141579085e-72	0	Cngb1
Arhgef15	2.67935831568793e-76	-2.10126799765872	0.121	0.358	4.93805737581285e-72	0	Arhgef15
Mafb	3.60297590172523e-76	-5.4278150291304	0.008	0.204	6.6402845868796e-72	0	Mafb
Gapdh	4.25316450789272e-76	0.37039140968569	0.999	0.985	7.83858218804629e-72	0	Gapdh
Kctd8	9.6417403359168e-76	-4.83990023212807	0.015	0.213	1.77697274390947e-71	0	Kctd8
Gls	1.19021184890254e-75	0.569341812917572	0.922	0.76	2.19356043752737e-71	0	Gls
Gria3	1.97410275806408e-75	0.685808874491602	0.3	0.102	3.6382713831121e-71	0	Gria3
Tpd52l1	2.42227493888339e-75	-1.58529372487177	0.521	0.617	4.4642527123621e-71	0	Tpd52l1
Rgcc	2.71196060501163e-75	-1.93153553332352	0.373	0.559	4.99814339503644e-71	0	Rgcc
Ccdc109b	5.25676721377729e-75	0.621810071112078	0.811	0.56	9.68822197499155e-71	0	Ccdc109b
Htr3b	1.03049617179175e-74	0.712061141121316	0.488	0.235	1.89920444461219e-70	0	Htr3b
Slc44a5	1.06878624120176e-74	2.27821258127185	0.135	0.023	1.96977304253485e-70	0	Slc44a5
Ebf1	1.10673106034951e-74	0.956829093600173	0.245	0.072	2.03970534422414e-70	0	Ebf1
Tsc22d1	1.13146663935244e-74	0.445771402387035	0.972	0.853	2.08529301632654e-70	0	Tsc22d1
Rab27b	1.30979873803255e-74	-2.70018004979988	0.134	0.357	2.413959074194e-70	0	Rab27b
Runx1t1	1.38337341381768e-74	-4.90245502075139	0.01	0.204	2.54955720166598e-70	0	Runx1t1
Slc39a12	1.52043035706287e-74	2.70892708555783	0.121	0.017	2.80215314806688e-70	0	Slc39a12
Mllt3	2.11779047101175e-74	0.994563920683595	0.49	0.254	3.90308783807465e-70	0	Mllt3
Stmn4	4.16675332664707e-74	0.621601496783157	0.924	0.74	7.67932638101055e-70	0	Stmn4
Eno1	4.49305853484423e-74	0.433584120268055	0.97	0.877	8.28070687971792e-70	0	Eno1
Sms	5.79099745454387e-74	0.532228303772436	0.924	0.744	1.06728083087244e-69	0	Sms
Shc1	6.07983552329809e-74	1.08690347938851	0.514	0.277	1.12051368694384e-69	0	Shc1
Bcl2	6.78337584884345e-74	-2.70025436611768	0.138	0.363	1.25017616894185e-69	0	Bcl2
Iqsec3	8.14370310072075e-74	-1.55768777811918	0.209	0.454	1.50088448146283e-69	0	Iqsec3
Gjc2	1.48918848025695e-73	3.3789879110867	0.096	0.009	2.74457436911356e-69	0	Gjc2
Tanc1	1.87437837822221e-73	0.424604489691735	0.275	0.088	3.45447935106353e-69	0	Tanc1
Nrp1	3.24822992677803e-73	-2.45447454013836	0.094	0.322	5.98648775505191e-69	0	Nrp1
Fibcd1	3.99755407202292e-73	1.00605093058174	0.324	0.123	7.36749215473824e-69	0	Fibcd1
Fgfr2	9.05580887229716e-73	-4.94712011609725	0.012	0.202	1.66898557516437e-68	0	Fgfr2
Grik1	1.00642092229584e-72	-2.93198795567972	0.056	0.268	1.85483375979124e-68	0	Grik1
Hpcal4	1.14128092816559e-72	0.737047404487854	0.745	0.503	2.10338075060918e-68	0	Hpcal4
Clmn	1.58404821878725e-72	0.74354922302327	0.539	0.287	2.91940086722491e-68	0	Clmn
Camk2b	1.99957619147048e-72	0.544935303801116	0.905	0.728	3.6852189208801e-68	0	Camk2b
Tm4sf1	3.47836971124511e-72	-0.923812836473136	0.935	0.831	6.41063537782473e-68	0	Tm4sf1
Coro1c	8.82909364195446e-72	0.69193575810238	0.822	0.606	1.62720195821221e-67	0	Coro1c
Spns2	9.5469375511874e-72	1.17015712177468	0.377	0.168	1.75950059068384e-67	0	Spns2
Impa2	1.47869686116384e-71	2.13434314070235	0.163	0.036	2.72523831512496e-67	0	Impa2
Matk	2.82238774064595e-71	-2.00424845180322	0.127	0.355	5.20166060601049e-67	0	Matk
Rsu1	3.17536271013553e-71	0.491573435011089	0.926	0.813	5.85219347477977e-67	0	Rsu1
Ptch2	3.18164343913536e-71	3.56405223991846	0.089	0.008	5.86376885832647e-67	0	Ptch2
Kcnj3	3.67006449854386e-71	1.24118106585799	0.402	0.194	6.76392887081634e-67	0	Kcnj3
Bace2	4.37293194782748e-71	-3.62449413333993	0.025	0.219	8.05931357984604e-67	0	Bace2
Nrsn2	4.96022072177095e-71	-2.25296533632809	0.157	0.376	9.14168679022386e-67	0	Nrsn2
Bsg	5.73023855566339e-71	-0.412505095152212	0.983	0.962	1.05608296580876e-66	0	Bsg
Gpr179	1.04612185630971e-70	1.72599965158163	0.223	0.068	1.9280025811788e-66	0	Gpr179
Sema3c	1.21578240692276e-70	-4.92049809970371	0.015	0.202	2.24068697595865e-66	0	Sema3c
Sema3d	1.81882224112529e-70	1.76001898031672	0.191	0.051	3.3520893903939e-66	0	Sema3d
Cyyr1	2.76184399569862e-70	-2.73242184471386	0.06	0.27	5.09007848407256e-66	0	Cyyr1
Polr2m	3.31654572134574e-70	0.439031300192061	0.958	0.855	6.1123937644402e-66	0	Polr2m
Oxr1	4.07005129647551e-70	0.543676578784972	0.89	0.699	7.50110453940437e-66	0	Oxr1
Phlda3	9.45472553216414e-70	0.454573033158661	0.849	0.664	1.74250591557785e-65	0	Phlda3
Lmo4	1.01903194159659e-69	-4.02817049974185	0.019	0.208	1.87807586836251e-65	0	Lmo4
Pafah1b3	1.56072584135994e-69	0.503122620318362	0.904	0.75	2.87641772562637e-65	0	Pafah1b3
Galk2	1.70171060714083e-69	0.944189258663328	0.527	0.302	3.13625264896054e-65	0	Galk2
Mfap2	2.97423564064288e-69	0.591324414456776	0.688	0.432	5.48151628570483e-65	0	Mfap2
Pak3	3.3917618843134e-69	0.614101860554404	0.759	0.514	6.2510171527896e-65	0	Pak3
Ldha	3.68690466477071e-69	0.364215324010141	0.997	0.939	6.79496529717242e-65	0	Ldha
Fam65b	4.39268388566975e-69	3.92244831588939	0.075	0.004	8.09571640128934e-65	0	Fam65b
Rbfox3	1.11803110549312e-68	0.800785457522562	0.404	0.181	2.06053132742383e-64	0	Rbfox3
Dnah11	1.26219964083122e-68	1.51703016813619	0.176	0.043	2.32623393805193e-64	0	Dnah11
Tspan3	1.28498022002078e-68	-0.542275849928793	0.984	0.963	2.3682185454983e-64	0	Tspan3
Carhsp1	1.31402166880419e-68	0.816178520841618	0.635	0.399	2.42174193560612e-64	0	Carhsp1
Tceal3	2.62068084351034e-68	0.541999290347997	0.884	0.725	4.82991479458956e-64	0	Tceal3
Ppp1r14b	2.62712793655135e-68	0.32627249257044	0.936	0.804	4.84179678706414e-64	0	Ppp1r14b
Pcdh15	3.01125683707918e-68	0.746614665372155	0.678	0.448	5.54974635073693e-64	0	Pcdh15
Chst8	4.44740324005785e-68	0.798642073910195	0.425	0.193	8.19656417142662e-64	0	Chst8
Ccnjl	4.87137125018871e-68	1.95791648361619	0.133	0.024	8.9779372140978e-64	0	Ccnjl
Shf	6.14073286061272e-68	-1.07429870870431	0.585	0.68	1.13173706621092e-63	0	Shf
Cbln2	6.14767011508494e-68	-4.46288370979715	0.039	0.234	1.13301560221015e-63	0	Cbln2
Thsd7a	1.42624896432625e-67	1.09837988489219	0.323	0.13	2.62857684125328e-63	0	Thsd7a
Ap2m1	1.69563337394396e-67	0.361668651168144	0.971	0.916	3.12505230817872e-63	0	Ap2m1
Gpr176	2.4742364106612e-67	2.02233866445202	0.2	0.059	4.56001770484859e-63	0	Gpr176
Gcgr	2.52274262653487e-67	-4.10536446717429	0.025	0.21	4.64941466070376e-63	0	Gcgr
Serpinf1	2.8624111864075e-67	-3.67180606480939	0.05	0.249	5.27542381654903e-63	0	Serpinf1
Optc	3.60895321671023e-67	2.82477676961482	0.105	0.014	6.65130077839695e-63	0	Optc
Lrrc3b	3.90188705141854e-67	1.62793923905557	0.24	0.082	7.19117783576437e-63	0	Lrrc3b
Caln1	4.69418602036753e-67	-2.99476329035093	0.05	0.248	8.65138483553736e-63	0	Caln1
Klf9	5.07700976630104e-67	-1.23740957752609	0.568	0.713	9.35692899929282e-63	0	Klf9
2010111I01Rik	5.60381699205063e-67	0.419226903697608	0.975	0.853	1.03278347163493e-62	0	2010111I01Rik
Hsd17b12	7.12368220536359e-67	0.463932672608174	0.935	0.8	1.31289463044851e-62	0	Hsd17b12
Neto2	1.37556127340975e-66	1.34023637490734	0.339	0.15	2.53515942689418e-62	0	Neto2
Pbx4	1.39984012988913e-66	1.15868388503829	0.366	0.168	2.57990535938566e-62	0	Pbx4
Mdga1	1.58069612163561e-66	-3.9822880503729	0.02	0.202	2.91322295217443e-62	0	Mdga1
Ankrd29	2.00854499624615e-66	0.767582856618997	0.485	0.25	3.70174842808165e-62	0	Ankrd29
Cotl1	2.21236272382062e-66	0.517920284838539	0.648	0.381	4.0773845000014e-62	0	Cotl1
Abcb1a	2.4029334664736e-66	1.69626236365187	0.22	0.07	4.42860637871084e-62	0	Abcb1a
Erbb2ip	2.52924444538528e-66	0.647955909022206	0.716	0.461	4.66139751284506e-62	0	Erbb2ip
Acbd6	3.94860064351495e-66	0.559130534608985	0.883	0.76	7.27727098599805e-62	0	Acbd6
Prep	7.44373405569504e-66	1.21181608463039	0.358	0.162	1.3718801864646e-61	0	Prep
Ctnna1	7.74998347553182e-66	-1.78462324481197	0.256	0.473	1.42832195454051e-61	0	Ctnna1
Smyd2	9.15588147403448e-66	0.621178287884737	0.8	0.598	1.68742895566455e-61	0	Smyd2
Ptprz1	1.28301345703781e-65	-0.409007930405326	0.599	0.282	2.36459380132068e-61	0	Ptprz1
Paics	1.299623224474e-65	0.488185002472453	0.915	0.798	2.39520560270558e-61	0	Paics
Trps1	1.79491981371831e-65	-2.48080366281046	0.091	0.3	3.30803721668284e-61	0	Trps1
Prkcb	1.7962921621705e-65	-1.32737443650196	0.402	0.576	3.31056645488023e-61	0	Prkcb
Plscr1	2.33784931480152e-65	-1.80420000182277	0.186	0.398	4.30865628717921e-61	0	Plscr1
Pmepa1	2.74766331813983e-65	-3.13148349799195	0.419	0.638	5.06394349533171e-61	0	Pmepa1
Fxyd7	2.85547667626432e-65	-0.658203494554507	0.99	0.911	5.26264351435514e-61	0	Fxyd7
Lrrc73	2.99816747344926e-65	0.734739002645631	0.703	0.512	5.52562265356698e-61	0	Lrrc73
Iqcj	3.49948621063393e-65	2.06096016301898	0.183	0.051	6.44955308619832e-61	0	Iqcj
Gnal	3.96554641125842e-65	1.78194061401095	0.227	0.076	7.30850203594927e-61	0	Gnal
Mettl24	3.97933060327306e-65	2.03271228025034	0.11	0.017	7.33390630183226e-61	0	Mettl24
Eml4	5.09598914462535e-65	0.741217624557032	0.683	0.459	9.39190799354452e-61	0	Eml4
Tmem117	5.12262380362085e-65	-2.06063641523348	0.134	0.346	9.44099567007323e-61	0	Tmem117
Ppp2r5c	5.7222413429434e-65	0.680188939323032	0.77	0.553	1.05460907950447e-60	0	Ppp2r5c
Greb1l	6.5962551257219e-65	1.86994611929405	0.169	0.043	1.21568981967055e-60	0	Greb1l
Col18a1	6.83039740197855e-65	-6.43681749820837	0.033	0.215	1.25884224118465e-60	0	Col18a1
Tmem47	6.94415428516337e-65	0.495977002948894	0.817	0.595	1.27980763475561e-60	0	Tmem47
Acot9	8.12848319857592e-65	0.717413666980371	0.732	0.535	1.49807945349754e-60	0	Acot9
Ogfrl1	8.34078086685356e-65	-1.30293453672365	0.457	0.609	1.53720591376111e-60	0	Ogfrl1
Ramp1	1.84398807447067e-64	-0.616619536154926	0.953	0.92	3.39847002124944e-60	0	Ramp1
Col5a2	2.06817571658382e-64	-0.552696579798885	0.353	0.131	3.81164784566397e-60	0	Col5a2
Cystm1	2.35363468597123e-64	0.364314398143909	0.99	0.871	4.33774872624497e-60	0	Cystm1
Strbp	3.78564518274805e-64	0.58064934870928	0.844	0.666	6.97694407180465e-60	0	Strbp
Clu	4.43978617389674e-64	-1.98507147853264	0.187	0.394	8.18252591849169e-60	0	Clu
Ina	4.61919006309857e-64	0.441154413879695	0.96	0.807	8.51316728629067e-60	0	Ina
Cgref1	6.19154189523687e-64	1.15495735585014	0.401	0.199	1.14110117129215e-59	0	Cgref1
Rrad	9.54761904024426e-64	0.901705211678028	0.207	0.061	1.75962618911702e-59	0	Rrad
Cct7	9.91263199499392e-64	-0.581422260573005	0.961	0.927	1.82689807667738e-59	0	Cct7
Afap1l1	1.00370244701791e-63	1.37364474814806	0.148	0.032	1.849823609854e-59	0	Afap1l1
Sorcs2	1.48714467246492e-63	0.747148543378994	0.168	0.041	2.74080763135284e-59	0	Sorcs2
Klhl13	1.78572578758173e-63	-2.09556666509287	0.094	0.303	3.29109262651313e-59	0	Klhl13
Sgcz	2.14084155195786e-63	-3.96385063611628	0.028	0.207	3.94557098025833e-59	0	Sgcz
Cdc37	2.36417555849727e-63	0.433295922249221	0.935	0.862	4.35717555431048e-59	0	Cdc37
Rftn1	2.59288764589264e-63	0.826454917967764	0.556	0.323	4.77869193138014e-59	0	Rftn1
Dner	4.22141509813584e-63	0.494466845367889	0.911	0.73	7.78006802586436e-59	0	Dner
Pmf1	4.45537750822114e-63	1.08960321337922	0.346	0.157	8.21126074765157e-59	0	Pmf1
Fdft1	4.88848973782727e-63	0.507882202670907	0.907	0.748	9.00948658681566e-59	0	Fdft1
Map4	5.95087351113803e-63	0.372778556413861	0.979	0.904	1.09674598810274e-58	0	Map4
Kcnh1	6.11472466876448e-63	-2.88161284898391	0.054	0.244	1.12694375645329e-58	0	Kcnh1
Creg2	6.37685259792697e-63	0.709685369347766	0.59	0.354	1.17525393379794e-58	0	Creg2
Adrb2	8.44470495941558e-63	-2.21349211395111	0.084	0.288	1.55635912402029e-58	0	Adrb2
Synpr	8.5804303859532e-63	-3.49800153774847	0.036	0.217	1.58137332013117e-58	0	Synpr
Pitpnm3	1.20674752611754e-62	1.30176318653928	0.325	0.143	2.22403569063462e-58	0	Pitpnm3
Itpka	1.57831385906386e-62	1.90180169094499	0.203	0.065	2.90883244225469e-58	0	Itpka
Loxl1	1.65721679455252e-62	-6.43490659668426	0.008	0.172	3.05425055236029e-58	0	Loxl1
Sertad4	1.79345871728609e-62	-1.96893615029224	0.125	0.333	3.30534441595826e-58	0	Sertad4
Parm1	1.81314443485961e-62	-0.955080978897875	0.241	0.479	3.34162519344626e-58	0	Parm1
Fgf12	1.93978853795189e-62	0.864253130538514	0.47	0.246	3.57503027544534e-58	0	Fgf12
Plcd4	2.59949094437699e-62	-2.91317242440654	0.056	0.245	4.79086181048679e-58	0	Plcd4
Cst12	3.14862469577064e-62	-4.45323935241456	0.025	0.198	5.8029153143053e-58	0	Cst12
Syne1	3.7381745041291e-62	0.736017819714468	0.599	0.359	6.88945561110993e-58	0	Syne1
Aplp2	3.87166760356514e-62	0.29639937659469	0.987	0.931	7.13548339337054e-58	0	Aplp2
Optn	4.53239459944132e-62	1.10833245816315	0.368	0.174	8.35320324677035e-58	0	Optn
Akap12	5.66995867885477e-62	0.489752818089019	0.907	0.744	1.04497338451293e-57	0	Akap12
Dnajc15	6.65005527316957e-62	-0.937419961314152	0.669	0.726	1.22560518684515e-57	0	Dnajc15
Avpr1a	7.27394980110621e-62	-4.25787954980063	0.016	0.185	1.34058894834387e-57	0	Avpr1a
Fbll1	7.36924702165435e-62	0.694621348884139	0.722	0.508	1.3581522260909e-57	0	Fbll1
Col5a3	1.19614376150951e-61	-3.7932477871257	0.043	0.225	2.20449295246203e-57	0	Col5a3
Pwwp2b	1.24838242423293e-61	1.34457268005398	0.311	0.134	2.30076880786128e-57	0	Pwwp2b
Pde1b	1.45683189961731e-61	-2.88872509338944	0.037	0.219	2.6849411909947e-57	0	Pde1b
Slit1	2.35813904425228e-61	-2.43034178937964	0.068	0.264	4.34605025855695e-57	0	Slit1
Rnf149	2.55106977772234e-61	0.7984177239683	0.548	0.329	4.70162160034227e-57	0	Rnf149
Fos	3.04036664062727e-61	-1.09939500648239	0.635	0.75	5.60339571867606e-57	0	Fos
Sstr1	3.19288914227062e-61	-2.13595725235901	0.114	0.314	5.88449468920475e-57	0	Sstr1
Tmtc2	3.39030285600533e-61	0.979139179331276	0.411	0.205	6.24832816361783e-57	0	Tmtc2
Tmem204	4.22821591292851e-61	3.25218061302634	0.066	0.004	7.79260192752725e-57	0	Tmem204
Trim35	4.86825323474195e-61	0.549649235750415	0.853	0.671	8.97219071162942e-57	0	Trim35
Cited2	5.98032155021699e-61	0.405045697568637	0.961	0.845	1.10217326170499e-56	0	Cited2
Rab37	7.561608007398e-61	1.19858033640859	0.317	0.137	1.39360435576345e-56	0	Rab37
Maged1	7.65790371671801e-61	0.33609278782517	0.983	0.912	1.41135165499113e-56	0	Maged1
Ttyh1	9.6868777094841e-61	-3.22862193652661	0.207	0.415	1.78529156185792e-56	0	Ttyh1
Sh3bp4	1.52975304694859e-60	0.94349402738584	0.399	0.195	2.81933486552625e-56	0	Sh3bp4
Nln	1.89502038367948e-60	1.10747752423743	0.371	0.18	3.49252256712128e-56	0	Nln
Trpm3	3.73049745598718e-60	1.11218074549841	0.367	0.174	6.87530681138438e-56	0	Trpm3
Ptger3	4.92451153064084e-60	-3.74616306669014	0.019	0.187	9.07587475097107e-56	0	Ptger3
Dpysl5	7.35656854189794e-60	0.651205762613993	0.753	0.552	1.35581558227179e-55	0	Dpysl5
Csgalnact1	1.29984598348854e-59	2.03040688052154	0.122	0.024	2.39561614756939e-55	0	Csgalnact1
Nsdhl	1.30648360736668e-59	0.649706702081975	0.748	0.556	2.40784928837678e-55	0	Nsdhl
Stbd1	1.61232398655153e-59	0.946173428587425	0.317	0.14	2.97151310721447e-55	0	Stbd1
5830473C10Rik	1.73798117081955e-59	-4.44301577602422	0.012	0.173	3.20309929782044e-55	0	5830473C10Rik
Col6a1	2.12373686393621e-59	-4.36613243336333	0.026	0.195	3.91404704023444e-55	0	Col6a1
Pfkl	2.18592756488239e-59	0.708790413081573	0.663	0.453	4.02866450207825e-55	0	Pfkl
Cnr1	2.89291271442316e-59	0.376949295463559	0.868	0.784	5.33163813268189e-55	0	Cnr1
Tpm1	4.78563910726167e-59	0.360540284789463	0.966	0.877	8.81993287468326e-55	0	Tpm1
Bub3	5.43862131307093e-59	-0.587831697411889	0.98	0.921	1.00233790799897e-54	0	Bub3
Tspan18	5.45108845886963e-59	0.576411994131461	0.719	0.478	1.00463560296967e-54	0	Tspan18
Nrp2	5.65776967233229e-59	0.35025814655225	0.736	0.486	1.04272695061084e-54	0	Nrp2
Tbpl1	6.76611196558296e-59	0.723412679225357	0.703	0.488	1.24699443525694e-54	0	Tbpl1
Vwc2	7.13735197938319e-59	-2.17571469426053	0.106	0.299	1.31541396980032e-54	0	Vwc2
Unc79	8.25037566063615e-59	0.867304555148841	0.49	0.275	1.52054423425524e-54	0	Unc79
Gprin3	8.49989273099999e-59	0.828553377964735	0.335	0.143	1.5665302303233e-54	0	Gprin3
Lpgat1	1.61284548391125e-58	0.630417127237856	0.767	0.56	2.97247422684843e-54	0	Lpgat1
Gpm6b	2.31463618579551e-58	-4.20881042908564	0.096	0.282	4.26587449042113e-54	0	Gpm6b
Fam43a	2.73048349404514e-58	-2.79383576316082	0.047	0.224	5.03228107952519e-54	0	Fam43a
Ak2	3.02884427018202e-58	0.656798836535277	0.716	0.513	5.58215998994547e-54	0	Ak2
Apbb2	3.04152135140439e-58	0.722934218015898	0.498	0.28	5.60552385063828e-54	0	Apbb2
Txn1	3.38863130440796e-58	0.26709686708572	0.994	0.962	6.24524749402387e-54	0	Txn1
Pgf	3.43443845457092e-58	-3.03421217901846	0.045	0.22	6.32967007177421e-54	0	Pgf
Qk	5.36012224812903e-58	-3.24198673500558	0.158	0.353	9.8787053033018e-54	0	Qk
Fam81a	5.480948250558e-58	-2.85533916286095	0.037	0.211	1.01013876257784e-53	0	Fam81a
Chrm2	5.88034503429024e-58	-1.25850856079935	0.366	0.55	1.08374758981969e-53	0	Chrm2
Irf1	6.37351826092344e-58	-1.90125278547716	0.128	0.33	1.17463941548819e-53	0	Irf1
Ndn	8.05716986942729e-58	0.337564867163842	0.992	0.938	1.48493640693545e-53	0	Ndn
Ppp1r14d	9.34025001043723e-58	5.08226268355387	0.054	0.001	1.72140807692358e-53	0	Ppp1r14d
Hdac11	1.28993262574512e-57	-0.816419889408961	0.725	0.769	2.37734582924825e-53	0	Hdac11
Camk2a	1.35814287127645e-57	0.5863653572045	0.594	0.361	2.50305731176249e-53	0	Camk2a
Zbtb7c	1.53403202805674e-57	-2.40931946184606	0.089	0.275	2.82722102770858e-53	0	Zbtb7c
Atp13a2	1.77650756079867e-57	0.553496355436361	0.751	0.55	3.27410343455195e-53	0	Atp13a2
Nlrp6	2.08543370535277e-57	-1.88945205317342	0.121	0.32	3.84345431896515e-53	0	Nlrp6
Ckb	2.22235096700427e-57	0.272126675594645	0.995	0.972	4.09579283218887e-53	0	Ckb
Npy1r	2.3178753189766e-57	-3.49165210097275	0.021	0.186	4.27184421287387e-53	0	Npy1r
Hacd3	3.10522651847511e-57	0.616288626167766	0.771	0.574	5.72293247354963e-53	0	Hacd3
Smc4	4.97421854212337e-57	0.857647527805112	0.359	0.171	9.16748477313337e-53	0	Smc4
Unc5d	1.03029957194415e-56	-3.0601815328599	0.036	0.206	1.89884211109306e-52	0	Unc5d
Stk26	1.13426168418315e-56	3.13608860754715	0.081	0.009	2.09044428394954e-52	0	Stk26
Dync1i1	1.2943150217018e-56	-1.75349724286723	0.111	0.314	2.38542258499641e-52	0	Dync1i1
Mgll	2.17740790010708e-56	-3.09525064752814	0.052	0.228	4.01296275989735e-52	0	Mgll
Ptprd	2.53049032805662e-56	-1.44081467486186	0.315	0.507	4.66369367460836e-52	0	Ptprd
Il6	3.51316246587888e-56	1.71893806813964	0.187	0.059	6.47475842461478e-52	0	Il6
Ptx4	4.95419218703084e-56	2.41702014783547	0.067	0.005	9.13057620069784e-52	0	Ptx4
Kirrel3	5.28588161178004e-56	1.67890892410232	0.197	0.065	9.74187981051062e-52	0	Kirrel3
Cxcl12	5.40287955090518e-56	-2.93517830775175	0.064	0.24	9.95750701231824e-52	0	Cxcl12
Fam213a	6.23034461907636e-56	0.757292116031833	0.57	0.363	1.14825251329577e-51	0	Fam213a
Idh1	7.03247335258499e-56	0.516819621443705	0.837	0.669	1.29608483888141e-51	0	Idh1
Lmo3	7.28995508851226e-56	1.93867840680347	0.162	0.046	1.34353872281281e-51	0	Lmo3
Cntn1	1.00289208843195e-55	0.461004394057178	0.868	0.654	1.84833011898008e-51	0	Cntn1
Ifitm3	1.20523131773827e-55	-5.9661543177334	0.039	0.203	2.22124131859163e-51	0	Ifitm3
Ackr3	1.21760236009625e-55	-3.7154877517896	0.014	0.169	2.24404114965739e-51	0	Ackr3
Ipo5	1.31987356589473e-55	0.660781174022298	0.677	0.475	2.43252698194399e-51	0	Ipo5
Rasl11b	2.00038191700213e-55	-4.23828456446929	0.022	0.18	3.68670387303492e-51	0	Rasl11b
R3hdm1	2.28223701387353e-55	0.471140261559755	0.931	0.797	4.20616281656891e-51	0	R3hdm1
Plxdc2	2.31125409488006e-55	-4.73830112081891	0.015	0.168	4.25964129686394e-51	0	Plxdc2
Aig1	2.6540325269908e-55	0.465574223362984	0.891	0.739	4.89138194724405e-51	0	Aig1
Rb1	3.51305766469196e-55	0.682614678794729	0.618	0.405	6.47456527602728e-51	0	Rb1
Unc5c	3.64695639914155e-55	-1.45233826390959	0.242	0.437	6.72134064361787e-51	0	Unc5c
Ly6h	6.40695357128727e-55	0.404642233170091	0.984	0.807	1.18080154318824e-50	0	Ly6h
Scml4	7.38993913417214e-55	-2.77394751203618	0.055	0.227	1.36196578242792e-50	0	Scml4
Ttyh3	7.88479038152782e-55	0.780924763936574	0.449	0.242	1.45316686731558e-50	0	Ttyh3
Snai2	8.2069292871545e-55	2.03117022685096	0.142	0.036	1.51253706762257e-50	0	Snai2
Zwint	8.56379363357179e-55	0.334886884635311	0.994	0.922	1.57830716666728e-50	0	Zwint
Arhgap24	9.19034311300813e-55	-2.69905988511637	0.051	0.224	1.6937802357274e-50	0	Arhgap24
Ccdc184	1.01657012883128e-54	0.626510038350207	0.741	0.538	1.87353874743605e-50	0	Ccdc184
Tsn	1.04882158966261e-54	0.346874323280296	0.975	0.886	1.93297818974819e-50	0	Tsn
Mmp16	1.44452734940139e-54	1.04358941770461	0.399	0.211	2.66226390494677e-50	0	Mmp16
Parvb	1.70508597437573e-54	-1.08987453780006	0.469	0.613	3.14247345077447e-50	0	Parvb
Cdk5r1	2.39188643288664e-54	0.856076261495305	0.422	0.225	4.40824669581008e-50	0	Cdk5r1
Pgap1	2.53194324567626e-54	0.739576567145259	0.535	0.321	4.66637140178135e-50	0	Pgap1
Inafm1	2.54822877631355e-54	0.560456407374731	0.769	0.575	4.69638563474588e-50	0	Inafm1
Smpdl3a	2.5654134529232e-54	-1.09591603865215	0.513	0.65	4.72805699373746e-50	0	Smpdl3a
Nfic	2.62998263872523e-54	-0.585915740891579	0.881	0.885	4.8470580031706e-50	0	Nfic
Magi1	2.71286596285284e-54	0.562006151276966	0.65	0.429	4.99981196953779e-50	0	Magi1
Pgm2l1	3.83133841327882e-54	0.562008247537659	0.826	0.621	7.06115669567286e-50	0	Pgm2l1
Plekha1	5.53884525985746e-54	0.642557409304796	0.72	0.509	1.02080918139173e-49	0	Plekha1
Crym	6.4889391691208e-54	-4.43402678319606	0.032	0.19	1.19591148886896e-49	0	Crym
Kcns3	6.66878927400348e-54	-1.52047036052348	0.205	0.396	1.22905786319884e-49	0	Kcns3
Ffar4	6.85671177993323e-54	1.75061916659665	0.182	0.058	1.26369198104169e-49	0	Ffar4
Slc27a3	7.78032600973196e-54	1.81552944514644	0.174	0.054	1.4339140835936e-49	0	Slc27a3
Cdc14a	8.68407229184535e-54	-1.64670480564469	0.3	0.47	1.6004745233871e-49	0	Cdc14a
D930028M14Rik	9.41647678981365e-54	-2.24448890072874	0.055	0.231	1.73545667236266e-49	0	D930028M14Rik
Rgs7	1.00197174780107e-53	1.01545093666765	0.455	0.269	1.84663393119737e-49	0	Rgs7
Gper1	1.0229059149675e-53	0.74619685928599	0.629	0.421	1.8852156012851e-49	0	Gper1
Ino80dos	1.20856872973518e-53	0.830245584869327	0.468	0.261	2.22739216890193e-49	0	Ino80dos
Pde9a	1.37478263117417e-53	-3.36676585672932	0.023	0.179	2.533724389254e-49	0	Pde9a
Hsbp1l1	2.32213439872622e-53	2.99659257300721	0.078	0.009	4.27969369685243e-49	0	Hsbp1l1
2010107G23Rik	2.69196790314836e-53	0.621878799543333	0.746	0.554	4.96129684550243e-49	0	2010107G23Rik
Ppm1a	2.80988967912862e-53	0.445724648831984	0.915	0.768	5.17862667863404e-49	0	Ppm1a
Gpr26	2.88804471800176e-53	3.76932757614709	0.056	0.003	5.32266641527724e-49	0	Gpr26
Bmyc	3.41620352605438e-53	0.404725582587321	0.961	0.827	6.29606309851821e-49	0	Bmyc
Lgals3	5.03786704708877e-53	-4.22047660434633	0.023	0.175	9.28478896778461e-49	0	Lgals3
Socs2	7.17089190969375e-53	-1.38427013411199	0.276	0.464	1.32159537895656e-48	0	Socs2
Slitrk4	9.24863511365883e-53	1.19130235226734	0.238	0.091	1.70452345144732e-48	0	Slitrk4
Pts	9.43690000065052e-53	0.62044849284626	0.734	0.558	1.73922067011989e-48	0	Pts
Bmp4	1.29580860410485e-52	-2.82202251591788	0.054	0.22	2.38817525736525e-48	0	Bmp4
Cacnb2	1.34844928154342e-52	0.801392705634127	0.476	0.273	2.48519202588452e-48	0	Cacnb2
Ociad2	1.46529832127724e-52	0.440544340241607	0.846	0.615	2.70054480611395e-48	0	Ociad2
St6galnac3	1.62274560968657e-52	-3.53460883400057	0.027	0.181	2.99072015865235e-48	0	St6galnac3
Bgn	1.69981182525861e-52	-4.32876928708783	0.041	0.2	3.13275319395163e-48	0	Bgn
Edil3	2.01943159405493e-52	-1.15842608477751	0.544	0.638	3.72181242784324e-48	0	Edil3
Wipf3	2.14111704474196e-52	2.63386840378899	0.075	0.009	3.94607871345942e-48	0	Wipf3
Chl1	2.44950688930428e-52	-0.882748481896523	0.854	0.842	4.51444119698779e-48	0	Chl1
Gm12216	2.8308097147096e-52	-2.63765461613899	0.054	0.222	5.21718230420979e-48	0	Gm12216
Gm1673	3.33359803587498e-52	0.347646666414053	0.957	0.852	6.14382118011758e-48	0	Gm1673
Rrbp1	3.42032903847931e-52	-1.07196152533847	0.587	0.703	6.30366641791737e-48	0	Rrbp1
Dpysl2	3.79905356703309e-52	0.321386136363752	0.99	0.915	7.00165572404199e-48	0	Dpysl2
Sync	3.92392490376693e-52	1.03371543314109	0.424	0.238	7.23179359764245e-48	0	Sync
Hmcn1	4.84178245160957e-52	-0.498711400007647	0.498	0.247	8.92340505831644e-48	0	Hmcn1
Kcnh8	5.01254144085637e-52	1.01774814626634	0.321	0.15	9.23811387549829e-48	0	Kcnh8
Lpar1	5.24337818969781e-52	-7.15546866940196	0.008	0.148	9.66354600361306e-48	0	Lpar1
Arxes1	6.03750458230816e-52	0.524302578739649	0.744	0.546	1.11271209451939e-47	0	Arxes1
Stmn2	7.2977163677184e-52	0.306707225726114	1	0.959	1.3449691265705e-47	0	Stmn2
Lrrtm2	8.29977338849159e-52	-2.58595267527612	0.035	0.194	1.529648235499e-47	0	Lrrtm2
Arl8a	1.36419294051907e-51	0.30040732466403	0.992	0.907	2.51420758937664e-47	0	Arl8a
Dpp6	2.03436655958208e-51	0.388357086657542	0.941	0.761	3.74933756930978e-47	0	Dpp6
Fam78b	2.09735734937605e-51	0.661478947175089	0.619	0.406	3.86542959490005e-47	0	Fam78b
Ppib	2.30422588204361e-51	-0.651150650580906	0.919	0.904	4.24668830060637e-47	0	Ppib
Afap1	2.54545939725494e-51	0.758774178158816	0.438	0.24	4.69128166914086e-47	0	Afap1
Atp1a2	2.60478522768154e-51	-7.37197675723674	0.008	0.147	4.80061917461708e-47	0	Atp1a2
Fat1	3.07459442088407e-51	0.523100573256742	0.3	0.127	5.66647751768934e-47	0	Fat1
Arhgap20	3.56796988207541e-51	1.63681088628409	0.202	0.073	6.57576849266498e-47	0	Arhgap20
Gucy1a3	3.73604633932362e-51	-0.921050306613896	0.827	0.769	6.88553340337343e-47	0	Gucy1a3
Mvd	4.10540388295436e-51	0.75273807965089	0.584	0.391	7.56625935628489e-47	0	Mvd
Clec1a	4.25693898510806e-51	2.46257464154065	0.121	0.028	7.84553854955416e-47	0	Clec1a
Pid1	4.52465137432588e-51	0.363615924443233	0.879	0.642	8.33893248288259e-47	0	Pid1
Tmem178	4.57913800970718e-51	1.33369262555569	0.145	0.038	8.43935135189033e-47	0	Tmem178
Hecw2	5.24822479678307e-51	1.04124183051431	0.329	0.159	9.67247830047121e-47	0	Hecw2
Gpx3	6.08260667623243e-51	-0.982633731849681	0.55	0.64	1.12102441042964e-46	0	Gpx3
Rabepk	7.54788786656717e-51	0.739856324282212	0.578	0.382	1.39107573380833e-46	0	Rabepk
Atp6v1a	8.78443344857453e-51	0.430149348450496	0.924	0.792	1.61897108457229e-46	0	Atp6v1a
Il23a	1.13715424955945e-50	-3.52810079224302	0.018	0.163	2.09577528193808e-46	0	Il23a
Cecr2	1.21513369578188e-50	1.23658947517695	0.186	0.061	2.239491401326e-46	0	Cecr2
Tspan2	1.46866124412032e-50	0.468600291179821	0.884	0.717	2.70674267291376e-46	0	Tspan2
Kcnn3	1.54346837900042e-50	-3.51711968827745	0.026	0.176	2.84461222249778e-46	0	Kcnn3
Fam177a	1.75988286884278e-50	0.577804179660509	0.704	0.509	3.24346412727725e-46	0	Fam177a
Lap3	1.94971838228414e-50	0.608747739488449	0.666	0.481	3.59333097854967e-46	0	Lap3
Tubb5	2.03931192127669e-50	0.270476976313025	0.999	0.984	3.75845187091294e-46	0	Tubb5
Anp32a	2.22176311796591e-50	0.412922095314638	0.914	0.814	4.09470942641118e-46	0	Anp32a
Col3a1	2.96731754950229e-50	-7.50734885005838	0.012	0.15	5.46876624373272e-46	0	Col3a1
Ywhaz	2.96783712765352e-50	0.287230383950646	0.995	0.943	5.46972382626544e-46	0	Ywhaz
Hs3st2	3.18182592372306e-50	1.15103134252642	0.259	0.11	5.8641051774216e-46	0	Hs3st2
Klf5	3.47089577189426e-50	2.25841491160891	0.072	0.008	6.39686090760112e-46	0	Klf5
Arpp21	4.08017537583746e-50	0.509119462056652	0.805	0.583	7.51976321766844e-46	0	Arpp21
Pon3	4.27605583360304e-50	2.4661727089288	0.076	0.009	7.88077090133041e-46	0	Pon3
Dclk3	4.91374044530934e-50	-3.66290333468254	0.019	0.163	9.05602364070512e-46	0	Dclk3
Atm	5.99489231027748e-50	-1.50543609349398	0.251	0.428	1.10485865278414e-45	0	Atm
Mapk8ip2	6.1272817698496e-50	0.389529094955481	0.943	0.774	1.12925803018328e-45	0	Mapk8ip2
Khdrbs2	6.39518297810198e-50	0.521068346813748	0.671	0.461	1.1786322228642e-45	0	Khdrbs2
Rpl26	7.50521418939076e-50	-0.316982538105977	0.99	0.976	1.38321097510472e-45	0	Rpl26
Cpe	9.07051126448802e-50	-0.644588897783491	0.983	0.951	1.67169522604514e-45	0	Cpe
Ahi1	9.38552169896982e-50	-0.338470181662064	0.998	0.923	1.72975164912014e-45	0	Ahi1
Bcat1	1.05784532569798e-49	1.30416293031432	0.109	0.023	1.94960893526138e-45	0	Bcat1
Col11a1	1.27971261805912e-49	-7.6730596418002	0.005	0.137	2.35851035508296e-45	0	Col11a1
Dsc2	1.82447735140044e-49	1.30097151654627	0.248	0.104	3.36251175863101e-45	0	Dsc2
Ptprs	1.99175414002882e-49	-0.899466581820363	0.634	0.744	3.67080288007311e-45	0	Ptprs
Crot	2.05476411222522e-49	0.727069070428531	0.517	0.319	3.78693025883109e-45	0	Crot
Krt79	2.09422403945833e-49	-4.65114663361524	0.01	0.145	3.8596549047217e-45	0	Krt79
Tubb2b	2.23718721581698e-49	0.27816792013138	0.994	0.881	4.12313603875069e-45	0	Tubb2b
Stard4	2.38317874654545e-49	0.786729636504819	0.552	0.353	4.39219842988326e-45	0	Stard4
Whrn	2.3972806652246e-49	-1.93089540615579	0.11	0.288	4.41818826600894e-45	0	Whrn
Daam1	2.92370411948241e-49	0.642017285099472	0.63	0.426	5.38838669220608e-45	0	Daam1
Cmbl	3.31937304504595e-49	0.519022273484653	0.803	0.596	6.11760452201969e-45	0	Cmbl
Celf4	3.80305511836265e-49	0.325075027166476	0.997	0.873	7.00903058314236e-45	0	Celf4
Ptbp3	4.4666490297247e-49	0.457473865210942	0.88	0.691	8.23203416178263e-45	0	Ptbp3
Pdzd2	4.91398570117049e-49	-2.97513521235732	0.078	0.24	9.05647564725721e-45	0	Pdzd2
Stxbp1	4.99779573604459e-49	0.331785056015166	0.956	0.813	9.21093754153017e-45	0	Stxbp1
Itgb5	5.15029220712648e-49	-3.37120201120731	0.025	0.17	9.49198853773409e-45	0	Itgb5
Fjx1	5.36953579467075e-49	0.254853982645834	0.305	0.131	9.8960544695782e-45	0	Fjx1
Rnf19b	6.1151304034199e-49	0.820425265826259	0.49	0.294	1.12701853335029e-44	0	Rnf19b
Tmprss5	6.16967915824161e-49	-7.34859423863028	0.006	0.137	1.13707186886393e-44	0	Tmprss5
Syn2	6.47813346375594e-49	-0.430191962719718	0.946	0.859	1.19391999737022e-44	0	Syn2
Prdx4	6.54054509611199e-49	0.392186596056771	0.842	0.677	1.20542246121344e-44	0	Prdx4
Pfkfb3	9.05200118938268e-49	-3.36443043582531	0.034	0.182	1.66828381920323e-44	0	Pfkfb3
Snhg11	9.24798996312305e-49	-0.641210260160828	0.99	0.873	1.70440455020358e-44	0	Snhg11
Erich2	1.16433096421003e-48	1.64235117340453	0.147	0.042	2.14586196703909e-44	0	Erich2
6430573F11Rik	1.50933784721964e-48	0.631327507456987	0.639	0.431	2.78170965242579e-44	0	6430573F11Rik
Trp53i11	1.53268479221872e-48	-0.884914353742083	0.523	0.696	2.82473807205909e-44	0	Trp53i11
Serping1	1.69654188367232e-48	-2.00683083014314	0.152	0.331	3.12672669160809e-44	0	Serping1
Sdc4	2.40970758351966e-48	-6.14249932542559	0.017	0.154	4.44109107642673e-44	0	Sdc4
Stk32c	2.99825476807261e-48	0.607549903097847	0.639	0.426	5.52578353755782e-44	0	Stk32c
Mal2	3.01703539158582e-48	1.07505107771987	0.268	0.115	5.56039622669267e-44	0	Mal2
Klc3	3.59916069981755e-48	0.817304875750761	0.449	0.254	6.63325316976375e-44	0	Klc3
Tpgs2	4.50403511860676e-48	0.45543954318022	0.832	0.668	8.30093672359226e-44	0	Tpgs2
Mapk3	4.69141274590547e-48	0.252129533103292	0.986	0.951	8.64627369070379e-44	0	Mapk3
Rgl1	4.78333355852996e-48	-1.92938012210936	0.173	0.352	8.81568374837071e-44	0	Rgl1
G0s2	5.03644502331287e-48	-3.51845493822837	0.056	0.213	9.28216817796562e-44	0	G0s2
Ttc39a	5.9761952534911e-48	1.85419760825833	0.127	0.033	1.10141278521841e-43	0	Ttc39a
Gm4876	6.42407516383237e-48	1.14053485825001	0.287	0.132	1.18395705269431e-43	0	Gm4876
Cda	7.69109518183314e-48	-2.94230039096285	0.034	0.183	1.41746884201185e-43	0	Cda
Kif22	7.99981275755817e-48	-1.10626034196038	0.375	0.543	1.47436549121797e-43	0	Kif22
Tspan9	9.15989009535868e-48	-2.76784677556337	0.03	0.177	1.68816774457461e-43	0	Tspan9
Tubb2a	9.96583913137091e-48	0.28292341589371	0.999	0.947	1.83670415191166e-43	0	Tubb2a
Tead1	9.98808437395591e-48	-1.65146491230596	0.153	0.337	1.84080395012007e-43	0	Tead1
Pkp3	1.00296523480849e-47	-3.54795526635574	0.026	0.168	1.84846492775205e-43	0	Pkp3
Cenpv	1.37790702568515e-47	0.560876152636327	0.756	0.56	2.53948264833773e-43	0	Cenpv
March11	1.4919294861017e-47	1.91373291161889	0.177	0.062	2.74962604288544e-43	0	March11
Rarres2	1.71695351708772e-47	-6.92921036663376	0.02	0.156	3.16434533199266e-43	0	Rarres2
Ap2s1	1.81885414708072e-47	0.301318220188442	0.969	0.905	3.35214819306977e-43	0	Ap2s1
Mir143hg	1.91065764144798e-47	0.629288672437256	0.468	0.263	3.52134203318862e-43	0	Mir143hg
Prkaa2	1.9728622972193e-47	0.980869189954097	0.389	0.213	3.63598521377517e-43	0	Prkaa2
Eif3j2	1.98429523126387e-47	1.05707767785259	0.377	0.206	3.65705611121932e-43	0	Eif3j2
Uqcc2	2.05586235770901e-47	-0.459158063411544	0.924	0.898	3.7889543252577e-43	0	Uqcc2
App	2.6778420133064e-47	-0.275990109562612	0.996	0.97	4.93526283052369e-43	0	App
Tango2	2.70297109919457e-47	0.586398564699622	0.681	0.496	4.9815757358156e-43	0	Tango2
Kcnk2	2.78452516061425e-47	-1.43134215791325	0.362	0.52	5.13187987101206e-43	0	Kcnk2
Tmem29	2.87131405303624e-47	0.568641344453477	0.657	0.454	5.29183179974578e-43	0	Tmem29
Acat2	3.54021884827514e-47	0.66297747401414	0.667	0.483	6.52462333737109e-43	0	Acat2
D430019H16Rik	3.75474026314953e-47	0.60693787104601	0.718	0.537	6.91998630498459e-43	0	D430019H16Rik
Mxra8	3.76805053602123e-47	-2.36368052156084	0.113	0.284	6.94451713788713e-43	0	Mxra8
Fam163a	5.58034340779499e-47	0.63167978381611	0.645	0.438	1.02845729005662e-42	0	Fam163a
Iqgap2	6.70089995220026e-47	-5.53283175083159	0.012	0.143	1.23497586119051e-42	0	Iqgap2
Insig1	8.23535670149506e-47	0.612878857258286	0.747	0.571	1.51777624008554e-42	0	Insig1
Abcc1	9.34645085030619e-47	0.756140553078411	0.455	0.266	1.72255089171143e-42	0	Abcc1
Tmem196	1.06737798988463e-46	1.43320144009172	0.207	0.081	1.96717763535738e-42	0	Tmem196
Elovl7	1.08204907504407e-46	0.789247874750465	0.44	0.251	1.99421644530621e-42	0	Elovl7
Fam131c	1.09053795552084e-46	1.42056117381166	0.17	0.056	2.00986145202491e-42	0	Fam131c
Poc1a	1.3901006227167e-46	-5.82035384213549	0.022	0.157	2.56195544766688e-42	0	Poc1a
Nrip3	1.75396862871641e-46	0.48147913173138	0.28	0.12	3.23256418272433e-42	0	Nrip3
Serpinh1	1.79683153829689e-46	-3.50882888952078	0.109	0.274	3.31156052508116e-42	0	Serpinh1
Rps27	1.83536069892211e-46	-0.304133219930013	0.975	0.966	3.38256976811345e-42	0	Rps27
Arxes2	1.91812387110479e-46	0.477665028524502	0.745	0.55	3.53510229444613e-42	0	Arxes2
Spock1	2.23871197101858e-46	-2.18723804382417	0.081	0.244	4.12594616258725e-42	0	Spock1
Pxmp2	2.26923909319569e-46	0.564187757840924	0.454	0.252	4.18220764875966e-42	0	Pxmp2
Mtmr6	4.09771792783498e-46	0.461245922053778	0.811	0.631	7.55209414099987e-42	0	Mtmr6
Psmb8	4.43750421036944e-46	-1.98347336810035	0.169	0.338	8.17832025971087e-42	0	Psmb8
AI839979	5.4424037611108e-46	1.94437353329704	0.147	0.045	1.00303501317272e-41	0	AI839979
Chst1	6.54239562754308e-46	-1.28503785686225	0.168	0.359	1.20576351415619e-41	0	Chst1
Fitm2	6.61118030655588e-46	0.672606562287961	0.579	0.383	1.21844053049825e-41	0	Fitm2
Shb	7.80988102570493e-46	0.904065835042823	0.418	0.24	1.43936107303742e-41	0	Shb
Msn	7.96160063932212e-46	0.393800268424265	0.901	0.752	1.46732299782707e-41	0	Msn
H2-T22	8.7524825036833e-46	0.617034036972232	0.354	0.181	1.61308252542883e-41	0	H2-T22
Efnb3	1.10913790373998e-45	0.673300430047141	0.49	0.292	2.04414115659278e-41	0	Efnb3
Fry	1.14533917995983e-45	0.521001154695914	0.722	0.524	2.11086010866597e-41	0	Fry
Enox2	1.35269337289611e-45	1.22422680689199	0.256	0.115	2.49301388624753e-41	0	Enox2
Magee1	1.38387534721098e-45	0.508106798494102	0.785	0.588	2.55048226490983e-41	0	Magee1
Wdsub1	1.43650775766621e-45	0.795515075953587	0.411	0.233	2.64748379737882e-41	0	Wdsub1
Stmn3	1.57546459982851e-45	0.310261203540638	0.999	0.917	2.90358125748394e-41	0	Stmn3
Id3	1.60491912011098e-45	-3.81065548690657	0.042	0.185	2.95786593836454e-41	0	Id3
Nxph1	1.92301985619478e-45	-5.13923226993097	0.005	0.128	3.54412559496699e-41	0	Nxph1
Daglb	2.42638370706095e-45	0.857589774371455	0.388	0.215	4.47182517211333e-41	0	Daglb
Lrrc75a	2.63299543475159e-45	-1.51377993661016	0.134	0.309	4.85261058624718e-41	0	Lrrc75a
Nme6	2.79447927565894e-45	0.638976995306942	0.716	0.547	5.15022530503943e-41	0	Nme6
Tcf15	3.53985715202604e-45	2.21668671387391	0.092	0.018	6.52395673118399e-41	0	Tcf15
Fbxw24	3.54798885695395e-45	-3.08796463490474	0.039	0.182	6.53894346336613e-41	0	Fbxw24
Mospd2	3.67161764814089e-45	0.630426116483322	0.62	0.429	6.76679132552366e-41	0	Mospd2
Stk25	3.97649289100656e-45	0.433918036245726	0.893	0.75	7.32867639812509e-41	0	Stk25
Glul	4.21962226931619e-45	0.471382148660531	0.797	0.601	7.77676384234974e-41	0	Glul
Efcc1	4.39396442041367e-45	2.0917266527459	0.059	0.006	8.09807642682239e-41	0	Efcc1
Pdlim4	4.48331681484321e-45	-6.01954042762331	0.013	0.139	8.26275288975603e-41	0	Pdlim4
Cthrc1	4.80450715371642e-45	-5.09213343048229	0.026	0.16	8.85470668429936e-41	0	Cthrc1
Syt12	5.49174509892935e-45	2.20086360933144	0.094	0.019	1.01212862173268e-40	0	Syt12
Gnaq	5.8068468744256e-45	0.4649523522993	0.873	0.719	1.07020187895664e-40	0	Gnaq
Necab2	6.30484267198953e-45	-0.975664027305819	0.738	0.673	1.16198250444767e-40	0	Necab2
Pacsin1	6.59068901359581e-45	0.443308908467539	0.891	0.736	1.21466398520571e-40	0	Pacsin1
St6galnac4	8.01375913895508e-45	0.726183280404773	0.466	0.281	1.47693580930942e-40	0	St6galnac4
Mapk10	8.65862992399159e-45	0.367554915044045	0.94	0.781	1.59578549499165e-40	0	Mapk10
Specc1	8.87090823223925e-45	-1.97740482331546	0.2	0.357	1.63490838720169e-40	0	Specc1
Nkain4	9.0970646972196e-45	-5.56959484819792	0.028	0.162	1.67658902369757e-40	0	Nkain4
Samd5	9.58075727013186e-45	1.01381888650469	0.28	0.129	1.7657335648853e-40	0	Samd5
Rps21	1.35892852320851e-44	-0.253434197456352	0.993	0.982	2.50450526827329e-40	0	Rps21
Olfm3	1.44751592808174e-44	-2.41442648390538	0.052	0.2	2.66777185545465e-40	0	Olfm3
Sel1l3	1.46024517885208e-44	-2.32701618208237	0.057	0.209	2.69123186462438e-40	0	Sel1l3
D630045J12Rik	1.6098247774836e-44	1.21133671488915	0.262	0.12	2.96690706490228e-40	0	D630045J12Rik
Tenm3	2.07796361619666e-44	1.01772173475253	0.209	0.081	3.82968694465044e-40	0	Tenm3
Pex7	2.33969203117557e-44	0.640386780696629	0.625	0.437	4.31205241345657e-40	0	Pex7
Klhl32	2.47929818279822e-44	-1.85885133319042	0.067	0.226	4.56934655089713e-40	0	Klhl32
Tenm1	2.51593447057044e-44	0.970300845104967	0.227	0.092	4.63686722926132e-40	0	Tenm1
Plcb3	2.86116666517426e-44	0.539317777642401	0.318	0.151	5.27313016391616e-40	0	Plcb3
Fut8	4.52662312005298e-44	0.727097724551474	0.419	0.238	8.34256641025764e-40	0	Fut8
Sez6l	5.19859179722931e-44	-2.28857398760162	0.063	0.215	9.58100468229362e-40	0	Sez6l
Olfm1	5.28617316815981e-44	0.41623177898755	0.915	0.783	9.74241714891854e-40	0	Olfm1
Atp1a3	5.54506618039359e-44	-1.57798224243941	0.233	0.398	1.02195569704654e-39	0	Atp1a3
Hoxb4	5.70483063088853e-44	-0.714060382364237	0.668	0.729	1.05140028527276e-39	0	Hoxb4
Colec12	7.02745944916017e-44	-3.30508049875701	0.023	0.155	1.29516077648022e-39	0	Colec12
Ppfibp1	1.06802768225667e-43	-1.95100130989683	0.085	0.244	1.96837501839903e-39	0	Ppfibp1
Sept7	1.38185690877914e-43	0.268927765944108	0.982	0.932	2.54676228287995e-39	0	Sept7
F2r	1.40680153032111e-43	1.27780590427875	0.325	0.174	2.5927352203818e-39	0	F2r
Cacnb3	1.70514318938265e-43	0.452895113234988	0.816	0.629	3.14257889803223e-39	0	Cacnb3
Ubash3b	2.06420907869626e-43	-1.99381241578967	0.095	0.252	3.80433733203721e-39	0	Ubash3b
Mdk	2.43439895971969e-43	-3.37280205573707	0.071	0.219	4.48659728276339e-39	0	Mdk
Mgat4c	2.81277861800906e-43	-5.21367723511261	0.017	0.143	5.18395099299069e-39	0	Mgat4c
Rap1b	3.41654166002268e-43	0.387642750647772	0.9	0.768	6.2966862794218e-39	0	Rap1b
Actn2	3.83005079758236e-43	1.81575336497965	0.103	0.024	7.05878361994429e-39	0	Actn2
Rabep1	4.00788717787297e-43	0.460710042450661	0.815	0.646	7.38653606881988e-39	0	Rabep1
Borcs6	4.06546853280329e-43	0.509455788381409	0.761	0.584	7.49265850595647e-39	0	Borcs6
Lrrc36	4.11650024631949e-43	1.80065747676098	0.123	0.033	7.58670995396682e-39	0	Lrrc36
Kcnj2	5.00810582240439e-43	1.60078209701161	0.127	0.036	9.22993903069129e-39	0	Kcnj2
Sh2b3	5.77643252207701e-43	1.05322362435637	0.31	0.157	1.06459651381879e-38	0	Sh2b3
Kctd12b	6.32114718610227e-43	0.613673852141337	0.161	0.052	1.16498742639865e-38	0	Kctd12b
Neat1	6.98699047920823e-43	-1.08882653425232	0.39	0.553	1.28770234531808e-38	0	Neat1
Cmtm5	7.49502148902587e-43	-5.82595806571616	0.017	0.14	1.38133246042747e-38	0	Cmtm5
Glra2	7.82595547972733e-43	3.90768626039733	0.048	0.003	1.44232359491375e-38	0	Glra2
Mfng	8.80194285702321e-43	0.837904261201473	0.477	0.294	1.62219806854938e-38	0	Mfng
Trpc7	9.76587036992058e-43	-2.07997641619899	0.088	0.241	1.79984990917636e-38	0	Trpc7
Lrrc3	1.06262554160251e-42	0.612164553197627	0.554	0.366	1.95841887317342e-38	0	Lrrc3
Cdh19	1.17812479018889e-42	-6.42277098162115	0.009	0.127	2.17128398831812e-38	0	Cdh19
Gsap	1.2688319473416e-42	-4.45779300220964	0.007	0.125	2.33845727895056e-38	0	Gsap
Hprt	1.7663389029665e-42	0.323657189791312	0.954	0.844	3.25536259816726e-38	0	Hprt
Adam23	1.77903797653706e-42	-2.49978283700349	0.228	0.387	3.27876699075781e-38	0	Adam23
Fsd1l	1.900429040342e-42	0.40235404593717	0.891	0.737	3.5024907213503e-38	0	Fsd1l
Jak1	2.27359086344985e-42	-0.567174043685021	0.916	0.852	4.19022796133807e-38	0	Jak1
Thrsp	2.2922876151251e-42	1.29692493447572	0.218	0.091	4.22468607467555e-38	0	Thrsp
Sox10	2.50180024789981e-42	-4.430769525889	0.034	0.165	4.61081785687936e-38	0	Sox10
Pitpna	2.8440220399342e-42	0.319339946613352	0.945	0.857	5.24153261959872e-38	0	Pitpna
Arhgap5	2.86463225753548e-42	-1.03795075620134	0.572	0.678	5.27951725063789e-38	0	Arhgap5
Prdx3	3.31184724950259e-42	0.377363213375647	0.889	0.753	6.10373448083327e-38	0	Prdx3
Pou6f2	3.75998506998319e-42	2.96319927761119	0.059	0.007	6.92965248397902e-38	0	Pou6f2
Sepp1	4.71718022773947e-42	-2.9560178319236	0.121	0.271	8.69376315972385e-38	0	Sepp1
Trim16	4.8905598643158e-42	-2.51168936082099	0.043	0.181	9.01330182993403e-38	0	Trim16
Fbln2	4.9524239592151e-42	-3.76700968680283	0.078	0.221	9.12731735683343e-38	0	Fbln2
Cyp51	5.41483039957836e-42	0.431542196842697	0.849	0.705	9.97953242642291e-38	0	Cyp51
Akap5	5.77602834799472e-42	1.67575925846078	0.13	0.038	1.06452202453543e-37	0	Akap5
Fam159a	5.93507966755942e-42	2.48293255952033	0.106	0.026	1.0938351827312e-37	0	Fam159a
Smyd3	6.40469115847191e-42	-1.34667352352263	0.39	0.516	1.18038458050637e-37	0	Smyd3
Rps20	6.64403213202538e-42	-0.254617287132966	0.996	0.985	1.22449512193228e-37	0	Rps20
Ipmk	7.62359174582114e-42	0.741366755561123	0.475	0.301	1.40502795875484e-37	0	Ipmk
Rcn3	7.9316001301961e-42	-3.85213159060832	0.038	0.171	1.46179390399514e-37	0	Rcn3
Atp8a2	7.93879068029346e-42	0.847913676634407	0.404	0.236	1.46311912237808e-37	0	Atp8a2
Hmgcr	1.02691566965809e-41	0.358859062663744	0.937	0.797	1.89260557917986e-37	0	Hmgcr
Gse1	1.03488130955319e-41	-1.08392421452297	0.393	0.548	1.90728625350654e-37	0	Gse1
Gnl3l	1.10868531411578e-41	0.361502901847188	0.93	0.779	2.04330703391539e-37	0	Gnl3l
Abat	1.14746676104783e-41	0.569240668109653	0.603	0.421	2.11478124061114e-37	0	Abat
Htatip2	1.45596626114325e-41	-2.6212384428514	0.028	0.16	2.68334581928702e-37	0	Htatip2
Rps26	1.62064261420576e-41	-0.267022072999273	0.987	0.971	2.98684433798121e-37	0	Rps26
Crcp	1.64670322016518e-41	0.639747689456108	0.634	0.459	3.03487403476443e-37	0	Crcp
Rps14	1.85901797976894e-41	-0.316221424434305	0.984	0.973	3.42617013671415e-37	0	Rps14
Mien1	1.96102528938719e-41	0.3553165325179	0.908	0.804	3.61416960834059e-37	0	Mien1
Lgals3bp	2.00242158772225e-41	-2.19999320714773	0.097	0.25	3.69046298617211e-37	0	Lgals3bp
Nid1	2.03652305463013e-41	-4.43106958607131	0.096	0.239	3.75331198968332e-37	0	Nid1
Zdhhc24	2.43947863200881e-41	1.12789723049803	0.248	0.113	4.49595911879224e-37	0	Zdhhc24
Prom1	2.44786469531772e-41	-2.60421933173742	0.036	0.17	4.51141463347055e-37	0	Prom1
Fam129a	2.63470602342167e-41	-7.18528083627086	0.004	0.115	4.85576320116614e-37	0	Fam129a
Slc39a6	3.02058536835327e-41	0.445487350930458	0.844	0.684	5.56693883387509e-37	0	Slc39a6
Ifih1	3.30521832216674e-41	-4.16915147060407	0.009	0.125	6.09151736775329e-37	0	Ifih1
Skap1	3.58265440090802e-41	-2.63029344924723	0.045	0.184	6.60283206087348e-37	0	Skap1
Fbxo9	3.58393970169241e-41	0.381183575144668	0.904	0.769	6.60520087021912e-37	0	Fbxo9
Sapcd1	3.81200617302213e-41	0.90530586052776	0.299	0.147	7.02552737687979e-37	0	Sapcd1
1700025G04Rik	4.09995847322379e-41	0.413335951308436	0.82	0.677	7.55622346615145e-37	0	1700025G04Rik
Iqsec2	4.30530250289303e-41	0.889068893386941	0.371	0.212	7.93467251283186e-37	0	Iqsec2
Pcmt1	4.37278752749694e-41	0.300263865643961	0.974	0.88	8.05904741317685e-37	0	Pcmt1
Vipr2	4.4375119584708e-41	-4.1797194981524	0.009	0.124	8.17833453946168e-37	0	Vipr2
Cst3	4.44396893939556e-41	-1.01760962042831	0.993	0.966	8.19023475530601e-37	0	Cst3
Rasd2	4.46307132117972e-41	-1.59767273191611	0.182	0.341	8.22544044493422e-37	0	Rasd2
Hebp1	4.69062593589949e-41	1.05450785655998	0.255	0.119	8.64482359986275e-37	0	Hebp1
Camk2d	4.79742292463004e-41	0.334053509526675	0.914	0.792	8.84165045009317e-37	0	Camk2d
Anks1b	5.12985940384675e-41	0.582290185141522	0.589	0.4	9.45433088128956e-37	0	Anks1b
Kbtbd11	5.27389338586007e-41	0.658191476166981	0.432	0.249	9.71978551014011e-37	0	Kbtbd11
Frmpd4	5.55269106459243e-41	0.915653246923746	0.335	0.179	1.02336096320438e-36	0	Frmpd4
St8sia3	6.19822145713887e-41	0.58392643137473	0.634	0.45	1.14233221455069e-36	0	St8sia3
Ddr2	8.08159628003082e-41	-2.40549659060246	0.048	0.186	1.48943819440968e-36	0	Ddr2
Azin1	8.2161305326633e-41	-0.648395782135175	0.825	0.845	1.51423285716985e-36	0	Azin1
Zfhx3	8.50584172064354e-41	-2.75561150130485	0.063	0.204	1.5676266291146e-36	0	Zfhx3
Art3	8.78568759096054e-41	-6.13958820002908	0.013	0.129	1.61920222301403e-36	0	Art3
Rpl34	9.05545182881042e-41	-0.259300868145125	0.986	0.972	1.66891977204976e-36	0	Rpl34
Orc6	9.62844671904732e-41	0.519937286526091	0.716	0.533	1.77452273032042e-36	0	Orc6
Vasp	1.10747170911358e-40	0.575553117476847	0.638	0.452	2.04107035989634e-36	0	Vasp
Rnf112	1.13059887150434e-40	0.725230136459316	0.541	0.365	2.0836937201825e-36	0	Rnf112
Hddc2	1.14989053355362e-40	-0.840205666282396	0.571	0.648	2.11924825333932e-36	0	Hddc2
Cdh2	1.1773148454267e-40	-0.485751186202994	0.932	0.917	2.16979126012142e-36	0	Cdh2
Rab6b	1.39691693262909e-40	0.360524135619843	0.984	0.849	2.57451790683542e-36	0	Rab6b
Syt13	1.47806353344913e-40	0.534705382988961	0.667	0.478	2.72407109214674e-36	0	Syt13
Cltb	1.52188632114808e-40	0.305012015213276	0.959	0.885	2.8048364898759e-36	0	Cltb
Mapt	1.75071000561955e-40	0.312545808074565	0.978	0.869	3.22655854035683e-36	0	Mapt
Enc1	1.88858800848391e-40	-4.56395440136479	0.01	0.125	3.48066769963584e-36	0	Enc1
BC089491	2.06204802713429e-40	0.975938854215196	0.319	0.167	3.8003545140085e-36	0	BC089491
Fkbp3	2.09477489064844e-40	0.306370975969397	0.977	0.879	3.86067012346507e-36	0	Fkbp3
Dync1h1	2.19288152700702e-40	0.311991394474183	0.909	0.75	4.04148065427394e-36	0	Dync1h1
Thsd4	2.31527754382383e-40	-2.9752163982692	0.032	0.161	4.26705651326731e-36	0	Thsd4
Pkp1	3.00464475172952e-40	-3.19402533513757	0.025	0.149	5.5375602774375e-36	0	Pkp1
Hoxb6	3.01904365748041e-40	-1.28829049445243	0.346	0.484	5.56409746073639e-36	0	Hoxb6
Epb41l4a	3.21357241857033e-40	-1.12179407776595	0.295	0.452	5.92261396742513e-36	0	Epb41l4a
Adgrg2	3.22839956539464e-40	-2.06574210319467	0.073	0.219	5.94994039902232e-36	0	Adgrg2
Slc41a2	3.36531511248926e-40	1.02182135134803	0.293	0.148	6.2022757523177e-36	0	Slc41a2
Cux2	3.63093619292254e-40	-2.72002087613696	0.047	0.181	6.69181540355624e-36	0	Cux2
Chchd10	3.73361795690515e-40	0.259446549454351	0.973	0.87	6.88105789457619e-36	0	Chchd10
Ndst3	3.76930786556131e-40	1.71748755830864	0.107	0.028	6.94683439622949e-36	0	Ndst3
Postn	4.27472394752222e-40	-7.10380689031378	0.01	0.122	7.87831623528345e-36	0	Postn
Tmem64	4.33900912207285e-40	-1.26366075376697	0.393	0.529	7.99679381198027e-36	0	Tmem64
Stard7	6.22028162085198e-40	0.496042447325353	0.737	0.553	1.14639790272302e-35	0	Stard7
Mrpl33	6.77975511690325e-40	0.331206815546677	0.946	0.873	1.24950886804527e-35	0	Mrpl33
S100b	6.79967928861107e-40	-2.61537202270527	0.252	0.399	1.25318089289102e-35	0	S100b
S100a3	6.97460719577474e-40	1.00961795504448	0.172	0.064	1.28542010618129e-35	0	S100a3
Spryd7	7.10543793725254e-40	0.502446637879236	0.742	0.565	1.30953221183564e-35	0	Spryd7
Pitpnc1	7.13476358986655e-40	-0.93400751290008	0.505	0.613	1.31493692961241e-35	0	Pitpnc1
Dstyk	7.32036151879398e-40	0.497309678687907	0.578	0.385	1.34914262791373e-35	0	Dstyk
Scrg1	7.45586531891171e-40	-6.71444605659678	0.006	0.115	1.37411597827543e-35	0	Scrg1
Sept6	8.16815093478378e-40	0.379846727956033	0.853	0.688	1.50539021728065e-35	0	Sept6
B3galt2	9.06430007460726e-40	1.02922019916838	0.234	0.105	1.67055050375012e-35	0	B3galt2
Galnt7	9.22168480693151e-40	0.78775981032862	0.337	0.179	1.69955650991748e-35	0	Galnt7
Rab3d	9.25519456178836e-40	0.457086704289898	0.574	0.378	1.7057323577376e-35	0	Rab3d
Nipal2	9.87574649100534e-40	-3.42404782725901	0.016	0.134	1.82010007829228e-35	0	Nipal2
A730046J19Rik	1.02577946298958e-39	-5.06731784651756	0.004	0.111	1.8905115502898e-35	0	A730046J19Rik
Abca8a	1.06025361227336e-39	-7.06840215415596	0.005	0.113	1.9540474074198e-35	0	Abca8a
Gjc3	1.08911984526458e-39	-5.71976121283287	0.012	0.125	2.00724787482261e-35	0	Gjc3
Plpp2	1.09401594869383e-39	0.666725295565446	0.547	0.37	2.01627139344273e-35	0	Plpp2
S1pr3	1.20198210132989e-39	-6.39290013679579	0.01	0.122	2.21525301275098e-35	0	S1pr3
Polr2g	1.30142144115387e-39	0.35212972028444	0.905	0.796	2.39851971604659e-35	0	Polr2g
Kif1b	1.67000998608551e-39	0.275596596586041	0.984	0.928	3.07782840435559e-35	0	Kif1b
Eml5	1.9033157006185e-39	0.355873516226423	0.834	0.67	3.5078108362399e-35	0	Eml5
Pla2g16	2.35047933701898e-39	-4.72878183689281	0.028	0.15	4.33193341812597e-35	0	Pla2g16
Vps35	3.24557469056725e-39	0.372290387951003	0.891	0.753	5.98159415471545e-35	0	Vps35
Gm10848	3.57833600719304e-39	2.31645613195522	0.074	0.013	6.59487326125677e-35	0	Gm10848
Sfrp1	3.72398220611993e-39	-7.243257247519	0.006	0.113	6.86329920587904e-35	0	Sfrp1
Crtac1	3.88427472163577e-39	-0.726019904094219	0.446	0.617	7.15871831197472e-35	0	Crtac1
Mfap3l	4.42901297304002e-39	-2.97057751226661	0.041	0.171	8.16267090931275e-35	0	Mfap3l
Atp2c1	4.74715642653301e-39	0.416138668594901	0.775	0.59	8.74900929410034e-35	0	Atp2c1
Oxtr	5.36873141070077e-39	-3.14051136543502	0.021	0.139	9.89457198992152e-35	0	Oxtr
Adk	6.93846873611911e-39	0.409525941801419	0.649	0.469	1.27875978806675e-34	0	Adk
Srp9	7.0388723382508e-39	0.286751895442373	0.964	0.89	1.29726417193962e-34	0	Srp9
Bin1	7.06800186291531e-39	0.353372009605812	0.895	0.776	1.30263274333529e-34	0	Bin1
Islr	7.18120058891877e-39	-6.20734587758769	0.008	0.116	1.32349526853773e-34	0	Islr
Cacna1c	1.15989922864499e-38	0.940115245190849	0.246	0.114	2.13769427839272e-34	0	Cacna1c
Asap2	1.23132915127927e-38	0.327030841657406	0.536	0.345	2.2693396258077e-34	0	Asap2
Slc29a4	1.39288692571634e-38	0.644666254621187	0.395	0.225	2.56709060409522e-34	0	Slc29a4
Zbtb8os	1.41375456410463e-38	0.577359344376552	0.623	0.46	2.60554966164484e-34	0	Zbtb8os
Gm26707	1.44152619594697e-38	3.74411490543445	0.049	0.004	2.65673277913027e-34	0	Gm26707
Usp51	1.81105816536045e-38	0.842202621950137	0.41	0.247	3.33778019875931e-34	0	Usp51
Ptpra	1.87173377366003e-38	0.37279296407803	0.905	0.768	3.44960534485544e-34	0	Ptpra
Gm14964	1.93021559819552e-38	-2.36075489815374	0.033	0.159	3.55738734747435e-34	0	Gm14964
Tnnt2	2.25652918605436e-38	-2.67186027209263	0.076	0.211	4.15878328989818e-34	0	Tnnt2
Sema3b	2.39477508955937e-38	-3.88279750514231	0.051	0.18	4.41357049005792e-34	0	Sema3b
Xbp1	2.47403105408548e-38	0.407194952847683	0.848	0.707	4.55963923267954e-34	0	Xbp1
Fam107a	2.76795924031065e-38	-6.38299513008305	0.004	0.107	5.10134887989252e-34	0	Fam107a
Ptp4a2	2.80337375192202e-38	0.327324756763724	0.935	0.821	5.16661782479229e-34	0	Ptp4a2
Lims2	2.98146357627391e-38	-4.75519572306141	0.029	0.148	5.49483737107282e-34	0	Lims2
Tspan17	3.27167902608507e-38	0.343108321488818	0.887	0.744	6.02970444507478e-34	0	Tspan17
Pls3	4.45660322808583e-38	-0.868082667668009	0.502	0.597	8.21351974936219e-34	0	Pls3
Pald1	5.00184689700211e-38	0.923667595905421	0.196	0.08	9.21840383117489e-34	0	Pald1
Ppic	5.13030478425049e-38	-6.75761415086321	0.005	0.108	9.45515171737366e-34	0	Ppic
Mdga2	5.56237999973939e-38	-1.22842217247754	0.254	0.417	1.02514663395197e-33	0	Mdga2
Serp2	5.64474454338656e-38	0.330532636864059	0.93	0.775	1.04032641934614e-33	0	Serp2
Batf3	1.03018346736476e-37	2.29712236451652	0.09	0.021	1.89862813035326e-33	0	Batf3
Endod1	1.1641320736197e-37	0.318647266791463	0.771	0.58	2.14549541168111e-33	0	Endod1
Pfdn4	1.18818966570503e-37	0.339134118019912	0.924	0.804	2.18983355389438e-33	0	Pfdn4
Galnt9	1.35839645588315e-37	-2.03382084018777	0.053	0.188	2.50352466819265e-33	0	Galnt9
Rpl36	1.62630998825282e-37	-0.27936818728523	0.976	0.96	2.99728930834994e-33	0	Rpl36
Asic1	1.62972653152177e-37	1.04137476626558	0.263	0.13	3.00358599759462e-33	0	Asic1
Diras2	1.90602525332972e-37	-1.99279074657302	0.079	0.219	3.51280454188667e-33	0	Diras2
Lgi3	2.3161538005722e-37	2.67575069832766	0.059	0.008	4.26867145445457e-33	0	Lgi3
Dlx1	2.38990344727856e-37	-1.5490315364016	0.156	0.311	4.40459205333438e-33	0	Dlx1
Sc5d	2.48080604230722e-37	0.481115835703578	0.756	0.607	4.5721255359722e-33	0	Sc5d
Kcna1	2.5570719954074e-37	-8.04372043156921	0.003	0.104	4.71268368753584e-33	0	Kcna1
Igf2r	2.58986526564459e-37	0.725999713151744	0.393	0.231	4.77312168458298e-33	0	Igf2r
Hoxa2	2.98218689126356e-37	-1.26949249901724	0.228	0.388	5.49617044059874e-33	0	Hoxa2
Mzt1	3.30341030808669e-37	0.41910192174629	0.819	0.662	6.08818519780378e-33	0	Mzt1
Cacna1b	3.34851104712127e-37	0.430521872899705	0.678	0.494	6.1713058598445e-33	0	Cacna1b
Cacna1h	3.86849008437005e-37	-1.38461519387394	0.211	0.37	7.129627225494e-33	0	Cacna1h
Cers5	4.42755118202815e-37	0.479851946252458	0.722	0.553	8.15997682847787e-33	0	Cers5
Jakmip1	5.06187262725932e-37	-1.07402976552756	0.404	0.52	9.32903125203893e-33	0	Jakmip1
Egfl7	5.92491676223308e-37	-1.142473133537	0.26	0.415	1.09196215927956e-32	0	Egfl7
Slc38a1	5.95006487515764e-37	0.408273524540832	0.789	0.608	1.09659695649155e-32	0	Slc38a1
Tmem130	6.1539655609338e-37	0.293560195460413	0.503	0.312	1.1341758528801e-32	0	Tmem130
Fam19a2	6.37863166917309e-37	-4.02134810139221	0.01	0.115	1.1755818166286e-32	0	Fam19a2
Plpp4	7.47853784590213e-37	-2.53403421732626	0.052	0.179	1.37829452499976e-32	0	Plpp4
Jph1	8.45433239508825e-37	-1.41625568873789	0.165	0.322	1.55813346041477e-32	0	Jph1
Slc25a1	8.6339605673972e-37	0.343706744796455	0.902	0.763	1.5912389325713e-32	0	Slc25a1
Padi2	1.0768887749945e-36	2.74445921016861	0.066	0.011	1.98470601231486e-32	0	Padi2
Hoxc4	1.10208161275053e-36	-0.610622778517062	0.695	0.75	2.03113641229922e-32	0	Hoxc4
Ehd2	1.19100483643861e-36	0.550992076992999	0.477	0.304	2.19502191355636e-32	0	Ehd2
Ssbp2	1.23161425822641e-36	-0.496642152302636	0.842	0.841	2.26986507791128e-32	0	Ssbp2
Vamp8	1.47796553116425e-36	-1.64190846159764	0.18	0.327	2.72389047393571e-32	0	Vamp8
Olfml2a	1.48470592507519e-36	-5.96616954463442	0.01	0.113	2.73631301991357e-32	0	Olfml2a
Snx6	1.50393089589073e-36	0.37631561381225	0.843	0.696	2.77174464112661e-32	0	Snx6
Sfr1	1.5310742422059e-36	0.252615567163224	0.975	0.915	2.82176982838548e-32	0	Sfr1
Hist2h2ac	1.77270490171967e-36	0.916278118383701	0.339	0.193	3.26709513386935e-32	0	Hist2h2ac
Gm26778	1.83054660758205e-36	1.80959943116821	0.127	0.041	3.37369739777373e-32	0	Gm26778
Mkl2	2.05405768980485e-36	0.998295290526111	0.231	0.107	3.78562832231033e-32	0	Mkl2
Rorc	2.34112416166895e-36	0.631066392699508	0.481	0.307	4.31469182995588e-32	0	Rorc
Myo1b	2.34487543555211e-36	0.974092793634781	0.223	0.102	4.32160542772254e-32	0	Myo1b
Trpm4	2.52594960703628e-36	-1.42621928361609	0.154	0.304	4.65532512576786e-32	0	Trpm4
Gnb1	2.72179851110245e-36	0.265202707010975	0.995	0.934	5.01627465596181e-32	0	Gnb1
Dnmt3a	2.98795124213282e-36	0.483293732004655	0.723	0.557	5.50679413925078e-32	0	Dnmt3a
Akap11	2.99248881610234e-36	0.381865719844013	0.907	0.773	5.51515688807662e-32	0	Akap11
3110079O15Rik	3.57105100534091e-36	-4.68205145912683	0.006	0.107	6.5814470028433e-32	0	3110079O15Rik
Plp1	3.74563264011287e-36	-5.17456440574343	0.043	0.162	6.90320095572801e-32	0	Plp1
Phactr2	3.86629908156242e-36	0.469155952573813	0.596	0.4	7.12558920731953e-32	0	Phactr2
Avil	5.00659720905854e-36	-3.34464365181106	0.028	0.143	9.22715865629489e-32	0	Avil
Itih5	5.36660989486951e-36	-7.79479668424493	0.005	0.103	9.89066203624451e-32	0	Itih5
Epb41	6.02341002289616e-36	0.727963315083274	0.332	0.182	1.11011446721976e-31	0	Epb41
Sept8	6.70555218011113e-36	0.439926499814962	0.676	0.5	1.23583326679448e-31	0	Sept8
Hspg2	7.14986476783215e-36	-7.48125412637583	0.001	0.096	1.31772007671147e-31	0	Hspg2
Lrp1b	7.22955497519921e-36	-1.36315068002152	0.278	0.42	1.33240698192921e-31	0	Lrp1b
Kcnj9	7.49807054445285e-36	1.61728248348291	0.13	0.043	1.38189440134266e-31	0	Kcnj9
Gpx8	9.52280657574507e-36	-5.33328778248348	0.014	0.119	1.75505325190982e-31	0	Gpx8
Plcb4	1.0627355452477e-35	0.337892356333892	0.89	0.738	1.95862160989152e-31	0	Plcb4
Pbx3	1.14951756852681e-35	-3.35645127363757	0.037	0.155	2.11856087879491e-31	0	Pbx3
Fxyd1	1.24954608979157e-35	-4.38673861403844	0.198	0.339	2.30291344348587e-31	0	Fxyd1
Setd3	1.29932156410926e-35	0.353809916686829	0.904	0.778	2.39464964265337e-31	0	Setd3
R3hdm4	1.32650976545125e-35	0.413560079767711	0.827	0.672	2.44475749772666e-31	0	R3hdm4
Arvcf	1.50367832904689e-35	0.375031270219654	0.758	0.588	2.77127916043342e-31	0	Arvcf
Mpzl1	1.69084131999896e-35	0.455073954865689	0.433	0.263	3.11622055275808e-31	0	Mpzl1
Calcrl	2.07438639951526e-35	-1.74968804286886	0.114	0.256	3.82309413430662e-31	0	Calcrl
Sptssa	2.27072935869917e-35	0.270125775425684	0.965	0.873	4.18495420808257e-31	0	Sptssa
Wdyhv1	2.426379716074e-35	0.606323589924668	0.519	0.351	4.47181781672438e-31	0	Wdyhv1
Arsg	2.6574944756331e-35	1.63232181325246	0.117	0.036	4.89776231859181e-31	0	Arsg
Lrrn3	2.69878769326006e-35	-2.19177619185489	0.069	0.199	4.9738657186783e-31	0	Lrrn3
Smad2	2.74333955407053e-35	0.491918514973278	0.694	0.527	5.05597479815199e-31	0	Smad2
Brinp3	2.77260469496444e-35	-4.1558932892706	0.012	0.115	5.10991045281946e-31	0	Brinp3
Metrn	2.91949121543405e-35	-1.94267213626622	0.473	0.551	5.38062231004496e-31	0	Metrn
Doc2b	3.14984954194812e-35	0.478111302140721	0.696	0.514	5.80517270581039e-31	0	Doc2b
Foxn2	3.67739333846316e-35	0.714177287188401	0.317	0.172	6.77743592278761e-31	0	Foxn2
Pgr	3.8058779370178e-35	1.66105165556494	0.137	0.048	7.01423303792381e-31	0	Pgr
Rnh1	3.8404101431507e-35	-0.518468371720992	0.793	0.804	7.07787589382673e-31	0	Rnh1
Mpp7	3.84047049942091e-35	0.619400300395518	0.276	0.14	7.07798713043274e-31	0	Mpp7
Hmgn5	3.92351968985245e-35	0.497411192328145	0.404	0.235	7.23104678839806e-31	0	Hmgn5
Fmnl1	4.69867821309414e-35	0.999297944951209	0.282	0.148	8.65966394673251e-31	0	Fmnl1
Kcna2	5.10653854971172e-35	-3.13361226568612	0.076	0.207	9.41135054711871e-31	0	Kcna2
Gm26722	5.14415739182293e-35	0.864981238882874	0.322	0.179	9.48068207312966e-31	0	Gm26722
Crispld1	5.19179941817949e-35	-1.90319900550103	0.109	0.245	9.5684863277048e-31	0	Crispld1
Mtch2	5.87887514746679e-35	0.334777007739225	0.924	0.798	1.08347668967813e-30	0	Mtch2
Rpl30	6.33004981222537e-35	-0.293519961984494	0.994	0.98	1.16662818039314e-30	0	Rpl30
Frmd3	6.44224673550461e-35	0.950161052405513	0.317	0.178	1.1873060733535e-30	0	Frmd3
Gm2115	6.47798452605729e-35	-6.88602219135913	0.003	0.096	1.19389254815236e-30	0	Gm2115
Lemd1	6.54082852500266e-35	-1.35044777985343	0.115	0.261	1.20547469715799e-30	0	Lemd1
Mal	6.58644400872723e-35	-8.33954414574021	0.001	0.093	1.21388163080843e-30	0	Mal
Pf4	6.77433058980197e-35	-1.22279354500149	0.083	0.019	1.2485091277005e-30	0	Pf4
Hmgcs2	6.83979965872708e-35	-6.29726005551209	0.003	0.096	1.2605750771034e-30	0	Hmgcs2
Tfrc	7.31261962636785e-35	0.692215256008739	0.421	0.261	1.34771579713959e-30	0	Tfrc
Col15a1	1.07412107112053e-34	-6.76192584144559	0.005	0.099	1.97960513407513e-30	0	Col15a1
Mbd2	1.13868558241635e-34	0.339613310764237	0.798	0.646	2.09859752839333e-30	0	Mbd2
Eef1a2	1.19019702884644e-34	0.270073904270763	0.98	0.862	2.19353312416399e-30	0	Eef1a2
Matn2	1.26259165032096e-34	-5.85441466635158	0.017	0.121	2.32695641154154e-30	0	Matn2
Lancl3	1.26644153125129e-34	-2.31783487855483	0.039	0.159	2.33405174209612e-30	0	Lancl3
Lst1	1.47403421631786e-34	0.653644942346368	0.503	0.341	2.71664506067382e-30	0	Lst1
Iffo1	1.48460851413664e-34	0.631215061319571	0.484	0.324	2.73613349155384e-30	0	Iffo1
Zcchc18	1.57688656045749e-34	0.27424484835465	0.993	0.88	2.90620193092316e-30	0	Zcchc18
Hspa12a	1.69997013222363e-34	1.11619963726155	0.198	0.087	3.13304495368815e-30	0	Hspa12a
H2afj	1.73246283716622e-34	0.358831890384429	0.844	0.738	3.19292900889734e-30	0	H2afj
Slc7a3	1.93558422540682e-34	2.01379311393238	0.101	0.028	3.56728172742476e-30	0	Slc7a3
Ucp2	1.96876890301632e-34	0.527292254637135	0.448	0.274	3.62844108825907e-30	0	Ucp2
Col5a1	2.15122868403146e-34	-6.68992944168915	0.005	0.099	3.96471446466998e-30	0	Col5a1
Kcnq2	2.75918798236252e-34	-0.95777657239517	0.289	0.457	5.08518345149413e-30	0	Kcnq2
Sema4d	2.93279591347659e-34	0.518376312458463	0.575	0.405	5.40514286853735e-30	0	Sema4d
Rab8b	2.9382704295489e-34	0.575891912854282	0.561	0.39	5.41523240165862e-30	0	Rab8b
Hectd2	3.13647914827544e-34	0.893737077764352	0.257	0.129	5.78053107027163e-30	0	Hectd2
Ifnar2	3.14975266861577e-34	-1.27212633033488	0.24	0.39	5.80499416825887e-30	0	Ifnar2
Cyb5a	3.45171940932653e-34	0.274384180574407	0.959	0.879	6.36151887138879e-30	0	Cyb5a
Ifi27l2a	3.62357642607643e-34	-5.94464533333311	0.017	0.119	6.67825135325885e-30	0	Ifi27l2a
Ndfip1	3.83700181092214e-34	0.337192546538043	0.919	0.808	7.07159433752949e-30	0	Ndfip1
Zfp36l1	4.02665455348206e-34	-5.66849660687653	0.008	0.104	7.42112434206743e-30	0	Zfp36l1
Pkig	4.83338348617241e-34	-0.546106820072705	0.806	0.818	8.90792576501575e-30	0	Pkig
Tox2	5.13774160534144e-34	-1.28907066535379	0.217	0.361	9.46885777864427e-30	0	Tox2
Tomm34	5.48014893335456e-34	0.414081730666911	0.753	0.588	1.00999144841724e-29	0	Tomm34
Lhfpl2	5.52139924059313e-34	-4.44070199307941	0.02	0.124	1.01759388004131e-29	0	Lhfpl2
Hrsp12	5.80447424872904e-34	0.5944918791288	0.437	0.277	1.06976460404076e-29	0	Hrsp12
Cdh20	7.48921876008049e-34	1.37794597817118	0.17	0.07	1.38026301748284e-29	0	Cdh20
Tmcc2	7.54326400294793e-34	0.494685996687633	0.573	0.394	1.3902235557433e-29	0	Tmcc2
Snx30	8.13088102172422e-34	0.750873083284049	0.415	0.258	1.49852137230377e-29	0	Snx30
Ltbp1	8.84065752204656e-34	-5.34062120671067	0.012	0.111	1.62933318131318e-29	0	Ltbp1
Gnb3	9.40815992994812e-34	1.06686400812633	0.234	0.113	1.73392387508944e-29	0	Gnb3
Cachd1	9.96353052398112e-34	-3.48024459258764	0.014	0.115	1.83627867556972e-29	0	Cachd1
Slc2a13	1.00975169938438e-33	0.340164601626691	0.513	0.328	1.86097238196541e-29	0	Slc2a13
Cadm4	1.02067128775764e-33	-1.90234209122516	0.273	0.415	1.88109718333732e-29	0	Cadm4
Zfp804a	1.13363381021236e-33	-0.721290710599402	0.385	0.219	2.08928711222139e-29	0	Zfp804a
Myh1	1.15255961799795e-33	-2.07620149995842	0.064	0.19	2.12416737597022e-29	0	Myh1
Wsb1	1.2128611387587e-33	0.435260174133708	0.609	0.426	2.23530307873229e-29	0	Wsb1
Zrsr2	1.2329876366095e-33	0.37491407777997	0.839	0.699	2.2723962142713e-29	0	Zrsr2
Sgip1	1.42845112550452e-33	0.309904663726579	0.965	0.837	2.63263542430484e-29	0	Sgip1
Gm14418	1.57058326432358e-33	1.16796541113584	0.198	0.089	2.89458495614836e-29	0	Gm14418
Tchh	1.62215038961841e-33	0.883454534732858	0.087	0.022	2.98962316806674e-29	0	Tchh
Mxra7	1.71493952340264e-33	0.289061212031781	0.93	0.768	3.16063354163106e-29	0	Mxra7
Smim1	1.82303511064451e-33	0.58949499836583	0.553	0.382	3.35985370891783e-29	0	Smim1
Sh3kbp1	2.35845326311518e-33	0.587838602075998	0.512	0.346	4.34662936392128e-29	0	Sh3kbp1
Sowahc	2.49536882411549e-33	0.758157358308342	0.33	0.189	4.59896474284484e-29	0	Sowahc
Shisa8	2.51499898329654e-33	0.574031199803494	0.38	0.219	4.63514312621552e-29	0	Shisa8
Mageh1	2.51763260169764e-33	0.359045575098185	0.875	0.743	4.63999688492875e-29	0	Mageh1
Lgi4	3.09154608114013e-33	-4.25660744911077	0.036	0.146	5.69771942754126e-29	0	Lgi4
Galnt18	3.15365853986646e-33	-4.54692231645711	0.007	0.101	5.81219268897389e-29	0	Galnt18
Mest	3.24854322133445e-33	-2.19565850061877	0.362	0.478	5.9870651569194e-29	0	Mest
Mtss1	3.37154170207422e-33	0.50619775744468	0.649	0.484	6.21375135692279e-29	0	Mtss1
Col9a2	3.42927687292913e-33	-5.98761333254093	0.025	0.128	6.32015727680839e-29	0	Col9a2
Il13ra1	3.55120022283766e-33	-2.94171806747619	0.034	0.144	6.5448620106898e-29	0	Il13ra1
Car10	3.60358272159644e-33	-3.82309441220592	0.011	0.108	6.64140295590225e-29	0	Car10
Rpap1	3.70562652305904e-33	0.872124121656709	0.298	0.163	6.82946968199781e-29	0	Rpap1
Abcc8	3.77802596684986e-33	-3.08635249500136	0.025	0.131	6.96290185690429e-29	0	Abcc8
Hs3st1	3.89569870285914e-33	-3.21059800950659	0.023	0.127	7.1797727093694e-29	0	Hs3st1
Nfatc2	4.54178029202599e-33	1.15638552377625	0.121	0.04	8.3705010782039e-29	0	Nfatc2
Ece1	5.39743630939196e-33	0.327140623450909	0.745	0.57	9.94747511820938e-29	0	Ece1
Cpxm2	5.50221953073859e-33	-6.10100949068153	0.008	0.102	1.01405905951512e-28	0	Cpxm2
Rasgef1c	5.70193605471617e-33	-5.30232067293189	0.005	0.097	1.05086681488419e-28	0	Rasgef1c
Gbp7	5.73688131526413e-33	-2.52267667299734	0.037	0.15	1.05730722640318e-28	0	Gbp7
Gmip	6.13415770317109e-33	1.12099047349598	0.189	0.084	1.13052526469443e-28	0	Gmip
Gabbr2	6.54031599070637e-33	-5.17808652513878	0.003	0.093	1.20538023708718e-28	0	Gabbr2
Gap43	6.74936462712086e-33	-0.350947855000965	0.997	0.947	1.24390790077837e-28	0	Gap43
3830406C13Rik	6.89567771976901e-33	0.50511031604218	0.626	0.459	1.27087340375343e-28	0	3830406C13Rik
Hdac2	7.26593329974793e-33	0.364720080081402	0.835	0.684	1.33911150714354e-28	0	Hdac2
Epdr1	7.75885326766553e-33	0.340943065358496	0.834	0.698	1.42995665723076e-28	0	Epdr1
Rab12	7.81051782703957e-33	-1.06432486109	0.364	0.498	1.43947843552339e-28	0	Rab12
Fndc4	7.82398864395185e-33	0.606807280545014	0.496	0.34	1.44196110708033e-28	0	Fndc4
4930503L19Rik	7.86417151071831e-33	0.936466361523459	0.243	0.122	1.44936680942538e-28	0	4930503L19Rik
C1qbp	8.06663384262689e-33	0.291105996068734	0.935	0.817	1.48668061719614e-28	0	C1qbp
Sh3bgr	8.31053280646639e-33	-2.7317175162875	0.029	0.137	1.53163119623176e-28	0	Sh3bgr
4930550C14Rik	9.16525261474826e-33	-1.77293940942523	0.094	0.226	1.6891560568981e-28	0	4930550C14Rik
Ctnnal1	9.55278715130002e-33	-3.30122042571182	0.09	0.215	1.76057867198459e-28	0	Ctnnal1
Zfp467	9.6996402486172e-33	0.453020763612909	0.744	0.582	1.78764369782015e-28	0	Zfp467
Glce	9.94256433770602e-33	0.758836343853911	0.32	0.18	1.83241460743922e-28	0	Glce
Rab3c	1.0040801791459e-32	-0.413849862569976	0.99	0.869	1.85051977016589e-28	0	Rab3c
Nr3c1	1.32877249883018e-32	-1.21842472872466	0.198	0.351	2.44892771534401e-28	0	Nr3c1
Antxr2	1.3641596878312e-32	-5.71362282651946	0.003	0.091	2.5141463046729e-28	0	Antxr2
Ppat	1.4469447842565e-32	0.57666177854001	0.619	0.461	2.66671923738472e-28	0	Ppat
Slc38a11	1.49786809109826e-32	1.46665857005598	0.109	0.034	2.7605708918941e-28	0	Slc38a11
Tbc1d10a	1.71555811670784e-32	-2.94547271993959	0.085	0.21	3.16177360909255e-28	0	Tbc1d10a
Dlx2	1.83503177704056e-32	-1.29686630528521	0.236	0.375	3.38196356508575e-28	0	Dlx2
Ntrk3	1.85714718100272e-32	-3.51242695181083	0.058	0.176	3.42272225458801e-28	0	Ntrk3
Plxnd1	1.88324148452185e-32	0.89421287359146	0.193	0.084	3.47081405597377e-28	0	Plxnd1
Klhdc8a	1.91042961592372e-32	-1.80346627157771	0.092	0.221	3.52092178214741e-28	0	Klhdc8a
Spr	2.10746193937171e-32	-0.565087219084536	0.767	0.771	3.88405235426207e-28	0	Spr
Ppp2cb	2.35414933383135e-32	0.309829576907727	0.928	0.829	4.33869722225118e-28	0	Ppp2cb
Ifit1	2.47934492121782e-32	-2.76399379071159	0.057	0.177	4.56943268980444e-28	0	Ifit1
Spock3	2.61120181882847e-32	-1.21189099678527	0.572	0.603	4.81244495210086e-28	0	Spock3
Traf3	2.76687746556956e-32	-1.47002956262862	0.097	0.235	5.0993551690447e-28	0	Traf3
Pqlc3	3.10290477737922e-32	1.4676405550917	0.113	0.037	5.71865350470989e-28	0	Pqlc3
Wnt6	3.18314264319721e-32	-6.50939059758011	0.004	0.092	5.86653189141245e-28	0	Wnt6
Impact	3.28708852495703e-32	0.311404041651257	0.959	0.831	6.05810415149581e-28	0	Impact
Reep1	3.35365088544343e-32	0.365239907931831	0.824	0.645	6.18077858187224e-28	0	Reep1
Dnm1	3.42034453760494e-32	0.353764601956323	0.802	0.64	6.3036949828059e-28	0	Dnm1
Tkt	3.45354898378316e-32	0.305090906546605	0.935	0.868	6.36489077711237e-28	0	Tkt
A4galt	3.55474949760764e-32	-1.00467086426747	0.307	0.445	6.55140332409088e-28	0	A4galt
Zc2hc1a	3.5818351691071e-32	0.358863706101915	0.853	0.708	6.60132221666439e-28	0	Zc2hc1a
Srpk2	4.13220109043489e-32	0.259672503937954	0.966	0.893	7.61564660967151e-28	0	Srpk2
Cd79a	4.15847208601846e-32	-2.45607252422333	0.037	0.148	7.66406405453202e-28	0	Cd79a
9530059O14Rik	4.1746576478436e-32	-1.3895233625837	0.27	0.418	7.69389404497576e-28	0	9530059O14Rik
Atp5e	4.32718880356336e-32	-0.267645689478111	0.955	0.941	7.97500896496728e-28	0	Atp5e
Cpeb4	4.41751837207336e-32	0.428834086210934	0.712	0.542	8.1414863597312e-28	0	Cpeb4
Npepl1	4.94853181910766e-32	-1.15152728346292	0.18	0.33	9.12014414261541e-28	0	Npepl1
Cttn	5.31619346571724e-32	0.405134913945623	0.742	0.582	9.79774455731687e-28	0	Cttn
Zfp931	5.84789205136752e-32	0.67687184016331	0.415	0.266	1.07776650506703e-27	0	Zfp931
Tmem35	6.95059643828737e-32	-2.10838244795971	0.107	0.235	1.28099492357636e-27	0	Tmem35
Abhd11os	7.2920778148999e-32	-2.47841604336371	0.059	0.176	1.34392994128605e-27	0	Abhd11os
Suox	7.40498267336088e-32	0.635878927032516	0.426	0.271	1.36473830670041e-27	0	Suox
Lingo1	7.83052339829995e-32	-4.17204055924062	0.01	0.103	1.44316546230668e-27	0	Lingo1
Cntfr	8.645735268689e-32	-1.15025871525463	0.307	0.441	1.59340901001938e-27	0	Cntfr
Tmem59l	9.63511963131206e-32	-0.445074346688329	0.828	0.794	1.77575254805081e-27	0	Tmem59l
Gfap	9.79305534393446e-32	-6.0801653908856	0.013	0.106	1.80486009988712e-27	0	Gfap
Acsbg2	1.03110631478379e-31	4.88474444949854	0.029	0.001	1.90032893814653e-27	0	Acsbg2
Plin3	1.05371847433245e-31	-4.15948262855701	0.016	0.111	1.9420031481947e-27	0	Plin3
Arhgap28	1.18752811722785e-31	-0.988699949287775	0.198	0.353	2.18861432005093e-27	0	Arhgap28
Chst11	1.21879921293568e-31	0.875458653345093	0.301	0.169	2.24624694944046e-27	0	Chst11
Gng11	1.25381513919766e-31	0.677308572825938	0.387	0.228	2.31078130154128e-27	0	Gng11
Slitrk3	1.32137336960384e-31	-2.78380271457484	0.032	0.137	2.43529112017988e-27	0	Slitrk3
Abcb4	1.32872130831536e-31	1.8804484245179	0.068	0.014	2.4488333712252e-27	0	Abcb4
1110046J04Rik	1.32975498044808e-31	0.623173730555473	0.446	0.292	2.45073842896581e-27	0	1110046J04Rik
Focad	1.43228704999264e-31	0.957703585314184	0.173	0.073	2.63970503313644e-27	0	Focad
Cyba	1.57658477167304e-31	-4.0675463816827	0.024	0.124	2.9056457341934e-27	0	Cyba
Cilp	1.59055891838454e-31	0.801229473231789	0.271	0.141	2.9314000865827e-27	0	Cilp
Robo1	1.70500180788404e-31	0.791807696313167	0.227	0.11	3.14231833193029e-27	0	Robo1
Gm26892	1.75144213286514e-31	4.89825688302414	0.027	0	3.22790785087045e-27	0	Gm26892
Oas1a	1.97902292390671e-31	-4.62883595800536	0.006	0.094	3.64733924876008e-27	0	Oas1a
Napg	2.05574127073716e-31	0.284536745065508	0.954	0.831	3.78873116196859e-27	0	Napg
Rhoq	2.17201010812482e-31	0.409445489520041	0.769	0.616	4.00301462927405e-27	0	Rhoq
Xkr6	2.7640347212235e-31	0.408511174342417	0.683	0.515	5.0941159912149e-27	0	Xkr6
Fam171b	2.97852037470643e-31	0.268493045870501	0.943	0.788	5.48941305058394e-27	0	Fam171b
Ppp2r4	3.39930594555304e-31	0.311268196221893	0.9	0.768	6.26492085765425e-27	0	Ppp2r4
Uckl1os	3.43912887298055e-31	2.99882730488587	0.05	0.007	6.33831451290315e-27	0	Uckl1os
Atrnl1	3.64233669955143e-31	0.606452365944622	0.412	0.259	6.71282653727329e-27	0	Atrnl1
Trp53inp2	3.74892575654837e-31	0.475123999477064	0.678	0.527	6.90927016931865e-27	0	Trp53inp2
Gnao1	4.00750479152074e-31	0.294959218641234	0.959	0.804	7.38583133077272e-27	0	Gnao1
Mras	4.33503776181622e-31	0.351977991281764	0.654	0.464	7.9894745950273e-27	0	Mras
Ralb	4.41069680024123e-31	0.59716719894753	0.455	0.3	8.12891420284458e-27	0	Ralb
Mpp1	4.55716293404189e-31	0.388347635558457	0.775	0.618	8.3988512874392e-27	0	Mpp1
Ostf1	4.61868537575692e-31	0.453607355895484	0.485	0.319	8.51223714752e-27	0	Ostf1
H2-K1	5.06800638024615e-31	-1.04833002915182	0.703	0.731	9.34033575879366e-27	0	H2-K1
Lipo1	5.34695459346646e-31	1.15635688471976	0.157	0.065	9.85443731575868e-27	0	Lipo1
Isg15	5.69857050577418e-31	-6.7565596118499	0.003	0.088	1.05024654421418e-26	0	Isg15
Ache	5.77255427401598e-31	-0.393878542615897	0.911	0.84	1.06388175270115e-26	0	Ache
Faim2	6.09398356023434e-31	0.318170982638569	0.923	0.751	1.12312117015119e-26	0	Faim2
Col8a1	6.30740957132728e-31	-6.81262319569434	0.004	0.089	1.16245558399562e-26	0	Col8a1
Map2	6.5253805189788e-31	0.301862478221214	0.875	0.719	1.20262762964779e-26	0	Map2
Vps29	6.80037456174845e-31	0.278452482604649	0.952	0.858	1.25330903173024e-26	0	Vps29
Adgrg6	7.26881965704958e-31	-4.20718089826235	0.056	0.165	1.33964346279424e-26	0	Adgrg6
Rcn1	7.61903180689488e-31	-2.90616698628434	0.082	0.201	1.40418756201073e-26	0	Rcn1
Tspyl4	7.72405164939097e-31	0.297319692749353	0.965	0.823	1.42354271898276e-26	0	Tspyl4
Susd4	7.80790462528367e-31	0.546920206866873	0.527	0.361	1.43899682243978e-26	0	Susd4
Hopx	8.25870041695215e-31	-2.43831015771401	0.04	0.148	1.52207848684428e-26	0	Hopx
Pja1	8.49079670337052e-31	0.345693967096819	0.851	0.701	1.56485383243119e-26	0	Pja1
Sspo	8.91536127175789e-31	1.87668762100537	0.09	0.025	1.64310108238498e-26	0	Sspo
Gm12688	9.78693279199431e-31	-4.66232071605321	0.014	0.105	1.80373171356455e-26	0	Gm12688
Ino80d	1.01172612629639e-30	0.443032979087465	0.586	0.417	1.86461125076424e-26	0	Ino80d
Ccbe1	1.07063043138818e-30	-4.10689980813551	0.01	0.099	1.97317188504841e-26	0	Ccbe1
Gpr27	1.16144817237834e-30	0.456554071695575	0.707	0.546	2.14054898169329e-26	0	Gpr27
Notch1	1.18895805471816e-30	-5.63082633825791	0.004	0.088	2.19124969484556e-26	0	Notch1
C530008M17Rik	1.29464630688408e-30	0.401400694072125	0.806	0.638	2.38603314358737e-26	0	C530008M17Rik
Nudt2	1.43506816253503e-30	0.412030980850505	0.75	0.598	2.64483062355205e-26	0	Nudt2
Fxyd3	1.4906062369745e-30	-5.47087102383456	0.011	0.1	2.74718729474401e-26	0	Fxyd3
Kcns2	1.66488180752635e-30	-5.59290977947411	0.002	0.084	3.06837717127106e-26	0	Kcns2
Arhgef12	1.72389852589637e-30	0.402196957964743	0.749	0.584	3.177144983227e-26	0	Arhgef12
Blvrb	1.95286086021942e-30	-0.790554660446771	0.514	0.612	3.5991225653844e-26	0	Blvrb
Rpl35	2.10124400154335e-30	-0.280600145334599	0.951	0.936	3.87259269484439e-26	0	Rpl35
Rundc3b	2.23624459513948e-30	0.680716324617214	0.373	0.227	4.12139878884207e-26	0	Rundc3b
Tspo	2.34354661116761e-30	0.266175238292281	0.962	0.877	4.3191564043819e-26	0	Tspo
9330158H04Rik	2.45954469516684e-30	-1.94001089850466	0.057	0.172	4.53294087319249e-26	0	9330158H04Rik
Mical2	2.60345613473218e-30	0.916553297516413	0.18	0.079	4.79816965631141e-26	0	Mical2
Plk2	2.69583120060835e-30	0.581965542374096	0.382	0.234	4.9684169027212e-26	0	Plk2
Ube2e1	2.71306134653602e-30	0.281885777579632	0.941	0.831	5.00017206166588e-26	0	Ube2e1
Ramp2	3.03973746276088e-30	-3.84518624509662	0.041	0.145	5.6022361438683e-26	0	Ramp2
Tmem106c	3.09693434262846e-30	0.509316966664852	0.532	0.371	5.70764999346426e-26	0	Tmem106c
Rsph1	3.21359985073488e-30	-2.95426440895621	0.021	0.118	5.92266452490439e-26	0	Rsph1
Nebl	3.38432913202778e-30	-5.77934484859644	0.001	0.081	6.23731859032719e-26	0	Nebl
Lgmn	3.72156116538554e-30	-0.533343285085879	0.941	0.914	6.85883722780556e-26	0	Lgmn
Adra2c	4.09546084972113e-30	0.55869764407465	0.481	0.315	7.54793434603604e-26	0	Adra2c
Rara	4.13278685306453e-30	-2.28515359086565	0.057	0.171	7.61672617019793e-26	0	Rara
Atp2b3	4.28716836958855e-30	0.694879202897699	0.395	0.248	7.9012513051517e-26	0	Atp2b3
Zfp652os	4.30146990236824e-30	1.09986331743787	0.228	0.116	7.92760903006467e-26	0	Zfp652os
Unc5a	4.48082871407842e-30	-1.33096976705899	0.18	0.318	8.25816732004653e-26	0	Unc5a
Sostdc1	4.53853878421734e-30	-4.97577362829801	0.033	0.132	8.36452697931256e-26	0	Sostdc1
Fbl	4.57162836503062e-30	0.383401444541413	0.806	0.672	8.42551107675144e-26	0	Fbl
Gmpr	4.71892467680484e-30	-0.877062482943818	0.577	0.633	8.69697817935133e-26	0	Gmpr
Syt5	4.9882855033129e-30	-0.438165535780688	0.86	0.788	9.19341018260567e-26	0	Syt5
Lgr5	5.33407601335986e-30	2.06117271411134	0.065	0.013	9.83070209262222e-26	0	Lgr5
Pou2f2	5.4899478585538e-30	-1.48149562753897	0.09	0.217	1.01179739033146e-25	0	Pou2f2
Sod2	5.6982687496484e-30	0.282517703254711	0.937	0.836	1.0501909305602e-25	0	Sod2
Glrx3	6.50774342112155e-30	0.299708826046574	0.891	0.814	1.1993771125127e-25	0	Glrx3
Tuba8	7.39238725106901e-30	2.84930315100085	0.037	0.003	1.36241697037202e-25	0	Tuba8
Gm29543	7.78160521451265e-30	-3.30530238906421	0.012	0.1	1.43414984103468e-25	0	Gm29543
Ltbp4	7.81860324471697e-30	-4.03968629981841	0.009	0.096	1.44096857800134e-25	0	Ltbp4
Mmp14	8.02189860440362e-30	-6.63881058184311	0.003	0.084	1.47843591279159e-25	0	Mmp14
1110017D15Rik	8.30959807364026e-30	-3.47717292119941	0.016	0.107	1.5314589249719e-25	0	1110017D15Rik
Nudt4	9.36858231792682e-30	-1.01363794088332	0.488	0.585	1.72662972119391e-25	0	Nudt4
Zcchc24	9.99154306962251e-30	-5.51369414867784	0.006	0.09	1.84144138773143e-25	0	Zcchc24
Rgs9	1.00148406105456e-29	0.30838013120495	0.825	0.696	1.84573512452355e-25	0	Rgs9
Ier5	1.0114307168614e-29	-1.12954949140041	0.283	0.418	1.86406681117557e-25	0	Ier5
Psme1	1.28883293064176e-29	-0.42223062734754	0.853	0.843	2.37531909117277e-25	0	Psme1
Aida	1.2946654130835e-29	0.398603431509811	0.762	0.612	2.38606835631289e-25	0	Aida
Rnf217	1.60962814101035e-29	0.406637915023845	0.709	0.55	2.96654466388208e-25	0	Rnf217
Fgfr4	1.65185095484098e-29	0.25718207692322	0.118	0.039	3.04436130977193e-25	0	Fgfr4
Lmbrd1	1.69389433915339e-29	0.33322526737155	0.872	0.751	3.1218472670597e-25	0	Lmbrd1
C4b	1.92327667084711e-29	-6.19649260986002	0.005	0.086	3.54459890437122e-25	0	C4b
Pdcl	1.98509668004239e-29	0.488313973773496	0.556	0.395	3.65853318131813e-25	0	Pdcl
Serpinb1a	2.1033148449583e-29	-4.49096884426326	0.006	0.089	3.87640925925815e-25	0	Serpinb1a
Cyb5r2	2.190876296943e-29	1.77336419691101	0.083	0.023	4.03778501526596e-25	0	Cyb5r2
Hsdl2	2.33679692319382e-29	0.379172942455916	0.583	0.427	4.30671672944621e-25	0	Hsdl2
Gfpt2	2.40297052975999e-29	1.8485893495371	0.06	0.012	4.42867468634766e-25	0	Gfpt2
Nav1	2.50207319419487e-29	0.306283651916618	0.839	0.672	4.61132089690115e-25	0	Nav1
Fam210a	2.5200886472796e-29	0.547709716946176	0.51	0.36	4.64452337693631e-25	0	Fam210a
Kmt2a	2.52662690641751e-29	0.343553795379699	0.819	0.662	4.65657338852747e-25	0	Kmt2a
Galntl6	2.64524967961654e-29	0.555961343011913	0.341	0.197	4.87519515953329e-25	0	Galntl6
As3mt	2.85870021715076e-29	0.360154961657701	0.751	0.555	5.26858450020884e-25	0	As3mt
Adra2a	2.89560785278129e-29	-1.99969573820082	0.105	0.226	5.33660527267592e-25	0	Adra2a
Ric8	3.33050231558114e-29	0.340616491041896	0.859	0.718	6.13811576761604e-25	0	Ric8
Tyro3	3.42975141761816e-29	0.285337441216213	0.516	0.335	6.32103186267028e-25	0	Tyro3
Arfgef1	3.48313473732358e-29	0.355374860052695	0.788	0.61	6.41941732088737e-25	0	Arfgef1
C2cd2	3.48603610360397e-29	1.03163082738667	0.164	0.071	6.42476453894211e-25	0	C2cd2
A330102I10Rik	3.65852168116999e-29	-3.0382563805713	0.026	0.123	6.7426554583963e-25	0	A330102I10Rik
Fam163b	4.04005495359271e-29	-3.78417939278739	0.013	0.1	7.44582127947137e-25	0	Fam163b
Fgd6	4.36973591011984e-29	-1.70360312216792	0.105	0.228	8.05342328235086e-25	0	Fgd6
Cxx1a	4.39756454952916e-29	0.274905454241447	0.97	0.868	8.10471146478225e-25	0	Cxx1a
Sfxn1	5.02502410279212e-29	0.472317086334844	0.655	0.501	9.26111942144588e-25	0	Sfxn1
Tppp	5.17747564185202e-29	0.58347812746761	0.446	0.294	9.54208760793327e-25	0	Tppp
Fyn	5.30684784504399e-29	0.316819842438115	0.729	0.582	9.78052057841608e-25	0	Fyn
Trpc6	5.45392257041917e-29	0.850265501169756	0.28	0.155	1.00515792972825e-24	0	Trpc6
Stk32a	5.82338808471755e-29	0.44352621990458	0.386	0.236	1.07325042401344e-24	0	Stk32a
Ptn	6.19809996339809e-29	-0.90331554895023	0.908	0.866	1.14230982325427e-24	0	Ptn
Amigo2	6.21621284483534e-29	-2.6684885673024	0.045	0.15	1.14564802730315e-24	0	Amigo2
Fh1	6.34494397636995e-29	0.345712445827027	0.807	0.677	1.16937317484498e-24	0	Fh1
Sirt5	7.11087130997754e-29	0.725831187798296	0.315	0.184	1.31053358242886e-24	0	Sirt5
Foxd3	7.46061494737154e-29	-4.31551900196492	0.04	0.139	1.37499133480057e-24	0	Foxd3
Rassf5	7.85392586181728e-29	1.26260751306607	0.172	0.078	1.44747853633292e-24	0	Rassf5
Nop10	7.9742545806672e-29	0.256404674492676	0.952	0.87	1.46965511921696e-24	0	Nop10
Tmem30a	1.01483580979683e-28	0.300172570126217	0.947	0.874	1.87034239745557e-24	0	Tmem30a
Tspan4	1.01506822426539e-28	-2.36279499746545	0.041	0.145	1.87077073732112e-24	0	Tspan4
Epha7	1.07483882274069e-28	-2.07026669824054	0.043	0.148	1.9809279503111e-24	0	Epha7
Blmh	1.08446212005362e-28	0.354116628682197	0.809	0.699	1.99866368725882e-24	0	Blmh
Bag2	1.10000303267186e-28	0.59755538826586	0.377	0.232	2.02730558921425e-24	0	Bag2
Lypd1	1.10564820360394e-28	-3.06457217018833	0.005	0.086	2.03770963924205e-24	0	Lypd1
Eif4ebp1	1.27042062347472e-28	-0.9902822329001	0.344	0.468	2.34138520906391e-24	0	Eif4ebp1
Fdx1	1.28460628569243e-28	0.34302547137066	0.769	0.635	2.36752938453114e-24	0	Fdx1
Hoxb3	1.37333396564965e-28	-0.973152964187119	0.3	0.437	2.53105449869231e-24	0	Hoxb3
Vcam1	1.42556142767755e-28	-6.2801299878584	0.005	0.085	2.62730971120972e-24	0	Vcam1
Sez6l2	1.45350325734635e-28	0.293218576366966	0.835	0.681	2.67880650328931e-24	0	Sez6l2
Nhsl2	1.50483855045087e-28	-1.46709283600518	0.105	0.231	2.77341744848096e-24	0	Nhsl2
Uqcr10	1.57666225591346e-28	-0.275125226666531	0.951	0.929	2.9057885376485e-24	0	Uqcr10
Gm14029	1.68329414412784e-28	2.80194611823746	0.052	0.009	3.10231110762761e-24	0	Gm14029
Oca2	1.73846323347768e-28	2.24440196635299	0.068	0.016	3.20398773929937e-24	0	Oca2
Il17rd	1.74486863534515e-28	0.82938429266029	0.22	0.111	3.2157928949411e-24	0	Il17rd
Camk4	1.77492955493791e-28	0.428149948739609	0.641	0.468	3.27119516975056e-24	0	Camk4
Gng5	1.80137433384834e-28	-1.32733522574525	0.675	0.729	3.3199328972825e-24	0	Gng5
Cd44	1.8379901212227e-28	-1.97155426759142	0.094	0.213	3.38741579341343e-24	0	Cd44
Tmem200a	1.83820482960455e-28	0.567962205203082	0.392	0.243	3.38781150096119e-24	0	Tmem200a
Spg21	2.26190743128152e-28	0.414917438697141	0.678	0.523	4.16869539585184e-24	0	Spg21
Eif4e3	2.39722865183428e-28	0.417873075024437	0.683	0.526	4.41809240533057e-24	0	Eif4e3
Amph	2.59044607851951e-28	0.492079352299478	0.516	0.357	4.77419212271146e-24	0	Amph
Coro1a	2.71156075255893e-28	-0.686435606687345	0.534	0.611	4.9974064669661e-24	0	Coro1a
Dusp3	2.74295526567387e-28	0.334718540933202	0.875	0.732	5.05526655463695e-24	0	Dusp3
Uqcrfs1	2.88288300320777e-28	0.265754657441638	0.951	0.86	5.31315337491192e-24	0	Uqcrfs1
Sccpdh	2.99718333076215e-28	0.362248250713168	0.771	0.618	5.52380887859463e-24	0	Sccpdh
Fkbp10	3.05751107632426e-28	-6.74584843528386	0.001	0.077	5.63499291366561e-24	0	Fkbp10
Evpl	3.0870000825247e-28	1.1006264006087	0.198	0.097	5.68934115209302e-24	0	Evpl
Enox1	3.215359382188e-28	-1.16342075643134	0.208	0.346	5.92590734137248e-24	0	Enox1
Ugp2	3.21755271957197e-28	0.395331858852398	0.716	0.558	5.92994966217114e-24	0	Ugp2
Palm	3.24928181367212e-28	0.378463004299742	0.817	0.671	5.98842638259772e-24	0	Palm
Tsnax	3.36886030802381e-28	0.310271279245046	0.892	0.768	6.20880954768789e-24	0	Tsnax
Tcte2	3.37878282327753e-28	1.06493764907865	0.177	0.081	6.22709674330048e-24	0	Tcte2
Slc12a4	3.60499711106724e-28	-2.77717585658897	0.034	0.132	6.64400967569693e-24	0	Slc12a4
Rtp4	3.72899233788736e-28	-3.28489373192551	0.021	0.112	6.8725328787264e-24	0	Rtp4
Pvrl3	3.87673413974527e-28	-2.33291346486101	0.053	0.159	7.14482101955054e-24	0	Pvrl3
Copz2	4.32855805534888e-28	-2.36037264667933	0.073	0.184	7.97753249600799e-24	0	Copz2
Erbb3	4.65318007372318e-28	-3.75389618218039	0.02	0.109	8.57581087587182e-24	0	Erbb3
Rapgef4	4.94644107072791e-28	1.14874770747548	0.177	0.082	9.11629089335154e-24	0	Rapgef4
Snrnp25	5.49573830612164e-28	0.549936272180565	0.507	0.363	1.01286456981822e-23	0	Snrnp25
Timeless	5.51480404294726e-28	1.0284557725001	0.145	0.059	1.01637838511518e-23	0	Timeless
Uap1l1	5.53689507627053e-28	0.60209849114532	0.329	0.197	1.02044976255666e-23	0	Uap1l1
Nos1ap	5.70915555713817e-28	-1.55284510632178	0.105	0.227	1.05219736918057e-23	0	Nos1ap
Vbp1	5.73276219904529e-28	0.274963174823034	0.941	0.829	1.05654807328405e-23	0	Vbp1
Mag	5.88996473226703e-28	-2.67281327341725	0.018	0.107	1.08552050015681e-23	0	Mag
Frzb	6.14468702599503e-28	-6.61718741492944	0.005	0.083	1.13246581889088e-23	0	Frzb
Mrap2	6.6839146845426e-28	-1.50001705953763	0.231	0.348	1.2318454763612e-23	0	Mrap2
Cdkl1	7.79017162771183e-28	-1.64591867246938	0.072	0.186	1.43572863098729e-23	0	Cdkl1
Cldnd1	8.21230838118349e-28	0.28926645010662	0.921	0.808	1.51352843465212e-23	0	Cldnd1
Abhd14a	9.40412565387015e-28	-0.568356071332294	0.669	0.711	1.73318035800827e-23	0	Abhd14a
Ccdc39	9.57033013918307e-28	-1.69500568490651	0.116	0.239	1.76381184465144e-23	0	Ccdc39
Phyhip	9.6398871895555e-28	2.33546896805933	0.052	0.009	1.77663120903508e-23	0	Phyhip
Arhgef4	9.85128917571789e-28	0.773282644749494	0.26	0.143	1.81559259508481e-23	0	Arhgef4
Adgrg1	1.03878117377769e-27	-5.10387507159209	0.008	0.087	1.91447370327228e-23	0	Adgrg1
Ppp2r2b	1.09419347598205e-27	-0.476993376214655	0.813	0.788	2.01659857623492e-23	0	Ppp2r2b
Racgap1	1.10011730563077e-27	1.07097240222151	0.165	0.074	2.0275161942775e-23	0	Racgap1
Cbx5	1.10106656329597e-27	0.282528889885034	0.943	0.836	2.02926567615448e-23	0	Cbx5
Bid	1.14949565516822e-27	1.11165505582093	0.184	0.087	2.11852049247503e-23	0	Bid
Megf6	1.24895723592748e-27	-7.00890487320892	0.002	0.076	2.30182818581435e-23	0	Megf6
Cstb	1.26143225848778e-27	0.312951548182552	0.868	0.762	2.32481965239299e-23	0	Cstb
Ptpn5	1.50287146689984e-27	-2.8255518160716	0.022	0.112	2.76979211349641e-23	0	Ptpn5
Slc6a6	1.55564406343547e-27	0.360136037752946	0.731	0.567	2.86705200891157e-23	0	Slc6a6
Plce1	1.57074825998379e-27	-0.593979101684277	0.877	0.862	2.89488904315013e-23	0	Plce1
Fam173a	1.64699619463553e-27	-0.440454550335507	0.799	0.777	3.03541398671328e-23	0	Fam173a
Tmem191c	1.75884298876729e-27	0.589893033639357	0.421	0.278	3.24154762829811e-23	0	Tmem191c
Tmem243	1.76157621942592e-27	0.391889498028147	0.47	0.32	3.24658497240197e-23	0	Tmem243
Sgsm1	1.76259395369566e-27	0.510546766920828	0.576	0.419	3.2484606566611e-23	0	Sgsm1
Vwa5b2	1.85607330843091e-27	0.760518697042953	0.264	0.146	3.42074310743816e-23	0	Vwa5b2
Galr1	1.98404021850389e-27	-2.90084918929316	0.037	0.135	3.65658612270266e-23	0	Galr1
Rcbtb2	2.03430929117291e-27	0.489389842201178	0.545	0.395	3.74923202363168e-23	0	Rcbtb2
Mill2	2.12183340690927e-27	0.938496983423444	0.239	0.13	3.91053896893379e-23	0	Mill2
Gprasp1	2.31597621414663e-27	0.282282362305526	0.911	0.781	4.26834416267224e-23	0	Gprasp1
Susd6	2.35059891824519e-27	0.394845680490505	0.444	0.292	4.33215380632589e-23	0	Susd6
Cyr61	2.37635667561124e-27	-5.3252474156261	0.005	0.082	4.37962535315151e-23	0	Cyr61
Hes6	2.48037816878695e-27	0.431855318423631	0.684	0.533	4.57133696507436e-23	0	Hes6
Ampd3	2.77998706126411e-27	-1.68759507020494	0.085	0.201	5.12351615390975e-23	0	Ampd3
Ksr2	2.88241135407923e-27	0.674938822279221	0.433	0.296	5.31228412556802e-23	0	Ksr2
Ace	3.12856673368298e-27	1.70540812139096	0.085	0.025	5.76594849017773e-23	0	Ace
Crlf2	3.12951661478469e-27	0.495144451300593	0.351	0.211	5.76769912104818e-23	0	Crlf2
Rac3	3.16904004565002e-27	0.336930473369915	0.776	0.618	5.84054080413299e-23	0	Rac3
Rtn4r	3.52535405360834e-27	1.19300441576812	0.116	0.042	6.49722752080017e-23	0	Rtn4r
Gm16701.1	3.73828113305244e-27	0.699466748856392	0.371	0.241	6.88965212821565e-23	0	Gm16701.1
Cdh18	4.47689780935717e-27	-1.94804474256114	0.048	0.152	8.25092266264526e-23	0	Cdh18
Hsd17b7	4.8584136490742e-27	0.432627237538758	0.652	0.497	8.95405635524374e-23	0	Hsd17b7
Tspan2os	4.87925095039842e-27	1.85216879320019	0.075	0.02	8.99245950158428e-23	0	Tspan2os
Sipa1l1	4.89914698251978e-27	0.422511500464528	0.463	0.305	9.02912788878395e-23	0	Sipa1l1
Hspb8	4.90004917236309e-27	0.259195326267273	0.871	0.704	9.03079062466518e-23	0	Hspb8
Mthfd1	5.02716521281347e-27	0.704355461925265	0.309	0.183	9.26506548721523e-23	0	Mthfd1
F3	6.62725761649028e-27	-5.64664099527326	0.006	0.083	1.22140357871916e-22	0	F3
Mrps6	6.87693927080871e-27	0.315581832606259	0.852	0.734	1.26741990761005e-22	0	Mrps6
Sh3gl2	7.83239275927667e-27	0.432423429331866	0.625	0.475	1.44350998553469e-22	0	Sh3gl2
Jam3	8.26608765168374e-27	-0.891240505455042	0.49	0.58	1.52343995420531e-22	0	Jam3
Pnp	8.63403497842618e-27	0.40557924039609	0.682	0.529	1.59125264652394e-22	0	Pnp
Hist1h1c	8.74782088535807e-27	-1.10240425371058	0.315	0.439	1.61222338917149e-22	0	Hist1h1c
Nrgn	9.14782585382747e-27	-4.48946023523504	0.006	0.082	1.6859443048604e-22	0	Nrgn
Gipc1	9.55375384006031e-27	0.366337932674645	0.771	0.628	1.76075683272311e-22	0	Gipc1
Ppp3ca	9.59794036082379e-27	-0.786540117881723	0.809	0.802	1.76890040849982e-22	0	Ppp3ca
Nyap2	9.65212223955803e-27	-1.50842765758405	0.068	0.18	1.77888612875055e-22	0	Nyap2
Luzp1	9.87164815842051e-27	0.458024231884256	0.605	0.457	1.8193447555969e-22	0	Luzp1
Zbtb11	1.08849659682935e-26	0.495535899346459	0.528	0.38	2.0060992279565e-22	0	Zbtb11
Kctd4	1.23721418850812e-26	-3.38358430634336	0.01	0.089	2.28018574942047e-22	0	Kctd4
Bnip3	1.37169685076528e-26	0.333746179343958	0.824	0.684	2.52803729596042e-22	0	Bnip3
Aldh9a1	1.49833632495304e-26	0.507478461024227	0.404	0.264	2.76143384688846e-22	0	Aldh9a1
Scx	1.57590163390066e-26	0.363031510366316	0.594	0.422	2.90438671127891e-22	0	Scx
Gsta4	1.8649588903251e-26	-3.9821865783953	0.063	0.163	3.43711923486916e-22	0	Gsta4
Cpne5	1.88912007689486e-26	-3.29319169801914	0.014	0.095	3.48164830171723e-22	0	Cpne5
Krt19	1.95785118497461e-26	-4.197535262103	0.048	0.145	3.6083197339082e-22	0	Krt19
Efcab10	1.97742679731511e-26	-1.97952870717695	0.044	0.142	3.64439758745174e-22	0	Efcab10
Stard5	2.34399344471184e-26	-1.84421533443742	0.118	0.234	4.31997991860392e-22	0	Stard5
Spata13	2.43959619708556e-26	0.551359788625457	0.103	0.035	4.49617579122869e-22	0	Spata13
Med9	2.60186415561572e-26	0.364797794843279	0.722	0.579	4.79523563879977e-22	0	Med9
Kcnj10	2.8282258343804e-26	-6.5017922827953	0.002	0.073	5.21242021276309e-22	0	Kcnj10
Eva1c	2.86897023224708e-26	0.63084705729727	0.365	0.23	5.28751213803137e-22	0	Eva1c
Prkar2b	3.02426331462579e-26	0.688257251302042	0.296	0.173	5.57371728885532e-22	0	Prkar2b
Slc16a6	3.41499970037528e-26	1.21431793331763	0.121	0.047	6.29384444779164e-22	0	Slc16a6
AI504432	3.65743326682824e-26	1.3613509871747	0.141	0.06	6.74064951076445e-22	0	AI504432
Lyrm9	4.0273209819933e-26	0.520552825400338	0.475	0.331	7.42235256981365e-22	0	Lyrm9
Dnm3	4.36283139564056e-26	0.25258299111664	0.923	0.767	8.04069826216556e-22	0	Dnm3
Lekr1	4.4906363564694e-26	0.689447004582628	0.295	0.173	8.2762428049731e-22	0	Lekr1
Tns3	4.89230146421516e-26	-0.602261373828308	0.855	0.808	9.01651159854854e-22	0	Tns3
Nhs	5.42673955778956e-26	0.633640623021418	0.255	0.139	1.00014810050062e-21	0	Nhs
Gcat	5.5355794026416e-26	0.72238826291585	0.339	0.214	1.02020728390685e-21	0	Gcat
Purb	6.13706540857013e-26	0.258905345363529	0.961	0.892	1.13106115479947e-21	0	Purb
Satb2	6.69238423651285e-26	-3.40472858911053	0.01	0.087	1.23340641478932e-21	0	Satb2
Tmem179	7.24101930444272e-26	-0.455991342923113	0.804	0.77	1.33451985780879e-21	0	Tmem179
Lrrc32	7.73810333501802e-26	2.63587898202493	0.039	0.005	1.42613244464382e-21	0	Lrrc32
Fzd3	8.22265011923002e-26	0.53513654511706	0.409	0.271	1.51543441697409e-21	0	Fzd3
C1qtnf1	8.29511250094842e-26	0.811721826430964	0.136	0.056	1.52878923392479e-21	0	C1qtnf1
Sox11	8.35170613296837e-26	-1.04797865625866	0.291	0.418	1.53921944030607e-21	0	Sox11
Klf3	8.7931056157603e-26	-0.965939805333314	0.286	0.419	1.62056936498462e-21	0	Klf3
Fbn1	8.90319263487483e-26	0.894266294698508	0.096	0.032	1.64085840260743e-21	0	Fbn1
Calr	9.26961963335201e-26	-0.41621453221909	0.919	0.908	1.70839089842678e-21	0	Calr
A830092H15Rik	9.69260675788631e-26	-2.58608728678278	0.024	0.11	1.78634742547845e-21	0	A830092H15Rik
Mmp17	9.85951821958284e-26	-4.43019762899422	0.01	0.086	1.81710920786912e-21	0	Mmp17
Adam11	9.87191408534792e-26	-4.12212058835507	0.029	0.116	1.81939376592962e-21	0	Adam11
Wnt9a	1.00170900765826e-25	0.94404045283335	0.187	0.092	1.84614970111418e-21	0	Wnt9a
Dtnb	1.006616097248e-25	0.674012630817815	0.346	0.217	1.85519346722807e-21	0	Dtnb
Fer	1.04756046961415e-25	0.443165550175645	0.483	0.337	1.93065394549888e-21	0	Fer
Fam196b	1.07826183556872e-25	-4.23172293105505	0.006	0.079	1.98723656295315e-21	0	Fam196b
Mgat5b	1.08694275144428e-25	0.941684618672332	0.227	0.123	2.0032354909118e-21	0	Mgat5b
Klhdc1	1.08969125999096e-25	0.587569587052247	0.387	0.25	2.00830099216334e-21	0	Klhdc1
Podxl2	1.29735854097212e-25	-0.500583465203144	0.696	0.721	2.39103179101162e-21	0	Podxl2
Nap1l3	1.38884407904174e-25	0.355883740121397	0.767	0.613	2.55963963767393e-21	0	Nap1l3
Cuedc1	1.39540797158471e-25	0.278802645447705	0.81	0.666	2.57173689163062e-21	0	Cuedc1
Kcng4	1.47386868198119e-25	3.01677578416699	0.04	0.006	2.71633998089133e-21	0	Kcng4
Cox20	1.67025250466496e-25	0.323926399449529	0.817	0.698	3.07827536609751e-21	0	Cox20
Ptgfrn	1.7503698096488e-25	-4.4886524424975	0.015	0.094	3.22593155918273e-21	0	Ptgfrn
Ppp1r1a	1.8116192515451e-25	-0.77628084969323	0.425	0.525	3.33881428059761e-21	0	Ppp1r1a
BC005537	1.90427534116024e-25	0.323385655806242	0.82	0.679	3.50957945375831e-21	0	BC005537
Nefh	2.06241953228e-25	0.560856344937961	0.552	0.425	3.80103919799203e-21	0	Nefh
Kcnq5	2.13785130955464e-25	0.783172860731732	0.307	0.187	3.9400599635092e-21	0	Kcnq5
Mical1	2.32631470579861e-25	0.73344805224162	0.185	0.09	4.28739800278683e-21	0	Mical1
Omp	2.74705873518746e-25	2.21251383761604	0.091	0.031	5.06282924895048e-21	0	Omp
Nck2	3.09782020451163e-25	0.765447520558388	0.266	0.152	5.70928263691494e-21	0	Nck2
9030612E09Rik	3.43272276121045e-25	1.34401283410075	0.114	0.044	6.32650804891087e-21	0	9030612E09Rik
Chst7	3.56942988410626e-25	0.496826097667949	0.502	0.355	6.57845927640784e-21	0	Chst7
Zmynd11	3.58997068656426e-25	0.30306343066568	0.853	0.739	6.61631597533793e-21	0	Zmynd11
Pparg	3.91844680556327e-25	2.59175891361096	0.05	0.01	7.22169746265311e-21	0	Pparg
Fgf2	4.0261862353829e-25	-4.21764309835991	0.009	0.083	7.42026123181068e-21	0	Fgf2
Magi2	4.1282827233972e-25	0.354804464942208	0.67	0.524	7.60842505922104e-21	0	Magi2
Lrrk1	4.14010589145244e-25	1.39387037258938	0.083	0.026	7.63021515794684e-21	0	Lrrk1
Lamb2	4.17530453224535e-25	-5.7011841981758	0.003	0.072	7.69508625292818e-21	0	Lamb2
Pdlim7	4.36298305673613e-25	-0.424509266926883	0.893	0.859	8.04097777356469e-21	0	Pdlim7
Fam132a	4.44473942364831e-25	0.364166898476285	0.629	0.479	8.19165475778383e-21	0	Fam132a
Ccdc82	4.6136989395233e-25	0.416094817415329	0.647	0.506	8.50304714554144e-21	0	Ccdc82
Comtd1	4.82026065515342e-25	0.495381016558515	0.522	0.38	8.88374038744775e-21	0	Comtd1
Rph3a	5.16834938626425e-25	-3.20496312821582	0.025	0.108	9.52526791888502e-21	0	Rph3a
Snapc5	5.43671641215401e-25	0.343461083494158	0.801	0.67	1.00198683475998e-20	0	Snapc5
Tmed10	5.52205386252326e-25	-0.284110250476935	0.962	0.934	1.01771452686304e-20	0	Tmed10
Galnt13	5.55634703810115e-25	0.521428348752648	0.356	0.226	1.02403475912204e-20	0	Galnt13
Laptm4b	5.67718232308311e-25	-1.3861641280508	0.188	0.307	1.04630470214422e-20	0	Laptm4b
Aen	6.04565757068654e-25	0.495412448946625	0.475	0.33	1.11421469027753e-20	0	Aen
Gm12976	7.07531536720562e-25	1.31850435253394	0.113	0.043	1.303980622176e-20	0	Gm12976
Cpeb2	7.3299404765817e-25	0.532965877156643	0.483	0.35	1.35090802983401e-20	0	Cpeb2
Lrcol1	7.56003433733022e-25	2.41975096553581	0.048	0.009	1.39331432836996e-20	0	Lrcol1
Clip4	7.90038467786411e-25	-0.94441426726453	0.268	0.393	1.45604089613036e-20	0	Clip4
Ptchd1	8.58856089144356e-25	0.701502844005267	0.335	0.212	1.58287177229305e-20	0	Ptchd1
1110001J03Rik	1.04795673350682e-24	0.305478793476656	0.871	0.778	1.93138425985306e-20	0	1110001J03Rik
Anxa7	1.15253278530263e-24	0.334130822647851	0.735	0.597	2.12411792331275e-20	0	Anxa7
Tpbgl	1.16616227041937e-24	-0.848125600572208	0.322	0.438	2.14923706438291e-20	0	Tpbgl
Slc6a9	1.39042881036333e-24	1.33466052348896	0.105	0.038	2.56256029749962e-20	0	Slc6a9
Inpp4a	1.48216815954603e-24	0.339985081054167	0.758	0.605	2.73163591804333e-20	0	Inpp4a
Hpgd	1.4959430504489e-24	-3.58685176149372	0.011	0.085	2.75702304197733e-20	0	Hpgd
Pak1ip1	1.51136713103635e-24	0.281614216854645	0.886	0.789	2.78544962249999e-20	0	Pak1ip1
Reck	1.51360519830288e-24	-3.60415728156903	0.018	0.097	2.78957438047221e-20	0	Reck
Commd7	1.53315377057765e-24	0.329075722255695	0.806	0.679	2.8256023991746e-20	0	Commd7
Jun	1.5689243535003e-24	-0.797661499223752	0.79	0.815	2.89152758350104e-20	0	Jun
Jkamp	1.59573416791305e-24	0.259589869140529	0.928	0.815	2.94093807146376e-20	0	Jkamp
Vamp4	1.60720340580106e-24	0.287102499211377	0.898	0.781	2.96207587689136e-20	0	Vamp4
Tmem74	1.65254475158165e-24	0.743153557382302	0.308	0.187	3.04563997716499e-20	0	Tmem74
Prune2	1.70356889088655e-24	-0.331604783384849	0.536	0.347	3.13967746590391e-20	0	Prune2
Tlx2	1.79631044340402e-24	-0.828272699157271	0.806	0.77	3.31060014719361e-20	0	Tlx2
Cds2	1.83805988077432e-24	0.330155446490938	0.883	0.735	3.38754436026707e-20	0	Cds2
Traf3ip2	1.87639202780746e-24	1.23494558730043	0.144	0.064	3.45819050724916e-20	0	Traf3ip2
Cxxc4	2.38072465831253e-24	-0.632780937572958	0.572	0.642	4.38767554526999e-20	0	Cxxc4
Mllt1	2.40041908185509e-24	0.622784806091329	0.273	0.16	4.42397236785892e-20	0	Mllt1
Htr4	2.46158298293118e-24	-4.14807359684364	0.005	0.074	4.53669743754216e-20	0	Htr4
Draxin	2.57886911220268e-24	2.396695030336	0.048	0.009	4.75285577378955e-20	0	Draxin
Fmo2	2.60327398377765e-24	-4.35765860840638	0.006	0.075	4.7978339521022e-20	0	Fmo2
Fam49a	2.68686151649243e-24	0.429748872555458	0.379	0.24	4.95188577489555e-20	0	Fam49a
Insc	2.70829716303035e-24	-4.79510503911281	0.005	0.074	4.99139167146493e-20	0	Insc
Fam63b	2.77932759703609e-24	0.318954732428348	0.818	0.678	5.12230076133751e-20	0	Fam63b
Arhgap29	2.83946525180789e-24	-2.60434653558049	0.045	0.135	5.23313445908195e-20	0	Arhgap29
Thbs1	3.25807866357409e-24	-4.76660508224085	0.003	0.07	6.00463897696705e-20	0	Thbs1
Rbfox2	3.50412207888354e-24	0.269171871031044	0.932	0.788	6.45809699138237e-20	0	Rbfox2
Ccser2	3.51214650127077e-24	-0.677532447598074	0.691	0.718	6.47288600184203e-20	0	Ccser2
Kcnb2	3.92058962459404e-24	-0.310013336604224	0.477	0.312	7.22564667812681e-20	0	Kcnb2
Otop3	4.2941497104883e-24	1.31202067341147	0.13	0.056	7.91411791642994e-20	0	Otop3
Ralyl	4.32060370831618e-24	0.352245697313614	0.683	0.513	7.96287263442671e-20	0	Ralyl
Cd276	4.6623234855875e-24	-2.48395049103692	0.026	0.11	8.59266218393776e-20	0	Cd276
Src	4.93293053504609e-24	-1.73997338153854	0.076	0.18	9.09139097608994e-20	0	Src
Glrx5	5.04237156731667e-24	0.25460655309359	0.917	0.821	9.29309079856462e-20	0	Glrx5
Zfhx2	5.21915165626292e-24	-1.01364137107605	0.214	0.342	9.61889650249256e-20	0	Zfhx2
Hoxaas3	5.51593141630341e-24	-1.19792401165159	0.167	0.285	1.01658616002472e-19	0	Hoxaas3
2410004B18Rik	5.56319454539073e-24	0.309790552787861	0.718	0.559	1.02529675471551e-19	0	2410004B18Rik
Gm9885	5.67741184072588e-24	-3.08919836313557	0.008	0.08	1.04634700224578e-19	0	Gm9885
Snx7	5.68957713247904e-24	-1.27405383506671	0.381	0.462	1.04858906551589e-19	0	Snx7
Dtd1	5.96618436152954e-24	0.314994326410727	0.821	0.691	1.09956777782989e-19	0	Dtd1
Kctd13	6.35386520431265e-24	0.359504732173405	0.699	0.553	1.17101735715482e-19	0	Kctd13
Plscr2	6.48749824109525e-24	-3.89840728785434	0.016	0.092	1.19564592583385e-19	0	Plscr2
Lactb2	6.6010529395622e-24	0.55867045437857	0.348	0.22	1.21657405676131e-19	0	Lactb2
Trim37	6.71837403387023e-24	0.421651487283428	0.634	0.494	1.23819633444228e-19	0	Trim37
Wasl	6.81858197496455e-24	0.274034262401008	0.833	0.706	1.25666465798597e-19	0	Wasl
Aven	7.27236771409954e-24	-1.20327467681248	0.121	0.237	1.34029736970855e-19	0	Aven
Col16a1	7.29097504731814e-24	-3.6106130788955	0.049	0.138	1.34372670122073e-19	0	Col16a1
Dtna	7.38262128481434e-24	-1.63516219424101	0.236	0.348	1.36061710279128e-19	0	Dtna
Ssbp3	7.55532715145214e-24	-0.479951033533897	0.81	0.797	1.39244679401263e-19	0	Ssbp3
Heg1	7.90115561605155e-24	-4.97409858648627	0.004	0.07	1.4561829800383e-19	0	Heg1
Clec2l	8.18985104963363e-24	0.511878289432084	0.508	0.371	1.50938954844748e-19	0	Clec2l
Adcy3	8.44620554433046e-24	0.413742212328826	0.593	0.443	1.5566356818201e-19	0	Adcy3
Smim13	8.50633485515281e-24	0.303794237765135	0.857	0.724	1.56771751380466e-19	0	Smim13
Nmi	8.94388879514165e-24	-1.00615171660241	0.251	0.372	1.64835870494461e-19	0	Nmi
Capg	9.2974308155278e-24	-5.60826937819292	0.006	0.075	1.71351649930177e-19	0	Capg
Plod2	9.47552109636678e-24	-0.886114105736235	0.485	0.562	1.7463385380604e-19	0	Plod2
Cdyl2	9.78797148409205e-24	0.78781650825249	0.304	0.191	1.80392314451817e-19	0	Cdyl2
Neto1	1.00649941949586e-23	1.75340028756461	0.046	0.009	1.85497843013087e-19	0	Neto1
Zmat3	1.01366720014259e-23	0.342938353773355	0.68	0.536	1.86818864986279e-19	0	Zmat3
1110008P14Rik	1.06537791989546e-23	0.279370943605221	0.897	0.773	1.96349150636733e-19	0	1110008P14Rik
Slc13a1	1.08525386626203e-23	3.69321440428874	0.025	0.001	2.00012287552092e-19	0	Slc13a1
Cpne4	1.09741230474056e-23	-4.50069100024951	0.027	0.108	2.02253087763685e-19	0	Cpne4
Kalrn	1.15272370795549e-23	-1.37920073630096	0.156	0.27	2.12446979376197e-19	0	Kalrn
Gm20342	1.21651358127834e-23	0.449256889474208	0.343	0.214	2.24203453029598e-19	0	Gm20342
Kras	1.22624040288896e-23	0.282911160715619	0.886	0.744	2.25996106252436e-19	0	Kras
2810032G03Rik	1.22915858654736e-23	0.717488451079017	0.162	0.076	2.26533927500678e-19	0	2810032G03Rik
Cntn2	1.2646985556787e-23	-1.67012066336512	0.046	0.14	2.33083943811585e-19	0	Cntn2
Smim18	1.26537176827619e-23	0.544461285010998	0.43	0.294	2.33208016893302e-19	0	Smim18
Gm14305	1.27463422383779e-23	0.531948243010332	0.387	0.257	2.34915087453305e-19	0	Gm14305
Cds1	1.30194452401748e-23	0.676749003333323	0.289	0.173	2.39948375776422e-19	0	Cds1
Slitrk1	1.31834510066996e-23	0.665026426070152	0.259	0.149	2.42971002053474e-19	0	Slitrk1
Tex29	1.32799038219263e-23	4.14375322188408	0.025	0.001	2.44748627438101e-19	0	Tex29
Rassf2	1.36434815793799e-23	-4.01165844296086	0.012	0.084	2.51449365507972e-19	0	Rassf2
Fam220a	1.55405493512337e-23	0.30902308333915	0.826	0.695	2.86412324543238e-19	0	Fam220a
Slit3	1.61855552820349e-23	0.349098365178346	0.421	0.281	2.98299783847902e-19	0	Slit3
Stx1a	1.6957184083188e-23	0.399271757338146	0.628	0.488	3.12520902653156e-19	0	Stx1a
Ate1	1.71756282165516e-23	0.299768033209341	0.847	0.711	3.16546828031047e-19	0	Ate1
Chek2	1.85340030047583e-23	1.21757446197742	0.064	0.017	3.41581675377695e-19	0	Chek2
Nsmce1	2.02097985312911e-23	0.307075200947506	0.814	0.683	3.72466586931695e-19	0	Nsmce1
Klhl1	2.02807242188385e-23	-4.61516374312853	0.006	0.073	3.73773747353194e-19	0	Klhl1
Plppr5	2.07004886080091e-23	-0.714828513606944	0.612	0.643	3.81510005045607e-19	0	Plppr5
Tox	2.22229781398419e-23	-0.845008585130173	0.448	0.519	4.09569487117285e-19	0	Tox
Atf5	2.31085493281197e-23	0.259824722989552	0.877	0.737	4.25890564117247e-19	0	Atf5
H2-Q4	2.37609661088293e-23	-4.2729978228607	0.01	0.081	4.37914605385724e-19	0	H2-Q4
Ccdc170	2.40399694607723e-23	1.52690038843969	0.078	0.025	4.43056637162033e-19	0	Ccdc170
Wsb2	2.49570907172086e-23	0.290793072852764	0.881	0.751	4.59959181918155e-19	0	Wsb2
Cmtm7	2.60690004085602e-23	0.552131812855766	0.211	0.109	4.80451677529765e-19	0	Cmtm7
Atg12	2.66683039884984e-23	0.365603259817383	0.7	0.549	4.91496842508026e-19	0	Atg12
Dio2	2.95153843448024e-23	-3.2487759471416	0.011	0.082	5.43968533474709e-19	0	Dio2
Elovl6	3.16462810107311e-23	0.379646258737088	0.624	0.481	5.83240959027774e-19	0	Elovl6
4933415A04Rik	3.26777944800821e-23	2.38844956519094	0.039	0.006	6.02251752267914e-19	0	4933415A04Rik
Sac3d1	3.55304757871252e-23	0.537804398619372	0.432	0.3	6.54826668756717e-19	0	Sac3d1
Stx12	3.58823524062421e-23	0.259911869870394	0.907	0.787	6.61311754847041e-19	0	Stx12
Mccc2	3.64124224917259e-23	0.650726021611922	0.276	0.164	6.71080946522508e-19	0	Mccc2
2010300C02Rik	3.74480767606302e-23	-2.21886756450035	0.021	0.099	6.90168054698415e-19	0	2010300C02Rik
Cd151	3.76277453230155e-23	-0.376010927806534	0.87	0.842	6.93479346303176e-19	0	Cd151
Triqk	3.76366815620074e-23	-1.31596496521779	0.097	0.207	6.93644041187797e-19	0	Triqk
Trim9	4.01592675847061e-23	-1.27042318367801	0.098	0.208	7.40135301586133e-19	0	Trim9
P3h2	4.1516416315345e-23	-4.61740420271213	0.013	0.084	7.65147552691808e-19	0	P3h2
Trpv2	4.46087063348468e-23	0.391765504446965	0.57	0.427	8.22138457751227e-19	0	Trpv2
Rbm11	4.69370777222947e-23	0.751822042312269	0.348	0.228	8.65050342421891e-19	0	Rbm11
Vgll3	4.69746351888665e-23	-1.62733056490736	0.094	0.201	8.65742526530809e-19	0	Vgll3
Aacs	4.77014310308772e-23	0.510545099812671	0.524	0.384	8.79137373899068e-19	0	Aacs
Fam134b	4.8633113700004e-23	-0.331563305716584	0.903	0.867	8.96308285491073e-19	0	Fam134b
Etnk1	4.87804913445217e-23	0.25104075112189	0.926	0.816	8.99024455479535e-19	0	Etnk1
Usp24	5.02218432759405e-23	0.408451583966893	0.371	0.239	9.25588571575584e-19	0	Usp24
Galnt14	5.08891820314067e-23	-3.82012219435602	0.005	0.069	9.37887624838826e-19	0	Galnt14
Marcksl1	5.25481641911669e-23	-0.638293917852861	0.713	0.744	9.68462666043205e-19	0	Marcksl1
Hoxb5os	5.55128743913823e-23	-1.27353349123845	0.147	0.26	1.02310227503318e-18	0	Hoxb5os
Rai1	5.59042046989554e-23	0.406595465421909	0.472	0.333	1.03031449260175e-18	0	Rai1
Gas1	5.64534177934969e-23	-2.03070202508154	0.111	0.215	1.04043648993415e-18	0	Gas1
6030445D17Rik	5.8288753722762e-23	2.7471846236143	0.039	0.006	1.0742617311105e-18	0	6030445D17Rik
Ccdc6	5.95824569799026e-23	0.47150542059678	0.439	0.298	1.0981046821396e-18	0	Ccdc6
Cask	6.06828930592815e-23	-2.5281683734872	0.032	0.114	1.11838571908256e-18	0	Cask
Dnajb2	6.14520459572528e-23	0.350594477866528	0.747	0.618	1.13256120699217e-18	0	Dnajb2
Vamp7	6.37233968206871e-23	0.269053789499464	0.869	0.743	1.17442220340526e-18	0	Vamp7
Rrm2b	6.68452188780229e-23	0.388324108962623	0.62	0.476	1.23195738392196e-18	0	Rrm2b
Dhrs7	6.71550761043497e-23	0.273914847802219	0.749	0.611	1.23766805260317e-18	0	Dhrs7
Celf3	6.99147008930625e-23	-0.589402878235583	0.8	0.771	1.28852793745914e-18	0	Celf3
Efr3b	7.08282643676182e-23	0.475612718639733	0.424	0.29	1.3053649122952e-18	0	Efr3b
Ap1ar	7.2388441413049e-23	0.368309431245271	0.643	0.493	1.33411897524249e-18	0	Ap1ar
Srrm4	7.62957008080219e-23	0.250789388507129	0.774	0.602	1.40612976589184e-18	0	Srrm4
Yeats4	8.01964848194386e-23	0.307836510592039	0.834	0.692	1.47802121522225e-18	0	Yeats4
Tmem57	8.47221303494627e-23	0.304962311082675	0.805	0.652	1.5614288623406e-18	0	Tmem57
Fibin	8.68825999557075e-23	-2.37903855511846	0.067	0.161	1.60124631718369e-18	0	Fibin
Vstm4	8.91227341733933e-23	-7.40853646067463	0	0.06	1.64253199081564e-18	0	Vstm4
Il11ra1	9.1169084234988e-23	-0.762962786206554	0.817	0.796	1.68024622245083e-18	0	Il11ra1
Serpina3c	9.15961021103007e-23	3.49459597463759	0.027	0.002	1.68811616189284e-18	0	Serpina3c
Dixdc1	9.74174942393892e-23	0.292571407050488	0.884	0.745	1.79540441883194e-18	0	Dixdc1
Ilvbl	1.01405350956423e-22	0.358667741316888	0.506	0.362	1.86890061812687e-18	0	Ilvbl
Spry2	1.06867633651422e-22	0.486789550397374	0.416	0.284	1.9695704881957e-18	0	Spry2
Tet1	1.12822995790969e-22	0.525613178746082	0.405	0.273	2.07932781242756e-18	0	Tet1
Parp10	1.15141846144638e-22	-2.50670908289432	0.021	0.097	2.12206422444569e-18	0	Parp10
Cobl	1.18471711602093e-22	-0.915650477733301	0.249	0.373	2.18343364482657e-18	0	Cobl
Thbs2	1.2386204221945e-22	-6.33384947188654	0.002	0.063	2.28277743810446e-18	0	Thbs2
Lss	1.25283339331951e-22	0.582278880237372	0.41	0.28	2.30897194388785e-18	0	Lss
Lmo1	1.41114541647809e-22	-1.25436018100265	0.156	0.27	2.60074100256912e-18	0	Lmo1
Mdfi	1.46054735508661e-22	-6.94855977969557	0.001	0.06	2.69178877542461e-18	0	Mdfi
Hacd1	1.51774177337137e-22	0.337157164017296	0.722	0.585	2.79719808832344e-18	0	Hacd1
2510002D24Rik	1.58736157448296e-22	0.404996636175787	0.546	0.402	2.9255073817721e-18	0	2510002D24Rik
Tsen15	1.66702813659278e-22	0.312316675771727	0.756	0.619	3.0723328557405e-18	0	Tsen15
Rnf8	1.70426004215807e-22	0.497328665496263	0.54	0.413	3.14095125769733e-18	0	Rnf8
Tsc22d4	1.7125466082989e-22	-1.62720327565315	0.519	0.588	3.15622339909488e-18	0	Tsc22d4
AF529169	1.773214148704e-22	-4.58488368435166	0.003	0.065	3.26803367606146e-18	0	AF529169
Ift43	1.79195712634815e-22	0.289932036061916	0.764	0.631	3.30257698385964e-18	0	Ift43
Ffar2	1.95839833883941e-22	-3.67551360917911	0.008	0.074	3.60932813848104e-18	0	Ffar2
St5	1.96541365276964e-22	-2.39629278660366	0.052	0.141	3.62225736205444e-18	0	St5
Sertm1	2.00909221349174e-22	-1.40677724461908	0.116	0.219	3.70275694946528e-18	0	Sertm1
Htr1b	2.23142013960645e-22	-3.25693897568444	0.006	0.07	4.11250731729469e-18	0	Htr1b
Actr2	2.5067647043752e-22	0.252637049924398	0.857	0.723	4.61996735016349e-18	0	Actr2
Ush1c	2.51549885468736e-22	-4.27840446595795	0.006	0.071	4.6360643891888e-18	0	Ush1c
Sybu	2.54648240960503e-22	0.546421620708889	0.441	0.313	4.69316708090207e-18	0	Sybu
Ppa2	2.62548431993856e-22	-0.557526419158283	0.603	0.645	4.83876760164676e-18	0	Ppa2
Mb21d2	2.66285846941255e-22	0.540407646858154	0.276	0.164	4.90764815912733e-18	0	Mb21d2
Tmem56	2.72567010577598e-22	0.683583849118049	0.274	0.165	5.02341000494514e-18	0	Tmem56
Csmd1	2.82494138809085e-22	-1.84423320794017	0.047	0.135	5.20636697825143e-18	0	Csmd1
Actl6b	2.82784430884057e-22	0.316208137164018	0.803	0.654	5.21171706119317e-18	0	Actl6b
Pold2	2.84638993078841e-22	0.46577230936951	0.42	0.291	5.24589664244304e-18	0	Pold2
Snapc1	2.940299012367e-22	0.36237560429375	0.599	0.463	5.41897107979239e-18	0	Snapc1
Cyp20a1	2.95138190734623e-22	0.44847459983498	0.562	0.425	5.43939685523909e-18	0	Cyp20a1
Plp2	3.09185978044363e-22	0.310381333636353	0.601	0.444	5.69829757535761e-18	0	Plp2
Tmed3	3.24243245527351e-22	-0.521628909424482	0.667	0.705	5.97580301506907e-18	0	Tmed3
Myl9	3.50768166638314e-22	-3.97610317262321	0.052	0.137	6.46465731114413e-18	0	Myl9
Npy2r	3.51697465958408e-22	1.05300643526718	0.203	0.112	6.48178429761347e-18	0	Npy2r
Gm13594	3.71962558394721e-22	1.91822620080914	0.04	0.007	6.85526995121471e-18	0	Gm13594
Dlgap2	3.72347338627678e-22	-1.51673319833339	0.136	0.24	6.86236145090811e-18	0	Dlgap2
Col28a1	3.8862441428604e-22	-6.18680526307553	0.004	0.065	7.16234795529172e-18	0	Col28a1
Uaca	3.99972966905622e-22	-2.03624668655803	0.047	0.134	7.37150178007061e-18	0	Uaca
E130111B04Rik	4.08710625089363e-22	3.67546860010711	0.024	0.001	7.53253682039696e-18	0	E130111B04Rik
Smpdl3b	4.21368652704638e-22	3.16891184392214	0.025	0.002	7.76582426934647e-18	0	Smpdl3b
Cdc42ep4	4.34397991091833e-22	-2.02221947347346	0.059	0.152	8.00595497582247e-18	0	Cdc42ep4
Kif26b	4.77209479157269e-22	-3.24242693560885	0.018	0.09	8.79497070086847e-18	0	Kif26b
Tmem106a	4.94622051146661e-22	-1.09662709761565	0.163	0.278	9.11588440263296e-18	0	Tmem106a
Ubtd1	4.98145319782863e-22	0.823750972983214	0.245	0.143	9.18081824359816e-18	0	Ubtd1
Tmie	5.08788249945543e-22	0.264011424784363	0.519	0.349	9.37696744649636e-18	0	Tmie
Rgs20	5.21545862021775e-22	-1.41418437875673	0.114	0.217	9.61209023706132e-18	0	Rgs20
Mfsd2a	5.26481802306918e-22	-6.10586845415026	0.004	0.065	9.70305961651649e-18	0	Mfsd2a
Ddi2	5.43700995883837e-22	0.566909881365749	0.344	0.224	1.00204093541391e-17	0	Ddi2
Hap1	5.65524172085346e-22	-0.52676931430124	0.837	0.795	1.04226104915329e-17	0	Hap1
Zfp512	5.7381390467539e-22	0.338300920780298	0.667	0.518	1.05753902631674e-17	0	Zfp512
Tmem132e	5.94680738747804e-22	-2.40830626016434	0.018	0.091	1.0959966015122e-17	0	Tmem132e
Elfn1	5.9905053522893e-22	-4.40548406366643	0.003	0.063	1.10405013642692e-17	0	Elfn1
Sec16b	6.07675802168826e-22	-3.83175320175929	0.006	0.07	1.11994650339715e-17	0	Sec16b
Pnoc	6.24479266630018e-22	3.79696407920152	0.04	0.007	1.15091528839912e-17	0	Pnoc
Robo2	6.49785139987978e-22	-2.60335399463737	0.067	0.158	1.19755401299784e-17	0	Robo2
Arc	6.90736811235489e-22	-2.10198156340933	0.039	0.122	1.27302794310701e-17	0	Arc
Afap1l2	7.00205274659984e-22	-4.14806041567133	0.011	0.078	1.29047832119835e-17	0	Afap1l2
Abracl	7.28904398244117e-22	-0.899231481812232	0.284	0.393	1.34337080596391e-17	0	Abracl
Prtg	7.46855624273724e-22	1.18863635201634	0.078	0.025	1.37645491553647e-17	0	Prtg
Tmem91	7.73309352366921e-22	-1.75028566305165	0.074	0.169	1.42520913641224e-17	0	Tmem91
Msra	8.21192326478269e-22	0.720079466142054	0.261	0.156	1.51345745769945e-17	0	Msra
Tmem246	8.32749866724807e-22	0.305377645795841	0.783	0.63	1.53475800437382e-17	0	Tmem246
Sag	8.59419006647662e-22	-1.14747826055942	0.433	0.507	1.58390922925164e-17	0	Sag
Itpr3	8.81556760084972e-22	-5.56970292888022	0.004	0.065	1.6247091088366e-17	0	Itpr3
Tnfsf12	9.03403378991442e-22	0.322004669244767	0.7	0.57	1.66497242748123e-17	0	Tnfsf12
Snhg18	9.24206408093186e-22	-4.8356375655736	0.003	0.062	1.70331241011574e-17	0	Snhg18
Gm7325	9.24314468911442e-22	2.52508814849224	0.036	0.006	1.70351156620379e-17	0	Gm7325
Lrfn2	9.56772816593699e-22	-2.409517329166	0.028	0.105	1.76333230098219e-17	0	Lrfn2
D430036J16Rik	9.80438921049748e-22	-3.34966743360868	0.007	0.071	1.80694893149469e-17	0	D430036J16Rik
Ano4	1.00161150411985e-21	1.99905771654619	0.061	0.017	1.84597000209288e-17	0	Ano4
Btbd10	1.00842265163866e-21	0.431741795378665	0.585	0.448	1.85852294697005e-17	0	Btbd10
Fbxl2	1.00955545218455e-21	0.342092434838162	0.62	0.48	1.86061069837613e-17	0	Fbxl2
Camkk2	1.02246843806384e-21	0.364898583455463	0.559	0.423	1.88440933135165e-17	0	Camkk2
Hspa4l	1.07756059572713e-21	0.342303630015855	0.754	0.621	1.98594417792509e-17	0	Hspa4l
Zbtb16	1.08047782760039e-21	-2.10579498652482	0.032	0.113	1.99132063626753e-17	0	Zbtb16
Gnpda1	1.082022717793e-21	0.5569166160266	0.309	0.193	1.9941678688925e-17	0	Gnpda1
Nrxn3	1.09208913239841e-21	-1.42888657995538	0.237	0.342	2.01272027101027e-17	0	Nrxn3
Tspan12	1.1395492564225e-21	1.29210255240869	0.117	0.049	2.10018927958667e-17	0	Tspan12
Dph3	1.48734418123562e-21	0.293883621373757	0.805	0.679	2.74117532601725e-17	0	Dph3
Coro2a	1.49160845225848e-21	-0.880556960870614	0.286	0.399	2.74903437751238e-17	0	Coro2a
Dbnl	1.50219363393889e-21	0.305121520360272	0.806	0.677	2.76854286734938e-17	0	Dbnl
Susd2	1.53985859689657e-21	-3.2298034448014	0.015	0.084	2.83795939408038e-17	0	Susd2
Cacng3	1.55282252120844e-21	-3.44639005460073	0.009	0.074	2.86185190658716e-17	0	Cacng3
Hecw1	1.5833610513615e-21	0.655527228932496	0.312	0.201	2.91813441765924e-17	0	Hecw1
Fam92b	1.61745703435715e-21	-1.78301584735241	0.066	0.157	2.98097331432023e-17	0	Fam92b
Rnaseh2b	1.65246739625518e-21	0.343318447182114	0.571	0.422	3.0454974112983e-17	0	Rnaseh2b
Rasgef1a	1.69485348232745e-21	0.531973963388833	0.291	0.177	3.12361496792948e-17	0	Rasgef1a
Nedd9	1.82913501727482e-21	0.420776816872258	0.325	0.204	3.37109583683749e-17	0	Nedd9
Zfp185	1.88084676301274e-21	-4.24147107679925	0.005	0.066	3.46640058423248e-17	0	Zfp185
Vamp3	1.91662853167811e-21	0.296345889080858	0.702	0.563	3.53234638388276e-17	0	Vamp3
Asphd2	2.07283675016246e-21	-0.573768604813656	0.661	0.681	3.82023813054942e-17	0	Asphd2
Twf2	2.12425152092566e-21	0.462620535696535	0.497	0.365	3.91499555306599e-17	0	Twf2
Gpcpd1	2.1333912779893e-21	-1.4455469895256	0.278	0.382	3.93184012533427e-17	0	Gpcpd1
Casr	2.16505414922656e-21	3.58112726315517	0.023	0.001	3.99019479702455e-17	0	Casr
Tead2	2.22352793962301e-21	-5.83478800666602	0.002	0.06	4.09796199272521e-17	0	Tead2
B9d1	2.24779575486994e-21	-0.68217993532614	0.503	0.59	4.14268757622529e-17	0	B9d1
Zfand2b	2.30798664490362e-21	0.36846379488934	0.647	0.521	4.25361938655738e-17	0	Zfand2b
Prps2	2.35222801299437e-21	-1.08548547749507	0.222	0.332	4.33515622794862e-17	0	Prps2
Efemp2	2.46397558850312e-21	-2.39648209238321	0.075	0.166	4.54110700961125e-17	0	Efemp2
5330429C05Rik	2.65416363388002e-21	-1.93696020628993	0.041	0.123	4.89162357724088e-17	0	5330429C05Rik
Cacng8	2.74831178992703e-21	-2.6927493707726	0.013	0.08	5.06513862883552e-17	0	Cacng8
Gstm7	2.878464019648e-21	-1.95259624693768	0.08	0.175	5.30500918821127e-17	0	Gstm7
Magi3	2.88020537934969e-21	-1.08879616590064	0.203	0.318	5.30821851414148e-17	0	Magi3
Tiam1	3.1832856806205e-21	-4.42317603234711	0.006	0.068	5.86679550938357e-17	0	Tiam1
Ebp	3.30473229195279e-21	0.292037970114753	0.773	0.652	6.090621614069e-17	0	Ebp
1700037H04Rik	3.323824606607e-21	0.357472314983088	0.713	0.577	6.12580874997669e-17	0	1700037H04Rik
Wscd1	3.3290907990763e-21	-1.95634301557576	0.028	0.105	6.13551434269761e-17	0	Wscd1
March1	3.39389912851947e-21	-2.50132057427326	0.028	0.104	6.25495609386138e-17	0	March1
Rpl7	3.40608974196693e-21	-0.250776679977957	0.97	0.952	6.27742339444505e-17	0	Rpl7
Bre	3.44158154669942e-21	0.370147756145872	0.647	0.511	6.34283479056703e-17	0	Bre
Sbsn	3.8000851592742e-21	0.465467984473332	0.43	0.298	7.00355694854235e-17	0	Sbsn
Dennd5b	3.80534614634741e-21	0.298193203048777	0.62	0.47	7.01325294771827e-17	0	Dennd5b
Csnk1g2	3.91525185906179e-21	0.258351438929248	0.826	0.703	7.21580917625087e-17	0	Csnk1g2
Tomm7	3.91527888696977e-21	-0.254282930064029	0.938	0.912	7.21585898868528e-17	0	Tomm7
Chchd7	3.95642704405081e-21	0.261467179600806	0.841	0.72	7.29169504218563e-17	0	Chchd7
Arhgef10	3.96916963979911e-21	-1.97902880061927	0.065	0.156	7.31517964614976e-17	0	Arhgef10
Rprm	4.02947977081347e-21	-1.46345548678232	0.207	0.309	7.42633121760923e-17	0	Rprm
Slc10a4	4.04645184010193e-21	-0.357990110286126	0.901	0.826	7.45761074130786e-17	0	Slc10a4
Atp6v1g2	4.38692818019367e-21	0.358219803417916	0.627	0.493	8.08510863609693e-17	0	Atp6v1g2
Elovl5	4.47357414479323e-21	0.424994661637965	0.49	0.357	8.24479714885393e-17	0	Elovl5
Arfgef3	4.47390882225557e-21	0.349746480104117	0.6	0.46	8.24541395941701e-17	0	Arfgef3
Lynx1	4.82334487856137e-21	-1.12712464049626	0.244	0.349	8.8894246111886e-17	0	Lynx1
Smad1	4.92121555214667e-21	0.351375088154122	0.625	0.478	9.06980026260632e-17	0	Smad1
Mthfd1l	5.22340207681649e-21	0.681778379233279	0.262	0.158	9.6267300275728e-17	0	Mthfd1l
Fndc5	5.75187759517425e-21	-1.91205129504922	0.048	0.133	1.06007104079062e-16	0	Fndc5
Them6	5.8236599558917e-21	-0.637317456891704	0.579	0.615	1.07330052987084e-16	0	Them6
Usp22	6.47713862790384e-21	0.264823669801318	0.926	0.791	1.19373664912268e-16	0	Usp22
Gpd1l	6.54304327277629e-21	0.52321443971648	0.355	0.235	1.20588287517267e-16	0	Gpd1l
Foxo1	6.72111912423688e-21	-2.12623331843424	0.155	0.254	1.23870225459686e-16	0	Foxo1
Cyp1b1	6.78863203523849e-21	2.74974016131675	0.036	0.006	1.25114488409445e-16	0	Cyp1b1
Akt2	7.07540345556027e-21	0.435818349015895	0.403	0.276	1.30399685685976e-16	0	Akt2
Olfml1	7.30055597985503e-21	-5.18802516131725	0.004	0.062	1.34549246708728e-16	0	Olfml1
Samd15	7.3243481519867e-21	0.97361918094108	0.162	0.082	1.34987736441115e-16	0	Samd15
Csk	7.55038781090787e-21	0.361152154690358	0.609	0.466	1.39153647355032e-16	0	Csk
Actr3	8.18413653609092e-21	0.273795435940237	0.881	0.788	1.50833636360156e-16	0	Actr3
Dll3	8.25567572880663e-21	0.723305133333687	0.25	0.15	1.52152103681906e-16	0	Dll3
Mt1	8.27947938955004e-21	-1.37490514458957	0.566	0.622	1.52590805149407e-16	0	Mt1
Trip6	8.46191882748646e-21	-3.83468436685443	0.011	0.075	1.55953163990576e-16	0	Trip6
Synj1	8.72602161266856e-21	0.365497686769712	0.667	0.526	1.60820578321482e-16	0	Synj1
Lrrc7	8.95653221715361e-21	-1.25943538723752	0.152	0.256	1.65068888762141e-16	0	Lrrc7
Dcaf13	9.53913907523215e-21	0.52312379107955	0.492	0.366	1.75806333156528e-16	0	Dcaf13
Rspo3	1.01348031400863e-20	0.253278468854766	0.352	0.225	1.8678442187179e-16	0	Rspo3
Map2k4	1.08326991696256e-20	0.415877174638073	0.581	0.436	1.996466456962e-16	0	Map2k4
Zfp36l2	1.08778845682759e-20	-0.252388925660635	0.596	0.399	2.00479412593325e-16	0	Zfp36l2
Nrxn2	1.18066489286263e-20	-0.369923403848589	0.913	0.812	2.17596539754583e-16	0	Nrxn2
Tceal5	1.26932013426001e-20	0.271829083235716	0.82	0.698	2.3393570074412e-16	0	Tceal5
Adgrv1	1.28486621040319e-20	1.60637315197098	0.042	0.008	2.36800842577308e-16	0	Adgrv1
Tspan8	1.28936992121641e-20	-3.99242655736021	0.016	0.083	2.37630876480185e-16	0	Tspan8
Kidins220	1.31371168436827e-20	0.288208344561493	0.795	0.646	2.42117063429073e-16	0	Kidins220
Sgtb	1.3290051393135e-20	0.421064457247073	0.516	0.382	2.44935647175477e-16	0	Sgtb
Ism2	1.34127596869303e-20	1.70863067088351	0.078	0.026	2.47197161030125e-16	0	Ism2
Tnfrsf21	1.35614052708344e-20	0.447268611641729	0.513	0.378	2.49936699141478e-16	0	Tnfrsf21
Gclc	1.41227081776402e-20	0.40248023145167	0.422	0.296	2.60281511713908e-16	0	Gclc
[truncated: 41,873 more rows]
