# Supplementary material for: Building consensus: construction of a juvenile and adult scRNA-seq meta-atlas for dataset comparisons and harmonizing transcriptomic definitions of enteric neuron subtypes
Source: BMC Genomics. 2026 Jan 22;27:50. doi: 10.1186/s12864-025-12283-5 (PMC12825290; doi:10.1186/s12864-025-12283-5)
Supplement: Supplementary file 8 — Supplementary Material 8. Supplementary Table 4. DrokhlyanskyNeuronsCombined_SCTv2Integrated_FAM. [file 12864_2025_12283_MOESM8_ESM.csv]

	p_val	avg_log2FC	pct.1	pct.2	p_val_adj	cluster	gene
Oprk1	0	3.7137393375936	0.892	0.142	0	0	Oprk1
Satb1	0	3.68286448953283	0.841	0.18	0	0	Satb1
Fbxw15	0	3.5311712114371	0.642	0.096	0	0	Fbxw15
Bnc2	0	2.64068204140107	0.983	0.439	0	0	Bnc2
Auts2	0	-4.91820563644692	0.581	0.961	0	0	Auts2
Grik1	0	3.53670679205867	0.96	0.6	0	0	Grik1
Ptprt	0	3.53955594485581	0.98	0.634	0	0	Ptprt
Alk	0	2.58310661166787	0.99	0.705	0	0	Alk
Tshz2	6.80953056487047e-289	1.82705912376293	0.993	0.813	1.64661258589133e-284	0	Tshz2
Rbfox1	9.79475230476872e-284	2.07436951385021	1	0.822	2.36846905481612e-279	0	Rbfox1
Cdc14a	2.20348576815425e-274	2.94214118719959	0.874	0.396	5.32824893597379e-270	0	Cdc14a
Sdk2	1.4785701405961e-272	3.40615751412355	0.828	0.373	3.57533045697543e-268	0	Sdk2
Pcdh7	1.29739720168812e-264	1.75976497336428	0.994	0.686	3.13723617340205e-260	0	Pcdh7
Plcxd3	1.84509508779004e-263	2.34705579763476	0.955	0.693	4.46162443178509e-259	0	Plcxd3
Gfra2	2.76204942565881e-260	2.06772289236964	0.853	0.276	6.67891171618556e-256	0	Gfra2
Nrg3	1.75047437318107e-250	1.03648431501455	1	0.942	4.23282208178914e-246	0	Nrg3
St6galnac3	3.82940845952423e-243	2.73547411221468	0.904	0.61	9.25989259597555e-239	0	St6galnac3
Slc26a4	4.91030032690538e-238	2.76300194966963	0.774	0.266	1.18735972204899e-233	0	Slc26a4
Pde4b	1.57530597709842e-237	1.69121235940662	0.995	0.702	3.8092473832217e-233	0	Pde4b
Alcam	3.04316980362115e-230	-3.40111563804404	0.453	0.87	7.35868890213629e-226	0	Alcam
Prmt8	5.78990028330334e-230	3.28080411499643	0.651	0.173	1.40005578750558e-225	0	Prmt8
Col6a1	7.7086870863036e-222	4.15199046064801	0.444	0.06	1.86403762433907e-217	0	Col6a1
Fam196b	2.87855905201556e-220	2.73892824942646	0.659	0.179	6.96064364367882e-216	0	Fam196b
Dlgap2	1.39025307643829e-219	1.84780406401241	0.959	0.704	3.36177096413543e-215	0	Dlgap2
Fbxw24	5.20666871513275e-217	3.48729099593667	0.713	0.267	1.25902456200625e-212	0	Fbxw24
Arhgap24	1.82845733952196e-216	2.6705921252049	0.849	0.529	4.42139269269806e-212	0	Arhgap24
Negr1	8.19272670196094e-216	1.20008535087231	0.998	0.965	1.98108324380118e-211	0	Negr1
Tmem117	1.72406434831585e-212	1.68416003130276	0.959	0.848	4.16896000066256e-208	0	Tmem117
Egfem1	2.7284377279892e-212	-3.667239057645	0.619	0.874	6.59763527005069e-208	0	Egfem1
Pi15	1.37228775521393e-209	4.22497056319724	0.705	0.285	3.31832902088279e-205	0	Pi15
Etv1	9.27930376713556e-209	-6.56026090272222	0.081	0.67	2.24382844393105e-204	0	Etv1
Chat	6.51479031736006e-208	1.92243909636506	0.881	0.435	1.57534144664084e-203	0	Chat
Tmem132c	5.8155647588021e-207	4.08559615012023	0.745	0.356	1.40626171432594e-202	0	Tmem132c
Galnt14	1.23958763922449e-205	3.16756963096322	0.705	0.271	2.99744687040874e-201	0	Galnt14
Tox	1.40771514188617e-205	1.66430134203476	0.972	0.732	3.40399598459496e-201	0	Tox
Nkain2	2.87695461457735e-205	1.46860894308275	0.997	0.967	6.95676395350949e-201	0	Nkain2
Pld5	1.67662824032947e-203	1.67116542733333	0.954	0.675	4.05425474794069e-199	0	Pld5
Dgkb	1.52099781272048e-196	-3.57704279715087	0.68	0.899	3.67792481093939e-192	0	Dgkb
Fam19a1	1.26144860147182e-192	1.4347275061467	0.993	0.727	3.050308863219e-188	0	Fam19a1
Adamtsl1	6.65803530521449e-191	3.16922358049571	0.788	0.438	1.60997951715392e-186	0	Adamtsl1
Mdga2	5.10559462198983e-187	1.02507341508726	1	0.976	1.23458383554336e-182	0	Mdga2
Nfib	3.27877466268208e-185	1.5492954962323	0.967	0.691	7.92840501183154e-181	0	Nfib
Dpyd	3.92592856188914e-185	1.00711940575485	1	0.985	9.49328785550413e-181	0	Dpyd
Zfp521	1.73010325023402e-184	1.65914980308107	0.942	0.711	4.18356266939089e-180	0	Zfp521
Fgfr2	2.07551366080443e-183	1.74766797727197	0.916	0.525	5.0187995831912e-179	0	Fgfr2
Casz1	2.0045797347998e-179	1.59436794227154	0.917	0.529	4.8472742567194e-175	0	Casz1
Plod2	3.79451781423331e-179	1.91936184197978	0.869	0.493	9.17552352659758e-175	0	Plod2
Frmd4b	4.37206045888448e-178	1.33695583521938	0.96	0.839	1.05720793956286e-173	0	Frmd4b
Bcar3	3.75801118769954e-176	2.45107127930751	0.851	0.557	9.08724685297625e-172	0	Bcar3
Galntl6	6.78827004130321e-176	2.00876241726031	0.98	0.812	1.64147157868753e-171	0	Galntl6
Gm2694	2.73596583442926e-175	3.75942685891947	0.501	0.119	6.6158389842334e-171	0	Gm2694
Map1b	2.95526783279771e-175	-1.40823952455657	0.908	0.985	7.14613314648815e-171	0	Map1b
Cacna1e	3.45769033313048e-175	1.59552591594584	0.952	0.767	8.36104099454281e-171	0	Cacna1e
Kcnma1	6.42056645736769e-167	0.983412779026296	0.994	0.962	1.55255717505608e-162	0	Kcnma1
Grip1	5.79896334349208e-164	1.16853295857724	0.974	0.845	1.40224732608982e-159	0	Grip1
Nos1	2.10245085519544e-162	-7.23759320966197	0.169	0.637	5.08393641294809e-158	0	Nos1
Gpc6	3.19570818010857e-162	1.14560865293467	0.995	0.776	7.72754195032053e-158	0	Gpc6
Slc44a5	2.83025496178046e-161	-4.36443680532686	0.431	0.749	6.84383952308133e-157	0	Slc44a5
Tbx3	2.71137511669703e-156	-3.53338361414292	0.108	0.625	6.55637616968508e-152	0	Tbx3
Kcnt2	1.78536292110328e-155	-1.69714194376747	0.638	0.907	4.31718607951983e-151	0	Kcnt2
Cadps2	1.23540625694359e-152	-3.58767137273348	0.645	0.836	2.9873358699153e-148	0	Cadps2
Slc35f4	4.64529553886335e-152	2.89861693601009	0.744	0.408	1.12327891425255e-147	0	Slc35f4
Tns3	1.36560178228924e-151	1.13419856784618	0.983	0.857	3.3021616697536e-147	0	Tns3
Cyyr1	4.53568865699083e-151	2.31826642797146	0.626	0.218	1.09677487414695e-146	0	Cyyr1
Plekha5	1.17715064070695e-149	-1.48241241104798	0.906	0.973	2.84646796429348e-145	0	Plekha5
Mdga1	2.90463165147397e-148	2.52068643789432	0.611	0.22	7.02368979642921e-144	0	Mdga1
Xylt1	4.68337633407022e-146	1.68990044261613	0.911	0.689	1.13248723134152e-141	0	Xylt1
Kalrn	9.68096744770126e-146	1.67524808752137	0.914	0.737	2.34095473852864e-141	0	Kalrn
Fam19a2	4.23500634671291e-145	1.35905661148342	0.868	0.56	1.02406688469865e-140	0	Fam19a2
Fam5b	7.04280762999409e-144	4.33842787306942	0.503	0.166	1.70302131300887e-139	0	Fam5b
Slit1	7.11797639054597e-141	1.98321875465391	0.755	0.387	1.72119787099792e-136	0	Slit1
Dsc3	2.38058877901294e-140	4.91255281464362	0.28	0.034	5.7565017265312e-136	0	Dsc3
Prkg1	2.56712190395261e-139	-3.22172724994478	0.673	0.852	6.20755747594781e-135	0	Prkg1
Fam19a5	6.41500307445977e-139	1.54321020414975	0.832	0.503	1.55121189343512e-134	0	Fam19a5
Ebf3	6.82572671595317e-139	1.64089349870027	0.862	0.598	1.65052897718464e-134	0	Ebf3
Syt6	1.73012607361047e-137	1.3944800691724	0.911	0.597	4.18361785859748e-133	0	Syt6
Ntrk3	1.9609444863183e-137	-5.00149000704946	0.358	0.696	4.74175986236627e-133	0	Ntrk3
Tmem8b	1.83952209778916e-136	-2.71521178999948	0.262	0.695	4.44814838466398e-132	0	Tmem8b
Atp8a1	4.89385684626744e-136	-1.34033448519466	0.74	0.928	1.18338352399593e-131	0	Atp8a1
Nlgn1	1.07860206367396e-135	0.907878370196211	0.998	0.936	2.60816765017001e-131	0	Nlgn1
Colec12	3.20556563514596e-135	1.70203841543184	0.862	0.607	7.75137826234644e-131	0	Colec12
Tmem108	3.36703978063146e-135	-1.99024375347558	0.545	0.835	8.14183889354493e-131	0	Tmem108
Dscam	4.36212216786422e-134	0.956055529969886	0.977	0.928	1.05480476141125e-129	0	Dscam
Agbl4	1.22385946399919e-133	0.886668262430268	0.988	0.967	2.95941456989645e-129	0	Agbl4
Sntg2	1.36608550058839e-131	3.83685911498463	0.433	0.117	3.30333134897279e-127	0	Sntg2
Zfp804a	2.34827296588063e-131	-3.4795036369288	0.47	0.788	5.67835885879595e-127	0	Zfp804a
Prkcb	3.32068282900357e-131	1.16933172569759	0.934	0.757	8.02974314881353e-127	0	Prkcb
Rfx3	4.90236656033965e-131	1.27133877203571	0.944	0.82	1.18544125795573e-126	0	Rfx3
Tcf7l2	1.79705232881443e-130	1.34034600042756	0.818	0.404	4.34545223630617e-126	0	Tcf7l2
Zbtb16	5.11045462525022e-130	2.27625835362983	0.598	0.226	1.23575903293176e-125	0	Zbtb16
Dock2	7.2476376750008e-130	2.43029024053487	0.592	0.235	1.75255126619194e-125	0	Dock2
Kcnj3	1.77460643705059e-129	-2.48533235917923	0.45	0.772	4.29117582543204e-125	0	Kcnj3
Prickle2	2.70832234164861e-129	1.27146789806068	0.931	0.779	6.54899425434051e-125	0	Prickle2
Gfra1	8.30027096997067e-128	-5.80108123234122	0.218	0.6	2.00708852324861e-123	0	Gfra1
Itga6	3.16973149147835e-127	1.63183709787293	0.762	0.367	7.66472771954379e-123	0	Itga6
Cntn5	5.50037200609571e-127	-3.77750795555165	0.677	0.876	1.330044954794e-122	0	Cntn5
Hs6st3	2.27079035726912e-126	-1.77373654681951	0.703	0.911	5.49099816291245e-122	0	Hs6st3
Rgs6	4.76692578311896e-126	-5.36288454287856	0.459	0.717	1.15269032361599e-121	0	Rgs6
Vwa5b1	6.96158272835709e-126	-7.57858235215297	0.156	0.557	1.68338031954403e-121	0	Vwa5b1
1810041L15Rik	2.88750476764022e-124	1.75632091669926	0.719	0.341	6.98227527863083e-120	0	1810041L15Rik
Kcnq5	1.80616915314579e-123	-2.01286643945181	0.764	0.933	4.36749762922184e-119	0	Kcnq5
Piezo1	6.73951454719024e-123	2.06090643208088	0.72	0.396	1.62968201265607e-118	0	Piezo1
Plce1	1.85848309288653e-122	0.824543296696193	0.988	0.937	4.49399796690893e-118	0	Plce1
Btbd9	3.91818298733936e-121	0.952988394946308	0.969	0.927	9.4745582816853e-117	0	Btbd9
Brinp2	1.86673386699226e-120	4.31431498574713	0.272	0.041	4.51394916377399e-116	0	Brinp2
Nfia	5.7008579212895e-120	1.40729177345434	0.889	0.632	1.37852445394701e-115	0	Nfia
Grid1	1.07709005139316e-119	-3.72206940569243	0.52	0.763	2.6045114532738e-115	0	Grid1
Rbfox3	1.52836290182552e-119	-2.32033135205408	0.446	0.746	3.6957343329043e-115	0	Rbfox3
Tmem130	3.0260723551612e-118	-4.18428143624259	0.106	0.528	7.3173455620153e-114	0	Tmem130
Entpd3	6.99440413357924e-118	-1.86410138693308	0.465	0.78	1.6913168635408e-113	0	Entpd3
Chst8	6.98645888329094e-117	-4.15900147984249	0.206	0.587	1.68939562256858e-112	0	Chst8
Slc4a4	3.95646396728075e-115	-2.76970546066706	0.524	0.78	9.56712551928157e-111	0	Slc4a4
Enox1	4.5065035740639e-112	0.997289126910124	0.953	0.822	1.08971762924439e-107	0	Enox1
Dcbld2	2.29328953199525e-111	1.54852600501717	0.844	0.644	5.54540341731772e-107	0	Dcbld2
Ryr1	4.19775353110256e-111	2.48082532824849	0.598	0.272	1.01505878135591e-106	0	Ryr1
Syt1	8.83272280141266e-110	0.586186196978789	0.999	0.996	2.1358407006096e-105	0	Syt1
Pbx1	3.05221828415176e-108	1.175937000209	0.906	0.645	7.38056903290738e-104	0	Pbx1
Plscr2	4.11759076165611e-107	2.77095455933562	0.346	0.081	9.95674622076063e-103	0	Plscr2
Dpysl3	4.73177595974552e-107	-1.16291981201274	0.848	0.962	1.14419074482606e-102	0	Dpysl3
Tmem163	2.09926143001563e-106	3.5649954875384	0.628	0.334	5.07622406392078e-102	0	Tmem163
Cldn8	3.6465242446078e-106	4.312127309421	0.189	0.017	8.81766027588613e-102	0	Cldn8
Rgs7	5.26236359586955e-106	-1.54934575191869	0.849	0.915	1.27249214111722e-101	0	Rgs7
Gm5535	3.03069223362285e-105	3.05783486863957	0.371	0.099	7.32851689012341e-101	0	Gm5535
Robo2	5.13782192995838e-105	-3.47030192865057	0.449	0.732	1.24237672088324e-100	0	Robo2
Dmkn	5.63255412267316e-105	1.78740318098453	0.613	0.252	1.3620079124036e-100	0	Dmkn
Wbscr17	5.66467132738389e-105	1.53142123553686	0.861	0.701	1.3697741736747e-100	0	Wbscr17
Apbb2	7.32896771787005e-104	-1.50534361423017	0.601	0.838	1.77221768385816e-99	0	Apbb2
Asic2	8.70224187942363e-104	-2.27977631489938	0.917	0.95	2.10428910886343e-99	0	Asic2
Klf7	3.80877908550176e-103	-1.11169952282799	0.683	0.919	9.21000870665179e-99	0	Klf7
Clmp	2.16774689299224e-100	-3.64552958647563	0.2	0.556	5.24182876194454e-96	0	Clmp
Creb5	8.50582959087249e-100	-3.49152759393117	0.1	0.487	2.05679465336888e-95	0	Creb5
Fhit	1.06614216173847e-99	1.86215052515785	0.911	0.838	2.5780383612998e-95	0	Fhit
Mfsd4	7.14582829265499e-99	-2.51064762903719	0.301	0.646	1.7279327394469e-94	0	Mfsd4
Sgcz	1.07132547151455e-98	-3.81880757875769	0.619	0.831	2.59057212266934e-94	0	Sgcz
Tnr	3.03781508852571e-98	-3.21547340644755	0.335	0.644	7.34574066556401e-94	0	Tnr
Syt2	7.85168095699696e-98	-2.87948307718843	0.296	0.614	1.89861497221144e-93	0	Syt2
Sulf2	2.27623809904259e-97	1.74671339220187	0.568	0.235	5.50417134729488e-93	0	Sulf2
Camk2a	4.61011970948441e-97	-1.57034130614244	0.589	0.831	1.11477304695043e-92	0	Camk2a
Arhgap42	8.97388600588806e-97	-2.17961627921859	0.596	0.772	2.16997537508379e-92	0	Arhgap42
Fgd6	3.3658522531796e-96	2.04905077801432	0.665	0.362	8.13896733341359e-92	0	Fgd6
Plxna2	4.21683972200052e-96	1.49368212263381	0.782	0.487	1.01967401317695e-91	0	Plxna2
Cttnbp2	7.09243790251129e-96	-2.69104133568695	0.321	0.644	1.71502240920625e-91	0	Cttnbp2
Ngfr	7.26735204595689e-95	-6.1616761051158	0.051	0.417	1.75731839823284e-90	0	Ngfr
Arhgap15	1.65449556142674e-94	-3.18909757111971	0.385	0.649	4.000735717086e-90	0	Arhgap15
Tmod1	4.37095738145713e-94	-1.45475445880773	0.498	0.782	1.05694120441015e-89	0	Tmod1
Pde11a	1.25317560732369e-93	1.84618718925113	0.74	0.503	3.03030393606941e-89	0	Pde11a
Cpne8	3.04289650298953e-93	1.00554367364967	0.895	0.712	7.35802803387898e-89	0	Cpne8
Usp6nl	1.06345642211576e-92	2.45101051808932	0.574	0.277	2.57154397431811e-88	0	Usp6nl
Epha7	3.69229640427162e-92	1.89121822462491	0.604	0.292	8.9283419351692e-88	0	Epha7
Gnal	6.43799287081962e-92	-2.74914440031923	0.373	0.661	1.55677105609289e-87	0	Gnal
Ghr	8.54532272009537e-92	1.69166553434717	0.756	0.525	2.06634448694626e-87	0	Ghr
Slc35d3	1.58499136415366e-91	-7.6313615182139	0.008	0.36	3.83266761765997e-87	0	Slc35d3
Chrna7	5.86813104058439e-91	1.1612079574733	0.796	0.494	1.41897276692371e-86	0	Chrna7
Itpr1	1.38394199215456e-90	-2.57069026666604	0.271	0.605	3.34651013122894e-86	0	Itpr1
Thsd7a	2.9412280928272e-90	-2.78080125142139	0.6	0.759	7.11218365126544e-86	0	Thsd7a
Gucy1a3	6.92593182544799e-90	1.4835801400941	0.771	0.529	1.67475957471158e-85	0	Gucy1a3
Mmd	4.4057542477726e-89	-1.91531944578226	0.249	0.623	1.06535543465389e-84	0	Mmd
Sorcs1	9.93781828682306e-89	-3.30152992696467	0.407	0.661	2.40306383993668e-84	0	Sorcs1
Peli2	1.8526442847454e-88	2.7092298554023	0.484	0.2	4.47987914494286e-84	0	Peli2
Ass1	4.55578243292609e-88	-2.09235781065329	0.408	0.704	1.10163375010586e-83	0	Ass1
Atxn1	8.68274647586539e-88	0.795351209038177	0.968	0.931	2.09957492532901e-83	0	Atxn1
Pitpnc1	1.47885214853441e-87	0.871372148317713	0.922	0.745	3.57601238037106e-83	0	Pitpnc1
Filip1	1.53283979437557e-87	1.16542409443235	0.95	0.877	3.70655990677955e-83	0	Filip1
Rab3b	1.99006543344463e-87	2.12311160773945	0.551	0.26	4.81217722461246e-83	0	Rab3b
Pknox2	6.8980715025122e-87	2.32558052833106	0.576	0.29	1.66802267002248e-82	0	Pknox2
Slit2	1.80510642394811e-86	0.843767177775199	0.97	0.814	4.36492784374893e-82	0	Slit2
Ptprz1	2.40608519571349e-86	-3.75192312875561	0.218	0.535	5.81815461175479e-82	0	Ptprz1
Ltk	2.53775594539988e-86	-7.65820954211996	0.021	0.358	6.13654765157145e-82	0	Ltk
Stxbp5l	5.9233489582031e-86	0.849231016978525	0.939	0.826	1.43232501158309e-81	0	Stxbp5l
Col25a1	8.8826028540192e-86	-4.46085236878041	0.371	0.618	2.14790219613038e-81	0	Col25a1
Lrrc8c	1.08287174165512e-85	-1.40048718502865	0.593	0.811	2.61849215849624e-81	0	Lrrc8c
Cacnb4	1.18752432662426e-85	-2.4740675314561	0.387	0.655	2.87155257421012e-81	0	Cacnb4
Psd3	1.26434584760894e-85	1.37919969663832	0.827	0.618	3.05731469410318e-81	0	Psd3
Chsy3	7.18909695910179e-85	1.34431435209597	0.796	0.588	1.7383955356804e-80	0	Chsy3
Trpc7	1.60265884611566e-84	1.37577219430569	0.667	0.343	3.87538935579228e-80	0	Trpc7
Astn2	2.57134829273906e-84	-3.17337930238295	0.661	0.801	6.21777730667233e-80	0	Astn2
Clmn	4.32704982720193e-84	-1.72184691051529	0.509	0.743	1.0463239187157e-79	0	Clmn
St3gal6	4.69411349169149e-84	1.48482859209335	0.666	0.356	1.13508358342592e-79	0	St3gal6
Nxn	7.7690836484745e-84	-2.39845186957157	0.365	0.652	1.87864211703762e-79	0	Nxn
Rarb	1.765272040369e-82	-3.11009328592809	0.477	0.689	4.26860432081629e-78	0	Rarb
Epha6	4.19594633256771e-82	0.919066737003559	0.963	0.821	1.0146217826782e-77	0	Epha6
Man1a	8.0647452716515e-82	-1.74142027519588	0.525	0.764	1.95013605413805e-77	0	Man1a
P2rx2	1.02910541072816e-81	-2.08958927910298	0.313	0.639	2.48847979368177e-77	0	P2rx2
Caln1	1.0320473051299e-81	2.21134692859217	0.737	0.506	2.4955935885346e-77	0	Caln1
Edil3	4.82415054532432e-81	-1.63084376975727	0.666	0.841	1.16652784336487e-76	0	Edil3
Abcc8	5.6906829722347e-81	1.23287999276101	0.715	0.417	1.37606404951607e-76	0	Abcc8
Dgkg	1.04734887761312e-80	-3.41247721295887	0.495	0.691	2.53259432095629e-76	0	Dgkg
Trim9	2.23371892706272e-80	1.57508736307182	0.712	0.44	5.40135573753037e-76	0	Trim9
Specc1	3.71232526480225e-80	1.54296504149072	0.826	0.631	8.97677372281831e-76	0	Specc1
Htr4	9.74428739155927e-80	1.38631568416337	0.733	0.462	2.35626613415295e-75	0	Htr4
Lrrc8b	9.90455980887192e-80	-1.58352014641129	0.323	0.661	2.39502160738332e-75	0	Lrrc8b
Ahr	3.13901319958222e-79	-3.77704530515363	0.047	0.379	7.59044781790976e-75	0	Ahr
Syt4	7.96042278095759e-79	-1.71061164232487	0.437	0.733	1.92490983266335e-74	0	Syt4
Cmah	9.50639557448832e-79	-5.82163392383695	0.501	0.664	2.29874151386702e-74	0	Cmah
Ptprd	1.34732092173668e-78	0.687307510027583	0.975	0.876	3.25795672085148e-74	0	Ptprd
Ptprm	8.18165860660728e-78	1.53439944526213	0.771	0.572	1.97840686766371e-73	0	Ptprm
Chrm1	1.62857157138639e-77	-1.68732344012917	0.238	0.589	3.93804891676944e-73	0	Chrm1
Ngef	2.47769152426711e-77	3.04893504311257	0.568	0.334	5.9913058748303e-73	0	Ngef
Abtb2	3.07266251180026e-77	2.16677526970283	0.567	0.303	7.43000521978422e-73	0	Abtb2
Nrxn3	8.6901399965211e-77	-2.24711762047968	0.704	0.838	2.10136275255877e-72	0	Nrxn3
Elfn1	1.25929477874178e-76	2.09791529520548	0.454	0.189	3.0451007044755e-72	0	Elfn1
Adamts5	2.74765669718758e-76	-2.63032825415315	0.179	0.507	6.64410865946928e-72	0	Adamts5
Lrrc7	3.67486404953407e-76	1.34892605986548	0.813	0.61	8.88618875817834e-72	0	Lrrc7
Amigo2	2.01011446401699e-75	-6.24865759800631	0.013	0.318	4.86065778543947e-71	0	Amigo2
Samd4	2.1503391788672e-75	0.918311840133396	0.916	0.746	5.19973516841878e-71	0	Samd4
Nefl	3.8881925917356e-75	-5.07170671249416	0.03	0.341	9.40203850607585e-71	0	Nefl
9430021M05Rik	4.32462262092253e-75	3.16383131639956	0.205	0.037	1.04573699596528e-70	0	9430021M05Rik
Zfhx4	1.03440347814419e-74	-1.23026154598813	0.675	0.85	2.50129105050046e-70	0	Zfhx4
Syn2	1.77816204582506e-74	0.759945670179951	0.957	0.823	4.29977364300959e-70	0	Syn2
Kcnab1	2.02239729328515e-74	-1.90731230595424	0.585	0.751	4.89035889489282e-70	0	Kcnab1
Kctd12	6.15875608237162e-74	-2.58611051310733	0.162	0.495	1.48924880827828e-69	0	Kctd12
Epha5	8.41309166802663e-73	-1.50709871738133	0.796	0.865	2.03436969624552e-68	0	Epha5
4930590L20Rik	1.02061827119077e-72	-1.85650321127259	0.353	0.634	2.46795704156641e-68	0	4930590L20Rik
Gria3	8.29941414143811e-72	-4.05483886473517	0.287	0.548	2.00688133354115e-67	0	Gria3
Stac2	8.81721825474461e-72	1.64358166102453	0.586	0.309	2.13209154617979e-67	0	Stac2
Tln2	2.22133863548812e-71	0.70601525717314	0.932	0.861	5.37141895447383e-67	0	Tln2
Ddr2	1.82199705307798e-70	2.61734667963364	0.494	0.252	4.40577107404785e-66	0	Ddr2
Cacna1c	5.61217580566605e-70	-1.25478805078532	0.786	0.9	1.35708023156811e-65	0	Cacna1c
Apba1	5.61596951998051e-70	-1.20623396336257	0.638	0.848	1.35799758962649e-65	0	Apba1
Slc8a1	7.5321107457128e-70	0.559710025535466	0.999	0.97	1.82133969942081e-65	0	Slc8a1
Fads1	1.09645728179811e-69	-1.85618003290582	0.183	0.513	2.65134335311601e-65	0	Fads1
Stard13	5.72023297056051e-69	-2.62748162000647	0.232	0.516	1.38320953461124e-64	0	Stard13
Kcnj5	1.16461274293716e-68	-5.33504446873316	0.066	0.355	2.81615007369634e-64	0	Kcnj5
Sybu	2.27985458837213e-68	-1.53611191549914	0.559	0.754	5.51291638014265e-64	0	Sybu
Pard3b	2.57978542112179e-68	0.755682952343947	0.938	0.924	6.2381791268146e-64	0	Pard3b
Gch1	5.31352043164426e-68	1.48178887042524	0.65	0.377	1.2848623755759e-63	0	Gch1
Rasa4	1.35488092052584e-67	-3.64957511565994	0.128	0.418	3.27623755392352e-63	0	Rasa4
Tspan13	3.05742174926643e-67	-1.48338815020808	0.327	0.639	7.39315153190114e-63	0	Tspan13
Tmem150c	4.03896519399856e-67	-5.01358928728709	0.326	0.55	9.76662173560792e-63	0	Tmem150c
Epha8	5.404569657986e-67	-6.71908593518649	0.021	0.3	1.30687898899759e-62	0	Epha8
Rasd2	6.10618640234302e-67	2.49828344798666	0.257	0.066	1.47653693395057e-62	0	Rasd2
Lrig3	6.70221159396332e-67	2.22118331843918	0.432	0.185	1.62066178553627e-62	0	Lrig3
Dach1	8.6973834662003e-67	-3.17719567241473	0.327	0.569	2.10311429596189e-62	0	Dach1
Frmpd4	1.55270934784596e-66	-1.12387599158304	0.904	0.908	3.75460647402631e-62	0	Frmpd4
Snap25	1.98427855383851e-66	0.502111111629248	0.997	0.981	4.79818397103691e-62	0	Snap25
Pcsk2	3.29057874002926e-66	0.580088928766632	0.968	0.895	7.95694845126476e-62	0	Pcsk2
Uchl1	6.52045747750173e-66	-1.29248249162584	0.749	0.88	1.57671182263469e-61	0	Uchl1
Slco3a1	7.51196769259152e-66	-1.24654362934318	0.758	0.867	1.81646890774556e-61	0	Slco3a1
Add3	9.57863500539555e-66	-1.12135678556131	0.622	0.836	2.3162097306547e-61	0	Add3
Phf20l1	2.52951275722704e-65	0.917868464116841	0.903	0.834	6.1166147982507e-61	0	Phf20l1
Tmc3	3.61046562610927e-65	-2.50905075932489	0.182	0.481	8.73046693049483e-61	0	Tmc3
Vip	5.2686347436556e-65	-6.26886849309131	0.055	0.34	1.27400856736336e-60	0	Vip
Adrb2	7.29318298003629e-65	2.42865803889372	0.21	0.044	1.76356457640257e-60	0	Adrb2
Cxcl12	2.24244587387536e-64	3.25610389521025	0.202	0.042	5.422458367618e-60	0	Cxcl12
Unc13c	4.96927350298449e-64	-2.64063474663861	0.554	0.708	1.20162002575668e-59	0	Unc13c
Rnf150	6.11595429287268e-64	0.7382337254175	0.934	0.885	1.47889890755954e-59	0	Rnf150
Bean1	2.45510663571522e-63	-1.72153572802032	0.306	0.599	5.93669335582297e-59	0	Bean1
Map4	3.49494608171358e-63	-0.68073518948972	0.895	0.957	8.45112912019161e-59	0	Map4
Robo1	5.15358572473238e-63	-1.26597427250926	0.614	0.784	1.24618856409754e-58	0	Robo1
Fam155a	6.91794412288073e-63	-0.738436025432906	0.999	0.994	1.67282806835379e-58	0	Fam155a
Sgpp2	7.75946180821518e-63	0.739438328810684	0.937	0.883	1.87631545984451e-58	0	Sgpp2
Rgcc	1.02645150020185e-62	3.34905076740842	0.22	0.053	2.48206237263809e-58	0	Rgcc
Scml4	7.47736811877977e-62	1.4186974406079	0.757	0.569	1.80810238480214e-57	0	Scml4
4933400C23Rik	7.62336549775329e-62	1.80219630882282	0.457	0.231	1.84340601101172e-57	0	4933400C23Rik
Tac1	1.06844150797509e-61	-0.339453329562512	0.591	0.252	2.58359841043458e-57	0	Tac1
Cpne4	2.7325444981312e-61	-3.97673145783435	0.562	0.722	6.60756585093106e-57	0	Cpne4
Ntrk2	3.87168966848944e-61	-4.17534082721417	0.245	0.489	9.36213278737431e-57	0	Ntrk2
Ndst3	5.63757777735629e-61	-2.7240257711094	0.281	0.529	1.36322268234252e-56	0	Ndst3
Ets1	7.15787806265595e-61	1.58777763599851	0.431	0.181	1.73084649433084e-56	0	Ets1
1700123O21Rik	8.09298758649881e-61	2.14577269693971	0.378	0.155	1.95696532829128e-56	0	1700123O21Rik
Pde1a	1.17693166908362e-60	-4.42659446232669	0.512	0.656	2.8459384690111e-56	0	Pde1a
Gucy1a2	1.28048474442742e-60	-1.01324952916082	0.828	0.914	3.09634016049994e-56	0	Gucy1a2
Kcnh8	2.74619264074099e-60	-3.00881981950835	0.465	0.635	6.64056842457579e-56	0	Kcnh8
Serpini1	2.89675473033394e-60	-2.36182829403803	0.353	0.609	7.00464261342049e-56	0	Serpini1
Pvt1	3.54006222548568e-60	0.821160393399474	0.896	0.768	8.56022446744693e-56	0	Pvt1
Tes	7.48815903605806e-60	-1.67650650224739	0.323	0.605	1.8107117365092e-55	0	Tes
Ppm1h	2.87695888639201e-59	0.535413133620179	0.988	0.964	6.95677428318452e-55	0	Ppm1h
Sstr4	4.83345643023179e-59	2.45414656085944	0.204	0.046	1.16877809939435e-54	0	Sstr4
Gng2	5.54149706198336e-59	-1.60906842819892	0.626	0.797	1.3399894045582e-54	0	Gng2
Unc5d	6.93262966536949e-59	0.425915343708698	0.846	0.592	1.676379179383e-54	0	Unc5d
Tpd52l1	7.92370976542262e-59	1.59877482700806	0.718	0.547	1.91603225837684e-54	0	Tpd52l1
Zfhx3	8.42160090057568e-59	-2.70958602616111	0.24	0.504	2.03642731376821e-54	0	Zfhx3
Nxph1	1.55801542705944e-58	1.13721929942372	0.62	0.372	3.76743710417242e-54	0	Nxph1
Pirt	2.52804032634099e-58	-0.907660348842923	0.649	0.855	6.11305431312515e-54	0	Pirt
Col6a2	6.9649910609189e-58	1.7612563991713	0.486	0.249	1.6842044884408e-53	0	Col6a2
Tmeff2	1.03967948204145e-57	-5.00973099303865	0.295	0.521	2.51404895552443e-53	0	Tmeff2
Ptchd1	2.38613856771742e-57	-1.60347067417635	0.21	0.514	5.7699216705975e-53	0	Ptchd1
Arrb1	2.43865642649312e-57	-1.13857337469474	0.44	0.704	5.896915104903e-53	0	Arrb1
Kcns2	3.07262392963718e-57	5.84562919723582	0.066	0.001	7.42991192425568e-53	0	Kcns2
Vldlr	3.10586276189919e-57	2.00248751586505	0.293	0.095	7.51028674454843e-53	0	Vldlr
Sez6	3.51284598573581e-57	1.31457412621518	0.698	0.488	8.49441287810777e-53	0	Sez6
Cbln1	5.02247698590875e-57	3.61173068143988	0.127	0.017	1.21448515996259e-52	0	Cbln1
Tyro3	1.51087354447518e-56	-1.97652726399887	0.173	0.46	3.65344331789543e-52	0	Tyro3
Scube1	1.65950898375006e-56	0.735708748754394	0.773	0.521	4.01285867360603e-52	0	Scube1
Rims1	1.79043922924709e-56	0.851356508075784	0.872	0.7	4.32946110024239e-52	0	Rims1
Syne2	2.93938423521773e-56	1.19472613933451	0.781	0.628	7.10772501917999e-52	0	Syne2
Rasgrf2	1.27763124123372e-55	-2.69132931274521	0.249	0.494	3.08944010442725e-51	0	Rasgrf2
Map2	1.84051023616904e-55	-0.697533126336821	0.887	0.966	4.45053780208037e-51	0	Map2
Ppapdc1a	4.11399670909288e-55	2.03107083264918	0.49	0.271	9.9480554422575e-51	0	Ppapdc1a
Gria4	6.55338686121653e-55	0.548726478137006	0.977	0.951	1.58467447691077e-50	0	Gria4
Necab2	6.73736426412486e-55	1.61917144845398	0.512	0.273	1.62916205270803e-50	0	Necab2
Nfix	8.83000609517939e-55	0.898469468742228	0.741	0.448	2.13518377387533e-50	0	Nfix
Aff3	1.08536188549914e-54	-2.16840977194249	0.361	0.583	2.62451357532548e-50	0	Aff3
Tmem176a	1.74441769969004e-54	-1.91220718130733	0.12	0.399	4.21817643962049e-50	0	Tmem176a
Chrm2	2.53907813814647e-54	0.706430155088626	0.933	0.8	6.13974484585199e-50	0	Chrm2
Kcnb2	3.23634877305786e-54	-1.51422766903397	0.957	0.945	7.82581496813121e-50	0	Kcnb2
Ablim2	3.39653053757934e-54	-1.1307964149123	0.812	0.912	8.2131504929206e-50	0	Ablim2
Klhl29	4.16934438193002e-54	0.735680211607946	0.904	0.816	1.0081891649945e-49	0	Klhl29
Cnga3	4.30871729806148e-54	1.19615950730849	0.652	0.404	1.04189092984425e-49	0	Cnga3
Zbtb7c	1.24080284116308e-53	0.757840517468012	0.808	0.598	3.00038535021644e-49	0	Zbtb7c
Tnpo1	1.52215096996974e-53	0.903500825422057	0.914	0.866	3.68071326048382e-49	0	Tnpo1
Ralyl	3.23319813862108e-53	1.00512196785148	0.861	0.825	7.81819641899962e-49	0	Ralyl
Mapk4	3.70953956488327e-53	1.53480836290755	0.66	0.457	8.97003762184422e-49	0	Mapk4
Vwc2	4.23779543632564e-53	1.41600918808267	0.688	0.493	1.0247413144579e-48	0	Vwc2
Pde5a	1.28247617322324e-52	0.718036099706338	0.922	0.843	3.10115563447113e-48	0	Pde5a
Ppfibp1	1.29607741688999e-52	1.66401766433327	0.561	0.333	3.13404480178168e-48	0	Ppfibp1
Plscr4	1.3500060321752e-52	1.01760507260228	0.714	0.456	3.26444958640285e-48	0	Plscr4
Prph	1.49449547036188e-52	-0.885535592176563	0.767	0.888	3.61383949688207e-48	0	Prph
A530058N18Rik	2.25459329663976e-52	-4.19499024041982	0.018	0.252	5.45183205060462e-48	0	A530058N18Rik
Ptprr	3.59743999744263e-52	-0.856203760009043	0.787	0.898	8.69896965781603e-48	0	Ptprr
Il1rapl1	4.11659735885094e-52	-2.37732918726329	0.614	0.744	9.95434407343746e-48	0	Il1rapl1
Plcb1	4.37419709601214e-52	-1.12084109704438	0.705	0.825	1.05772459978669e-47	0	Plcb1
Npr2	4.40710547251239e-52	-1.24361030572205	0.407	0.657	1.06568217430822e-47	0	Npr2
Cd84	9.15867817922277e-52	1.97181058258833	0.423	0.218	2.21465997051786e-47	0	Cd84
Ptpn5	1.44700451303858e-51	1.89797974650998	0.37	0.158	3.49900161297858e-47	0	Ptpn5
Ephb2	1.49059611027057e-51	1.11998247940792	0.748	0.555	3.60441045424526e-47	0	Ephb2
Ctsb	1.55403520926569e-51	-1.42678091270108	0.538	0.755	3.75781253952536e-47	0	Ctsb
Grik2	2.08328418180966e-51	0.595556143189714	0.968	0.886	5.03758948003394e-47	0	Grik2
B3gat1	2.69797462858331e-51	2.82672718374384	0.184	0.044	6.5239724493773e-47	0	B3gat1
Gm21949	1.47886261844736e-50	-11.5613887581261	0.003	0.22	3.57603769766757e-46	0	Gm21949
Slc8a3	1.57591843225497e-50	-1.75177262351872	0.226	0.487	3.81072836103574e-46	0	Slc8a3
Wipi1	1.9055449621961e-50	-1.48582398062611	0.332	0.582	4.60779827308639e-46	0	Wipi1
Plxdc1	2.22860732264703e-50	1.24719855571032	0.719	0.553	5.38899536689277e-46	0	Plxdc1
Hs3st1	2.45590278779858e-50	2.5832286621598	0.219	0.063	5.93861853117575e-46	0	Hs3st1
Ptprg	2.82589322743687e-50	0.554262894796548	0.976	0.922	6.8332924132651e-46	0	Ptprg
Setbp1	2.84192259180169e-50	0.770868794850303	0.91	0.792	6.87205301923568e-46	0	Setbp1
Osbpl3	4.19401286852336e-50	-1.16685844948574	0.425	0.666	1.01415425173763e-45	0	Osbpl3
Enpp6	4.40396011217632e-50	1.32554305268433	0.575	0.332	1.06492159472536e-45	0	Enpp6
Zfp609	4.75650069548613e-50	0.729830462983242	0.891	0.816	1.1501694331755e-45	0	Zfp609
5530401A14Rik	7.43888069566089e-50	-5.27953039493477	0.069	0.3	1.79879574101776e-45	0	5530401A14Rik
Kcnk2	1.30689762954408e-49	-1.82768388456568	0.368	0.59	3.16020915800054e-45	0	Kcnk2
Arhgap26	1.37167146112749e-49	0.401811393636475	0.993	0.986	3.3168387601524e-45	0	Arhgap26
Pde10a	1.98449609197067e-49	1.06251227164878	0.95	0.883	4.79870999999427e-45	0	Pde10a
Ank2	3.19435080910628e-49	-0.809916219249439	0.986	0.998	7.7242596914999e-45	0	Ank2
9530059O14Rik	3.81779041773251e-49	-1.72392803570671	0.305	0.57	9.23179900911899e-45	0	9530059O14Rik
Fbn1	6.20260927823831e-49	-3.40400152436389	0.164	0.394	1.4998529495708e-44	0	Fbn1
Slc10a4	1.11324241370766e-48	1.19193764824117	0.639	0.423	2.69193148058649e-44	0	Slc10a4
Nfasc	1.33058004590736e-48	0.716603678408959	0.88	0.843	3.21747560900859e-44	0	Nfasc
Fbxw16	1.54552002865566e-48	3.90958584081772	0.192	0.052	3.73722198129225e-44	0	Fbxw16
Epdr1	1.92736870363458e-48	-1.25668831364631	0.426	0.662	4.66057026225877e-44	0	Epdr1
Rab3c	2.00222028473801e-48	0.48719495087882	0.98	0.969	4.84156887052499e-44	0	Rab3c
Fam179a	2.91727395617118e-48	2.47809476912694	0.316	0.131	7.05426015341754e-44	0	Fam179a
Magi3	3.58454153674313e-48	0.888279206501382	0.897	0.819	8.66777988999857e-44	0	Magi3
Akap12	4.32726073863298e-48	-0.977190764433552	0.65	0.81	1.04637491920884e-43	0	Akap12
Igfbp4	4.62442578535537e-48	2.36377873217822	0.255	0.086	1.11823239915678e-43	0	Igfbp4
Smad9	4.88181407552241e-48	-2.86035818178721	0.073	0.307	1.18047146160207e-43	0	Smad9
Thsd4	5.60006298191359e-48	-2.22275162609071	0.537	0.691	1.35415122965653e-43	0	Thsd4
Lpp	7.45789260941595e-48	-1.16859757981879	0.611	0.772	1.80339301188287e-43	0	Lpp
Il20ra	7.71065172838323e-48	-6.00991637904073	0.098	0.321	1.86451269444035e-43	0	Il20ra
Pde4d	8.50283935340284e-48	-0.897326428304294	0.957	0.987	2.05607158404634e-43	0	Pde4d
Thsd7b	9.19666563563291e-48	-2.25311866550282	0.684	0.781	2.22384571735239e-43	0	Thsd7b
Olfm3	1.132787666538e-47	1.26425466251533	0.635	0.403	2.73919385645555e-43	0	Olfm3
Gfod1	1.16517925333846e-47	-2.11949705870494	0.289	0.508	2.81751995249772e-43	0	Gfod1
Stk32a	1.31155901346879e-47	-2.99757446299458	0.189	0.416	3.17148085046887e-43	0	Stk32a
Gria2	1.44429550427625e-47	0.732617933433918	0.942	0.83	3.49245095889041e-43	0	Gria2
Pde3a	1.51245939769809e-47	0.644691357762344	0.944	0.812	3.65727806957375e-43	0	Pde3a
Bves	2.08355625240128e-47	-3.03093868919753	0.197	0.421	5.03824737393153e-43	0	Bves
Plch2	2.11600786349539e-47	-2.07277488962421	0.29	0.506	5.1167186147182e-43	0	Plch2
Ly6h	2.45898073000802e-47	1.25689810955127	0.447	0.213	5.94606130323239e-43	0	Ly6h
Meis1	3.01423320385161e-47	0.614353466469414	0.757	0.486	7.28871731023357e-43	0	Meis1
Syne1	3.24595658213251e-47	-0.865468504316435	0.749	0.87	7.84904761125462e-43	0	Syne1
Snx7	6.02513672722611e-47	-1.90712194039222	0.258	0.503	1.45693831201055e-42	0	Snx7
Hecw1	6.58353100042531e-47	-0.821937265322958	0.733	0.852	1.59196363121284e-42	0	Hecw1
Adamts2	7.24135576150263e-47	1.02834847017675	0.741	0.577	1.75103223668895e-42	0	Adamts2
Epha4	7.29265082125492e-47	1.38132044474462	0.524	0.302	1.76343589508765e-42	0	Epha4
Ptprn2	7.55063383405949e-47	0.421010449535883	0.99	0.972	1.82581876741393e-42	0	Ptprn2
Cygb	8.71524364849643e-47	-2.22011939532957	0.084	0.331	2.10743306664292e-42	0	Cygb
Esrrg	9.45094541137258e-47	1.36423313304359	0.729	0.565	2.285333109924e-42	0	Esrrg
9330182L06Rik	1.07136767820021e-46	0.7081841241155	0.911	0.872	2.59067418265594e-42	0	9330182L06Rik
Mill2	1.63526077281127e-46	-1.11741149349246	0.422	0.66	3.95422407473494e-42	0	Mill2
Cartpt	1.6510716380159e-46	-6.06255055342719	0.013	0.22	3.99245632788625e-42	0	Cartpt
Cd9	2.24544105007117e-46	-1.23509809515498	0.664	0.803	5.42970100317711e-42	0	Cd9
Elmo1	2.53177783225205e-46	1.3377670997571	0.677	0.515	6.12209197616869e-42	0	Elmo1
Fgfr1	4.59457864168676e-46	0.974156634283505	0.745	0.534	1.11101506134627e-41	0	Fgfr1
Kcnk10	5.17632568498861e-46	-1.35416963393409	0.406	0.623	1.2516873138871e-41	0	Kcnk10
Rgs20	9.35733123879959e-46	1.49540263201611	0.776	0.645	2.26269626685413e-41	0	Rgs20
Gpr176	1.36284386690309e-45	-1.43032444662017	0.274	0.508	3.29549275455837e-41	0	Gpr176
Efna5	1.48133056251688e-45	0.557965572851678	0.972	0.908	3.58200543322206e-41	0	Efna5
Gal	1.54989817937382e-45	-6.25026152501191	0.048	0.266	3.74780878754383e-41	0	Gal
Tcf4	1.76246673395984e-45	0.434056273386661	0.995	0.97	4.2618208093883e-41	0	Tcf4
S100a1	2.50201347558613e-45	-1.78983808194927	0.12	0.371	6.05011878531483e-41	0	S100a1
Slc6a17	2.82479138074109e-45	1.12622807315993	0.576	0.336	6.83062803777003e-41	0	Slc6a17
Celf2	3.31302002320776e-45	0.797430045093594	0.915	0.838	8.01121371811867e-41	0	Celf2
Slc41a2	3.70573680616564e-45	-1.06481107821869	0.423	0.659	8.96084217098913e-41	0	Slc41a2
Scn9a	3.96761985581204e-45	-0.856973630877072	0.644	0.818	9.59410157333909e-41	0	Scn9a
Smarca2	3.9962180153078e-45	0.886778287329997	0.829	0.723	9.66325478281579e-41	0	Smarca2
Fmn1	4.17323452279617e-45	-1.13441789650364	0.501	0.679	1.00912983995734e-40	0	Fmn1
Cyb561	4.91923012774234e-45	1.22659563020119	0.638	0.433	1.18951903718937e-40	0	Cyb561
Kcnc1	1.0852960252487e-44	-1.3051464631074	0.297	0.549	2.62435431865389e-40	0	Kcnc1
Whrn	2.14654863070626e-44	1.4217587373665	0.493	0.274	5.19056924391081e-40	0	Whrn
Rprml	2.47693560864844e-44	-4.56733608021343	0.01	0.209	5.98947799527279e-40	0	Rprml
Cpq	2.81926870307323e-44	-0.91366225099932	0.755	0.847	6.81727365090138e-40	0	Cpq
Magi1	2.85986694198173e-44	0.457738481921345	0.992	0.951	6.91544425240602e-40	0	Magi1
Gm42756	3.18956307449679e-44	3.10669908167347	0.099	0.013	7.71268247044068e-40	0	Gm42756
Ntng1	3.27345099688246e-44	-5.39424313363116	0.453	0.605	7.91553185556148e-40	0	Ntng1
Hmgcs1	4.45767310613081e-44	-0.957249060296845	0.614	0.799	1.07790993379349e-39	0	Hmgcs1
Dlx1	6.35639006240988e-44	2.28750859442626	0.149	0.033	1.53703868099133e-39	0	Dlx1
Etl4	8.00467344526149e-44	-1.4454522720225	0.62	0.741	1.93561008579868e-39	0	Etl4
Fbln2	8.41257715287352e-44	1.87751994141428	0.326	0.14	2.03424528133635e-39	0	Fbln2
Grem2	8.91060542371307e-44	-1.38776246138738	0.257	0.506	2.15467349750806e-39	0	Grem2
Ednrb	9.53757943559612e-44	1.87159447877541	0.256	0.092	2.3062820833215e-39	0	Ednrb
Stmn4	9.78238822887031e-44	-1.62261270892162	0.144	0.39	2.36547929762313e-39	0	Stmn4
Tmem132cos	1.11129383635319e-43	4.1433157909482	0.089	0.01	2.68721962568565e-39	0	Tmem132cos
Tbc1d5	1.7350054316754e-43	0.906277816116307	0.874	0.82	4.19541663433429e-39	0	Tbc1d5
Fam13c	1.74902480160672e-43	-1.2018170099887	0.536	0.697	4.22931687276522e-39	0	Fam13c
Nefm	2.73509620783142e-43	-3.85680401904719	0.043	0.252	6.61373614015715e-39	0	Nefm
Pex5l	2.88616570956202e-43	0.897973054298312	0.794	0.587	6.97903730229191e-39	0	Pex5l
Slitrk5	3.54881581991034e-43	1.4703979329841	0.365	0.162	8.58139153412518e-39	0	Slitrk5
Ndrg4	9.6747039043262e-43	-1.15105944859888	0.561	0.745	2.33944015110512e-38	0	Ndrg4
Ubash3b	2.48576871565025e-42	1.24994463919676	0.651	0.454	6.01083733131388e-38	0	Ubash3b
Afap1l1	2.50006029260105e-42	-4.9163788001125	0.062	0.268	6.04539579353859e-38	0	Afap1l1
Wwc2	2.69899811639138e-42	-0.938302370570763	0.742	0.855	6.526447345246e-38	0	Wwc2
Ltbp4	2.85158762979446e-42	1.3924207758451	0.403	0.201	6.89542404760598e-38	0	Ltbp4
Cd44	2.96874638133967e-42	1.6811251496396	0.461	0.266	7.17872562471745e-38	0	Cd44
Dennd1a	3.10733168436092e-42	0.533957340055722	0.956	0.936	7.51383874595315e-38	0	Dennd1a
Col5a3	4.78360558647705e-42	1.19961977515304	0.582	0.378	1.15672366686602e-37	0	Col5a3
Pbx3	4.81469935125454e-42	-3.29833924097363	0.189	0.404	1.16424245012686e-37	0	Pbx3
Cdh6	4.85628175664152e-42	-2.82592933182983	0.195	0.412	1.17429749157349e-37	0	Cdh6
Fgf14	5.73263807691908e-42	-0.919925427166421	0.964	0.961	1.3862092133798e-37	0	Fgf14
Rtn1	9.48622873241127e-42	-0.498791954965538	0.933	0.973	2.29386496978437e-37	0	Rtn1
Pkp1	9.61312662078194e-42	2.47504400444726	0.184	0.053	2.32455014817128e-37	0	Pkp1
Skap2	9.8248925145821e-42	0.740511286262691	0.891	0.823	2.3757572589511e-37	0	Skap2
Nedd9	1.04065889215707e-41	-1.23515066936958	0.41	0.619	2.51641726712501e-37	0	Nedd9
Inf2	1.31778011459921e-41	-1.6049598527838	0.164	0.404	3.18652409511234e-37	0	Inf2
Ephx1	1.7287683981346e-41	-3.92194447494657	0.036	0.235	4.18033486352927e-37	0	Ephx1
Cacna1h	1.925161879068e-41	0.964843298129652	0.696	0.518	4.65523393977434e-37	0	Cacna1h
Dbh	2.48009463276115e-41	-6.07986306912257	0.024	0.216	5.99711683147975e-37	0	Dbh
Smad3	2.84322754209352e-41	2.17789142982808	0.27	0.103	6.87520851953633e-37	0	Smad3
Fgf12	3.07904323728611e-41	-1.25290385964398	0.63	0.732	7.44543445208154e-37	0	Fgf12
Ebf1	3.44815782900668e-41	-4.66194546335494	0.119	0.328	8.33799044632104e-37	0	Ebf1
Thy1	3.97613689784101e-41	-2.36956999899799	0.183	0.417	9.61469663266934e-37	0	Thy1
Ccnjl	4.11860895007756e-41	-3.46247013877707	0.12	0.329	9.95920830218255e-37	0	Ccnjl
Adgrl3	5.14080183533859e-41	-2.12251376363026	0.164	0.384	1.24309729180323e-36	0	Adgrl3
Kif26a	8.67177495249332e-41	-1.4593826318812	0.189	0.429	2.09692190126241e-36	0	Kif26a
Prkd1	1.30038911806458e-40	-3.05454760258468	0.327	0.51	3.14447092639195e-36	0	Prkd1
Enpp1	1.62547487423822e-40	-1.92732657689193	0.364	0.553	3.93056079339544e-36	0	Enpp1
Lama4	1.91421414044852e-40	-2.65351400423902	0.311	0.5	4.62876121301857e-36	0	Lama4
Atp8a2	2.37601145485569e-40	-0.910709018414811	0.694	0.821	5.74543329898654e-36	0	Atp8a2
Fry	2.68274266979105e-40	-0.664023213110267	0.834	0.91	6.48714004982175e-36	0	Fry
Rtn4rl1	3.50197617915396e-40	-2.7431958512879	0.137	0.348	8.46812859881218e-36	0	Rtn4rl1
Fibcd1	3.61394400132156e-40	-5.74205325527844	0.014	0.197	8.73887798959566e-36	0	Fibcd1
Lrp1b	3.77473846707148e-40	0.620245091667895	0.946	0.818	9.12769508722556e-36	0	Lrp1b
Qdpr	4.59285218887805e-40	-1.16579789998174	0.263	0.517	1.1105975877926e-35	0	Qdpr
Abca8b	6.43865036020205e-40	-1.33749570610619	0.454	0.645	1.55693004360046e-35	0	Abca8b
Hs3st2	6.5688740559424e-40	-1.02332446194321	0.539	0.727	1.58841943546743e-35	0	Hs3st2
C1ql1	6.84007022509027e-40	-4.58785942915337	0.012	0.194	1.65399738112908e-35	0	C1ql1
Jph1	7.92195085748407e-40	1.31414970698983	0.696	0.546	1.91560693684822e-35	0	Jph1
Hspb8	8.11647872099374e-40	-1.74155007041335	0.23	0.459	1.9626457195235e-35	0	Hspb8
Prima1	8.69794641619995e-40	1.66302768548894	0.446	0.25	2.10325042290131e-35	0	Prima1
Ppfia2	9.1446964453418e-40	-0.606573000175706	0.925	0.96	2.2112790474481e-35	0	Ppfia2
2610017I09Rik	1.37078982192528e-39	1.4109859588413	0.553	0.401	3.31470686839752e-35	0	2610017I09Rik
Ccbe1	1.74475902217462e-39	0.748455095008293	0.627	0.443	4.21900179152045e-35	0	Ccbe1
Kitl	1.80906663268189e-39	-1.84152531070477	0.15	0.374	4.37450402448808e-35	0	Kitl
Heatr5a	1.91613759152678e-39	0.953839878321894	0.803	0.712	4.6334123100709e-35	0	Heatr5a
St18	2.0109122138284e-39	-2.60036105817564	0.576	0.652	4.86258682425845e-35	0	St18
Dgkd	2.5281737693345e-39	0.960478754585619	0.798	0.692	6.11337699162775e-35	0	Dgkd
Myo1b	2.76738026347702e-39	-1.9569164611068	0.262	0.468	6.69180221511379e-35	0	Myo1b
Sncg	3.3577300911186e-39	-1.6190485792115	0.305	0.515	8.11932713333388e-35	0	Sncg
Bzrap1	3.77428497134491e-39	-0.938056658171668	0.227	0.481	9.12659848920913e-35	0	Bzrap1
Prkce	3.78313144916424e-39	0.39455348451004	0.982	0.975	9.14799015722404e-35	0	Prkce
Miat	4.45144505578212e-39	0.925226014058584	0.767	0.65	1.07640392893868e-34	0	Miat
Colq	4.57470589779014e-39	1.01774176286899	0.459	0.239	1.10620963314463e-34	0	Colq
6530411M01Rik	4.80510933577145e-39	3.21955330647306	0.156	0.041	1.1619234884829e-34	0	6530411M01Rik
Tekt2	4.88312989793719e-39	1.87843363808617	0.272	0.11	1.18078964062019e-34	0	Tekt2
Galr1	5.16324065263371e-39	-7.30692590370348	0.016	0.195	1.24852322221336e-34	0	Galr1
Rerg	5.33785012177423e-39	-4.30631071072719	0.329	0.498	1.29074553794623e-34	0	Rerg
Krt79	6.46747897727797e-39	4.74568260398799	0.068	0.006	1.56390109149559e-34	0	Krt79
Thrb	6.82779375665595e-39	-1.05527613789854	0.675	0.767	1.65102880829697e-34	0	Thrb
Shc1	9.80405254317109e-39	-1.54441215222638	0.238	0.461	2.3707179454642e-34	0	Shc1
Tmem164	1.26197159554105e-38	0.833910854353825	0.756	0.613	3.0515735151778e-34	0	Tmem164
Rspo2	1.43929509915812e-38	1.31687753707728	0.664	0.483	3.48035947927426e-34	0	Rspo2
Ppfibp2	1.76308876681597e-38	0.833217946029019	0.758	0.588	4.26332494703769e-34	0	Ppfibp2
Fat4	1.82990440416724e-38	1.02136278237324	0.506	0.294	4.4248918397168e-34	0	Fat4
Farp1	1.83231209678388e-38	-0.812654703719627	0.715	0.843	4.4307138812331e-34	0	Farp1
Sidt1	2.08028265849244e-38	0.946085180151611	0.771	0.591	5.03033149650056e-34	0	Sidt1
Cpne2	2.55672037997938e-38	-1.13097448331056	0.222	0.462	6.18240555082813e-34	0	Cpne2
Agrn	2.67864822191542e-38	-1.19780576181934	0.347	0.573	6.47723926541369e-34	0	Agrn
Nck2	2.9538116020018e-38	-1.02946105356025	0.468	0.65	7.14261183480056e-34	0	Nck2
Gm42439	3.82246709314639e-38	-5.62678992082509	0.002	0.171	9.24310767793729e-34	0	Gm42439
Ablim3	5.40506693211229e-38	-0.975527336042821	0.354	0.592	1.30699923485407e-33	0	Ablim3
Strip2	8.69126222687734e-38	1.69557180442449	0.388	0.202	2.10163411908121e-33	0	Strip2
Ctnnd2	9.57078116619299e-38	0.380054878147287	0.98	0.969	2.31431059379713e-33	0	Ctnnd2
D630045J12Rik	1.26241241764706e-37	-1.01710765468433	0.513	0.685	3.05263946711234e-33	0	D630045J12Rik
Plscr1	1.46098889946967e-37	1.49331954981261	0.389	0.198	3.53281725780761e-33	0	Plscr1
Tmem219	1.46403869066229e-37	-1.16289352139721	0.31	0.549	3.54019195789048e-33	0	Tmem219
Dynll2	1.66336776400936e-37	-1.17519568577197	0.339	0.581	4.02218959015103e-33	0	Dynll2
Nrg1	1.80365522680265e-37	-1.12999179198889	0.757	0.895	4.36141870393148e-33	0	Nrg1
Kcnh1	2.61560509613595e-37	1.11854409020845	0.714	0.577	6.32479468296635e-33	0	Kcnh1
Plpp4	2.81008335364483e-37	2.26730201016926	0.191	0.063	6.79506255744857e-33	0	Plpp4
Mpp6	5.45330615754796e-37	-1.67130351612133	0.217	0.424	1.31866396195667e-32	0	Mpp6
Phactr1	5.57417761039719e-37	-1.20739438088394	0.581	0.716	1.34789188797015e-32	0	Phactr1
Mast4	5.80100212603163e-37	-1.43632660183561	0.558	0.7	1.40274032409571e-32	0	Mast4
4930563F08Rik	6.93502335106542e-37	-5.13507460080694	0.023	0.198	1.67695799652113e-32	0	4930563F08Rik
Synpr	7.36136085406589e-37	0.744628842108644	0.809	0.631	1.78005066812167e-32	0	Synpr
Nfe2l1	7.55758553089385e-37	-1.12564422071357	0.369	0.59	1.82749975722544e-32	0	Nfe2l1
Kif1a	7.74226301038733e-37	-0.54264259642573	0.793	0.903	1.87215661854176e-32	0	Kif1a
Ywhah	8.25236293360969e-37	-1.17064092322099	0.431	0.642	1.99550388097616e-32	0	Ywhah
Ube2e2	9.81131841036438e-37	0.543243765700889	0.949	0.915	2.37247490481021e-32	0	Ube2e2
Diablo	1.03295614303253e-36	-0.641203401179401	0.703	0.854	2.49779124946696e-32	0	Diablo
Clvs1	2.15660328967679e-36	-0.732428612359896	0.869	0.92	5.21488241476745e-32	0	Clvs1
Folr1	2.42659911338174e-36	3.88135306630404	0.136	0.034	5.86775931606839e-32	0	Folr1
Shank2	2.51429926442318e-36	0.780519941405892	0.817	0.733	6.07982705130168e-32	0	Shank2
Vat1	2.61267386927215e-36	-1.28409858669847	0.407	0.617	6.31770668328698e-32	0	Vat1
Nrsn2	3.45567336159906e-36	-3.68835332383448	0.021	0.194	8.35616375568269e-32	0	Nrsn2
Ffar3	3.74939171769565e-36	1.67432374553406	0.31	0.143	9.06640411255985e-32	0	Ffar3
Atp2c1	4.18625506724631e-36	-0.747547508237699	0.646	0.817	1.01227833781083e-31	0	Atp2c1
Dock4	4.2918841718797e-36	0.510077751618007	0.924	0.853	1.03782051160223e-31	0	Dock4
Gnb3	6.02270339532939e-36	-3.74894424471498	0.021	0.193	1.4563499080246e-31	0	Gnb3
Col5a2	6.06267448125064e-36	-2.83345488537844	0.323	0.487	1.46601531631122e-31	0	Col5a2
Ptpro	6.52078646887243e-36	-3.63350169582668	0.264	0.438	1.57679137603804e-31	0	Ptpro
Pygb	1.1051585021649e-35	-0.925824754099101	0.353	0.585	2.67238377408496e-31	0	Pygb
Nbl1	1.66608915673387e-35	-1.63373470188652	0.2	0.418	4.02877018989816e-31	0	Nbl1
Arhgap10	2.3448414641247e-35	1.29619798310091	0.575	0.392	5.67006114439993e-31	0	Arhgap10
Bdkrb2	2.36818132513966e-35	-1.83991322317802	0.149	0.356	5.72649926232022e-31	0	Bdkrb2
Dpp10	2.78937117013848e-35	-3.22117898726655	0.566	0.664	6.74497842651186e-31	0	Dpp10
Rtp3	2.80970035793356e-35	1.07853265549367	0.26	0.109	6.79413643551914e-31	0	Rtp3
Sik3	3.1119508455322e-35	0.661199201165669	0.896	0.878	7.52500833958141e-31	0	Sik3
Nrg2	3.24907978071649e-35	-0.895572255130072	0.362	0.584	7.85659981775055e-31	0	Nrg2
St6gal1	3.99835527481308e-35	-1.17778830176168	0.382	0.561	9.6684228900255e-31	0	St6gal1
Fscn1	5.60775392010839e-35	-1.90491818056345	0.069	0.262	1.35601097542141e-30	0	Fscn1
Tbx3os1	6.13994519225634e-35	-3.86947910694707	0.014	0.179	1.48470014693951e-30	0	Tbx3os1
Tm4sf1	7.0474493362621e-35	1.3435017930342	0.488	0.303	1.70414372400154e-30	0	Tm4sf1
Fhod3	7.09887824882876e-35	-0.491740560946703	0.863	0.946	1.71657974934928e-30	0	Fhod3
Tmem196	7.98141344735439e-35	-2.16503716961526	0.356	0.521	1.92998558570476e-30	0	Tmem196
Fam117a	8.8269044730114e-35	1.36676777302648	0.471	0.279	2.13443377061889e-30	0	Fam117a
Plk2	9.24734119299309e-35	-2.96165938745899	0.045	0.226	2.23609957387766e-30	0	Plk2
Tmem65	9.68629630615188e-35	-0.917025217748852	0.389	0.606	2.34224330979059e-30	0	Tmem65
Ypel2	1.21697217523767e-34	1.17914485170679	0.641	0.477	2.94276041694222e-30	0	Ypel2
Pgrmc1	1.48594579957747e-34	-1.20467807198058	0.266	0.489	3.59316553795828e-30	0	Pgrmc1
Adcy1	1.53427864260126e-34	1.03792284689815	0.492	0.287	3.71003918567411e-30	0	Adcy1
Ppap2b	2.27725419360968e-34	-4.56912382630089	0.038	0.21	5.50662836556758e-30	0	Ppap2b
Bglap	2.97880734278287e-34	-4.66469134537169	0.036	0.207	7.20305403558326e-30	0	Bglap
Cd200	3.30740557721886e-34	-1.33265015176248	0.407	0.605	7.99763742627293e-30	0	Cd200
Reep1	3.59052167594739e-34	-0.562059735437293	0.737	0.883	8.68224046460838e-30	0	Reep1
Fbln5	3.62834081787246e-34	3.12953720851995	0.318	0.161	8.77369093169741e-30	0	Fbln5
Stmn2	4.09357694855213e-34	-0.681840751679542	0.836	0.928	9.89867841929391e-30	0	Stmn2
Ly6e	5.04860730883122e-34	1.25099517181864	0.431	0.237	1.22080373334848e-29	0	Ly6e
Arhgef10l	5.345294843546e-34	-1.08978024018517	0.538	0.679	1.29254574611786e-29	0	Arhgef10l
Dscaml1	6.59305456714622e-34	0.62023304981638	0.902	0.817	1.59426652488163e-29	0	Dscaml1
Dok6	7.83165577194575e-34	-0.813484627666649	0.729	0.823	1.8937726822142e-29	0	Dok6
Gpr85	7.95595788354436e-34	-2.16353579063914	0.044	0.225	1.92383017581986e-29	0	Gpr85
Kcnc4	9.0087555718811e-34	1.26376788213083	0.471	0.277	2.17840718483657e-29	0	Kcnc4
Evpl	9.88358730934784e-34	-2.86438616751853	0.063	0.245	2.3899502472734e-29	0	Evpl
Hmcn1	1.0622214381003e-33	-2.25882388418545	0.643	0.704	2.56855765947034e-29	0	Hmcn1
Ttl	1.13063957613838e-33	-1.04426793676614	0.328	0.541	2.73399955906022e-29	0	Ttl
Aplp2	1.27006930024141e-33	-0.829814250076746	0.689	0.828	3.07115457491376e-29	0	Aplp2
Slc37a1	2.39765135076648e-33	-1.77198028090223	0.156	0.354	5.79776073128843e-29	0	Slc37a1
Pde4a	2.44955891722794e-33	-2.07701874203639	0.203	0.39	5.92327841774887e-29	0	Pde4a
Schip1	2.64431165177031e-33	-3.22492079854954	0.547	0.605	6.39421000514579e-29	0	Schip1
Itga4	2.78832590454036e-33	2.67153617532919	0.291	0.141	6.74245086976905e-29	0	Itga4
Ywhag	2.88714824049785e-33	-1.00337368608188	0.636	0.781	6.98141316034785e-29	0	Ywhag
Gm10578	3.07806975602948e-33	1.91589817860937	0.235	0.093	7.44308047705488e-29	0	Gm10578
Ece1	3.15323025020758e-33	-0.782803368276987	0.622	0.774	7.62482606802694e-29	0	Ece1
Ahsg	3.1683245727071e-33	3.21010183771442	0.069	0.008	7.66132564926303e-29	0	Ahsg
Slitrk4	3.41741060653267e-33	-3.72393989533737	0.018	0.179	8.26364058765665e-29	0	Slitrk4
A330102I10Rik	3.45694578733633e-33	-2.24464475422676	0.081	0.268	8.35924060835798e-29	0	A330102I10Rik
Tle3	4.35994076986257e-33	1.38712721907144	0.331	0.16	1.05427727756047e-28	0	Tle3
Ptgir	4.67917817831532e-33	-5.60835832100113	0.003	0.153	1.13147207529843e-28	0	Ptgir
Tnks1bp1	5.16403460974889e-33	-1.54943649664903	0.066	0.256	1.24871520898338e-28	0	Tnks1bp1
Kcnq2	5.73688189232834e-33	0.796684411426479	0.783	0.697	1.38723541038392e-28	0	Kcnq2
Cngb1	6.81133737592485e-33	1.29450774429237	0.454	0.271	1.64704949087239e-28	0	Cngb1
Gm26905	7.4962771506043e-33	2.03449905802095	0.272	0.126	1.81267477778762e-28	0	Gm26905
Tagln2	7.61636197917441e-33	-1.04649369379716	0.326	0.547	1.84171249018416e-28	0	Tagln2
Nsg2	8.59028949426887e-33	-0.983938893320999	0.73	0.85	2.07721790260916e-28	0	Nsg2
Dip2b	9.2546223687581e-33	-0.747689815249607	0.518	0.691	2.2378602349894e-28	0	Dip2b
Skap1	1.39791219401751e-32	-3.21293727045006	0.28	0.457	3.38029147635374e-28	0	Skap1
Pex7	1.6374835821785e-32	-1.32750538381298	0.242	0.456	3.95959905006582e-28	0	Pex7
Zwint	1.77465710724337e-32	-0.679762097756146	0.641	0.819	4.2912983510252e-28	0	Zwint
Arid5b	2.02498298424707e-32	-0.815214375058659	0.724	0.816	4.89661135420784e-28	0	Arid5b
Pla2g4e	2.19785824330358e-32	1.58557845055822	0.559	0.403	5.31464101813239e-28	0	Pla2g4e
Spock1	2.23033831886486e-32	0.979045654692882	0.683	0.555	5.39318108884711e-28	0	Spock1
Mllt3	2.26833863429276e-32	-0.762987806969237	0.635	0.791	5.48506965158332e-28	0	Mllt3
1700085B03Rik	2.33439880128741e-32	3.03056191747023	0.303	0.16	5.64480974139308e-28	0	1700085B03Rik
Pde1c	3.05208105449611e-32	-1.23370345525831	0.696	0.759	7.38023719787706e-28	0	Pde1c
9530026F06Rik	3.38761452125994e-32	2.67910255256667	0.262	0.119	8.19159067385865e-28	0	9530026F06Rik
Csmd3	3.55822208636656e-32	0.261240766794901	0.93	0.827	8.60413682704297e-28	0	Csmd3
Astn1	3.59923824011206e-32	0.605509003918483	0.876	0.812	8.70331798841496e-28	0	Astn1
Fndc3b	3.62644623013121e-32	-0.964356906625869	0.437	0.634	8.76910962908027e-28	0	Fndc3b
Ankrd6	6.1369094147398e-32	0.631417057769309	0.863	0.754	1.48396606557823e-27	0	Ankrd6
Fmn2	8.34959690475429e-32	0.70325018056616	0.895	0.854	2.01901602753864e-27	0	Fmn2
Srgap2	1.0259033493509e-31	-1.08881394913702	0.588	0.7	2.48073688906542e-27	0	Srgap2
Pced1b	1.06757246970213e-31	-0.936797120439161	0.529	0.686	2.58149698898672e-27	0	Pced1b
Dip2c	1.08046862885036e-31	0.553983512700242	0.956	0.926	2.61268119142305e-27	0	Dip2c
Shisa7	1.09661140103628e-31	-2.00774369267689	0.074	0.25	2.65171602884583e-27	0	Shisa7
Fbrsl1	1.09735283009735e-31	0.829681233434077	0.782	0.687	2.65350887845839e-27	0	Fbrsl1
Tns1	1.32496942082125e-31	0.654960110665848	0.82	0.678	3.20390855648787e-27	0	Tns1
L1cam	1.45568945870388e-31	-0.603066947006404	0.71	0.833	3.52000268009186e-27	0	L1cam
Calm1	1.73235122981348e-31	-0.933304476906043	0.812	0.891	4.18899850881197e-27	0	Calm1
Ppfia4	1.8736368063588e-31	-1.56726986419819	0.103	0.295	4.53064116145622e-27	0	Ppfia4
4932413F04Rik	2.09972616764702e-31	-2.79683941213016	0.055	0.227	5.07734784598726e-27	0	4932413F04Rik
Cdh2	2.109539407602e-31	0.49101548747743	0.964	0.955	5.10107724152239e-27	0	Cdh2
Vwa5b2	2.41402213068136e-31	-1.29206252652201	0.21	0.415	5.83734691420059e-27	0	Vwa5b2
Reps1	3.30156479148053e-31	0.831435544118815	0.811	0.737	7.98351382227906e-27	0	Reps1
Sipa1l1	3.44078247736814e-31	0.530551377796695	0.876	0.776	8.32015610852391e-27	0	Sipa1l1
Tenm3	3.62021929603332e-31	-0.690365441605186	0.745	0.841	8.75405227973817e-27	0	Tenm3
Slc6a15	4.61246467270202e-31	-0.933224503073461	0.321	0.526	1.11534008250608e-26	0	Slc6a15
Simc1	4.84052819304559e-31	-1.61564091119662	0.262	0.443	1.17048812236035e-26	0	Simc1
Clic1	5.47360988217727e-31	-0.943126935031416	0.38	0.573	1.32357360560929e-26	0	Clic1
Ky	5.60151546526644e-31	2.06232592565655	0.214	0.085	1.35450245465608e-26	0	Ky
Slc39a6	7.5594361669012e-31	-1.1415372599684	0.326	0.531	1.82794725951838e-26	0	Slc39a6
Htr7	8.05487419223957e-31	0.944082037843785	0.668	0.505	1.94774912842545e-26	0	Htr7
Nsun7	8.70247644639201e-31	-4.80550038318956	0.179	0.343	2.10434582950205e-26	0	Nsun7
Tsc22d1	1.07486683651556e-30	-0.560470798603148	0.801	0.894	2.59913549737827e-26	0	Tsc22d1
Scd2	1.24065890489852e-30	-0.751080477539766	0.546	0.733	3.00003729793511e-26	0	Scd2
Cyp2s1	1.39936416134653e-30	-2.32341353811655	0.058	0.227	3.38380247855205e-26	0	Cyp2s1
Dagla	1.65702187870297e-30	-1.12471869341344	0.363	0.555	4.00684460489166e-26	0	Dagla
Gm28154	1.86420149450026e-30	2.55129691564264	0.126	0.034	4.50782563385108e-26	0	Gm28154
Tubb5	1.86577482520622e-30	-1.26231487352582	0.46	0.629	4.51163010483116e-26	0	Tubb5
Asic4	1.99123353175629e-30	-2.80153491963204	0.104	0.274	4.81500180313989e-26	0	Asic4
Rftn1	2.16086885856818e-30	1.38739350019369	0.627	0.491	5.22519698690371e-26	0	Rftn1
Rab3d	2.75025188058552e-30	-1.27765639350751	0.176	0.378	6.65038407244384e-26	0	Rab3d
Pcbd1	3.18529039329135e-30	-1.80494734580537	0.099	0.281	7.70235070001781e-26	0	Pcbd1
Aplp1	3.42045209988292e-30	-0.992413844608168	0.331	0.542	8.27099522272689e-26	0	Aplp1
Anks1b	5.11318725772599e-30	-0.494974302450262	0.944	0.97	1.23641981079072e-25	0	Anks1b
Arc	5.17258847958589e-30	2.92140744618478	0.097	0.02	1.25078362024866e-25	0	Arc
March3	7.71004366724181e-30	-1.10817270072357	0.444	0.611	1.86436565917574e-25	0	March3
Olfm1	7.87274549904073e-30	-0.892261036597965	0.391	0.59	1.90370858912304e-25	0	Olfm1
Ccdc6	8.66943932856335e-30	-0.836336356957949	0.418	0.605	2.0963571240399e-25	0	Ccdc6
Endod1	9.54966063412134e-30	-1.05000386855273	0.26	0.476	2.30920343793688e-25	0	Endod1
Rnf182	9.63944939155246e-30	-2.97558526698287	0.256	0.414	2.3309152573713e-25	0	Rnf182
Fam102b	9.91632741392311e-30	-1.5503907216892	0.146	0.333	2.39786713196075e-25	0	Fam102b
Slitrk1	1.19624149763744e-29	-1.61236435235111	0.114	0.3	2.8926315654371e-25	0	Slitrk1
Stk32c	1.60217554945872e-29	-1.56871409613166	0.225	0.411	3.87422069614614e-25	0	Stk32c
Rims3	1.7402769500288e-29	-1.11042299612163	0.221	0.43	4.20816369286465e-25	0	Rims3
Myt1	1.77110754871572e-29	-0.765189277269893	0.324	0.535	4.28271516354948e-25	0	Myt1
Socs6	1.87279469476349e-29	-0.918334962529472	0.296	0.497	4.52860485140759e-25	0	Socs6
Tnrc18	2.03473380243207e-29	-0.667207037273674	0.491	0.677	4.920189807661e-25	0	Tnrc18
Thbd	2.07818548609172e-29	2.12603300607918	0.098	0.021	5.02526032391839e-25	0	Thbd
Kctd8	2.13438410048621e-29	0.373921501309039	0.717	0.542	5.16115419338571e-25	0	Kctd8
Fam49a	2.39938367053601e-29	-1.09080193863843	0.4	0.571	5.80194965372313e-25	0	Fam49a
Csrp2	3.39390148992051e-29	-1.20672458327512	0.154	0.351	8.20679319277679e-25	0	Csrp2
Fam135b	3.61251929750429e-29	1.07030324095951	0.579	0.42	8.73543291329513e-25	0	Fam135b
Plec	3.67626246050869e-29	-0.571637415314045	0.7	0.822	8.88957025575606e-25	0	Plec
Itgb5	4.08266622988684e-29	2.97218159907806	0.363	0.218	9.87229521048936e-25	0	Itgb5
AW549542	4.18235089200415e-29	-4.9675092730616	0.036	0.184	1.01133426919552e-24	0	AW549542
Pak7	4.37842062080132e-29	-1.08836361375296	0.588	0.7	1.05874589031597e-24	0	Pak7
Nav2	4.54669615534608e-29	-1.65700159726592	0.475	0.598	1.09943659732424e-24	0	Nav2
Rab8b	4.93132652734626e-29	-0.838851406774287	0.478	0.65	1.1924440675776e-24	0	Rab8b
Tuba1a	4.94690929072735e-29	-1.25567901733634	0.604	0.754	1.19621213559078e-24	0	Tuba1a
Mkl2	5.11889834501961e-29	-0.820473206065902	0.65	0.746	1.23780080880919e-24	0	Mkl2
Begain	5.43810184861942e-29	0.982382984915334	0.528	0.333	1.31498740801466e-24	0	Begain
Sez6l	5.70217043000177e-29	-1.64144822358254	0.326	0.496	1.37884183167873e-24	0	Sez6l
Fam3c	6.07417622799358e-29	-1.58812426718335	0.083	0.256	1.46879655369113e-24	0	Fam3c
Sphkap	6.38288749378846e-29	0.834410925238149	0.795	0.679	1.54344602487299e-24	0	Sphkap
Shd	6.81799961473095e-29	-5.46783895608161	0.01	0.146	1.64866048683809e-24	0	Shd
Col4a2	7.2969655162537e-29	0.790144327988777	0.618	0.456	1.76447923148531e-24	0	Col4a2
A830018L16Rik	7.59621576032512e-29	0.680922297654734	0.846	0.775	1.83684093300422e-24	0	A830018L16Rik
Spock3	8.72809715787697e-29	-1.81704401422356	0.682	0.77	2.11054117374623e-24	0	Spock3
Anxa5	8.94229188276477e-29	-1.05982712736487	0.194	0.389	2.16233560017135e-24	0	Anxa5
Cacna1b	1.00068236914246e-28	-0.444738867652654	0.888	0.952	2.41975003682338e-24	0	Cacna1b
9330158H04Rik	1.05142493268999e-28	1.31471018873933	0.449	0.278	2.54245062973766e-24	0	9330158H04Rik
Abcc1	1.20471280032225e-28	-0.821880488736909	0.654	0.753	2.91311602245922e-24	0	Abcc1
Scd1	1.32717243998152e-28	-1.79194381433284	0.068	0.238	3.20923567711932e-24	0	Scd1
Tspan17	1.39954371013695e-28	-0.720639732650407	0.448	0.638	3.38423664548217e-24	0	Tspan17
Dysf	1.4897061842784e-28	-1.06592377235663	0.429	0.583	3.60225852420361e-24	0	Dysf
Stxbp2	1.73054634324815e-28	-1.27649629169148	0.084	0.255	4.18463411260836e-24	0	Stxbp2
Sel1l3	1.76826963155644e-28	0.683375858935434	0.591	0.406	4.27585279606663e-24	0	Sel1l3
Rundc3b	1.81448047186315e-28	-0.824934910827841	0.626	0.746	4.38759522901228e-24	0	Rundc3b
Nav3	2.12128546851029e-28	-0.582917202885847	0.893	0.958	5.12948039140474e-24	0	Nav3
Prkg2	2.74752091770384e-28	-3.49427954413205	0.12	0.283	6.64378033109965e-24	0	Prkg2
Ncam2	3.06155039591658e-28	-0.371591687263749	0.977	0.991	7.40313501236588e-24	0	Ncam2
Phf24	3.40397893078323e-28	-2.07997996121343	0.062	0.225	8.23116145252692e-24	0	Phf24
Tmem176b	3.51804414866181e-28	-1.15366861658699	0.271	0.466	8.50698255587912e-24	0	Tmem176b
Gnas	3.78763540764587e-28	-0.883845917205012	0.711	0.847	9.15888117922847e-24	0	Gnas
Rmst	4.00477802037035e-28	-2.35968588420529	0.114	0.288	9.68395373105755e-24	0	Rmst
Pkp4	4.1947346910735e-28	-0.75330836181345	0.658	0.79	1.01432879564848e-23	0	Pkp4
Arhgef10	4.4492495736302e-28	1.44808376200369	0.456	0.298	1.07587303939952e-23	0	Arhgef10
Lrrc6	4.90967874933056e-28	1.81494738254965	0.53	0.386	1.18720941837562e-23	0	Lrrc6
Sec16b	4.95140966874419e-28	2.85789557927893	0.304	0.163	1.19730037199903e-23	0	Sec16b
Pxmp2	5.45987362655347e-28	-1.50933639355621	0.147	0.329	1.32025204163689e-23	0	Pxmp2
Eml6	5.61418138237843e-28	0.444602953239049	0.979	0.949	1.35756520007293e-23	0	Eml6
Cped1	5.61849195343521e-28	-1.84321922471103	0.362	0.507	1.35860753926017e-23	0	Cped1
Calb2	5.82349307968242e-28	-0.879306230807327	0.71	0.446	1.40817886159801e-23	0	Calb2
Serinc1	6.11827190614798e-28	-0.954463458318949	0.609	0.743	1.47945932962564e-23	0	Serinc1
Rgl1	6.30633547974421e-28	1.27468716811389	0.523	0.36	1.52493498235695e-23	0	Rgl1
Ahi1	6.63355402264514e-28	0.421217572273981	0.952	0.945	1.60405969821582e-23	0	Ahi1
Lsamp	7.4337890503058e-28	-0.831735104727702	0.942	0.939	1.79756453025444e-23	0	Lsamp
Dpysl2	9.17970465720287e-28	-0.582603368366928	0.842	0.913	2.21974438315823e-23	0	Dpysl2
S100a13	9.46793498509528e-28	-1.07481971796577	0.172	0.36	2.28944135874589e-23	0	S100a13
Fbxw28	9.65561618375918e-28	1.59602148712567	0.107	0.027	2.33482454939481e-23	0	Fbxw28
Slc25a1	1.19597449719594e-27	-1.03341727430857	0.325	0.52	2.8919859316695e-23	0	Slc25a1
Kremen1	1.37521216981592e-27	-1.58177667024197	0.218	0.395	3.32540054783188e-23	0	Kremen1
Pcbp3	1.40315133079457e-27	0.35530836931681	0.983	0.979	3.39296023299436e-23	0	Pcbp3
Khdrbs2	1.69056451773881e-27	-0.541491368231655	0.935	0.956	4.08795406034423e-23	0	Khdrbs2
Scgn	2.2044446114343e-27	-5.64787032747388	0.146	0.303	5.33056751490927e-23	0	Scgn
Gpi1	2.5559393611545e-27	-0.613306054175833	0.667	0.796	6.18051696920769e-23	0	Gpi1
Mapk10	2.80911881589006e-27	0.315314597134241	0.977	0.977	6.79273020870377e-23	0	Mapk10
Gm15881	2.83872583061291e-27	1.77404911097334	0.195	0.077	6.86432293100508e-23	0	Gm15881
Rnf149	2.90286093303918e-27	-0.881246558671803	0.211	0.415	7.01940802218205e-23	0	Rnf149
Gm26883	3.06662220133998e-27	1.84497111950175	0.37	0.238	7.4153991450602e-23	0	Gm26883
N28178	3.32101057862834e-27	-1.6315726268984	0.16	0.339	8.0305356801812e-23	0	N28178
Rttn	3.36482722444202e-27	-1.1652520552134	0.476	0.606	8.13648871142326e-23	0	Rttn
Slc24a4	3.52173879902583e-27	1.54951872368422	0.289	0.149	8.51591658992435e-23	0	Slc24a4
Enox2	3.54975604827456e-27	-1.04077300148995	0.643	0.716	8.58366510033271e-23	0	Enox2
Anp32a	3.5511714130492e-27	-0.843369645347511	0.212	0.41	8.58708759389426e-23	0	Anp32a
Tspyl4	3.71732045900127e-27	-0.925898721507969	0.291	0.497	8.98885260191098e-23	0	Tspyl4
Cadm3	3.82914382575627e-27	-0.696446306199628	0.644	0.786	9.25925268506124e-23	0	Cadm3
Npy1r	3.84226544366486e-27	0.724842937822553	0.354	0.185	9.29098206932599e-23	0	Npy1r
Tmem131	3.97819440360497e-27	0.657440428113731	0.831	0.781	9.61967188735718e-23	0	Tmem131
Ncald	4.21486731590845e-27	-0.814961387816437	0.791	0.843	1.01919706565982e-22	0	Ncald
Gm13388	4.50978176195522e-27	3.58240278370994	0.047	0.004	1.09051032785839e-22	0	Gm13388
Psap	4.84150062338113e-27	-0.825091912753145	0.715	0.836	1.17072326573979e-22	0	Psap
Ppp2r5b	5.0599423997891e-27	-0.877664065087353	0.445	0.61	1.223544671693e-22	0	Ppp2r5b
Plekhb2	6.11683202806275e-27	-0.782886701978856	0.396	0.61	1.47911115270585e-22	0	Plekhb2
Aspa	6.82445516894946e-27	0.337720630459916	0.287	0.138	1.65022150440367e-22	0	Aspa
Mmp15	7.11292286598683e-27	-1.11164582355629	0.124	0.304	1.71997587822428e-22	0	Mmp15
Slc36a1	7.240971043085e-27	-1.30812678399047	0.251	0.438	1.75093920792838e-22	0	Slc36a1
Gria1	7.89304430402692e-27	0.314819074941765	0.805	0.634	1.90861704315675e-22	0	Gria1
Sash1	8.00539966512951e-27	1.34137797764509	0.478	0.325	1.93578569302497e-22	0	Sash1
Slc7a14	9.79741620623068e-27	0.434744615636795	0.944	0.942	2.36911321282864e-22	0	Slc7a14
Zmiz1	1.03537910950621e-26	0.639861674826374	0.849	0.826	2.50365022469696e-22	0	Zmiz1
Dync1h1	1.14285020967494e-26	-0.491939275504939	0.811	0.896	2.76352609201497e-22	0	Dync1h1
3100003L05Rik	1.42904879862936e-26	1.23797568710042	0.478	0.335	3.45558289996564e-22	0	3100003L05Rik
Daglb	1.53942709534187e-26	-1.04025185060359	0.268	0.458	3.72248865924618e-22	0	Daglb
Mllt11	1.66025890807525e-26	-1.09447719276515	0.347	0.528	4.01467206561677e-22	0	Mllt11
Slc18a3	1.70523150435174e-26	0.889347918990751	0.291	0.142	4.12342030067293e-22	0	Slc18a3
Tgfb1i1	1.84583155386009e-26	-1.26153840961074	0.164	0.343	4.46340528038909e-22	0	Tgfb1i1
Ddhd1	1.85541985510592e-26	-0.726689077203656	0.37	0.568	4.48659075163163e-22	0	Ddhd1
Dhcr24	1.90640835256731e-26	-0.917776764002519	0.433	0.614	4.60988603734302e-22	0	Dhcr24
Kif5a	2.15876466007926e-26	-0.542859669891377	0.802	0.885	5.22010882453766e-22	0	Kif5a
Stxbp6	2.22734670770274e-26	-1.97603109525484	0.297	0.451	5.385947073896e-22	0	Stxbp6
Dach2	2.30960182316493e-26	-2.76129697737033	0.566	0.624	5.58484816859513e-22	0	Dach2
Sh3pxd2b	2.39500518862284e-26	1.4769347305915	0.393	0.241	5.79136204660889e-22	0	Sh3pxd2b
Map3k1	2.43451050630319e-26	-0.954087395485331	0.278	0.471	5.88688985529175e-22	0	Map3k1
Abat	2.54892536601412e-26	-0.801213524546643	0.562	0.687	6.16355642755875e-22	0	Abat
Fads3	2.55731559138909e-26	-2.01466930966823	0.082	0.242	6.18384483153795e-22	0	Fads3
Styk1	2.80661460249499e-26	-1.00193141693237	0.097	0.276	6.78667477029314e-22	0	Styk1
Ccdc170	2.9160189087854e-26	-2.46580955023147	0.101	0.258	7.05122532333397e-22	0	Ccdc170
Adgrl2	3.05179180634555e-26	-2.96014332930919	0.032	0.173	7.37953776692418e-22	0	Adgrl2
Sort1	3.20658948734238e-26	-0.702096469519047	0.43	0.615	7.7538540393426e-22	0	Sort1
Galnt13	3.53375483722592e-26	0.486852597092751	0.917	0.876	8.54497257189601e-22	0	Galnt13
Sema6d	3.66438002063637e-26	0.790746165032402	0.934	0.811	8.86083732790082e-22	0	Sema6d
Klc1	3.99091530256955e-26	-0.425579850522888	0.817	0.906	9.65043229314342e-22	0	Klc1
Disp2	4.19479116228954e-26	-0.645394915901091	0.579	0.74	1.01434245095323e-21	0	Disp2
Cdh12	4.91156684681019e-26	-1.37553812424317	0.683	0.734	1.18766597922717e-21	0	Cdh12
Ldlrad4	5.41528005720898e-26	1.11197806283282	0.753	0.654	1.3094688706337e-21	0	Ldlrad4
Cacna2d1	5.48477059777176e-26	0.387883971167595	0.983	0.979	1.32627237824719e-21	0	Cacna2d1
Lgi1	5.55259462461318e-26	0.807247137908287	0.619	0.467	1.34267290617771e-21	0	Lgi1
Stmn1	5.61972958885144e-26	-1.36697380432721	0.126	0.302	1.35890681188017e-21	0	Stmn1
Cachd1	5.69199578319596e-26	-1.56504907691321	0.389	0.532	1.37638150033462e-21	0	Cachd1
Cdc42ep3	6.07068539017782e-26	-1.03717880573368	0.18	0.371	1.4679524341989e-21	0	Cdc42ep3
Igsf21	7.12909954121816e-26	-2.20094516874374	0.278	0.429	1.72388756006196e-21	0	Igsf21
Plcb3	7.34872823238081e-26	-0.690991554694051	0.247	0.453	1.776995973872e-21	0	Plcb3
Ksr2	7.41511949902563e-26	-0.569301878609393	0.744	0.843	1.79305004605939e-21	0	Ksr2
Calcb	7.41557492151365e-26	-5.03183249556325	0.03	0.164	1.79316017177122e-21	0	Calcb
Rcan3	8.39003614364626e-26	-0.857086763372673	0.363	0.553	2.0287946398951e-21	0	Rcan3
Drd2	9.16803749350645e-26	4.68511180931902	0.207	0.094	2.21692314630479e-21	0	Drd2
Fam20b	1.18177681235359e-25	-0.906843951490407	0.273	0.463	2.85765450995222e-21	0	Fam20b
Sorcs2	1.51083858617887e-25	-3.53656041972569	0.257	0.396	3.65335878523912e-21	0	Sorcs2
Marcks	1.55237306502312e-25	-1.032070101147	0.224	0.41	3.7537933085324e-21	0	Marcks
Cables1	1.57550009258021e-25	-1.14948073943573	0.348	0.514	3.80971677386821e-21	0	Cables1
Mpp7	1.96762996192521e-25	-1.15125122074263	0.593	0.652	4.75792601093135e-21	0	Mpp7
Idh1	2.04055236520303e-25	-1.01374452352619	0.282	0.467	4.93425967429745e-21	0	Idh1
Lrrc16a	2.07839833489103e-25	-0.677785287294337	0.608	0.75	5.02577501359999e-21	0	Lrrc16a
Cntln	2.40389754299434e-25	0.849958913630102	0.774	0.688	5.81286464871462e-21	0	Cntln
Trerf1	2.82591128220891e-25	1.34391389519696	0.543	0.425	6.83333607150937e-21	0	Trerf1
Lama5	2.84131853601721e-25	-1.82442705255844	0.182	0.348	6.87059235194322e-21	0	Lama5
Dclk1	3.34335348065973e-25	0.495032215140764	0.926	0.89	8.0845630515833e-21	0	Dclk1
Adam19	3.3810367813565e-25	0.993680388810965	0.618	0.492	8.17568504099815e-21	0	Adam19
Sacs	3.69500887250998e-25	-1.11261680772041	0.298	0.473	8.93490095461638e-21	0	Sacs
Lgals1	4.00657023741583e-25	-1.28039583885281	0.282	0.458	9.68828749109522e-21	0	Lgals1
Defb1	4.14715300576969e-25	4.48515745144674	0.076	0.015	1.00282306832517e-20	0	Defb1
Grp	4.32717284116136e-25	-4.88870665996678	0.037	0.17	1.04635366472123e-20	0	Grp
Rab37	4.35618634397921e-25	-1.02181990489469	0.444	0.587	1.05336941983761e-20	0	Rab37
Susd2	5.0336403657703e-25	-2.75302017958847	0.025	0.156	1.21718457684692e-20	0	Susd2
Esyt1	5.3967886162664e-25	-1.14742880367573	0.282	0.456	1.30499745529938e-20	0	Esyt1
Arl8a	5.55409963554914e-25	-1.00633899226179	0.372	0.56	1.34303683287214e-20	0	Arl8a
Sez6l2	6.05263331103473e-25	-0.686742227422506	0.349	0.545	1.46358726094131e-20	0	Sez6l2
Trpm3	6.08055805085418e-25	0.31827587838175	0.984	0.932	1.47033974227705e-20	0	Trpm3
Grb10	6.18905310369057e-25	0.708294172479012	0.741	0.612	1.49657493100342e-20	0	Grb10
Tril	6.5384702807997e-25	1.41640339738196	0.213	0.092	1.58106749860017e-20	0	Tril
Tacc2	6.79850204178762e-25	1.14339597052064	0.586	0.448	1.64394577872466e-20	0	Tacc2
Gm10007	8.96114066490468e-25	-5.4654938792475	0.002	0.115	2.1668934241806e-20	0	Gm10007
Agpat4	9.81846014557874e-25	-0.786412781694845	0.449	0.624	2.37420184780239e-20	0	Agpat4
Crispld1	1.06480260006589e-24	0.640764780977251	0.47	0.295	2.57479916721934e-20	0	Crispld1
1700025G04Rik	1.09330614461392e-24	-0.744181397494309	0.558	0.706	2.64372358829092e-20	0	1700025G04Rik
Lrfn2	1.1279250778437e-24	0.796215492748426	0.596	0.438	2.72743563073386e-20	0	Lrfn2
Gabbr1	1.14996618328674e-24	-0.641411695092255	0.591	0.749	2.78073322780567e-20	0	Gabbr1
Grid2ip	1.17546041204812e-24	1.65912150256517	0.268	0.136	2.84238082237355e-20	0	Grid2ip
Camk2d	1.49198080733271e-24	-0.46666459993409	0.889	0.952	3.60775879021124e-20	0	Camk2d
Pdpn	1.58709382901989e-24	0.985868073700787	0.535	0.37	3.83775158795301e-20	0	Pdpn
Uhmk1	1.59566749989192e-24	-1.20372592255312	0.177	0.354	3.85848358148865e-20	0	Uhmk1
Parvb	1.69951779919492e-24	0.747380715651432	0.752	0.687	4.10960399023324e-20	0	Parvb
Chn1	1.72750517514891e-24	-0.518093072829736	0.806	0.882	4.17728026402757e-20	0	Chn1
Anxa6	1.82869573801389e-24	-0.670311455535307	0.512	0.668	4.42196916409138e-20	0	Anxa6
Tmsb10	1.8396724626157e-24	-1.11635548248661	0.447	0.602	4.44851198185102e-20	0	Tmsb10
Nhs	1.86128459861864e-24	-0.652945448247665	0.662	0.791	4.50077228791974e-20	0	Nhs
Sult4a1	2.22619882858956e-24	-0.981415669568833	0.447	0.597	5.3831713874124e-20	0	Sult4a1
Gm16367	2.58873637554122e-24	-0.581852873148017	0.149	0.053	6.25982342969622e-20	0	Gm16367
Ssbp3	2.67191200576977e-24	0.590288380089893	0.813	0.758	6.46095042115188e-20	0	Ssbp3
Fbxw13	2.68958921029862e-24	2.55245578986508	0.085	0.02	6.50369566942309e-20	0	Fbxw13
Asap1	2.97042795256354e-24	-0.54570488181861	0.756	0.859	7.18279183209391e-20	0	Asap1
Adra2a	3.28265573460219e-24	-1.70351339557928	0.076	0.228	7.93778983184155e-20	0	Adra2a
Tuba1b	3.73672666846173e-24	-1.08300180760594	0.554	0.697	9.0357787570073e-20	0	Tuba1b
Vipr2	4.52420723728251e-24	0.566590038247048	0.291	0.154	1.09399855204728e-19	0	Vipr2
Unc80	4.69559194780747e-24	0.423185957977396	0.938	0.918	1.13544108889932e-19	0	Unc80
Mdk	5.11209396716466e-24	1.46443127267206	0.306	0.167	1.23615544220009e-19	0	Mdk
Sox11	5.16053917955102e-24	1.50314070398769	0.266	0.135	1.24786997900723e-19	0	Sox11
Mras	5.44723315721774e-24	-1.14933991906718	0.199	0.367	1.31719544974682e-19	0	Mras
Kif3c	5.87251719974653e-24	-0.581256697040946	0.501	0.686	1.42003338407071e-19	0	Kif3c
Ywhab	5.93242645864165e-24	-0.846236388958875	0.543	0.693	1.43452004196414e-19	0	Ywhab
Nyap1	6.10435849095172e-24	-1.13551854060669	0.171	0.344	1.47609492669704e-19	0	Nyap1
Fam171a1	6.57285454831471e-24	-0.698767212880271	0.445	0.613	1.58938195832798e-19	0	Fam171a1
Itm2a	7.35531998367974e-24	-6.37777803724347	0.003	0.113	1.7785899252536e-19	0	Itm2a
Ank3	7.36404626713425e-24	-0.421858597180201	0.917	0.961	1.78070002785573e-19	0	Ank3
Reep5	8.83950090504474e-24	-0.894744077181527	0.508	0.658	2.13747971384887e-19	0	Reep5
Nxph3	9.11330816575124e-24	-2.04716481534152	0.054	0.195	2.20368904756031e-19	0	Nxph3
Fnbp1l	9.19074800792596e-24	0.600552864234767	0.848	0.78	2.22241477579658e-19	0	Fnbp1l
Wfs1	9.94363316289946e-24	-2.03262696060965	0.078	0.226	2.40446993512072e-19	0	Wfs1
Mn1	9.99132415703802e-24	2.12615429802328	0.081	0.018	2.41600209441336e-19	0	Mn1
Lemd1	1.14111982743834e-23	1.74723746164512	0.43	0.293	2.75934185472866e-19	0	Lemd1
Macrod1	1.2264855353036e-23	0.68269960444862	0.694	0.552	2.96576467291763e-19	0	Macrod1
Igsf11	1.29509250418593e-23	1.03710608211842	0.577	0.444	3.13166318437199e-19	0	Igsf11
Gm26892	1.40827744270926e-23	-4.18536804172767	0.009	0.123	3.40535568421527e-19	0	Gm26892
Atp2b4	1.41974757801373e-23	-0.799004428014016	0.543	0.682	3.43309161839501e-19	0	Atp2b4
Nrip3	1.48012730372578e-23	-2.05346274121365	0.089	0.235	3.57909583313932e-19	0	Nrip3
Hn1	1.59842435958196e-23	-0.939501531394583	0.334	0.502	3.86514994390514e-19	0	Hn1
Serpine2	1.87505997728626e-23	-3.62486866666173	0.132	0.277	4.53408253107591e-19	0	Serpine2
Gm14249	1.90564997305227e-23	2.66142812940549	0.069	0.013	4.6080521998377e-19	0	Gm14249
Abca1	1.93713112080389e-23	-1.68439382171925	0.256	0.404	4.68417676321589e-19	0	Abca1
Ap1s3	1.94076913962747e-23	1.94179640217184	0.304	0.17	4.69297385653319e-19	0	Ap1s3
Kcnv1	2.02388455311115e-23	-6.92813614326539	0.007	0.117	4.89395523787807e-19	0	Kcnv1
Zfp185	2.09817787154068e-23	2.65480912529835	0.19	0.084	5.07360391117252e-19	0	Zfp185
A730017C20Rik	2.1007541565545e-23	-1.06709726654051	0.197	0.371	5.07983362596443e-19	0	A730017C20Rik
Lrig1	2.12903594723718e-23	1.4790070108842	0.341	0.201	5.14822182401424e-19	0	Lrig1
Cacna2d3	2.20900025828642e-23	-1.79133473092047	0.649	0.732	5.34158352456239e-19	0	Cacna2d3
Clstn3	2.36035072966983e-23	-1.05410223866596	0.27	0.446	5.70756409941462e-19	0	Clstn3
Kif26b	2.41937945555069e-23	-4.50704450855338	0.327	0.448	5.85030146146712e-19	0	Kif26b
Tmem30a	2.49257329178751e-23	-0.725398107746034	0.539	0.704	6.02729147687138e-19	0	Tmem30a
Sec11c	2.67148264616994e-23	-0.724015002650646	0.276	0.471	6.45991218670354e-19	0	Sec11c
Plxna3	2.74016807981936e-23	-0.854306904157485	0.365	0.545	6.6260004338112e-19	0	Plxna3
Atp2b1	2.97375378364077e-23	-0.469225071015358	0.805	0.899	7.19083402422175e-19	0	Atp2b1
Lactb2	3.10643379222499e-23	-0.805358927090735	0.265	0.451	7.51166755297925e-19	0	Lactb2
Pik3r1	3.22205924266901e-23	-0.571448170059705	0.523	0.693	7.79126145469794e-19	0	Pik3r1
Tubb2b	3.31790818554031e-23	-1.45546513922573	0.294	0.445	8.02303378345501e-19	0	Tubb2b
Eno2	4.09745450308298e-23	-0.799994406697426	0.529	0.667	9.90805473390496e-19	0	Eno2
Cit	4.46537152129604e-23	-1.53632982487648	0.238	0.385	1.0797714875646e-18	0	Cit
Pdha1	4.47629284029813e-23	-0.900778026352096	0.248	0.426	1.08241237171249e-18	0	Pdha1
Pwwp2b	4.82034486273425e-23	-1.54248363636156	0.103	0.257	1.16560759125777e-18	0	Pwwp2b
Plxnb1	4.97439072190111e-23	-0.965572870610256	0.539	0.671	1.20285742046291e-18	0	Plxnb1
Shisa3	5.22852576081142e-23	-2.35824112569285	0.035	0.163	1.26430981422181e-18	0	Shisa3
Elmod1	5.61772123066875e-23	-2.36024652237204	0.111	0.256	1.35842117078801e-18	0	Elmod1
Prune2	5.91822762438876e-23	-0.824197548877743	0.765	0.818	1.43108662185345e-18	0	Prune2
Map6	5.95930534235363e-23	0.408732735416403	0.91	0.9	1.44101962483453e-18	0	Map6
Ttc39a	6.29886300299448e-23	-1.81150813275122	0.101	0.252	1.5231280627541e-18	0	Ttc39a
Dlx1as	7.29152877504122e-23	1.4498612663914	0.134	0.045	1.76316457309272e-18	0	Dlx1as
Pou3f3	7.72957326239541e-23	-1.20363738856584	0.181	0.352	1.86908811057983e-18	0	Pou3f3
Mtch1	8.01210185890441e-23	-0.872294560447989	0.45	0.615	1.93740635050167e-18	0	Mtch1
Slc25a4	8.28633435705628e-23	-0.948484148381383	0.422	0.582	2.00371851087978e-18	0	Slc25a4
Sh3kbp1	8.6775157897453e-23	-0.753488783841568	0.666	0.751	2.09831009311831e-18	0	Sh3kbp1
Vdac1	9.78448749590937e-23	-0.665638284886901	0.555	0.704	2.36598692138584e-18	0	Vdac1
Fat1	9.89003015802741e-23	-1.59448840566424	0.287	0.43	2.39150819251261e-18	0	Fat1
Ldlr	1.0250025995762e-22	-0.530834164521325	0.624	0.763	2.4785587860352e-18	0	Ldlr
Magee1	1.06529239542001e-22	-1.1661536985842	0.147	0.313	2.57598354136513e-18	0	Magee1
Cpne7	1.09780609400561e-22	-6.94122491338835	0.046	0.17	2.65460491591497e-18	0	Cpne7
BC030500	1.50743538306378e-22	1.58724762388174	0.24	0.116	3.64512949978652e-18	0	BC030500
Grb14	1.64631809915689e-22	-1.22945312102074	0.347	0.488	3.98096179557129e-18	0	Grb14
Ttc28	1.81003334479851e-22	0.447482120323156	0.888	0.859	4.37684163105729e-18	0	Ttc28
Lrch1	1.85366042574923e-22	-0.539134190209725	0.584	0.724	4.48233627550422e-18	0	Lrch1
Pak3	1.9080786754895e-22	-0.556195510861293	0.812	0.889	4.61392504520116e-18	0	Pak3
Gm12298	1.96644070431404e-22	-0.883850531315364	0.509	0.632	4.75505026710178e-18	0	Gm12298
Tlx2	2.03026703608583e-22	-1.54740534804916	0.138	0.294	4.90938871995914e-18	0	Tlx2
Tanc1	2.08279480085342e-22	-2.01593848016634	0.286	0.418	5.03640610794366e-18	0	Tanc1
D3Bwg0562e	2.97302852687982e-22	1.34540931724718	0.366	0.225	7.18908028084809e-18	0	D3Bwg0562e
Glce	3.02969548563742e-22	-1.68158656058426	0.391	0.506	7.32610665381983e-18	0	Glce
Fbxw26	3.12347768274389e-22	1.37378278742248	0.29	0.16	7.55288138464299e-18	0	Fbxw26
Frmd5	3.16639869726288e-22	0.480713433980284	0.888	0.845	7.65666868985136e-18	0	Frmd5
Rgmb	3.25530318048368e-22	0.67676364811535	0.744	0.638	7.8716486207276e-18	0	Rgmb
Nptxr	3.28705102503433e-22	-0.986994344577249	0.235	0.406	7.94841808363551e-18	0	Nptxr
Map1a	3.45310888146632e-22	-0.922202262704862	0.416	0.572	8.3499625862737e-18	0	Map1a
Prrc2b	3.52807328914766e-22	-0.416850265184978	0.747	0.849	8.53123402048795e-18	0	Prrc2b
Klhl32	4.06166732706822e-22	0.67076897367468	0.744	0.647	9.82151776358366e-18	0	Klhl32
Sh3bp4	4.7905113625452e-22	-1.0475492222426	0.319	0.474	1.15839355257706e-17	0	Sh3bp4
Map7	5.56549577170011e-22	-0.560309931663919	0.574	0.735	1.3457925325548e-17	0	Map7
Fbxo30	5.76954918480517e-22	-0.971557341435169	0.181	0.35	1.39513468837774e-17	0	Fbxo30
Airn	6.7989549913153e-22	0.265060414286507	0.896	0.794	1.64405530644995e-17	0	Airn
Pqlc1	6.99304620255623e-22	-1.14803230258714	0.171	0.332	1.69098850224012e-17	0	Pqlc1
2610001J05Rik	7.29713684863067e-22	-1.44734872464871	0.1	0.25	1.76452066136738e-17	0	2610001J05Rik
Map1lc3a	7.3091942274293e-22	-0.950239195823317	0.353	0.523	1.76743625613468e-17	0	Map1lc3a
Ndufv3	8.26995278491883e-22	-0.734997734091952	0.259	0.432	1.99975728292122e-17	0	Ndufv3
Wasf1	8.68279676506673e-22	-0.704519617526652	0.376	0.553	2.09958708576079e-17	0	Wasf1
Cnnm1	9.42731612430935e-22	1.4610395188191	0.363	0.223	2.27961931201924e-17	0	Cnnm1
Rora	9.85086773114802e-22	-0.701549410287638	0.878	0.917	2.3820383260689e-17	0	Rora
Cd1d1	1.07603742995874e-21	-2.43267346478034	0.046	0.173	2.60196610938322e-17	0	Cd1d1
Pnma2	1.09922379773306e-21	-1.18357761240879	0.088	0.236	2.65803306529831e-17	0	Pnma2
Slc29a4	1.11089310000665e-21	-1.63564862304496	0.147	0.296	2.68625060512608e-17	0	Slc29a4
Cnst	1.25510682734025e-21	-0.829769312093632	0.431	0.576	3.03497381919146e-17	0	Cnst
Samd14	1.31335192540311e-21	-1.04804631976576	0.238	0.4	3.17581629081725e-17	0	Samd14
Fam20c	1.35673486140011e-21	-0.878634569413035	0.264	0.433	3.28072056835162e-17	0	Fam20c
4930529F24Rik	1.47921107152704e-21	1.00376256011067	0.56	0.477	3.57688029205954e-17	0	4930529F24Rik
Srcin1	1.50333125311243e-21	-0.742854319166472	0.531	0.657	3.63520530315116e-17	0	Srcin1
Polr2m	1.57284156321264e-21	-1.03145170215253	0.154	0.319	3.80328818400449e-17	0	Polr2m
Tmem47	1.63637034981698e-21	-0.839778898314104	0.152	0.315	3.95690714289244e-17	0	Tmem47
Bglap2	1.71267487460651e-21	-3.56500748762206	0.018	0.129	4.14141911428599e-17	0	Bglap2
Gabarapl1	1.76893210615885e-21	-0.767514975631487	0.546	0.676	4.27745472590271e-17	0	Gabarapl1
Usp22	2.04845714133707e-21	-0.55851283244367	0.561	0.716	4.95337421346718e-17	0	Usp22
Anxa7	2.08559112945593e-21	-0.555422516262879	0.457	0.629	5.04316791013738e-17	0	Anxa7
Gpm6b	2.31988449347907e-21	1.87675689084687	0.318	0.192	5.60971269368175e-17	0	Gpm6b
Pnmal2	2.35825376823579e-21	-0.982936142885522	0.275	0.444	5.70249343697096e-17	0	Pnmal2
Optn	2.65474935094122e-21	-1.16645675892836	0.182	0.335	6.41944940551095e-17	0	Optn
Atp1a1	2.91060548949439e-21	-0.604629745710434	0.819	0.918	7.03813513414638e-17	0	Atp1a1
Actg1	2.95087463415046e-21	-0.779733376979259	0.688	0.79	7.13550995283923e-17	0	Actg1
Calm3	3.04421684417525e-21	-1.06057396064842	0.386	0.537	7.36122075090016e-17	0	Calm3
6430573F11Rik	3.06635921241179e-21	-1.09374865485439	0.19	0.352	7.41476321153295e-17	0	6430573F11Rik
Gm42836	3.10635571110926e-21	3.57104017817284	0.044	0.005	7.5114787450333e-17	0	Gm42836
Efnb2	3.29868866230347e-21	-1.06817746136235	0.078	0.222	7.97655905431603e-17	0	Efnb2
Ppm1e	3.43521639217952e-21	0.815025532153151	0.744	0.687	8.30669675792929e-17	0	Ppm1e
Pparg	3.78624687096292e-21	-1.80488644392231	0.118	0.259	9.15552355867543e-17	0	Pparg
Drd3	3.8219722579051e-21	1.10824345139349	0.459	0.334	9.24191111684032e-17	0	Drd3
Atp6v0e2	4.00694080478215e-21	-0.787479102498942	0.294	0.464	9.68918356004372e-17	0	Atp6v0e2
2010005H15Rik	4.2898015213846e-21	0.63190926431219	0.462	0.331	1.03731690588601e-16	0	2010005H15Rik
Islr2	4.88941470568287e-21	-4.63239498237959	0.003	0.101	1.18230936998117e-16	0	Islr2
Homer2	4.92646971394031e-21	1.11311025280297	0.495	0.353	1.19126964152791e-16	0	Homer2
Tmem50a	5.04866345269378e-21	-0.801021948772849	0.453	0.607	1.22081730949588e-16	0	Tmem50a
Gng3	5.08685405986156e-21	-0.911979487252436	0.353	0.512	1.23005218021512e-16	0	Gng3
Atp1a3	5.82727248552499e-21	-1.42457053587305	0.192	0.342	1.4090927597248e-16	0	Atp1a3
Pid1	5.83571869302592e-21	0.465445032046469	0.893	0.811	1.4111351371606e-16	0	Pid1
Osbpl6	5.91747760159365e-21	-0.621199193132563	0.724	0.811	1.43090525884136e-16	0	Osbpl6
Cxx1a	6.66714291791176e-21	-1.1441642324827	0.146	0.301	1.61218182898024e-16	0	Cxx1a
Tenm2	7.29855089799919e-21	-0.699575470737371	0.692	0.786	1.76486259264518e-16	0	Tenm2
Rbp4	7.78204336539534e-21	1.08193656833282	0.188	0.083	1.88177590618625e-16	0	Rbp4
Hsp90ab1	7.90176548180035e-21	-0.829348558284676	0.71	0.81	1.91072591115414e-16	0	Hsp90ab1
Ptch2	8.22187972232105e-21	-4.12827139127168	0.029	0.141	1.98813273565445e-16	0	Ptch2
Mt3	1.01420749697877e-20	-2.35694327580634	0.104	0.243	2.45245514844437e-16	0	Mt3
Dhcr7	1.08265768737233e-20	-0.863204948135664	0.304	0.467	2.61797455383504e-16	0	Dhcr7
Dock6	1.17694767958264e-20	-0.862440708957907	0.342	0.494	2.84597718399878e-16	0	Dock6
Baz2b	1.27676727298079e-20	0.413130584783962	0.924	0.909	3.08735094279486e-16	0	Baz2b
Pcp4l1	1.31251138265469e-20	-4.24883585344587	0.082	0.207	3.17378377439731e-16	0	Pcp4l1
Mcf2l	1.32001157164384e-20	-0.440184101529617	0.505	0.661	3.19191998139198e-16	0	Mcf2l
B4galt6	1.39371552233148e-20	-0.49455908160382	0.628	0.773	3.37014350454974e-16	0	B4galt6
Zfp608	1.39665004791796e-20	-0.492554938446383	0.35	0.541	3.37723948087041e-16	0	Zfp608
Ptk2	1.44122689979404e-20	0.436327373213244	0.903	0.884	3.48503076639196e-16	0	Ptk2
Ephb1	1.5324868175897e-20	1.58162733267422	0.386	0.257	3.70570637361365e-16	0	Ephb1
Cobl	1.60760235577575e-20	0.601994643584103	0.771	0.666	3.88734325650135e-16	0	Cobl
Mpped2	1.65577834081348e-20	-0.930170894652865	0.219	0.373	4.00383760592108e-16	0	Mpped2
Emc10	1.72458521656517e-20	-0.712401270667959	0.349	0.525	4.17021951217625e-16	0	Emc10
Ctsd	1.85669828715617e-20	-0.880759237422563	0.364	0.527	4.48968212817234e-16	0	Ctsd
4930419G24Rik	1.90678952995929e-20	0.836441794480919	0.415	0.261	4.61080776239456e-16	0	4930419G24Rik
Spats2l	1.92766550987052e-20	-0.631761004298722	0.521	0.663	4.6612879694179e-16	0	Spats2l
Ap1s2	1.98757962482166e-20	-0.723888522318465	0.237	0.409	4.80616629078124e-16	0	Ap1s2
Shf	2.31415243727313e-20	0.929276658773224	0.389	0.24	5.59585200857015e-16	0	Shf
Sgsm1	2.39818249930969e-20	-0.434690777633512	0.718	0.818	5.79904510158077e-16	0	Sgsm1
Ppp2r2b	2.55122449913174e-20	0.368374860035588	0.96	0.946	6.16911596135046e-16	0	Ppp2r2b
Tcp11l1	2.64760751157059e-20	-0.508396412948445	0.628	0.773	6.40217972372885e-16	0	Tcp11l1
Gm5607	2.65968601168065e-20	-3.98802603384942	0.066	0.187	6.43138674484498e-16	0	Gm5607
Slc9b2	2.75566112485151e-20	-1.7998946095855	0.1	0.234	6.66346416600343e-16	0	Slc9b2
Neto2	2.83326668688493e-20	-1.78117968292633	0.29	0.426	6.85112217555645e-16	0	Neto2
Bin1	2.99079663714914e-20	0.377855189678008	0.865	0.819	7.23204534829033e-16	0	Bin1
Boc	3.33124856156218e-20	-3.01064865624151	0.106	0.235	8.05529214671351e-16	0	Boc
Met	3.46154564870323e-20	-2.69086751378874	0.107	0.24	8.37036353312928e-16	0	Met
Mid1ip1	3.59726263283872e-20	-1.03340113104541	0.143	0.296	8.69854077246731e-16	0	Mid1ip1
Gdpd5	3.63413043305504e-20	0.846341808858142	0.605	0.487	8.78769080017039e-16	0	Gdpd5
Npy2r	3.68384678165953e-20	-3.51854112608731	0.016	0.12	8.9079099027309e-16	0	Npy2r
Spg20	3.87831801536016e-20	-0.942035039992582	0.16	0.314	9.37816079294241e-16	0	Spg20
Sntb2	4.01981905573572e-20	-0.770334348618603	0.28	0.437	9.72032445867454e-16	0	Sntb2
Prrc1	5.05235961493008e-20	-0.750478902768496	0.412	0.56	1.22171107848624e-15	0	Prrc1
Gm13629	5.48238916582334e-20	-0.929989335360074	0.474	0.593	1.32569652418774e-15	0	Gm13629
Lamc3	5.63117858673992e-20	-3.32949444248414	0.152	0.28	1.36167529405958e-15	0	Lamc3
Pgm2l1	6.3708465563431e-20	-0.876831900763025	0.393	0.542	1.54053440578932e-15	0	Pgm2l1
Hecw2	6.7037601376459e-20	-0.554831235783777	0.78	0.825	1.62103623888416e-15	0	Hecw2
Gpx4	7.2816033970713e-20	-0.756360118739097	0.374	0.538	1.76076451744581e-15	0	Gpx4
Frmd4a	7.31922079123014e-20	-0.436779884472116	0.954	0.975	1.76986077952736e-15	0	Frmd4a
Krt23	8.2740927019102e-20	-5.33363223111565	0.003	0.095	2.0007583562489e-15	0	Krt23
A730090N16Rik	9.30278787359262e-20	-1.69042378934329	0.225	0.358	2.24950713571343e-15	0	A730090N16Rik
1700007K13Rik	9.41546369829334e-20	3.52227801920082	0.06	0.012	2.27675327688431e-15	0	1700007K13Rik
Lmx1b	9.43384324933078e-20	-3.31023468011519	0.077	0.2	2.28119763612068e-15	0	Lmx1b
Tmeff1	1.00825354578843e-19	-1.88087578897693	0.135	0.272	2.438057899071e-15	0	Tmeff1
Eda	1.03228901501329e-19	1.0434719966612	0.717	0.633	2.49617806720364e-15	0	Eda
S100a10	1.07835184465876e-19	-0.78058239417409	0.386	0.55	2.60756259556935e-15	0	S100a10
Kif5c	1.13550749542602e-19	-0.427052960422143	0.803	0.88	2.74577067468966e-15	0	Kif5c
Gm13889	1.17717608320277e-19	-2.96672682265815	0.014	0.114	2.84652948679263e-15	0	Gm13889
Camk2n1	1.30553456400661e-19	-1.10183706826634	0.16	0.311	3.15691312922438e-15	0	Camk2n1
Lphn3	1.34958508444338e-19	-2.32556944388056	0.461	0.492	3.26343169269253e-15	0	Lphn3
Grk5	1.360761757234e-19	-0.801910289314719	0.515	0.619	3.29045800516753e-15	0	Grk5
4632428N05Rik	1.4304747841907e-19	4.18502828726478	0.169	0.076	3.45903107565154e-15	0	4632428N05Rik
Wbscr27	1.46662626572471e-19	-1.96905038974372	0.065	0.187	3.54644897314893e-15	0	Wbscr27
Fam171b	1.49848430289281e-19	-0.669308200645136	0.628	0.748	3.62348489282511e-15	0	Fam171b
Rnf144b	1.64512156857634e-19	-1.23204608870765	0.569	0.639	3.97806846497444e-15	0	Rnf144b
Camp	1.89394393554477e-19	-2.43543449121014	0.045	0.161	4.57974583054081e-15	0	Camp
Kcns3	1.91021466838999e-19	1.82423777961513	0.469	0.353	4.61909008963383e-15	0	Kcns3
Kcnn2	1.9378668880075e-19	0.766993671000342	0.543	0.399	4.68595592189094e-15	0	Kcnn2
9330198N18Rik	2.00675990572719e-19	2.04312784315136	0.112	0.039	4.85254612803893e-15	0	9330198N18Rik
Eid1	2.05431537455846e-19	-0.853141020349515	0.182	0.343	4.96754000721982e-15	0	Eid1
Cend1	2.06087429063043e-19	-0.896228314577608	0.182	0.341	4.98340012217344e-15	0	Cend1
Kcna6	2.09883660259851e-19	-0.840708277004317	0.214	0.371	5.07519678874345e-15	0	Kcna6
Ank1	2.26169107778551e-19	0.547544601154207	0.749	0.657	5.46899519519315e-15	0	Ank1
Mical2	2.35608247162968e-19	-1.06110906096571	0.224	0.376	5.69724302464772e-15	0	Mical2
1500009L16Rik	2.37383468963805e-19	-0.983474119812096	0.206	0.359	5.74016966301376e-15	0	1500009L16Rik
Adap1	2.44573729175413e-19	-0.525386608770692	0.425	0.592	5.91403734519065e-15	0	Adap1
Fzd3	2.50678151965145e-19	-0.79742011891894	0.325	0.479	6.06164839266917e-15	0	Fzd3
Capn1	2.53697904504826e-19	-0.939514349032783	0.222	0.375	6.13466902883119e-15	0	Capn1
Syt7	2.54534668127563e-19	-1.03190902628296	0.417	0.551	6.15490280999261e-15	0	Syt7
Ryr3	2.56180175262592e-19	1.1776851721153	0.661	0.562	6.19469281802474e-15	0	Ryr3
Pde8b	2.79889301393538e-19	-0.94015777745811	0.566	0.659	6.76800319699713e-15	0	Pde8b
Ica1l	2.82060367134018e-19	0.905108826697076	0.659	0.557	6.82050173766769e-15	0	Ica1l
Got2	3.07288444761905e-19	-0.820585134790903	0.31	0.466	7.43054188278763e-15	0	Got2
Samsn1	3.11876488975354e-19	-1.31879026894638	0.16	0.067	7.54148537991302e-15	0	Samsn1
Cyb5r3	3.1658916786021e-19	-1.16451292657376	0.283	0.428	7.65544266802774e-15	0	Cyb5r3
Rin2	3.16920211743623e-19	-0.795693762789064	0.283	0.436	7.66344764017255e-15	0	Rin2
2310069G16Rik	3.37886782558952e-19	-2.22484000215645	0.183	0.311	8.17044028905802e-15	0	2310069G16Rik
Eml5	3.47162956691678e-19	-0.328836500851653	0.96	0.977	8.39474745576147e-15	0	Eml5
Pik3c2b	3.79584946722363e-19	0.982360415369484	0.432	0.291	9.17874359669347e-15	0	Pik3c2b
Dynlt3	3.84843042175477e-19	-0.822254096819685	0.235	0.398	9.30588960284521e-15	0	Dynlt3
Pag1	4.12213241924888e-19	1.0617979026608	0.509	0.376	9.96772840298572e-15	0	Pag1
Arl6ip1	4.33398068301615e-19	-0.641848455945642	0.374	0.536	1.04799986896013e-14	0	Arl6ip1
Rab27b	4.4894409781392e-19	-1.88202745797142	0.421	0.54	1.08559172292384e-14	0	Rab27b
Tm4sf4	4.62491681735056e-19	0.598501477113581	0.707	0.595	1.11835113560354e-14	0	Tm4sf4
Gm12709	4.68533605030064e-19	-0.684559789801022	0.601	0.722	1.1329611103232e-14	0	Gm12709
Bace2	4.78352645338437e-19	-0.856587358561967	0.141	0.277	1.15670453169287e-14	0	Bace2
Pitpnm2	4.82503291663315e-19	0.610856008627427	0.76	0.728	1.16674120957106e-14	0	Pitpnm2
Arhgef28	5.00296714092375e-19	0.335103350317516	0.968	0.956	1.20976748434677e-14	0	Arhgef28
Lamp1	5.10499486675632e-19	-0.599528629728822	0.395	0.563	1.23443880873035e-14	0	Lamp1
Pxylp1	5.33104409497186e-19	-1.84198805112414	0.052	0.172	1.28909977260515e-14	0	Pxylp1
Slc39a3	5.81243433550038e-19	-0.604786479441558	0.126	0.273	1.40550474666735e-14	0	Slc39a3
Sv2a	6.18606785963644e-19	-0.637921144359576	0.373	0.538	1.49585306913869e-14	0	Sv2a
Galns	6.42324149427668e-19	-0.84854040980727	0.463	0.595	1.55320402573104e-14	0	Galns
Arhgdia	6.44519370946062e-19	-0.65710807279984	0.479	0.628	1.55851229088467e-14	0	Arhgdia
Cdkl1	6.56199285033614e-19	1.4486499151656	0.298	0.177	1.58675549113978e-14	0	Cdkl1
Usp5	7.21743195994287e-19	-0.623605569799588	0.318	0.488	1.74524722223378e-14	0	Usp5
Snn	7.65366557848623e-19	-2.40002176203837	0.04	0.151	1.85073287353376e-14	0	Snn
Trim2	8.17283308176591e-19	-0.393765704616944	0.785	0.869	1.97627276750182e-14	0	Trim2
Tprgl	8.21340920472116e-19	-0.80426118826035	0.175	0.328	1.98608447979362e-14	0	Tprgl
Lrpap1	8.26897711374619e-19	-0.774343985697278	0.342	0.498	1.99952135587497e-14	0	Lrpap1
Ccdc85a	8.7375723026376e-19	-1.49741058741937	0.404	0.518	2.1128323585008e-14	0	Ccdc85a
Eef1a2	8.79703486982749e-19	-0.938658713279899	0.295	0.449	2.12721100187299e-14	0	Eef1a2
Maml2	9.08470945803907e-19	1.76583202606758	0.312	0.195	2.19677359404843e-14	0	Maml2
Arhgap33	9.20867654825101e-19	-0.756915128772868	0.357	0.503	2.22675007613258e-14	0	Arhgap33
Sema4a	9.54200895897376e-19	-0.889311139014084	0.112	0.257	2.30735318636944e-14	0	Sema4a
Pthlh	9.57208097557278e-19	2.81646095883181	0.1	0.033	2.31462490070325e-14	0	Pthlh
Tnnt2	9.64212442631021e-19	3.45719733883006	0.053	0.01	2.33156210752607e-14	0	Tnnt2
Nek7	9.6697257345379e-19	0.720803995277933	0.776	0.721	2.33823637986861e-14	0	Nek7
Mfsd1	1.02153359608083e-18	-0.983308928559297	0.139	0.281	2.47017038868305e-14	0	Mfsd1
Kcnq3	1.0288674225946e-18	-0.489485329800265	0.957	0.929	2.48790431457601e-14	0	Kcnq3
Npc2	1.03805211830419e-18	-0.788072929601309	0.271	0.431	2.51011382727136e-14	0	Npc2
Sema3b	1.06127435448719e-18	-2.01904338916893	0.021	0.122	2.56626751658548e-14	0	Sema3b
Syt11	1.06836019548589e-18	-0.575534171316667	0.774	0.864	2.58340178870442e-14	0	Syt11
Tfdp2	1.07774469563378e-18	-0.611330993007815	0.54	0.655	2.60609444851205e-14	0	Tfdp2
Rit2	1.1554784093854e-18	-0.424143671501952	0.878	0.929	2.79406234173484e-14	0	Rit2
Tubb4a	1.20574273757306e-18	-0.788866640590154	0.218	0.378	2.91560651372543e-14	0	Tubb4a
Ggta1	1.2466221803385e-18	-3.05889543018849	0.109	0.232	3.01445709427653e-14	0	Ggta1
Gm11418	1.25919338468825e-18	-4.10280574218399	0.01	0.103	3.04485552351466e-14	0	Gm11418
Mapk3	1.35883456939244e-18	-0.749163317828541	0.355	0.517	3.28579787224787e-14	0	Mapk3
Adora1	1.38559152388838e-18	-3.14856441032915	0.032	0.136	3.35049886391448e-14	0	Adora1
A330015K06Rik	1.43513737819862e-18	-2.33755876331524	0.043	0.154	3.47030569422208e-14	0	A330015K06Rik
Zdhhc2	1.43746196606862e-18	-0.582750602467394	0.533	0.69	3.47592678015053e-14	0	Zdhhc2
Runx1t1	1.50653289929599e-18	1.61113184897715	0.335	0.215	3.64294720378763e-14	0	Runx1t1
Lrrn1	1.54244714069585e-18	-2.66865481069562	0.161	0.283	3.72979143091665e-14	0	Lrrn1
Apcdd1	1.54510958143174e-18	-6.46428585620656	0.008	0.098	3.73622947886008e-14	0	Apcdd1
Mycbp2	1.61571476618456e-18	-0.264088786685333	0.967	0.986	3.90695987611087e-14	0	Mycbp2
Tppp3	1.6321071579023e-18	-0.756208866964062	0.561	0.683	3.94659831852355e-14	0	Tppp3
Arhgef17	1.6325977920321e-18	-0.597870994814465	0.404	0.562	3.94778472091282e-14	0	Arhgef17
Aldh3a1	1.67250041378865e-18	2.70201576656063	0.073	0.019	4.04427325058232e-14	0	Aldh3a1
Pgam1	1.77352612692882e-18	-0.812865223250899	0.38	0.528	4.28856352752657e-14	0	Pgam1
Dzip1l	1.77521321099738e-18	0.995235038189828	0.517	0.387	4.29264306551276e-14	0	Dzip1l
Carhsp1	1.84208045154978e-18	-1.34016192693222	0.069	0.193	4.45433473989253e-14	0	Carhsp1
Sc5d	1.93400108913831e-18	-0.572772857373781	0.358	0.528	4.67660803364534e-14	0	Sc5d
Fam184b	1.97845511499352e-18	0.858263020732257	0.593	0.476	4.78410231356584e-14	0	Fam184b
Prmt2	2.1247095744108e-18	-0.667795639129953	0.559	0.664	5.13776022188275e-14	0	Prmt2
Syngr1	2.1342331028306e-18	-0.621399995465568	0.538	0.662	5.16078906595466e-14	0	Syngr1
Fstl5	2.64644529567844e-18	0.402117892304403	0.953	0.891	6.39936936948004e-14	0	Fstl5
Ankrd44	2.73518979380467e-18	-0.746732604085365	0.524	0.638	6.61396244039907e-14	0	Ankrd44
1700030F04Rik	2.82109355870227e-18	-1.10190234738523	0.601	0.699	6.82168633429796e-14	0	1700030F04Rik
Lrrc3b	3.04797353646173e-18	-0.714099407859703	0.259	0.409	7.3703048085181e-14	0	Lrrc3b
Zfand3	3.06361375488204e-18	0.431453275629979	0.892	0.882	7.40812442068027e-14	0	Zfand3
Azin1	3.32980741779869e-18	0.88193264471337	0.706	0.655	8.05180731697901e-14	0	Azin1
Hoxb5	3.46644947948083e-18	-1.08213845616908	0.397	0.519	8.3822214863326e-14	0	Hoxb5
Tagln3	3.53134829735683e-18	-1.09525295506312	0.26	0.406	8.53915331783854e-14	0	Tagln3
Jkamp	3.59707820997791e-18	-0.738583795863337	0.282	0.439	8.69809481954757e-14	0	Jkamp
Acadm	3.63451600952189e-18	-0.720348908835908	0.303	0.459	8.78862316262488e-14	0	Acadm
Enpp5	3.78266093384379e-18	-0.712488680544654	0.295	0.459	9.14685240412768e-14	0	Enpp5
Mxra8	3.91399795825969e-18	1.65923903123055	0.146	0.061	9.46443846286776e-14	0	Mxra8
Nhp2l1	3.96691322303815e-18	-0.825025032286725	0.187	0.34	9.59239286462855e-14	0	Nhp2l1
Mgat4c	4.11708565554501e-18	-3.55906786483644	0.597	0.675	9.95552482367338e-14	0	Mgat4c
Sqle	4.22483587401518e-18	-0.576080765926205	0.448	0.601	1.02160756269561e-13	0	Sqle
Fxyd6	4.39177688347562e-18	-0.845749192613351	0.432	0.571	1.06197556819324e-13	0	Fxyd6
Stambpl1	4.90093871908042e-18	-0.533986304461157	0.21	0.36	1.18509599166084e-13	0	Stambpl1
Slc16a1	5.07246715409856e-18	-0.932975414163461	0.127	0.268	1.22657328253257e-13	0	Slc16a1
Galnt9	5.08073928293342e-18	1.26368400650669	0.494	0.377	1.22857356600613e-13	0	Galnt9
Sema3e	5.27546727446976e-18	-3.86767759147966	0.26	0.373	1.27566074163953e-13	0	Sema3e
Vcan	5.7786462073407e-18	-1.41781692462818	0.291	0.434	1.39733443939705e-13	0	Vcan
Bmp2k	5.91408920653873e-18	-0.672882611321678	0.404	0.552	1.43008591103313e-13	0	Bmp2k
Scamp1	5.95608870656798e-18	-0.487205740455319	0.638	0.756	1.4402418101352e-13	0	Scamp1
Arl4a	5.99285187289918e-18	-1.07234161424434	0.094	0.228	1.44913151138575e-13	0	Arl4a
Plpp1	6.35329638235791e-18	-1.46953196277313	0.06	0.179	1.53629059821797e-13	0	Plpp1
AI593442	6.78891943302149e-18	-6.19819886463548	0.001	0.082	1.64162860809893e-13	0	AI593442
Dtnb	6.79813454482492e-18	-0.505073892854602	0.788	0.849	1.64385691428411e-13	0	Dtnb
Dfna5	7.08983475206406e-18	-0.86878047941271	0.171	0.312	1.71439294139661e-13	0	Dfna5
Ptpre	7.14691239696439e-18	-2.19230707958605	0.156	0.275	1.72819488670996e-13	0	Ptpre
Snx12	7.18231596407393e-18	-0.526428994857318	0.477	0.614	1.73675582327272e-13	0	Snx12
Acat2	7.73085025250623e-18	-0.87556899443931	0.263	0.408	1.86939689955853e-13	0	Acat2
Chst11	7.88878191408004e-18	-0.635492464772606	0.475	0.612	1.90758635464369e-13	0	Chst11
Cdh20	7.9036943440811e-18	-1.57041116568158	0.395	0.493	1.91119232934225e-13	0	Cdh20
Pitpnm3	8.03676951633238e-18	-0.761305698990525	0.315	0.47	1.94337123674433e-13	0	Pitpnm3
Clu	8.04800683270087e-18	-1.6150303299413	0.107	0.235	1.9460885322154e-13	0	Clu
Sdcbp	8.16952955489093e-18	-0.653598304970325	0.544	0.681	1.97547394166818e-13	0	Sdcbp
Sh3bgrl3	8.23452230928347e-18	-0.915825923597755	0.243	0.398	1.99118983960783e-13	0	Sh3bgrl3
1700037H04Rik	8.79133068658284e-18	-1.05002180386476	0.172	0.317	2.1258316733226e-13	0	1700037H04Rik
Pdcl	9.23616727731119e-18	-1.64096689776009	0.084	0.204	2.23339760932662e-13	0	Pdcl
Slc22a23	9.48567199672175e-18	-1.29027989096656	0.218	0.352	2.29373034552729e-13	0	Slc22a23
Acp6	9.71350108181587e-18	-1.21692037565758	0.116	0.248	2.3488216965939e-13	0	Acp6
Mapk8ip2	1.02303233745631e-17	-0.647748542165239	0.464	0.623	2.47379449520309e-13	0	Mapk8ip2
Srp14	1.10169119724674e-17	-0.798865470146986	0.24	0.391	2.66399948406233e-13	0	Srp14
Hoxb6	1.19900962202615e-17	-1.16215339085621	0.086	0.212	2.89932516702143e-13	0	Hoxb6
Irgq	1.21610297074539e-17	-1.15020351922063	0.127	0.26	2.94065859355944e-13	0	Irgq
Fdft1	1.24514251330229e-17	-0.484140592490785	0.597	0.73	3.01087911141626e-13	0	Fdft1
Flrt2	1.28885523058906e-17	-4.55647431298299	0.109	0.226	3.11658083308739e-13	0	Flrt2
Tmem56	1.29189043874947e-17	-1.42677824496832	0.323	0.446	3.1239202699401e-13	0	Tmem56
Wnt11	1.32349760520365e-17	-1.97116837615519	0.02	0.115	3.20034955914294e-13	0	Wnt11
Spry4	1.47552107514962e-17	-1.75349895771617	0.069	0.187	3.56795751181931e-13	0	Spry4
Tollip	1.48293208563387e-17	-0.780928433329942	0.244	0.396	3.58587807627126e-13	0	Tollip
Leprotl1	1.52233034867312e-17	-0.971369150897619	0.238	0.385	3.68114701612648e-13	0	Leprotl1
Eif2s3x	1.59817913613055e-17	-1.00994806033535	0.205	0.346	3.86455696907729e-13	0	Eif2s3x
Cst3	1.66889843684627e-17	-0.717778611835874	0.388	0.524	4.03556331013797e-13	0	Cst3
Syngr3	1.68031516046153e-17	-0.622579726475985	0.417	0.575	4.06317008951203e-13	0	Syngr3
Faah	1.70423869521743e-17	-0.892340069307239	0.212	0.354	4.12101958890528e-13	0	Faah
Hmgcr	1.705063033018e-17	-0.478725402563938	0.656	0.775	4.12301292014083e-13	0	Hmgcr
Tesc	1.78476697530897e-17	-3.7903021510773	0.146	0.263	4.31574502299462e-13	0	Tesc
Ehd3	1.79037483771863e-17	-1.10063544013607	0.144	0.28	4.32930539508743e-13	0	Ehd3
Celf5	1.8182740723132e-17	-0.707137551322331	0.378	0.528	4.39676853426054e-13	0	Celf5
Soga2	1.86141799529072e-17	0.932959505616498	0.56	0.51	4.5010948544125e-13	0	Soga2
Epb41l1	1.88019498945786e-17	-1.11138286816133	0.179	0.319	4.54649950400805e-13	0	Epb41l1
Mrfap1	1.89973898498649e-17	-0.606297117216761	0.34	0.507	4.59375883959584e-13	0	Mrfap1
Dok7	1.94144311826013e-17	-2.97599156023763	0.029	0.126	4.69460360426481e-13	0	Dok7
Hr	1.94317685127634e-17	0.987544594366353	0.309	0.183	4.69879594407133e-13	0	Hr
Ddi2	2.07938648356839e-17	-0.598607265885891	0.308	0.469	5.02816445591673e-13	0	Ddi2
Popdc3	2.10823559908481e-17	-1.31194640734437	0.304	0.426	5.09792450214698e-13	0	Popdc3
Cnp	2.15572868202796e-17	-0.929011548262021	0.099	0.233	5.2127675260118e-13	0	Cnp
Gm10637	2.38071778769401e-17	2.8178845078695	0.084	0.026	5.75681368242288e-13	0	Gm10637
Rab27a	2.44255577618364e-17	0.629683953663405	0.749	0.662	5.90634412238966e-13	0	Rab27a
Glp2r	2.63266064311885e-17	-2.60734711257059	0.054	0.162	6.3660367011257e-13	0	Glp2r
Fads2	2.70292523375007e-17	-0.859434360888155	0.198	0.343	6.53594350773104e-13	0	Fads2
Pvrl2	2.99295841146626e-17	-0.727723518471695	0.207	0.359	7.23727273476657e-13	0	Pvrl2
Ucp2	3.21337514326237e-17	-0.553579996442927	0.199	0.358	7.77026243392273e-13	0	Ucp2
Spsb4	3.27730824660245e-17	-2.28406708169907	0.103	0.221	7.92485907110938e-13	0	Spsb4
Tgoln1	3.31521058013522e-17	-0.515194807969657	0.404	0.563	8.01651070382499e-13	0	Tgoln1
Pgrmc2	3.33060416577617e-17	-0.781522578967128	0.185	0.331	8.05373393326337e-13	0	Pgrmc2
Trim36	3.36151349945414e-17	-1.32599324084702	0.18	0.311	8.12847579303005e-13	0	Trim36
Msn	3.41761233059337e-17	-0.524579863186265	0.532	0.662	8.26412837660784e-13	0	Msn
Cdipt	3.52765781452701e-17	-0.743996766457141	0.334	0.485	8.53022936130776e-13	0	Cdipt
Pfn2	3.60434902081947e-17	-0.742952305293809	0.335	0.489	8.71567636724357e-13	0	Pfn2
Pura	3.65162742417296e-17	-0.734858592386493	0.393	0.546	8.83000027439265e-13	0	Pura
Gm28784	3.80171729983617e-17	4.50485683137159	0.028	0.002	9.19293260273384e-13	0	Gm28784
Cflar	3.8989305771027e-17	-0.481801261068576	0.28	0.436	9.42800402849204e-13	0	Cflar
Enc1	3.93497379806185e-17	-2.46204223450624	0.018	0.11	9.51516014109336e-13	0	Enc1
Ngfrap1	3.94138640394469e-17	-1.05590287531581	0.22	0.361	9.53066646337867e-13	0	Ngfrap1
Tpd52	3.97469563621117e-17	-0.42009773740917	0.578	0.712	9.61121151792222e-13	0	Tpd52
Nkain1	4.09893302516959e-17	-1.69140098293532	0.109	0.231	9.91162994816259e-13	0	Nkain1
Slc16a3	4.18891196096367e-17	-2.08866724891027	0.023	0.118	1.01292080128063e-12	0	Slc16a3
Nup210	4.23601626751829e-17	0.966381981258861	0.54	0.429	1.0243110936486e-12	0	Nup210
Ppp1r11	4.45718501225484e-17	-1.07765354432974	0.127	0.258	1.07779190781334e-12	0	Ppp1r11
Ctsf	4.56756746999355e-17	-1.09732790101371	0.161	0.299	1.10448348991914e-12	0	Ctsf
Frmpd1	4.78886949310161e-17	-1.93305948341622	0.287	0.406	1.1579965321269e-12	0	Frmpd1
Rtn4	5.27728431643746e-17	-0.431562692463333	0.805	0.903	1.27610012055774e-12	0	Rtn4
Osbpl8	5.31218152686423e-17	-0.470357813412	0.631	0.724	1.28453861501104e-12	0	Osbpl8
Osbpl5	5.31906289214029e-17	-0.563597823425703	0.19	0.338	1.28620259794844e-12	0	Osbpl5
Cgref1	5.41116919813761e-17	-1.72870925103245	0.063	0.176	1.30847482380165e-12	0	Cgref1
Ppara	5.48594430674899e-17	-1.85386726524105	0.126	0.244	1.32655619281497e-12	0	Ppara
Gm14326	5.55756669415726e-17	-0.525297078535517	0.385	0.532	1.34387520231417e-12	0	Gm14326
Ppp2r1a	5.64676120522351e-17	-0.618283229234637	0.404	0.552	1.3654433270351e-12	0	Ppp2r1a
Rnf14	5.67773981359303e-17	-0.483716753128438	0.442	0.597	1.37293426432493e-12	0	Rnf14
Dock10	5.88576715887471e-17	-0.840046779711476	0.605	0.71	1.42323735668749e-12	0	Dock10
BC035044	6.43076773257977e-17	1.11361064783996	0.528	0.432	1.55502394541511e-12	0	BC035044
Arl5a	6.4905598663912e-17	-0.895294201032499	0.346	0.478	1.56948228129206e-12	0	Arl5a
Hmcn2	6.52952818975559e-17	1.02388453343147	0.328	0.212	1.5789052115648e-12	0	Hmcn2
Wipf1	6.64880681515723e-17	0.890252234570335	0.589	0.469	1.60774797597317e-12	0	Wipf1
Fkbp1a	6.98612316686973e-17	-0.52510651051552	0.507	0.651	1.68931444298077e-12	0	Fkbp1a
Capns1	7.00143909071679e-17	-0.649155198121045	0.454	0.607	1.69301798652623e-12	0	Capns1
Prokr1	7.18384353481807e-17	-4.71571858935718	0.007	0.088	1.73712520515436e-12	0	Prokr1
Pfkfb3	7.18656682248347e-17	1.63431732158599	0.344	0.235	1.73778372334473e-12	0	Pfkfb3
Ablim1	7.22771071094435e-17	-0.346793758104262	0.81	0.89	1.74773272701345e-12	0	Ablim1
Cxx1b	7.26694171016305e-17	-1.28929583097478	0.105	0.228	1.75721917493453e-12	0	Cxx1b
Nrp1	7.36705519231987e-17	0.578966989202546	0.465	0.326	1.78142761605487e-12	0	Nrp1
Afap1	7.69007834942168e-17	-1.00639948036941	0.462	0.568	1.85953784567366e-12	0	Afap1
Timp2	7.85760275407656e-17	-0.489848603279668	0.581	0.717	1.90004692196325e-12	0	Timp2
Lamp2	8.01018645164336e-17	-0.575250584228716	0.552	0.656	1.93694318587188e-12	0	Lamp2
Vamp1	8.41445085440267e-17	0.82840322137521	0.702	0.657	2.03469836110311e-12	0	Vamp1
Lamc1	8.53846629256692e-17	-0.68140935453161	0.407	0.545	2.06468653420561e-12	0	Lamc1
Dmd	8.91561939926644e-17	-0.397222130423486	0.919	0.947	2.15588592693662e-12	0	Dmd
Diras1	9.04660856161079e-17	-1.28150372932473	0.096	0.216	2.18756041628311e-12	0	Diras1
Atf5	9.05305957373999e-17	-0.838755454245199	0.129	0.263	2.18912033552607e-12	0	Atf5
Fam101b	9.58124239320285e-17	-1.06499506594637	0.075	0.194	2.31684022310038e-12	0	Fam101b
Srgap1	9.60451136954188e-17	-1.01045527824217	0.488	0.592	2.32246689426892e-12	0	Srgap1
Eps15	9.74345476275038e-17	-0.416117894935142	0.525	0.661	2.35606479618067e-12	0	Eps15
Chrna5	1.04010399310566e-16	-1.92083381977852	0.09	0.207	2.51507546572879e-12	0	Chrna5
Nicn1	1.04089352999097e-16	-0.899707437817917	0.233	0.371	2.51698464487115e-12	0	Nicn1
Cd276	1.05009694321206e-16	1.46827707283681	0.182	0.089	2.53923941838109e-12	0	Cd276
Mapre1	1.15622272712783e-16	-0.616897000358871	0.371	0.52	2.79586217646781e-12	0	Mapre1
4930564G21Rik	1.19223607681622e-16	1.10791999273404	0.321	0.199	2.8829460573493e-12	0	4930564G21Rik
Rnf187	1.19535491409421e-16	-0.642105505997183	0.4	0.551	2.8904877177712e-12	0	Rnf187
Ddah2	1.2082611881801e-16	-1.77606422994822	0.043	0.145	2.92169637913829e-12	0	Ddah2
Canx	1.21917842859515e-16	-0.553007732924212	0.714	0.802	2.94809535818593e-12	0	Canx
Bcan	1.24476172281628e-16	-1.31690058344513	0.126	0.252	3.00995832194205e-12	0	Bcan
Ston2	1.31208219996297e-16	1.98915888174069	0.463	0.367	3.17274596773045e-12	0	Ston2
As3mt	1.31401940733714e-16	-1.1096903761424	0.282	0.41	3.17743032888194e-12	0	As3mt
Vill	1.33317918763606e-16	2.79715270637862	0.056	0.013	3.22376059362275e-12	0	Vill
Rpap1	1.33551295400146e-16	-0.95958933496824	0.304	0.439	3.22940387407092e-12	0	Rpap1
Hoxa3	1.33704725002417e-16	1.09536778983707	0.491	0.371	3.23311395528345e-12	0	Hoxa3
Lncenc1	1.38213537673485e-16	-4.81317147977182	0.003	0.081	3.34214155448253e-12	0	Lncenc1
Serpina3n	1.38804972249077e-16	-3.46882126828046	0.01	0.093	3.35644303395493e-12	0	Serpina3n
Scn5a	1.39900840026819e-16	0.454476743300569	0.762	0.661	3.38294221268852e-12	0	Scn5a
Sox4	1.40986898158453e-16	-1.46010190537541	0.05	0.157	3.40920418436955e-12	0	Sox4
Mtmr6	1.41867703261143e-16	-0.627201671524847	0.459	0.594	3.43050293255771e-12	0	Mtmr6
Limk1	1.42260581212204e-16	-0.614970258979752	0.182	0.322	3.44000311429231e-12	0	Limk1
Sipa1l2	1.43706636049838e-16	-0.797373544949558	0.356	0.493	3.47497016632114e-12	0	Sipa1l2
Csmd2	1.45186164339711e-16	-3.25205649626569	0.015	0.101	3.51074663989856e-12	0	Csmd2
Acpl2	1.45534284383944e-16	-1.76947459294236	0.235	0.353	3.51916453068815e-12	0	Acpl2
Chpf	1.48196152905678e-16	-0.747885717566496	0.13	0.27	3.5835311734122e-12	0	Chpf
Ak1	1.48967161597042e-16	-1.09107200420857	0.157	0.291	3.60217493457807e-12	0	Ak1
Elk4	1.50181623942921e-16	-0.696322824375631	0.265	0.415	3.63154184856376e-12	0	Elk4
Myt1l	1.54178948949091e-16	0.269831215336501	0.963	0.962	3.72820116453796e-12	0	Myt1l
Tmem100	1.57416233632763e-16	1.06126201860385	0.371	0.247	3.80648194547383e-12	0	Tmem100
Tnrc6c	1.63346708892573e-16	0.38648099890638	0.909	0.906	3.9498867677313e-12	0	Tnrc6c
Cds2	1.63644854990204e-16	-0.511339033356919	0.756	0.831	3.95709623851812e-12	0	Cds2
Vstm2a	1.75768163946498e-16	-2.64266458984165	0.03	0.125	4.25024997239027e-12	0	Vstm2a
Sstr1	1.8022454072705e-16	0.889857417764019	0.259	0.146	4.3580096193208e-12	0	Sstr1
Lrrc4c	1.8184083162912e-16	-0.919627036144761	0.844	0.855	4.39709314962375e-12	0	Lrrc4c
Bri3	1.87389007539013e-16	-0.644364325838294	0.162	0.306	4.53125359130086e-12	0	Bri3
Sepw1	1.94881873866123e-16	-0.72997420039969	0.538	0.652	4.71243859195673e-12	0	Sepw1
Sema4f	1.99574041294629e-16	-0.805857692559558	0.172	0.312	4.82589989254542e-12	0	Sema4f
Rnf165	2.00446309741696e-16	-0.788825093149948	0.348	0.479	4.84699221586395e-12	0	Rnf165
Nme6	2.01967296075573e-16	-0.923654583986491	0.357	0.491	4.88377118640344e-12	0	Nme6
Tmem200a	2.16490431102799e-16	-1.32160223608735	0.448	0.538	5.23495511449679e-12	0	Tmem200a
Gm26995	2.21294709106846e-16	-7.08793343927482	0	0.073	5.35112736091264e-12	0	Gm26995
Cdk5r2	2.38035033267006e-16	-1.43214769609063	0.062	0.173	5.75592513942947e-12	0	Cdk5r2
Laptm4a	2.4747723229908e-16	-0.585910628471013	0.384	0.542	5.98424695422406e-12	0	Laptm4a
Gjd2	2.48914786016493e-16	-3.79845272683768	0.007	0.086	6.01900844066481e-12	0	Gjd2
Zfp395	2.52874834061651e-16	-1.11218306503504	0.097	0.217	6.11476636244479e-12	0	Zfp395
St3gal5	2.59485262650805e-16	-1.9852447170056	0.061	0.167	6.2746131361591e-12	0	St3gal5
Zbtb20	2.60177863174684e-16	0.424173496275255	0.985	0.973	6.29136090942704e-12	0	Zbtb20
Fam221b	2.60875051843885e-16	-1.66715820235667	0.272	0.394	6.30821962863699e-12	0	Fam221b
Kank3	2.61266478196099e-16	-1.35199560603851	0.113	0.236	6.31768470925987e-12	0	Kank3
Prkar1b	2.67016396631496e-16	-0.414390469594518	0.734	0.82	6.4567234869462e-12	0	Prkar1b
Gm20754	2.74286502913494e-16	-1.92942783061202	0.589	0.656	6.6325219269512e-12	0	Gm20754
Creb3l2	2.75099726217796e-16	-0.436694939044932	0.279	0.426	6.65218647967253e-12	0	Creb3l2
Prep	2.77806314676318e-16	-0.835531025015994	0.319	0.457	6.71763449518804e-12	0	Prep
Atp6v1e1	2.93996339597674e-16	-0.598877768258026	0.393	0.532	7.10912548781136e-12	0	Atp6v1e1
Bex2	3.05122626532192e-16	-0.932665628563907	0.362	0.491	7.37817023217493e-12	0	Bex2
Abhd8	3.37500687011495e-16	-1.03658062408929	0.161	0.298	8.16110411262497e-12	0	Abhd8
Nlrp4a	3.43165839411898e-16	1.23834572186663	0.346	0.224	8.29809316281909e-12	0	Nlrp4a
Pcsk1n	3.70345566363143e-16	-0.483676282371868	0.652	0.747	8.95532614022717e-12	0	Pcsk1n
Ttll7	3.74425713299169e-16	-0.458239810775135	0.531	0.667	9.05398817328721e-12	0	Ttll7
Pfdn5	3.84373720736763e-16	-0.475129134244025	0.295	0.454	9.29454094113566e-12	0	Pfdn5
Ppa1	4.01814906630429e-16	-0.61867120903041	0.248	0.394	9.7162862572304e-12	0	Ppa1
Brox	4.06022878525468e-16	-0.600057641478062	0.275	0.42	9.81803922562434e-12	0	Brox
Vamp2	4.08814442088373e-16	-0.684327769582852	0.539	0.645	9.88554202413895e-12	0	Vamp2
Asap2	4.36416792396837e-16	-0.82132464679236	0.554	0.638	1.05529944569479e-11	0	Asap2
Stom	4.38148286418976e-16	-0.611598303964064	0.599	0.709	1.05948637138973e-11	0	Stom
Cpeb2	4.40553756430111e-16	-0.522213914187934	0.469	0.62	1.06530303842365e-11	0	Cpeb2
Cep170b	4.42484472265107e-16	-0.618551638761002	0.369	0.514	1.06997170238425e-11	0	Cep170b
Casr	4.54866865855588e-16	-4.5193915367075	0.044	0.139	1.0999135683254e-11	0	Casr
Acsl5	4.72676285628949e-16	-0.574936589813049	0.332	0.472	1.14297852627936e-11	0	Acsl5
Ptbp3	4.81801832893299e-16	-0.372239671428627	0.788	0.874	1.16504501211929e-11	0	Ptbp3
Cep250	4.88427938959525e-16	-0.670933381472109	0.278	0.431	1.18106759919803e-11	0	Cep250
Sept4	5.00148563825194e-16	-1.37937510952608	0.035	0.132	1.2094092421857e-11	0	Sept4
Dpp6	5.33040697698924e-16	-0.338360112490484	0.991	0.988	1.28894571110577e-11	0	Dpp6
Qk	5.35018474908645e-16	0.901419428923464	0.571	0.446	1.29372817417659e-11	0	Qk
Saraf	5.54530657860481e-16	-1.2064264220303	0.161	0.286	1.34091058377243e-11	0	Saraf
Kctd10	5.84585282301778e-16	-0.70331191592099	0.139	0.277	1.41358567113393e-11	0	Kctd10
Raly	6.05800538893988e-16	1.26170943916919	0.461	0.348	1.46488628309955e-11	0	Raly
Pgpep1	6.06567568025755e-16	-0.641165005141741	0.088	0.207	1.46674103624308e-11	0	Pgpep1
Ugcg	6.49740540912741e-16	-0.665555623718734	0.491	0.62	1.5711376019811e-11	0	Ugcg
Id3	6.54148086539554e-16	-2.25181108949675	0.045	0.145	1.5817954880613e-11	0	Id3
Epb4.1l2	6.66704646605273e-16	1.23147056309849	0.49	0.391	1.61215850595621e-11	0	Epb4.1l2
Neat1	7.23959609311543e-16	0.62358568757225	0.736	0.645	1.75060673127624e-11	0	Neat1
Lamb1	7.61608918892616e-16	-3.1629944340645	0.058	0.159	1.84164652677423e-11	0	Lamb1
Atp6v1f	7.82364989379892e-16	-0.766592095918683	0.199	0.34	1.89183678081952e-11	0	Atp6v1f
Avil	8.02830222019277e-16	-1.96268437079349	0.105	0.218	1.94132375986481e-11	0	Avil
Sptbn1	8.04339477849485e-16	-0.275513706546572	0.961	0.981	1.94497329138784e-11	0	Sptbn1
Nipal2	8.15113928969565e-16	1.24221976524225	0.653	0.569	1.97102699164131e-11	0	Nipal2
Rwdd3	8.3664544542837e-16	-1.63531512867645	0.071	0.18	2.02309235159034e-11	0	Rwdd3
Stmn3	8.42092901724624e-16	-0.405705038658854	0.659	0.782	2.03626484566031e-11	0	Stmn3
Tmcc2	8.47426871116858e-16	-0.575771557958418	0.275	0.427	2.04916291704767e-11	0	Tmcc2
Slc35b4	8.7102029012209e-16	-1.12763108976592	0.147	0.276	2.10621416354423e-11	0	Slc35b4
Snca	8.79028983293631e-16	-0.784253710726075	0.456	0.576	2.12557998450233e-11	0	Snca
Grik4	8.81010097033859e-16	0.336010210822934	0.885	0.795	2.13037051563757e-11	0	Grik4
Prkab2	8.97650102889511e-16	-0.591623768556283	0.244	0.391	2.17060771379713e-11	0	Prkab2
Cyfip2	9.04683918495112e-16	-0.391917857791709	0.695	0.793	2.18761618331303e-11	0	Cyfip2
Entpd2	9.09313193152755e-16	3.1997439575229	0.082	0.026	2.19881023236268e-11	0	Entpd2
Eif1b	9.5229889824933e-16	-0.621723685819827	0.256	0.405	2.30275396585670e-11	0	Eif1b
Map2k6	9.83395009011135e-16	-1.04822117731846	0.153	0.278	2.37794747128982e-11	0	Map2k6
4930503L19Rik	9.84889802707491e-16	-0.787088435308907	0.15	0.285	2.38156203192698e-11	0	4930503L19Rik
Sdc2	1.00517792418289e-15	-1.07473147530769	0.498	0.575	2.43062073846664e-11	0	Sdc2
Rit1	1.04223756875336e-15	-0.664533024093598	0.28	0.425	2.5202346650025e-11	0	Rit1
Enpp2	1.06675173213491e-15	-2.55912715406362	0.055	0.155	2.57951236347544e-11	0	Enpp2
Cdk5r1	1.07399230539087e-15	-1.05765871836631	0.068	0.18	2.59702079366566e-11	0	Cdk5r1
Atp2b2	1.10031919985781e-15	-0.677556255167998	0.491	0.616	2.66068185717617e-11	0	Atp2b2
Fbxo9	1.1021042518414e-15	-0.573300877209815	0.317	0.461	2.6649982913777e-11	0	Fbxo9
Aldoa	1.14138442728628e-15	-0.654015314938383	0.668	0.774	2.75998168362096e-11	0	Aldoa
D030068K23Rik	1.14754990406903e-15	-3.16136430030134	0.009	0.088	2.77489042302933e-11	0	D030068K23Rik
Tstd2	1.16682097625367e-15	-0.347063362542396	0.393	0.532	2.82148980267899e-11	0	Tstd2
Fam57a	1.20794133097721e-15	-0.700763174062696	0.154	0.289	2.92092293243598e-11	0	Fam57a
Ywhaz	1.31826403406021e-15	-0.480727692691136	0.781	0.849	3.187694260761e-11	0	Ywhaz
Sar1a	1.34450148149092e-15	-0.651895810946921	0.251	0.4	3.2511390323932e-11	0	Sar1a
Dynll1	1.38333708805116e-15	-0.537273513880914	0.357	0.511	3.34504741261651e-11	0	Dynll1
Myh14	1.38427592431246e-15	-0.541846077992133	0.555	0.655	3.34731761257996e-11	0	Myh14
Armc9	1.3954317460031e-15	0.610188403298157	0.722	0.653	3.37429350501011e-11	0	Armc9
Slc5a7	1.43312321637025e-15	0.495711719373706	0.681	0.537	3.46543524950491e-11	0	Slc5a7
Ttyh3	1.44123327756247e-15	-0.533990112175104	0.386	0.537	3.48504618847381e-11	0	Ttyh3
Vwa5a	1.46129866145449e-15	-0.54067000751262	0.333	0.483	3.53356629326311e-11	0	Vwa5a
Prcp	1.48016518745454e-15	-0.653884778684015	0.249	0.388	3.57918743978382e-11	0	Prcp
Myh10	1.54064258705013e-15	1.01440375947236	0.41	0.294	3.72542783974593e-11	0	Myh10
Nab1	1.73574189944935e-15	-0.591405969650996	0.434	0.556	4.19719748705848e-11	0	Nab1
4930539N22Rik	1.74776579644184e-15	0.952774324884884	0.52	0.421	4.22627247237602e-11	0	4930539N22Rik
Pebp1	1.77216778154595e-15	-0.515980618548897	0.411	0.562	4.28527891255627e-11	0	Pebp1
Tenm1	1.78317963412942e-15	-1.41580963615421	0.596	0.66	4.31190667328835e-11	0	Tenm1
Rangap1	1.94853001208938e-15	-0.655090052317483	0.435	0.57	4.71174042223334e-11	0	Rangap1
Arxes2	1.98865332301268e-15	-1.17939786381784	0.101	0.219	4.80876260037697e-11	0	Arxes2
Smyd2	2.01438036562132e-15	-0.573624477719929	0.329	0.479	4.87097316210893e-11	0	Smyd2
Cast	2.05165219679117e-15	0.741568248626009	0.759	0.701	4.96110017706073e-11	0	Cast
Mir3470b	2.05839271156698e-15	0.894404671380626	0.558	0.492	4.9773994158401e-11	0	Mir3470b
Sh3pxd2a	2.0651519932049e-15	-0.481294626318879	0.703	0.789	4.99374403476878e-11	0	Sh3pxd2a
Pafah1b2	2.20817308732559e-15	-0.597346435374115	0.344	0.486	5.339583342462e-11	0	Pafah1b2
Fam211a	2.24191009307252e-15	1.24314050762991	0.329	0.214	5.42116279605865e-11	0	Fam211a
Nucks1	2.37995769665603e-15	-0.514755011781802	0.356	0.501	5.75497570628394e-11	0	Nucks1
Sccpdh	2.45968243969136e-15	-0.470042159323096	0.258	0.407	5.94775810741768e-11	0	Sccpdh
Prkaa2	2.47823472527756e-15	-0.501640360583408	0.502	0.62	5.99261938919367e-11	0	Prkaa2
4930447C04Rik	2.51479683541712e-15	-1.87037719505206	0.099	0.211	6.08103022772213e-11	0	4930447C04Rik
Tubb3	2.56890491833439e-15	-2.02200194054411	0.266	0.382	6.21186898302439e-11	0	Tubb3
Slc16a12	2.68056874692676e-15	0.489830766133425	0.354	0.222	6.48188328694361e-11	0	Slc16a12
B3glct	2.70803466599666e-15	-1.35961725778352	0.039	0.136	6.54829862584652e-11	0	B3glct
Atp13a2	2.74079683536364e-15	-0.412535210092333	0.449	0.598	6.62752082759282e-11	0	Atp13a2
Gm16685	2.78707939428186e-15	-3.90300719651739	0.009	0.085	6.73943668331297e-11	0	Gm16685
Ftx	2.8590545946676e-15	0.361235063331452	0.885	0.842	6.91347991536572e-11	0	Ftx
Carns1	2.89501183961596e-15	-1.91590185670954	0.039	0.134	7.00042812937534e-11	0	Carns1
Pcsk6	2.90147692961333e-15	-2.92799822877958	0.161	0.265	7.01606136349798e-11	0	Pcsk6
Rock2	2.9791053510436e-15	-0.30264370105661	0.467	0.612	7.20377464935852e-11	0	Rock2
Stim2	3.02193418897052e-15	0.842675476598432	0.546	0.424	7.30733906234962e-11	0	Stim2
Lix1	3.2135008430222e-15	-0.449836988530599	0.77	0.829	7.77056638851199e-11	0	Lix1
Ampd3	3.24181429719901e-15	1.09732885371169	0.426	0.311	7.83903115205693e-11	0	Ampd3
Gm26778	3.43455173059399e-15	-2.80562345873406	0.02	0.103	8.30508953974933e-11	0	Gm26778
Rab11b	3.61049041795067e-15	-0.63712979438181	0.339	0.471	8.73052687964651e-11	0	Rab11b
Trhde	3.69271130959593e-15	-3.56191539399348	0.45	0.521	8.92934521773393e-11	0	Trhde
Fam89a	3.69561306378083e-15	-1.92093768629048	0.046	0.143	8.93636194952844e-11	0	Fam89a
Clstn1	3.72043190963839e-15	-0.480486931400682	0.634	0.747	8.99637640069658e-11	0	Clstn1
Lrrc55	3.72061266076241e-15	-2.51002285484249	0.009	0.086	8.9968134749896e-11	0	Lrrc55
Fbxw20	3.73898281820992e-15	1.46126586052502	0.082	0.027	9.04123435271340e-11	0	Fbxw20
Sema6a	3.80337548614583e-15	0.625925873274754	0.574	0.44	9.19694226304922e-11	0	Sema6a
Zmat3	4.14796716586102e-15	-0.469646646171088	0.387	0.537	1.00301994037685e-10	0	Zmat3
Ubc	4.33706162224597e-15	-0.766922466825644	0.459	0.615	1.0487448708753e-10	0	Ubc
Hdac11	4.79509263446098e-15	0.648682438127238	0.642	0.529	1.15950134993901e-10	0	Hdac11
Zim1	4.82378377671703e-15	-4.16373133435941	0.032	0.119	1.16643915504795e-10	0	Zim1
Zfp423	4.9852161585265e-15	0.982965501879408	0.501	0.387	1.20547511929329e-10	0	Zfp423
Klhl9	4.99701785293762e-15	-0.836148335031217	0.229	0.364	1.20832888701884e-10	0	Klhl9
Tmsb4x	5.14537334006954e-15	-0.625419648067158	0.532	0.666	1.24420272736222e-10	0	Tmsb4x
Agfg1	5.17333895440197e-15	-0.498261968891324	0.544	0.663	1.25096509256394e-10	0	Agfg1
Slc8a2	5.29847846210158e-15	1.13581619799391	0.291	0.181	1.28122507692078e-10	0	Slc8a2
Shisa4	5.3084064037102e-15	-0.60059198403111	0.242	0.387	1.28362575248116e-10	0	Shisa4
4932416K20Rik	5.38664821054973e-15	1.97674335026615	0.082	0.027	1.30254540379303e-10	0	4932416K20Rik
Ptpn3	5.47886936456706e-15	0.59748690367654	0.728	0.663	1.32484540104596e-10	0	Ptpn3
Fzd5	5.51769684375007e-15	-1.03667924305	0.033	0.127	1.3342342737872e-10	0	Fzd5
Cplx1	5.65187171175624e-15	-0.670727902209829	0.25	0.387	1.36667909861978e-10	0	Cplx1
Hnrnpa0	5.72816494516963e-15	-0.717333089189528	0.136	0.266	1.38512756539147e-10	0	Hnrnpa0
Smim13	5.73252023494259e-15	-0.77516841909087	0.23	0.359	1.38618071801147e-10	0	Smim13
Trnp1	5.76215917203735e-15	-0.883668602317759	0.115	0.236	1.39334770939035e-10	0	Trnp1
Add1	5.76410049436383e-15	-0.340772280301346	0.73	0.834	1.39381714054212e-10	0	Add1
Mitf	5.83677387293049e-15	-0.936897850512564	0.293	0.408	1.41139029021332e-10	0	Mitf
Erp29	5.99096274809639e-15	-0.596812251112833	0.327	0.473	1.44867470211719e-10	0	Erp29
Brinp3	6.05312973734436e-15	-2.85707922761141	0.053	0.149	1.46370730178724e-10	0	Brinp3
Ralgps1	6.05621038171124e-15	0.434450237775567	0.865	0.82	1.4644522324016e-10	0	Ralgps1
BC031181	6.10381391656912e-15	-0.736372017153848	0.257	0.392	1.47596324316558e-10	0	BC031181
Rcan2	6.17473238644889e-15	-0.397660080707326	0.623	0.736	1.49311203836721e-10	0	Rcan2
Txnrd1	6.1872761024478e-15	-0.484678565409764	0.353	0.494	1.4961452343329e-10	0	Txnrd1
Lpgat1	6.21480367340641e-15	-0.431115718791503	0.643	0.764	1.5028016762664e-10	0	Lpgat1
Ckap4	6.33684351244612e-15	-0.925088840090002	0.111	0.23	1.5323121297446e-10	0	Ckap4
St6gal2	6.36208925936644e-15	1.41971964073066	0.242	0.141	1.5384168038074e-10	0	St6gal2
Slc7a3	6.75762672226026e-15	-6.26340599272232	0.009	0.083	1.63406171770975e-10	0	Slc7a3
Pir	7.10625942968388e-15	-1.50727856169294	0.319	0.43	1.71836459269186e-10	0	Pir
Cntfr	7.20024767037143e-15	0.99140505118069	0.421	0.3	1.74109188917252e-10	0	Cntfr
Rragd	7.23449147260571e-15	-0.929495758091339	0.194	0.321	1.74937238299079e-10	0	Rragd
9330185C12Rik	7.43537624270541e-15	2.28488764835029	0.067	0.019	1.7979483292486e-10	0	9330185C12Rik
Gm16638	7.64643973876617e-15	-1.53907283716891	0.055	0.156	1.84898559323105e-10	0	Gm16638
Mvd	7.67849425812946e-15	-1.23254773310816	0.179	0.301	1.85673669655829e-10	0	Mvd
Greb1l	7.98029454905488e-15	-0.879126862734374	0.683	0.737	1.92971502490696e-10	0	Greb1l
Hspa13	7.99446449875711e-15	-1.06373320144213	0.13	0.25	1.93314146044446e-10	0	Hspa13
Aldh1a3	8.09574712069033e-15	-3.10861539176284	0.056	0.151	1.95763261125413e-10	0	Aldh1a3
Col27a1	8.18249952096911e-15	-1.31418681011929	0.447	0.541	1.97861020916554e-10	0	Col27a1
Elovl6	8.20160822038935e-15	-0.393271326935896	0.677	0.79	1.98323088377235e-10	0	Elovl6
Purb	8.25486723348977e-15	-0.428726212857126	0.266	0.425	1.99610944573016e-10	0	Purb
Ssr3	8.39367458188458e-15	-0.775155562533814	0.27	0.408	2.02967445064551e-10	0	Ssr3
Eef2	8.40992959373281e-15	-0.567055109824193	0.718	0.812	2.03360507506053e-10	0	Eef2
Gnb1	8.42498137280218e-15	-0.313183347757777	0.851	0.929	2.03724474575729e-10	0	Gnb1
Mdh1	8.58877996126018e-15	-0.537315213416142	0.355	0.5	2.07685288243232e-10	0	Mdh1
Ociad2	8.73545241895131e-15	-0.57564255305395	0.28	0.431	2.11231974942662e-10	0	Ociad2
Ssr1	8.83755000565564e-15	-0.498390352706237	0.323	0.475	2.13700796686759e-10	0	Ssr1
March2	9.039279434035e-15	-0.511986060445399	0.368	0.508	2.185788159944e-10	0	March2
Sdf4	9.15858219499011e-15	-0.462630652598332	0.388	0.547	2.21463676057056e-10	0	Sdf4
Ap2m1	9.5099097786904e-15	-0.676500067589759	0.416	0.542	2.29959128358513e-10	0	Ap2m1
Pqlc3	9.64383369005303e-15	-2.38300343486684	0.032	0.12	2.33197542459172e-10	0	Pqlc3
Frmd3	1.01736562878604e-14	-0.629461127827127	0.606	0.689	2.46009182696752e-10	0	Frmd3
Ppap2c	1.02310176289984e-14	-0.807330276718889	0.107	0.227	2.4739623728681e-10	0	Ppap2c
Tmie	1.04357014462619e-14	-1.74569395380299	0.074	0.177	2.52345696672059e-10	0	Tmie
Pnpla3	1.05336768202632e-14	-1.02579448847691	0.218	0.346	2.54714839190783e-10	0	Pnpla3
Dapk1	1.06572624316006e-14	-1.50265408438306	0.48	0.567	2.57703262858533e-10	0	Dapk1
Ralgds	1.06572780664077e-14	-0.462745424445037	0.381	0.529	2.57703640923805e-10	0	Ralgds
Chd7	1.0914050127607e-14	0.425439368527869	0.781	0.67	2.63912646135665e-10	0	Chd7
Selk	1.09582048964899e-14	-0.543911738373636	0.268	0.408	2.64980352602023e-10	0	Selk
Akt1	1.11955445673354e-14	-0.54809704774814	0.235	0.378	2.70719463182737e-10	0	Akt1
Olfr78	1.13714526340751e-14	-5.78843491903629	0.023	0.104	2.74973096144569e-10	0	Olfr78
Tomm20	1.14161073913499e-14	-0.459669336222755	0.35	0.502	2.76052892830231e-10	0	Tomm20
Sqstm1	1.20999897380881e-14	-0.690090107725639	0.494	0.633	2.92589851856709e-10	0	Sqstm1
Usp12	1.21210145928972e-14	0.594720162817083	0.729	0.679	2.93098253870847e-10	0	Usp12
Arhgef4	1.23090797946611e-14	-1.20511186953453	0.107	0.22	2.97645858514699e-10	0	Arhgef4
Madd	1.23308956686247e-14	-0.380083672596682	0.448	0.599	2.98173388163013e-10	0	Madd
Deptor	1.24839889813396e-14	-0.985181360284265	0.346	0.458	3.01875337557772e-10	0	Deptor
Mien1	1.27274296601836e-14	-0.733488704027132	0.116	0.237	3.077619766129e-10	0	Mien1
Spats2	1.27431258492825e-14	0.722514002390698	0.591	0.487	3.081415261615e-10	0	Spats2
Gstm1	1.27578139291253e-14	-0.775992981000745	0.146	0.273	3.08496698620178e-10	0	Gstm1
Plcl1	1.28076375962147e-14	-1.41593564682997	0.715	0.765	3.09701484714067e-10	0	Plcl1
Sema3a	1.28364684292512e-14	-2.35228208076033	0.253	0.353	3.10398643087723e-10	0	Sema3a
Rpl14	1.2893924229886e-14	-0.501916289209453	0.478	0.613	3.11787981802874e-10	0	Rpl14
Kcnh7	1.29930756493093e-14	-1.85592726634331	0.57	0.623	3.14185562275949e-10	0	Kcnh7
Adcy2	1.31024920971015e-14	-1.48479764947315	0.55	0.59	3.16831361400012e-10	0	Adcy2
Emc7	1.36188260772398e-14	-0.713555787821489	0.273	0.403	3.29316833373735e-10	0	Emc7
Tspan6	1.40063736932302e-14	-1.59457828162273	0.075	0.177	3.38688122275998e-10	0	Tspan6
Mlf2	1.40770833606229e-14	-0.48645517245381	0.396	0.54	3.40397952743223e-10	0	Mlf2
Mgat1	1.43323613450216e-14	-0.592998031615741	0.206	0.35	3.46570829683967e-10	0	Mgat1
Zbtb4	1.46581278499211e-14	-0.45841789671514	0.441	0.588	3.54448189538942e-10	0	Zbtb4
Adcyap1	1.52971656230163e-14	-6.07054091292509	0.001	0.067	3.69900761930158e-10	0	Adcyap1
Sardh	1.53497972782949e-14	2.76149790947492	0.116	0.05	3.71173447986449e-10	0	Sardh
Krt222	1.54516870039097e-14	-0.856376756237966	0.175	0.305	3.73637243441541e-10	0	Krt222
Atp6v1a	1.550350603003e-14	-0.523433007123686	0.553	0.668	3.74890279312156e-10	0	Atp6v1a
Nrep	1.55038000265497e-14	0.858958600576939	0.591	0.487	3.74897388441999e-10	0	Nrep
Elmo2	1.55595668823089e-14	-0.467568736624939	0.301	0.438	3.76245886781112e-10	0	Elmo2
Chchd10	1.60737380913719e-14	-0.64327501136314	0.203	0.332	3.88679060787464e-10	0	Chchd10
Iqsec2	1.64018618512513e-14	-0.442071678984656	0.386	0.535	3.96613421425109e-10	0	Iqsec2
Impdh1	1.64652155302523e-14	-0.500314527437393	0.343	0.487	3.98145376737032e-10	0	Impdh1
Igsf3	1.66640641740935e-14	0.655417005173417	0.592	0.473	4.02953735793754e-10	0	Igsf3
Creg2	1.68120046195146e-14	-0.870625345632813	0.164	0.287	4.06531083704483e-10	0	Creg2
Steap2	1.69895325483359e-14	-1.3884787619096	0.2	0.311	4.1082388655131e-10	0	Steap2
Slc2a13	1.82942726851048e-14	0.285760089421641	0.865	0.797	4.4237380779852e-10	0	Slc2a13
Casp1	1.83839802456788e-14	1.58725063388044	0.174	0.09	4.44543026320759e-10	0	Casp1
Ackr1	1.9164122526356e-14	-1.56658979557287	0.035	0.125	4.63407646809814e-10	0	Ackr1
Mal2	1.95593416389034e-14	-1.05155926150789	0.149	0.264	4.72964440170323e-10	0	Mal2
Nagk	1.96412715147809e-14	-0.437794175456345	0.395	0.557	4.74945586498917e-10	0	Nagk
Hibch	2.02836032563002e-14	-0.444075488094779	0.373	0.504	4.90477810340595e-10	0	Hibch
Fbxw22	2.0531710316346e-14	1.9170183572779	0.313	0.208	4.96477287159562e-10	0	Fbxw22
Usp46	2.12526537402909e-14	-0.800533481949872	0.309	0.43	5.13910420093973e-10	0	Usp46
P4ha3	2.12588157094632e-14	1.27773734136976	0.257	0.155	5.14059422670529e-10	0	P4ha3
Kcnq4	2.31872459176592e-14	-0.88700216438803	0.316	0.434	5.60690793534917e-10	0	Kcnq4
Sept11	2.32522497814768e-14	-0.42853571424159	0.388	0.531	5.62262651965891e-10	0	Sept11
Lipa	2.451160495084e-14	-0.65249482340013	0.183	0.306	5.92715119316262e-10	0	Lipa
Prkag2	2.45234641590388e-14	-0.615837187990131	0.607	0.693	5.93001886829718e-10	0	Prkag2
Atxn7l3	2.51409905086381e-14	-0.937318741139783	0.153	0.276	6.07934291489377e-10	0	Atxn7l3
Uqcrh	2.57933618916364e-14	-0.427428276481379	0.478	0.605	6.2370928390166e-10	0	Uqcrh
Rhoc	2.66451267794372e-14	-0.617964300685801	0.16	0.291	6.44305810653571e-10	0	Rhoc
Vmn2r26	2.687104035806e-14	0.845609129522093	0.339	0.23	6.4976862689825e-10	0	Vmn2r26
AI413582	2.70067695270719e-14	-0.748112735721658	0.191	0.324	6.53050693934125e-10	0	AI413582
Iqsec1	2.73478383145803e-14	-0.519517815231699	0.435	0.565	6.61298078284865e-10	0	Iqsec1
Crip2	2.74794199377654e-14	-0.489738559896204	0.49	0.632	6.64479853515105e-10	0	Crip2
Spint1	2.82032945710589e-14	-0.565556021736139	0.1	0.221	6.81983866022775e-10	0	Spint1
Nlrc3	2.88297498517013e-14	-1.1630761785816	0.115	0.228	6.97132181163989e-10	0	Nlrc3
Aldoc	2.93373425717575e-14	-1.01927867045151	0.104	0.22	7.09406280727669e-10	0	Aldoc
Sms	2.98205585502332e-14	-0.585928782619002	0.306	0.443	7.21090926303189e-10	0	Sms
Cntnap2	3.0061282555362e-14	-0.526372205275777	0.993	0.987	7.26911873471209e-10	0	Cntnap2
Calcrl	3.38350833558643e-14	0.412109550147845	0.668	0.539	8.18166150628154e-10	0	Calcrl
Dlx2	3.55515917026913e-14	1.61676071309311	0.119	0.051	8.59673038962778e-10	0	Dlx2
1810058I24Rik	3.60799698414816e-14	-0.931084988302822	0.129	0.246	8.72449750736867e-10	0	1810058I24Rik
Fam107b	3.61015709608272e-14	-1.28807464427961	0.212	0.33	8.72972087403763e-10	0	Fam107b
Snx21	3.64520234357559e-14	-0.483188346704339	0.348	0.499	8.81446378700012e-10	0	Snx21
Tpst1	3.74589044209437e-14	-0.567198294921362	0.274	0.403	9.05793767802839e-10	0	Tpst1
Cyp2j9	3.77636334247841e-14	1.76975967850448	0.174	0.091	9.13162419844703e-10	0	Cyp2j9
Paqr4	3.86704744316078e-14	-0.77304254035907	0.099	0.214	9.35090742230709e-10	0	Paqr4
Mrgpre	4.13983474598847e-14	-1.69625960472852	0.047	0.139	1.00105343992747e-09	0	Mrgpre
5830473C10Rik	4.14063020591561e-14	1.90286128875528	0.096	0.037	1.00124579009245e-09	0	5830473C10Rik
Focad	4.15785481390579e-14	-0.533398427923322	0.597	0.678	1.00541087255056e-09	0	Focad
Atraid	4.29333469891628e-14	-0.499259777166149	0.227	0.365	1.03817126354495e-09	0	Atraid
Ina	4.3161166104378e-14	-0.432945699536722	0.303	0.451	1.04368015756997e-09	0	Ina
Pard6g	4.35988357863686e-14	-1.39866330396508	0.18	0.294	1.05426344815018e-09	0	Pard6g
Gm6277	4.47989063407574e-14	-1.33069430479759	0.067	0.166	1.08328235422586e-09	0	Gm6277
Ormdl3	4.6550409225421e-14	-1.0853851879004	0.084	0.192	1.1256354454799e-09	0	Ormdl3
Spryd3	4.75759287375481e-14	-0.695442720800547	0.295	0.429	1.15043353280265e-09	0	Spryd3
Neto1	4.97464877915313e-14	-3.72126709832737	0.082	0.178	1.20291982128702e-09	0	Neto1
Apba2	5.23578455057456e-14	-0.333617146546914	0.669	0.776	1.26606506217444e-09	0	Apba2
Hspb1	5.61838232787102e-14	-1.83581032474776	0.061	0.157	1.35858103070249e-09	0	Hspb1
Phyh	5.85951504383656e-14	-0.593575167438073	0.252	0.392	1.41688933275012e-09	0	Phyh
Atp9a	6.21811655568114e-14	-0.396204079583137	0.805	0.883	1.50360276432926e-09	0	Atp9a
Gm30613	6.28501454108048e-14	-4.03166436530322	0.012	0.083	1.51977936617867e-09	0	Gm30613
Hsph1	6.36461115895425e-14	-0.467909202004465	0.399	0.543	1.53902662434673e-09	0	Hsph1
Cpeb4	6.67416461229611e-14	-0.406603749342564	0.77	0.845	1.61387974489932e-09	0	Cpeb4
Dusp15	6.70788322310508e-14	-1.62177239080129	0.091	0.196	1.62203324217904e-09	0	Dusp15
Fuca2	6.76285208613673e-14	-0.713507322662543	0.174	0.297	1.63532526294872e-09	0	Fuca2
Plekhm2	6.89827995672367e-14	-0.412272967305803	0.456	0.6	1.66807307633535e-09	0	Plekhm2
A230070E04Rik	7.17221181117221e-14	-1.48940905955553	0.028	0.11	1.73431253805955e-09	0	A230070E04Rik
Pcdh10	7.31360703505349e-14	-3.35168276904138	0.06	0.152	1.76850331714628e-09	0	Pcdh10
Mtm1	7.43861661674019e-14	-0.616428536035507	0.445	0.55	1.79873188409395e-09	0	Mtm1
Cadm1	7.55758114074975e-14	-0.341818465770157	0.98	0.949	1.8274986956447e-09	0	Cadm1
Itga3	7.59340335692608e-14	-0.622081366332621	0.357	0.477	1.8361608657383e-09	0	Itga3
Capza2	7.75602563267092e-14	-0.458293174307586	0.438	0.574	1.87548455823616e-09	0	Capza2
Gramd1b	7.85763583377969e-14	-0.58855926099881	0.813	0.88	1.90005492096627e-09	0	Gramd1b
Vegfa	8.04884799489026e-14	-0.833181489425669	0.105	0.218	1.94629193364441e-09	0	Vegfa
Pdyn	8.18296889693889e-14	-5.81862109809385	0.002	0.066	1.97872370896879e-09	0	Pdyn
Tmem179	8.22158911935357e-14	-0.610367090418142	0.412	0.55	1.98806246495089e-09	0	Tmem179
Nr4a3	8.23309310434482e-14	0.924305695506737	0.165	0.083	1.99084424356162e-09	0	Nr4a3
Dstyk	8.44095892793615e-14	-0.390772889295248	0.408	0.551	2.04110827836424e-09	0	Dstyk
Bche	8.50127980156433e-14	-2.04361755502868	0.158	0.264	2.05569446881627e-09	0	Bche
Htr3b	8.50984711804234e-14	-1.19876918441555	0.183	0.296	2.05776613161382e-09	0	Htr3b
Smurf1	8.72963368680924e-14	-0.355660610696142	0.455	0.603	2.11091272180734e-09	0	Smurf1
Rac1	8.74050614784941e-14	-0.495089400574226	0.535	0.644	2.11354179161147e-09	0	Rac1
Aldh9a1	8.77240550504434e-14	-0.833356680692098	0.147	0.266	2.12125537517477e-09	0	Aldh9a1
Mapkbp1	8.88817187642368e-14	-0.466304483064758	0.363	0.496	2.14924884143801e-09	0	Mapkbp1
Bglap3	9.00625025906243e-14	-1.67176954182797	0.009	0.079	2.17780137514389e-09	0	Bglap3
Dnaja1	9.37807673634667e-14	-0.686918054719588	0.571	0.672	2.26771273561599e-09	0	Dnaja1
Adk	9.5502293935132e-14	-0.369543138647766	0.632	0.72	2.30934096964543e-09	0	Adk
Nceh1	9.663177965275e-14	-0.559186228508529	0.237	0.368	2.33665306378315e-09	0	Nceh1
Alg2	1.00941171201198e-13	-0.792835112670517	0.189	0.318	2.44085846081616e-09	0	Alg2
Gna13	1.01073981076011e-13	-0.386897337160069	0.359	0.522	2.44406993639901e-09	0	Gna13
Sec62	1.01328308296476e-13	-0.401363586585507	0.497	0.626	2.45021982291709e-09	0	Sec62
Mamld1	1.01750859224161e-13	-1.4759529321903	0.212	0.322	2.46043752689943e-09	0	Mamld1
Zbtb7a	1.02050336728761e-13	-0.445300569718247	0.363	0.508	2.46767919243817e-09	0	Zbtb7a
Ttc22	1.02436151200808e-13	1.61185222334121	0.131	0.06	2.47700857218674e-09	0	Ttc22
Ghitm	1.02899968948083e-13	-0.727475951947923	0.471	0.577	2.48822414913359e-09	0	Ghitm
Lamtor2	1.03938944287515e-13	-0.742573054830341	0.16	0.282	2.5133476118164e-09	0	Lamtor2
Vps35	1.0405947304661e-13	-0.588702206234461	0.488	0.597	2.51626211774009e-09	0	Vps35
Rtkn	1.05023234561796e-13	-0.514073869780348	0.141	0.263	2.53956683493879e-09	0	Rtkn
Trim25	1.0634277455322e-13	-0.411254551225864	0.372	0.522	2.57147463147142e-09	0	Trim25
Osbpl10	1.06493619235112e-13	-0.587804742406424	0.538	0.632	2.57512220672424e-09	0	Osbpl10
Kctd2	1.1084852706145e-13	-0.635111261829291	0.134	0.256	2.68042823287293e-09	0	Kctd2
Gm26649	1.14195707298357e-13	-2.04454581067031	0.028	0.109	2.76136639818158e-09	0	Gm26649
3830406C13Rik	1.15313229769765e-13	-0.532654843123969	0.212	0.345	2.7883892090627e-09	0	3830406C13Rik
Scoc	1.17633390441383e-13	-0.61184469359079	0.465	0.581	2.84449301426308e-09	0	Scoc
4930527B05Rik	1.24458779374641e-13	-6.34388148206737	0	0.06	3.00953774405819e-09	0	4930527B05Rik
Mtpn	1.25008903481397e-13	-0.540601194272312	0.424	0.544	3.02284029508365e-09	0	Mtpn
Mtus2	1.26145536090055e-13	0.997290348120373	0.679	0.612	3.05032520819362e-09	0	Mtus2
Nrip1	1.27635563269622e-13	-0.584283206299835	0.545	0.665	3.08635555542274e-09	0	Nrip1
Hspa4l	1.27898224707746e-13	-0.453294801198306	0.45	0.586	3.09270697165801e-09	0	Hspa4l
Amfr	1.2982693826009e-13	-0.362386246603076	0.52	0.655	3.13934519406723e-09	0	Amfr
Rnf217	1.29831081338175e-13	0.485455929916992	0.888	0.871	3.13944537783842e-09	0	Rnf217
Snd1	1.29995253909739e-13	0.45341461336383	0.826	0.818	3.1434152347914e-09	0	Snd1
Rgs9	1.33742110160751e-13	-0.3569799452771	0.569	0.707	3.23401796579712e-09	0	Rgs9
Tsen34	1.35102617499841e-13	-0.707389157144409	0.183	0.311	3.26691639376365e-09	0	Tsen34
Atp11c	1.39135707982555e-13	-0.61384028735803	0.638	0.709	3.36444055472615e-09	0	Atp11c
Eif4g2	1.39331816685621e-13	-0.497214241799494	0.553	0.674	3.36918265927499e-09	0	Eif4g2
Efcc1	1.41321052523632e-13	-5.60209029721456	0.037	0.118	3.41728437107395e-09	0	Efcc1
Zfp941	1.42504520516762e-13	-0.709500182555191	0.121	0.238	3.44590181061582e-09	0	Zfp941
Fth1	1.54115252750832e-13	-0.367667090490227	0.753	0.84	3.72666092676787e-09	0	Fth1
Ly6c1	1.56349778647181e-13	2.31760343001271	0.098	0.039	3.78069399746748e-09	0	Ly6c1
Cib2	1.64693590817891e-13	-2.06681609357031	0.038	0.123	3.98245571956743e-09	0	Cib2
Ppia	1.65315629367377e-13	-0.694305038771092	0.569	0.664	3.99749723373254e-09	0	Ppia
Myl1	1.6692135727255e-13	-1.96256739926992	0.157	0.267	4.03632534020754e-09	0	Myl1
Sergef	1.69302066233517e-13	-0.512600389694823	0.566	0.669	4.09389326359268e-09	0	Sergef
Nln	1.6991995795776e-13	-0.609707154358424	0.333	0.466	4.10883450337658e-09	0	Nln
Ap1s1	1.81962231503847e-13	-0.561078742961291	0.232	0.365	4.40002871999452e-09	0	Ap1s1
Lrba	1.86025017607446e-13	0.340051504850608	0.93	0.922	4.49827095076566e-09	0	Lrba
Spop	1.86033558395321e-13	-0.358138297618825	0.773	0.864	4.49847747555725e-09	0	Spop
Mllt4	1.86075248013711e-13	-0.358163098835243	0.785	0.845	4.49948557221955e-09	0	Mllt4
Smad1	1.93218102470244e-13	-0.415864444055778	0.529	0.656	4.67220693583298e-09	0	Smad1
Rab3a	1.98483820227334e-13	-0.821186152995973	0.287	0.41	4.79953725691717e-09	0	Rab3a
Faim2	2.01337204276439e-13	-0.670315997877905	0.46	0.573	4.86853493660857e-09	0	Faim2
Dnm3	2.03081938960597e-13	0.312536260527439	0.934	0.939	4.91072436600619e-09	0	Dnm3
Dner	2.05056118302609e-13	0.294653166354462	0.91	0.881	4.95846199667540e-09	0	Dner
Irf2bpl	2.09342289104688e-13	-0.71563848786938	0.175	0.298	5.06210589284046e-09	0	Irf2bpl
Keap1	2.13276213557327e-13	-0.692092424404536	0.211	0.335	5.15723212002972e-09	0	Keap1
Myo16	2.14228830256035e-13	-2.69760673906426	0.441	0.501	5.18026734442118e-09	0	Myo16
Abcb1a	2.21444028521802e-13	-0.54468417750279	0.335	0.466	5.35473805368569e-09	0	Abcb1a
Dnajc15	2.2154552997798e-13	1.12805944202307	0.425	0.317	5.35719246039753e-09	0	Dnajc15
Fem1b	2.23835657719127e-13	-0.634811309150238	0.4	0.517	5.41257003930621e-09	0	Fem1b
Ksr1	2.38183254709825e-13	-0.530610881998817	0.358	0.487	5.75950928213829e-09	0	Ksr1
Clip3	2.38277903105754e-13	-0.44567196345924	0.41	0.549	5.76179797500023e-09	0	Clip3
Lin7c	2.39600540160371e-13	-0.425546490378178	0.247	0.387	5.79378066161793e-09	0	Lin7c
Tsn	2.45109899490282e-13	-0.580542477502494	0.333	0.462	5.9270024795745e-09	0	Tsn
Sparc	2.45757752671507e-13	0.957861174339239	0.388	0.277	5.94266821734972e-09	0	Sparc
Mpp2	2.4692728979e-13	-0.718441073917925	0.189	0.312	5.97094879441199e-09	0	Mpp2
Rac3	2.53976874213875e-13	-1.00319346776281	0.113	0.223	6.14141479536572e-09	0	Rac3
Rasl10b	2.58987662261339e-13	-1.07188332614408	0.094	0.2	6.26258066114145e-09	0	Rasl10b
Coro1c	2.67892551127841e-13	-0.338697134938269	0.611	0.736	6.47790977882232e-09	0	Coro1c
Gm20854	2.69113214099717e-13	0.675791039429076	0.531	0.443	6.50742663014526e-09	0	Gm20854
Cox6a1	2.73573961698142e-13	-0.394185169978245	0.459	0.581	6.61529196782276e-09	0	Cox6a1
Crabp1	2.80368210478599e-13	-4.00632535326173	0.016	0.087	6.77958369758301e-09	0	Crabp1
Flot1	2.81835293435572e-13	-0.524035708664898	0.449	0.567	6.81505923056558e-09	0	Flot1
Kcnk9	2.86001120807384e-13	-5.95429240184252	0.013	0.081	6.91579310224335e-09	0	Kcnk9
Cysltr2	2.93806138577311e-13	-3.51027010345503	0.033	0.113	7.10452623693796e-09	0	Cysltr2
Cdc37	2.94351559240275e-13	-0.610954504820626	0.274	0.41	7.11771505398909e-09	0	Cdc37
Epb41l3	2.94971538422369e-13	-0.875906975361229	0.23	0.35	7.13270677059131e-09	0	Epb41l3
Pfdn2	2.98748558607157e-13	-0.908152389350158	0.214	0.338	7.22403889567966e-09	0	Pfdn2
Fam212b	3.03707842118606e-13	1.91146214934789	0.084	0.031	7.34395933027002e-09	0	Fam212b
Heg1	3.0893196916903e-13	2.27919152505968	0.176	0.095	7.47028394647632e-09	0	Heg1
Blcap	3.09255727916658e-13	-0.626219472440412	0.252	0.38	7.4781127567527e-09	0	Blcap
Sfr1	3.11250832068246e-13	-0.929599870935323	0.147	0.265	7.52635637024226e-09	0	Sfr1
Tubb4b	3.11624872379329e-13	-0.708023142694261	0.45	0.572	7.53540103900456e-09	0	Tubb4b
Rabgap1l	3.28131880605536e-13	-0.304732731821159	0.853	0.906	7.93455700492247e-09	0	Rabgap1l
Scpep1	3.30720855256622e-13	-0.674092394435823	0.377	0.501	7.99716100096038e-09	0	Scpep1
Etv5	3.49887601315513e-13	0.701054763200269	0.499	0.378	8.46063208741043e-09	0	Etv5
Ddx3x	3.50384149010472e-13	-0.328250971382932	0.356	0.511	8.47263910722223e-09	0	Ddx3x
Ndufa11	3.51674310717906e-13	-0.528710287951605	0.171	0.296	8.50383650746969e-09	0	Ndufa11
Cacnb3	3.59591763420958e-13	-0.452381109989516	0.27	0.403	8.6952884312822e-09	0	Cacnb3
Rabac1	3.74978328676474e-13	-0.621786715436249	0.366	0.488	9.06735096572581e-09	0	Rabac1
Adamtsl2	3.75032195641367e-13	2.0684766557552	0.108	0.047	9.0686535228039e-09	0	Adamtsl2
A830019P07Rik	3.89453979722886e-13	1.58296116442691	0.105	0.044	9.4173866836791e-09	0	A830019P07Rik
Atp6ap1	3.96318779987484e-13	-0.364309507056562	0.394	0.548	9.58338441887734e-09	0	Atp6ap1
Kirrel3	4.06417065179288e-13	-1.63775067746033	0.563	0.622	9.82757105310037e-09	0	Kirrel3
Ptger3	4.06811076268876e-13	-2.09060135276009	0.142	0.243	9.83709863525768e-09	0	Ptger3
Tmem159	4.07220866738869e-13	-0.722167291350512	0.103	0.209	9.8470077786126e-09	0	Tmem159
Scg2	4.10781461786509e-13	0.829724968523773	0.764	0.711	9.93310652745957e-09	0	Scg2
Asb1	4.2040031807789e-13	-0.88787915454397	0.132	0.243	1.01657000914415e-08	0	Asb1
Klhl2	4.26929970299053e-13	-0.410464129003872	0.253	0.395	1.03235936118014e-08	0	Klhl2
Nedd8	4.30312067480665e-13	-0.590845021794669	0.297	0.431	1.040537610375e-08	0	Nedd8
Gm16833	4.31341231332122e-13	-1.66681901274901	0.16	0.262	1.0430262314842e-08	0	Gm16833
Gpr149	4.33295064463444e-13	-4.95117707438368	0.192	0.295	1.04775079537905e-08	0	Gpr149
Fto	4.34012864550226e-13	0.439718489254875	0.863	0.852	1.0494865077689e-08	0	Fto
Prdx2	4.35307287386711e-13	-0.598198695416068	0.334	0.46	1.05261655162981e-08	0	Prdx2
Apc2	4.36702038019201e-13	-0.412360955917508	0.357	0.495	1.05598919813423e-08	0	Apc2
Chd9	4.7338987309079e-13	0.31540994451534	0.965	0.958	1.14470405212084e-08	0	Chd9
Ttc9b	4.83626486734903e-13	-1.87216491988458	0.024	0.101	1.16945720757367e-08	0	Ttc9b
Ap2s1	4.95114651906642e-13	-0.367978893192453	0.217	0.353	1.19723673977545e-08	0	Ap2s1
Acox1	4.99873152381575e-13	-0.454036981905143	0.45	0.587	1.20874326977389e-08	0	Acox1
Rfxap	5.00581194184419e-13	-1.53450109651491	0.032	0.113	1.21045538565734e-08	0	Rfxap
Dlgap1	5.09148940018664e-13	-0.641500859961834	0.894	0.932	1.23117305185913e-08	0	Dlgap1
Coa5	5.30916400774382e-13	-0.639958748485189	0.168	0.292	1.28380894871253e-08	0	Coa5
Pkm	5.3178903647844e-13	-0.532667960604427	0.623	0.731	1.28591906910852e-08	0	Pkm
Vwf	5.63025121001993e-13	-3.60557273002714	0.127	0.223	1.36145104509492e-08	0	Vwf
Pithd1	5.6601920656271e-13	-0.863624941859938	0.218	0.328	1.36869104338929e-08	0	Pithd1
Rras	5.896581554985e-13	-1.80605195125865	0.022	0.097	1.42585238581092e-08	0	Rras
Me1	5.90891442991965e-13	-0.354728906188257	0.573	0.7	1.42883459829887e-08	0	Me1
Slc25a25	5.92065977857163e-13	-0.45626467932432	0.187	0.312	1.4316747410564e-08	0	Slc25a25
Prtg	5.97141960182784e-13	-1.48025868312844	0.205	0.311	1.44394897391799e-08	0	Prtg
Ndn	6.11164294242001e-13	-0.608617367821732	0.328	0.46	1.47785637990658e-08	0	Ndn
Slc12a4	6.12158830098188e-13	1.41291994960186	0.159	0.082	1.48026126706043e-08	0	Slc12a4
Atp6v1h	6.33269668053903e-13	0.650189115417353	0.728	0.672	1.53130938432114e-08	0	Atp6v1h
Fam65b	6.34350801569168e-13	-3.13312993642201	0.197	0.292	1.53392367327441e-08	0	Fam65b
Gap43	6.4342821382059e-13	-0.670902389008602	0.706	0.759	1.55587376383957e-08	0	Gap43
Grin3a	6.55531850707952e-13	-3.00599616795707	0.335	0.429	1.5851415681969e-08	0	Grin3a
C77370	6.65727261161139e-13	1.76019297569182	0.444	0.346	1.60979509021375e-08	0	C77370
Got1	6.66491084707271e-13	-0.690009389216752	0.241	0.363	1.61164209193065e-08	0	Got1
Calm2	6.82971167491339e-13	-0.42021603049185	0.724	0.815	1.65149258011081e-08	0	Calm2
Vdac2	6.88137993537174e-13	-0.384507345663891	0.399	0.536	1.66398648217224e-08	0	Vdac2
Plpp3	6.90827295545769e-13	-2.69487973751763	0.015	0.084	1.67048948335922e-08	0	Plpp3
Vsir	7.1294279264175e-13	3.09683304559043	0.037	0.007	1.72396696688702e-08	0	Vsir
Hsdl1	7.18375800908943e-13	-0.61417128731486	0.224	0.352	1.73710452417791e-08	0	Hsdl1
Abhd11	7.23725809825532e-13	-0.56411825821657	0.107	0.219	1.75004138073912e-08	0	Abhd11
Cstf2t	7.25181798801623e-13	-0.788150142993056	0.081	0.18	1.75356210768221e-08	0	Cstf2t
Luc7l2	7.29025147502731e-13	0.29851121990917	0.959	0.958	1.76285570917635e-08	0	Luc7l2
Ngf	7.30947748418123e-13	-5.38681949288281	0.038	0.117	1.76750475044986e-08	0	Ngf
Tuba4a	7.39487944241135e-13	-0.914095231810059	0.147	0.261	1.78815579796949e-08	0	Tuba4a
Zdhhc17	7.60384382436917e-13	-0.270552802298018	0.615	0.741	1.83868547517071e-08	0	Zdhhc17
Pcyox1	7.62352400268085e-13	-0.557065920141332	0.256	0.384	1.84344433908826e-08	0	Pcyox1
Sh3bgrl	7.86069404610027e-13	-0.472798772231952	0.344	0.491	1.90079442728751e-08	0	Sh3bgrl
Oaz1	7.94927178282666e-13	-0.452989926118001	0.571	0.677	1.92221340980532e-08	0	Oaz1
Gm26604	8.06618478450265e-13	2.57470653327631	0.047	0.012	1.95048414274059e-08	0	Gm26604
Pcmt1	8.35282802916418e-13	-0.271795541428564	0.562	0.684	2.01979734573219e-08	0	Pcmt1
Tbc1d8	8.38468121556318e-13	-0.386789996534729	0.637	0.738	2.02749976473533e-08	0	Tbc1d8
Fabp5	8.42133559276703e-13	-0.3925007465088	0.169	0.292	2.036363159687e-08	0	Fabp5
Vmn2r29	8.84745533930798e-13	0.838960241377734	0.565	0.48	2.13940317559806e-08	0	Vmn2r29
Lhfpl2	8.95040643424416e-13	-2.30966071616218	0.12	0.218	2.16429777986458e-08	0	Lhfpl2
Timp4	9.02090760731966e-13	1.10949280956428	0.281	0.182	2.18134566852597e-08	0	Timp4
Chga	9.19706619571705e-13	-0.649914587549657	0.423	0.552	2.22394257678634e-08	0	Chga
Ckb	9.2752598043013e-13	-0.427814355965296	0.455	0.59	2.2428505732781e-08	0	Ckb
L3mbtl4	9.33049283445803e-13	-2.91823855452988	0.543	0.579	2.2562064723003e-08	0	L3mbtl4
Txndc15	9.61097710940233e-13	-0.553786275087747	0.258	0.39	2.32403037482458e-08	0	Txndc15
Extl3	9.61773137148658e-13	-0.363507836951542	0.24	0.365	2.32566362293917e-08	0	Extl3
Glrx5	9.70217716752572e-13	-0.925519195973519	0.091	0.194	2.3460834608794e-08	0	Glrx5
Lonrf1	9.70605747959804e-13	-1.17638095410806	0.151	0.257	2.3470217591416e-08	0	Lonrf1
Sgcd	9.77459441806219e-13	-0.64577927768654	0.878	0.881	2.36359467623162e-08	0	Sgcd
Vcl	1.03611021462328e-12	-0.431349209683249	0.488	0.595	2.50541810998054e-08	0	Vcl
Eif4g3	1.03923557543909e-12	0.366365720520238	0.907	0.912	2.51297554496927e-08	0	Eif4g3
Mir669b	1.09831927351719e-12	1.64706695772947	0.5	0.433	2.65584583529191e-08	0	Mir669b
Sgpl1	1.10055495998731e-12	-0.389636679224271	0.317	0.452	2.66125194874532e-08	0	Sgpl1
3110079O15Rik	1.10461735220301e-12	3.44172608512928	0.018	0.001	2.67107521936209e-08	0	3110079O15Rik
Tpi1	1.11010347396389e-12	-0.593102280460224	0.448	0.564	2.68434121039209e-08	0	Tpi1
Plvap	1.12781457547995e-12	-1.1749541489933	0.111	0.211	2.72716842496806e-08	0	Plvap
Ilvbl	1.14246797590373e-12	-0.852703134650694	0.144	0.257	2.7626018125328e-08	0	Ilvbl
Dcaf12l1	1.14349040203247e-12	-0.971112326539444	0.059	0.152	2.76507414115471e-08	0	Dcaf12l1
Alad	1.16566796995333e-12	-1.02077846306849	0.122	0.23	2.81870171814415e-08	0	Alad
Tmem178b	1.18937371959255e-12	-0.583896366189777	0.79	0.848	2.87602459134674e-08	0	Tmem178b
Cyb5r1	1.19184177540023e-12	-0.78845159160188	0.13	0.242	2.88199259709529e-08	0	Cyb5r1
Phactr2	1.20350898960197e-12	-0.60454822306421	0.506	0.602	2.91020508775652e-08	0	Phactr2
Sik1	1.23923231050765e-12	1.1326820123906	0.183	0.1	2.99658765003855e-08	0	Sik1
Fam214b	1.28379487936012e-12	-0.573181368328477	0.256	0.378	3.10434439778071e-08	0	Fam214b
Dram2	1.31587229513354e-12	-0.475755372723633	0.4	0.534	3.18191079686241e-08	0	Dram2
Nub1	1.36590309570143e-12	-0.448243768550008	0.426	0.551	3.30289027571564e-08	0	Nub1
Fam174a	1.37861412462134e-12	-0.493488745606776	0.219	0.348	3.33362681474686e-08	0	Fam174a
Bri3bp	1.4097189773906e-12	-0.75115291606853	0.132	0.241	3.40884145922822e-08	0	Bri3bp
Timp3	1.41884814653885e-12	-0.679099961753795	0.729	0.783	3.4309167031456e-08	0	Timp3
Bai2	1.45163679248632e-12	0.998369688662805	0.388	0.284	3.51020292791118e-08	0	Bai2
Erlin2	1.49203286382703e-12	-0.65779731525413	0.181	0.302	3.60788466802014e-08	0	Erlin2
Grn	1.51573278008872e-12	-0.424007682298149	0.343	0.479	3.66519343553254e-08	0	Grn
Gnl3l	1.54581430557445e-12	-0.447185684987899	0.591	0.703	3.73793357230957e-08	0	Gnl3l
Prdx1	1.54905085849873e-12	-0.352841483390018	0.44	0.571	3.74575988093579e-08	0	Prdx1
Tmem132e	1.58288270868135e-12	-1.81720880792901	0.152	0.252	3.82756867786238e-08	0	Tmem132e
Gm15478	1.58568252509583e-12	-1.41843370006162	0.036	0.117	3.83433891393423e-08	0	Gm15478
Tmem19	1.60260361987076e-12	-0.290898574895412	0.225	0.363	3.87525581320948e-08	0	Tmem19
Hoxc4	1.60656109443328e-12	-1.43279767312094	0.083	0.178	3.88482538244911e-08	0	Hoxc4
Arhgap31	1.61651688596458e-12	0.701579851294648	0.586	0.498	3.90889948195096e-08	0	Arhgap31
Col16a1	1.62256482612429e-12	1.16283354464246	0.226	0.135	3.92352400605115e-08	0	Col16a1
Rab1b	1.62506986792929e-12	-0.444260964420087	0.273	0.406	3.92958144763982e-08	0	Rab1b
Epha10	1.6331168955283e-12	-5.56514020156801	0.108	0.198	3.94903996507699e-08	0	Epha10
mt-Nd4l	1.65028842010756e-12	-0.800290804836868	0.207	0.324	3.99056242866208e-08	0	mt-Nd4l
Rnd3	1.65759081028663e-12	-0.819286039401995	0.098	0.203	4.00822033835411e-08	0	Rnd3
Col7a1	1.70566796837819e-12	-2.82656454221436	0.063	0.151	4.1244757143353e-08	0	Col7a1
Ids	1.71545470744768e-12	-0.521622919203153	0.435	0.555	4.14814102807924e-08	0	Ids
Slc35e4	1.73674906800481e-12	-1.44422381053996	0.052	0.139	4.19963292134243e-08	0	Slc35e4
Prkar1a	1.74825273944701e-12	-0.343719074578555	0.753	0.835	4.22744994925682e-08	0	Prkar1a
Nnat	1.74926010136398e-12	-1.86360016355777	0.149	0.251	4.22988585110825e-08	0	Nnat
Cycs	1.77929545395262e-12	-0.523232555385631	0.255	0.385	4.30251433720283e-08	0	Cycs
Cdc42se2	1.78075659105626e-12	0.648584580714714	0.715	0.679	4.30604751283315e-08	0	Cdc42se2
C77080	1.80337079250685e-12	-0.43735128386253	0.15	0.269	4.36073091336082e-08	0	C77080
Rassf5	1.805684457675e-12	-0.840383198264646	0.177	0.29	4.36632558710392e-08	0	Rassf5
Atp5g2	1.89482877697747e-12	-0.386258520390286	0.395	0.528	4.58188546560922e-08	0	Atp5g2
5730409E04Rik	1.90031472268076e-12	-0.761136626628871	0.062	0.155	4.59515103091436e-08	0	5730409E04Rik
Gca	1.9082996872552e-12	-0.868039156461113	0.197	0.307	4.61445947375179e-08	0	Gca
Fam126a	1.91568618431946e-12	-0.521765097057433	0.494	0.62	4.63232076230288e-08	0	Fam126a
Cited2	1.92930707901486e-12	-0.980340366897229	0.099	0.201	4.66525744776584e-08	0	Cited2
Arf3	1.98463835765016e-12	-0.36291188084381	0.454	0.562	4.79905401263386e-08	0	Arf3
Ppp1ca	1.98752915133299e-12	-0.448699988849006	0.34	0.475	4.80604424083831e-08	0	Ppp1ca
Sap18	1.99095022794445e-12	-0.974255387699732	0.126	0.232	4.81431674619248e-08	0	Sap18
Tmem59	2.05432919417234e-12	-0.287213423051917	0.54	0.669	4.96757342442812e-08	0	Tmem59
Rrp1	2.0594102223066e-12	-0.499667712943713	0.419	0.539	4.97985985855958e-08	0	Rrp1
Pcmtd2	2.09590288649782e-12	-0.303786286087935	0.423	0.575	5.06810276984038e-08	0	Pcmtd2
Slc5a5	2.10070258676938e-12	-2.76542488285503	0.009	0.072	5.07970892506704e-08	0	Slc5a5
Mndal	2.10157477526354e-12	-3.01250940350793	0.068	0.154	5.08181796406476e-08	0	Mndal
Slc7a6	2.10756513817835e-12	0.745899639209042	0.586	0.511	5.09630326062908e-08	0	Slc7a6
2610005L07Rik	2.18847226107542e-12	0.584720185584411	0.565	0.511	5.29194477450647e-08	0	2610005L07Rik
Jund	2.31574346089431e-12	-0.679547457167998	0.212	0.337	5.59969926278854e-08	0	Jund
Gm20631	2.33252522374641e-12	-2.44858519073488	0.03	0.105	5.64027924354118e-08	0	Gm20631
Ddb1	2.3904145111286e-12	-0.479625220870185	0.349	0.481	5.78026132936006e-08	0	Ddb1
Zswim6	2.39158478223617e-12	0.428355575778034	0.749	0.683	5.78309116192527e-08	0	Zswim6
Ncdn	2.40076606708846e-12	-0.455294912320711	0.323	0.451	5.80529242682661e-08	0	Ncdn
mt-Nd5	2.41276069574177e-12	-0.756754488291262	0.251	0.368	5.83429663837318e-08	0	mt-Nd5
Ndufb9	2.43967388280283e-12	-0.36978496849782	0.242	0.376	5.89937541600552e-08	0	Ndufb9
Kcnj2	2.58431896533686e-12	-5.06312439762687	0.002	0.059	6.24914169008107e-08	0	Kcnj2
Mpdz	2.59233913462151e-12	0.59260860099175	0.759	0.732	6.26853526142827e-08	0	Mpdz
Pcbp1	2.67200881130595e-12	-0.438887463949814	0.268	0.4	6.46118450661891e-08	0	Pcbp1
Pld3	2.69636891057629e-12	-0.634824097824878	0.43	0.54	6.52008966266453e-08	0	Pld3
Hk1	2.74001920969515e-12	-0.311105890747381	0.659	0.759	6.62564045096385e-08	0	Hk1
Esd	2.77191358772267e-12	-0.434278327273997	0.192	0.32	6.70276424647219e-08	0	Esd
Neurl1a	2.83598282887335e-12	-0.523788392777709	0.759	0.803	6.85769007849866e-08	0	Neurl1a
E530001K10Rik	2.93573052502983e-12	1.65369459817169	0.129	0.064	7.09888998257463e-08	0	E530001K10Rik
Bnip3l	2.96556348235338e-12	-0.467720329492188	0.306	0.436	7.17102905667871e-08	0	Bnip3l
Ss18	2.97964875312443e-12	-0.536517404057634	0.306	0.431	7.20508864993019e-08	0	Ss18
Lrp11	3.0503788799873e-12	-0.513608794699451	0.53	0.639	7.3761211696973e-08	0	Lrp11
Gnaz	3.19678374853376e-12	-0.432315281158812	0.402	0.541	7.73014278232948e-08	0	Gnaz
Ptger4	3.2669839654595e-12	-0.883309300082049	0.112	0.216	7.89989392687763e-08	0	Ptger4
Gpr123	3.27235523067078e-12	-1.58591350307979	0.069	0.157	7.91288218328502e-08	0	Gpr123
Rph3a	3.28089107838688e-12	-3.51482185204552	0.079	0.166	7.93352271664731e-08	0	Rph3a
Slc1a5	3.44678038140895e-12	-0.925178951586803	0.142	0.248	8.33465964028497e-08	0	Slc1a5
Gabarapl2	3.5280706831556e-12	-0.528051020553371	0.415	0.527	8.53122771893856e-08	0	Gabarapl2
Pdlim3	3.67844860914876e-12	0.873518464692233	0.44	0.339	8.89485658178262e-08	0	Pdlim3
Amy1	3.81173029627734e-12	-0.429329080638338	0.4	0.54	9.21714502942825e-08	0	Amy1
Fam177a	3.89081165985227e-12	-0.526450542364483	0.342	0.462	9.40837167468877e-08	0	Fam177a
Fbxo7	3.89389912722837e-12	-1.00230237313489	0.469	0.552	9.41583747955092e-08	0	Fbxo7
Lphn2	3.90435745330432e-12	-2.83199317639055	0.073	0.159	9.44112675783517e-08	0	Lphn2
Kcng4	3.97092299506142e-12	-4.79785850239153	0.008	0.068	9.60208889435803e-08	0	Kcng4
2810428I15Rik	4.08781517032582e-12	-0.642757839278929	0.236	0.355	9.88474586336486e-08	0	2810428I15Rik
Sub1	4.25940984350784e-12	-0.645487316016173	0.252	0.375	1.02996789425863e-07	0	Sub1
A330008L17Rik	4.33523593768131e-12	-3.84652558064998	0.005	0.062	1.04830340209072e-07	0	A330008L17Rik
Ppp3ca	4.3473269685691e-12	-0.510755789428734	0.945	0.962	1.05122713426969e-07	0	Ppp3ca
Gnai2	4.53926614440472e-12	-0.440652267377754	0.482	0.602	1.0976399463785e-07	0	Gnai2
Dpy19l4	4.61626585346514e-12	-0.677222962567529	0.467	0.553	1.11625924602641e-07	0	Dpy19l4
Lss	4.7854973515121e-12	-0.33108709527263	0.384	0.522	1.15718111456914e-07	0	Lss
Tspyl1	5.04423371741438e-12	-0.557418974073492	0.234	0.356	1.21974615520797e-07	0	Tspyl1
Id4	5.09136114197697e-12	-1.61805800845527	0.04	0.119	1.23114203774145e-07	0	Id4
Arf1	5.13249558625944e-12	-0.512645768225511	0.487	0.606	1.24108875771339e-07	0	Arf1
Gnaq	5.19880900526573e-12	-0.258441093699558	0.93	0.95	1.25712400556331e-07	0	Gnaq
Pkia	5.36071311835795e-12	-0.481057184246437	0.714	0.781	1.29627403915014e-07	0	Pkia
Tsnax	5.49297482942113e-12	-0.372131650095528	0.283	0.418	1.32825624350232e-07	0	Tsnax
Pbx4	5.50680249120209e-12	-0.935179260552832	0.24	0.347	1.33159991039758e-07	0	Pbx4
E2f3	5.55544541367705e-12	-0.31653977064303	0.176	0.297	1.34336225548125e-07	0	E2f3
Gp1bb	5.63870325201197e-12	-0.542936475844445	0.16	0.268	1.36349483336901e-07	0	Gp1bb
Cd59a	5.69190250941968e-12	-1.17227737461984	0.187	0.292	1.37635894580277e-07	0	Cd59a
Ankrd55	5.75645308983486e-12	-3.81171616397632	0.086	0.174	1.39196792165297e-07	0	Ankrd55
Prr13	5.85778595248141e-12	-0.523121418598231	0.32	0.448	1.41647122116953e-07	0	Prr13
Zbtb38	5.99401370377501e-12	-0.323374674577283	0.474	0.615	1.44941245370984e-07	0	Zbtb38
Tspo	6.0248849279361e-12	-0.72823008823176	0.182	0.297	1.45687742442423e-07	0	Tspo
P3h2	6.07103959676769e-12	-2.82195462853755	0.01	0.072	1.4680380848944e-07	0	P3h2
Degs1	6.07608410275713e-12	-0.406901531270211	0.295	0.43	1.4692578968877e-07	0	Degs1
Cbarp	6.08911299024614e-12	-0.861866787473733	0.116	0.223	1.47240841217142e-07	0	Cbarp
Ube2z	6.13421917317422e-12	-0.592863792453383	0.257	0.373	1.48331553826526e-07	0	Ube2z
Olfm2	6.20784784653063e-12	0.727589660681259	0.521	0.419	1.50111968776957e-07	0	Olfm2
4931430N09Rik	6.35761407507354e-12	-1.64921235017352	0.04	0.118	1.53733465949353e-07	0	4931430N09Rik
Cotl1	6.44032683504342e-12	-0.641341550076378	0.078	0.171	1.55733543198185e-07	0	Cotl1
Ubb	6.51658414398845e-12	-0.719702510878007	0.339	0.467	1.57577521185785e-07	0	Ubb
Jun	6.58400639902144e-12	-1.01343447675273	0.076	0.17	1.59207858734737e-07	0	Jun
Plekhg5	6.60565486416034e-12	0.867372706546472	0.439	0.334	1.59731340270261e-07	0	Plekhg5
Mapk14	6.64002847976471e-12	-0.318735817723354	0.507	0.629	1.60562528669191e-07	0	Mapk14
St8sia3	6.69375710547036e-12	-0.83034882029116	0.221	0.334	1.61861740567379e-07	0	St8sia3
Trim32	6.72464344628753e-12	-0.646423687977937	0.176	0.291	1.62608603174679e-07	0	Trim32
Guk1	6.8120045899455e-12	-0.532777878538266	0.197	0.321	1.64721082989472e-07	0	Guk1
Galr2	6.81638976104933e-12	-4.56762890246646	0.002	0.057	1.64827120811934e-07	0	Galr2
Clip4	6.84739055868976e-12	0.82124610578052	0.604	0.527	1.65576751099677e-07	0	Clip4
Abca5	6.95088837479639e-12	-0.545819557272147	0.566	0.681	1.68079431790952e-07	0	Abca5
Myeov2	7.01479664824148e-12	-0.563242103406856	0.168	0.283	1.69624797751127e-07	0	Myeov2
Bag1	7.16533932397188e-12	-0.482332682863631	0.184	0.306	1.73265070192964e-07	0	Bag1
Sstr2	7.23841506849156e-12	-1.96827458563631	0.048	0.129	1.75032114771194e-07	0	Sstr2
6820431F20Rik	7.2969060994055e-12	0.64550080004938	0.565	0.508	1.76446486389724e-07	0	6820431F20Rik
Foxp4	7.43598515750581e-12	-0.661094242128128	0.137	0.235	1.79809557093648e-07	0	Foxp4
Gpr27	7.59687635978348e-12	-1.45096095399069	0.04	0.119	1.83700067255924e-07	0	Gpr27
Vdac3	7.74260274045467e-12	-0.42639388222911	0.364	0.492	1.87223876866934e-07	0	Vdac3
Rps23	7.77413162378997e-12	-0.506082834596834	0.524	0.639	1.87986276794865e-07	0	Rps23
Tvp23a	7.77695921738560e-12	-0.569705561876823	0.293	0.414	1.88054650835601e-07	0	Tvp23a
Samd9l	7.87030900344807e-12	-0.643378858657675	0.132	0.237	1.90311942012378e-07	0	Samd9l
Slc24a2	8.11696601148693e-12	-1.08721228623358	0.526	0.599	1.96276355123766e-07	0	Slc24a2
Cpd	8.13516685159544e-12	-0.368544055255124	0.361	0.492	1.96716469638429e-07	0	Cpd
Slk	8.5732572341186e-12	-0.431328540535815	0.448	0.571	2.07309933178222e-07	0	Slk
Mylip	8.67884170547372e-12	0.420727273622015	0.136	0.24	2.0986307128006e-07	0	Mylip
Plbd2	9.46107459691466e-12	-0.562282175481716	0.224	0.344	2.28778244827993e-07	0	Plbd2
Sorcs3	9.49946068446277e-12	-3.81528667065018	0.441	0.505	2.29706458810994e-07	0	Sorcs3
Gpx1	9.72471418055404e-12	-0.365219575544171	0.197	0.324	2.35153313599977e-07	0	Gpx1
Mkx	9.9936592846123e-12	-1.52514572423876	0.162	0.259	2.4165667516121e-07	0	Mkx
Hif1a	1.0086047364632e-11	-0.406113581054334	0.298	0.427	2.43890711324166e-07	0	Hif1a
Tubgcp2	1.04026128134239e-11	0.576514242706473	0.529	0.428	2.51545580441403e-07	0	Tubgcp2
Tpbgl	1.04026372404031e-11	-1.19892361745292	0.055	0.141	2.51546171110186e-07	0	Tpbgl
C1qtnf1	1.06760345654769e-11	-1.59723419020823	0.023	0.092	2.58157191827796e-07	0	C1qtnf1
Ndufs2	1.07844107745719e-11	-0.431662842415756	0.28	0.407	2.60777836939924e-07	0	Ndufs2
Sep15	1.13662302832644e-11	-0.450790171217481	0.298	0.429	2.74846814479616e-07	0	Sep15
Srrm4	1.13798466611642e-11	-0.39856302902994	0.741	0.821	2.75176072113612e-07	0	Srrm4
Stard4	1.14530370626436e-11	-0.557240683921099	0.195	0.315	2.76945889211786e-07	0	Stard4
Hsp90aa1	1.15414368026505e-11	-0.728390588199289	0.43	0.536	2.79083483324892e-07	0	Hsp90aa1
Gm28905	1.15998772966333e-11	-1.58126557773423	0.085	0.176	2.80496632909891e-07	0	Gm28905
Ano5	1.19379244200818e-11	-4.80167708933075	0.353	0.437	2.88670950401999e-07	0	Ano5
Fitm2	1.21726365766215e-11	-0.663911080161638	0.196	0.31	2.94346525059285e-07	0	Fitm2
A930017M01Rik	1.21838991043418e-11	-2.53691930275824	0.008	0.066	2.94618864242089e-07	0	A930017M01Rik
Rapgef3	1.26473893409134e-11	-2.26241988094782	0.016	0.08	3.05826521652627e-07	0	Rapgef3
Sypl	1.2961305635445e-11	-0.383847964762415	0.266	0.398	3.13417331570694e-07	0	Sypl
Prelid1	1.30797970288471e-11	-0.557104216581909	0.225	0.347	3.16282571954551e-07	0	Prelid1
Sema3d	1.31055853567646e-11	-1.02918129568882	0.369	0.464	3.16906159511925e-07	0	Sema3d
Trappc2	1.32253780493788e-11	-0.968747901860287	0.076	0.167	3.19802866612028e-07	0	Trappc2
Mark4	1.32752160218777e-11	-0.562509505998207	0.305	0.423	3.21007998625024e-07	0	Mark4
Strap	1.35932039759925e-11	-0.649446532311525	0.195	0.309	3.28697265343475e-07	0	Strap
Zmynd11	1.42156794438946e-11	-0.282757169208876	0.791	0.863	3.43749344632816e-07	0	Zmynd11
Nog	1.44424265596586e-11	-4.14791729847306	0.002	0.055	3.49232316639105e-07	0	Nog
Dbnl	1.45045610259344e-11	-0.32075688399382	0.364	0.516	3.50734790168121e-07	0	Dbnl
Pja1	1.50448499220927e-11	-0.608853537904023	0.242	0.36	3.63799515966124e-07	0	Pja1
Lin7a	1.5346078320718e-11	-0.515692758036335	0.508	0.602	3.71083519873281e-07	0	Lin7a
Rad21	1.5487570668604e-11	-0.555517114444065	0.289	0.41	3.74504946337512e-07	0	Rad21
H2-D1	1.54883466603552e-11	-0.411664394804378	0.386	0.515	3.7452371059405e-07	0	H2-D1
Idh2	1.55101996358281e-11	0.742398235928056	0.55	0.471	3.7505213739396e-07	0	Idh2
Arxes1	1.57334250959479e-11	-0.883718790488038	0.054	0.139	3.80449952245116e-07	0	Arxes1
Ugdh	1.57700741577713e-11	-0.354582426726886	0.327	0.461	3.81336163209067e-07	0	Ugdh
Man1c1	1.59412603995035e-11	-0.858269092484445	0.418	0.507	3.85475617720393e-07	0	Man1c1
Rab5c	1.68441536135167e-11	-0.469061118415725	0.279	0.404	4.07308478528448e-07	0	Rab5c
Btbd3	1.71456934676942e-11	-1.44351715105739	0.075	0.161	4.14600013742314e-07	0	Btbd3
Rnd2	1.7485714742765e-11	-0.9429163546988	0.108	0.206	4.228220681948e-07	0	Rnd2
Uba1	1.77993937083406e-11	-0.494619707353231	0.4	0.528	4.30407139261385e-07	0	Uba1
Jph4	1.79488977497142e-11	-0.383196338172642	0.529	0.65	4.3402229648584e-07	0	Jph4
Adipor1	1.81888092271233e-11	-0.429525748043191	0.373	0.497	4.39823595921069e-07	0	Adipor1
Nudt11	1.85650633142466e-11	-1.31538171789591	0.056	0.139	4.48921796001797e-07	0	Nudt11
Xpnpep1	1.8712839698002e-11	-0.3908519030089	0.309	0.436	4.52495176737387e-07	0	Xpnpep1
Plat	1.88067362813468e-11	-2.85839926414147	0.031	0.101	4.54765690019246e-07	0	Plat
Tmem184b	1.8835346916268e-11	-0.326934265702359	0.477	0.607	4.55457523782276e-07	0	Tmem184b
Akr1b3	1.88952846936824e-11	-0.855637083967818	0.041	0.121	4.56906879177935e-07	0	Akr1b3
Wbp5	1.89300981320626e-11	-0.531643585346715	0.204	0.323	4.57748702931405e-07	0	Wbp5
Gper1	1.89716822023516e-11	-1.29711906046954	0.03	0.103	4.58754247335063e-07	0	Gper1
Rraga	1.91377258049695e-11	-0.651943245438723	0.158	0.267	4.62769347689967e-07	0	Rraga
Osbp2	1.96083509583183e-11	-0.968223490013777	0.326	0.422	4.74149534523096e-07	0	Osbp2
Sdhd	1.97706841225133e-11	-0.554400767134938	0.177	0.294	4.78074912766495e-07	0	Sdhd
Gab2	1.99679762491982e-11	0.442967973982286	0.904	0.889	4.82845633681863e-07	0	Gab2
Arnt2	2.01013696851889e-11	-1.27710112096764	0.313	0.409	4.86071220357554e-07	0	Arnt2
Calu	2.03641442634216e-11	-0.554368592927105	0.32	0.439	4.92425372433798e-07	0	Calu
Dqx1	2.05524266388565e-11	-1.11722700431506	0.129	0.227	4.96978228554188e-07	0	Dqx1
Wsb2	2.05730146339339e-11	-0.360241799475922	0.303	0.433	4.97476066863156e-07	0	Wsb2
Adprh	2.06279681234033e-11	-0.972196855285361	0.149	0.251	4.98804897192016e-07	0	Adprh
Gcnt2	2.07991965206065e-11	0.443527666084984	0.855	0.829	5.02945371064786e-07	0	Gcnt2
Nfatc1	2.08121565129612e-11	-4.27618309077023	0.059	0.136	5.03258756639914e-07	0	Nfatc1
Mrap2	2.19606450688902e-11	-2.16075790042791	0.136	0.226	5.31030358410834e-07	0	Mrap2
Cdkn2d	2.22186931065412e-11	-1.11727061420274	0.09	0.184	5.37270218009274e-07	0	Cdkn2d
Msantd4	2.22614308105645e-11	-0.991425939360048	0.093	0.189	5.38303658430259e-07	0	Msantd4
mt-Nd3	2.24599572055629e-11	-0.697038726210238	0.323	0.427	5.43104225187717e-07	0	mt-Nd3
Psma4	2.24617163890377e-11	-0.543505759983163	0.179	0.294	5.43146764003321e-07	0	Psma4
mt-Nd4	2.25663678401654e-11	-0.786493860134092	0.35	0.446	5.45677340743039e-07	0	mt-Nd4
Eepd1	2.26091446932501e-11	-3.13946764186403	0.241	0.329	5.46711727827482e-07	0	Eepd1
Rnf19b	2.27497109757817e-11	-0.436673810069015	0.253	0.374	5.50110761105378e-07	0	Rnf19b
Ubqln2	2.29507708348637e-11	-0.86222815032138	0.118	0.219	5.54972589557839e-07	0	Ubqln2
Dab2ip	2.33990146283693e-11	-0.6611747310325	0.653	0.691	5.65811572728599e-07	0	Dab2ip
Sox8	2.3794259885717e-11	-4.03878517446707	0.005	0.059	5.75368998296523e-07	0	Sox8
Tbx2	2.4020753050247e-11	-1.58985165537619	0.061	0.143	5.80845829508024e-07	0	Tbx2
Dhrs1	2.51800428222745e-11	-0.456651738828239	0.166	0.279	6.0887861548542e-07	0	Dhrs1
Fam222a	2.52225133687731e-11	-1.31510609801444	0.135	0.23	6.09905595770303e-07	0	Fam222a
Wdr1	2.58413598602582e-11	-0.406804900187143	0.41	0.539	6.24869922780905e-07	0	Wdr1
Zrsr2	2.5953455991319e-11	-0.535197324022578	0.171	0.285	6.27580519326085e-07	0	Zrsr2
Sprn	2.60909159893307e-11	-0.768896249817147	0.145	0.248	6.30904439538006e-07	0	Sprn
Sh3bp5	2.61022786036133e-11	-0.605034774341097	0.309	0.428	6.31179198913972e-07	0	Sh3bp5
Trim68	2.62911303013376e-11	-0.712210108037088	0.154	0.263	6.35745821816646e-07	0	Trim68
4833422C13Rik	2.67492286127599e-11	-0.573361068110357	0.325	0.427	6.46823097085147e-07	0	4833422C13Rik
Il1rap	2.67741584258391e-11	1.13389962058122	0.321	0.226	6.47425924895215e-07	0	Il1rap
Plekhg1	2.74850149230414e-11	-1.03340761792383	0.437	0.512	6.64615145854065e-07	0	Plekhg1
Mapk9	2.76288493680608e-11	-0.27188454637871	0.479	0.617	6.68093206569079e-07	0	Mapk9
Sun2	2.76322823855696e-11	-0.672091978413765	0.136	0.243	6.68176220365459e-07	0	Sun2
Tmem50b	2.8369733261281e-11	-0.409672845377381	0.351	0.47	6.86008519991036e-07	0	Tmem50b
Gm10684	2.84549110111539e-11	-0.960345981013222	0.287	0.392	6.88068203160712e-07	0	Gm10684
Tmx4	2.86151481103647e-11	-0.377870897673977	0.647	0.743	6.91942896456728e-07	0	Tmx4
Zfp40	2.92296640133629e-11	-0.273305968311576	0.444	0.584	7.06802505507129e-07	0	Zfp40
4732471J01Rik	2.92848186078963e-11	-0.471045681100236	0.691	0.732	7.08136198757541e-07	0	4732471J01Rik
Ndrg1	2.94289721478483e-11	-0.483928300864258	0.23	0.354	7.11621975507121e-07	0	Ndrg1
Dync1li1	3.01169016834294e-11	-0.330086832526259	0.553	0.667	7.28256799607007e-07	0	Dync1li1
Sorl1	3.05952773191929e-11	0.387229541051831	0.774	0.705	7.39824400855405e-07	0	Sorl1
Hivep2	3.07455986131252e-11	0.393341971600324	0.882	0.887	7.43459320063981e-07	0	Hivep2
Trappc4	3.07589139830613e-11	-0.754118156236118	0.189	0.299	7.43781299024405e-07	0	Trappc4
Senp6	3.10501433588025e-11	0.438819910208638	0.887	0.863	7.50823516559203e-07	0	Senp6
Pip4k2b	3.2016900976371e-11	-0.395065311015686	0.34	0.462	7.74200682509626e-07	0	Pip4k2b
Atp6v1b2	3.27107567170744e-11	-0.509955645353888	0.598	0.708	7.90978808175577e-07	0	Atp6v1b2
Eif1	3.37875895964873e-11	-0.425142830854416	0.559	0.659	8.17017704032659e-07	0	Eif1
Rexo2	3.41881149040673e-11	-0.385014240292508	0.323	0.443	8.26702806495252e-07	0	Rexo2
Nav1	3.46686802792402e-11	0.299553965241026	0.935	0.937	8.38323357832307e-07	0	Nav1
Sertm1	3.5571810331492e-11	-2.30782711731127	0.028	0.095	8.60161945625807e-07	0	Sertm1
Tmed8	3.55865291303329e-11	-0.399187778606758	0.429	0.547	8.6051786090058e-07	0	Tmed8
Slc25a22	3.56687021207624e-11	-0.558322740837837	0.311	0.43	8.62504885982156e-07	0	Slc25a22
Fam134a	3.59457268646572e-11	-0.382894960352559	0.228	0.352	8.69203621314277e-07	0	Fam134a
Bok	3.66579011507617e-11	-0.908469080727929	0.136	0.236	8.86424707726568e-07	0	Bok
Gstm5	3.70676996890327e-11	-0.937105393598558	0.083	0.172	8.96334046180499e-07	0	Gstm5
Kcna5	3.74375642282931e-11	-2.82690040802869	0.014	0.074	9.05277740604356e-07	0	Kcna5
Mccc2	3.77096821096215e-11	-0.627778210163925	0.275	0.387	9.11857823092757e-07	0	Mccc2
Stac	3.8378490326938e-11	-2.06618050241616	0.259	0.347	9.28030274595689e-07	0	Stac
Wnt9a	3.91441712463057e-11	-1.10393000941291	0.081	0.169	9.46545204906918e-07	0	Wnt9a
Rab39b	3.92338553430114e-11	-0.95520659104715	0.086	0.177	9.48713856049359e-07	0	Rab39b
Eef1a1	3.93168752478199e-11	-0.381373061005951	0.849	0.902	9.50721360367533e-07	0	Eef1a1
Evi5	3.94454798606368e-11	-0.297203842737661	0.782	0.86	9.53831148510059e-07	0	Evi5
Plekhm3	3.95710055815803e-11	-0.331201798290055	0.707	0.803	9.56866485968193e-07	0	Plekhm3
Jup	3.95842953927183e-11	-0.637719956983045	0.262	0.377	9.5718784689132e-07	0	Jup
Gatad1	3.96210877684959e-11	-0.433795193924737	0.252	0.374	9.58077523329999e-07	0	Gatad1
Gm14306	4.07726908183377e-11	-0.650959319665987	0.195	0.305	9.85924436678223e-07	0	Gm14306
Sik2	4.15623244786873e-11	0.548744170818049	0.767	0.714	1.00501856821914e-06	0	Sik2
2410015M20Rik	4.21140347657027e-11	-0.739785278791715	0.141	0.244	1.01835947466946e-06	0	2410015M20Rik
Rpsa	4.25566102871362e-11	-0.313635349177568	0.574	0.695	1.02906139335324e-06	0	Rpsa
Nell2	4.26269296559512e-11	0.744536853301113	0.636	0.559	1.03076178601056e-06	0	Nell2
Naa35	4.29500444299762e-11	-0.261111262613598	0.456	0.588	1.03857502436126e-06	0	Naa35
Slc39a10	4.43765024292566e-11	-0.595047778560842	0.198	0.308	1.07306820524185e-06	0	Slc39a10
Ddt	4.56401182912853e-11	-0.853486885312373	0.029	0.099	1.10362370040157e-06	0	Ddt
Pgr	4.59924988608316e-11	-2.27063333966868	0.29	0.376	1.11214461495377e-06	0	Pgr
Hspa9	4.72732316142987e-11	-0.344596513243195	0.394	0.521	1.14311401366536e-06	0	Hspa9
Gm6994	4.81214474441037e-11	0.871270396803287	0.32	0.222	1.16362472064587e-06	0	Gm6994
Sept3	4.83756361724443e-11	-0.635475281794113	0.359	0.467	1.16977125828588e-06	0	Sept3
Kcnt1	4.85765664000392e-11	0.662297899932843	0.593	0.509	1.17462995211935e-06	0	Kcnt1
S100a11	4.92277986675721e-11	-1.09777849791604	0.28	0.374	1.19037739958056e-06	0	S100a11
Capn7	4.95505899643529e-11	-0.319178253681928	0.34	0.471	1.19818281592802e-06	0	Capn7
Wdsub1	4.98697007668681e-11	-0.813341686635086	0.179	0.284	1.20589923424364e-06	0	Wdsub1
Chrm4	5.11494919489344e-11	0.968427435369891	0.336	0.233	1.23684586481718e-06	0	Chrm4
Sfxn3	5.16627634531941e-11	-0.579887521062964	0.331	0.445	1.24925728306169e-06	0	Sfxn3
Yipf4	5.23346258141326e-11	-0.461332309784579	0.218	0.33	1.26550358681154e-06	0	Yipf4
Tmem255b	5.32683977639447e-11	-0.942158015770904	0.262	0.365	1.28808312632995e-06	0	Tmem255b
Asl	5.39531275374220e-11	-0.76427634523252	0.611	0.65	1.3046405769824e-06	0	Asl
Rnf11	5.48294155003074e-11	-0.400615611649379	0.272	0.393	1.32583009621293e-06	0	Rnf11
Epm2aip1	5.53780428710152e-11	-0.413457263235407	0.3	0.421	1.33909645466402e-06	0	Epm2aip1
Mmp17	5.60647358249366e-11	-2.79665167047332	0.017	0.078	1.35570137698279e-06	0	Mmp17
Pcdh15	5.72628529637182e-11	-0.560204509363443	0.991	0.92	1.38467304751567e-06	0	Pcdh15
Aqp1	5.83930990507435e-11	1.13248713441281	0.15	0.08	1.41200352814603e-06	0	Aqp1
Lcorl	5.88005314440605e-11	-0.395091992811036	0.604	0.712	1.42185565084883e-06	0	Lcorl
Ppap2a	5.88149027327192e-11	-1.35016260376196	0.308	0.388	1.42220316297988e-06	0	Ppap2a
Racgap1	5.90658944595661e-11	-1.13186584493826	0.152	0.251	1.42827239392677e-06	0	Racgap1
Nalcn	5.95331168031251e-11	0.330996814655177	0.912	0.899	1.43957029741637e-06	0	Nalcn
Entpd7	5.98984021254902e-11	-0.552711982959232	0.167	0.272	1.44840326179648e-06	0	Entpd7
Gipc1	5.99049377226736e-11	-0.36786797740424	0.172	0.285	1.44856129907197e-06	0	Gipc1
Acsl3	5.99362622699675e-11	-0.374173533195887	0.362	0.49	1.44931875795008e-06	0	Acsl3
mt-Nd2	5.99859284443566e-11	-0.830018656797813	0.321	0.419	1.45051973571299e-06	0	mt-Nd2
Abhd15	6.03658859725346e-11	-0.911816898265281	0.104	0.2	1.45970748870186e-06	0	Abhd15
Pcdh1	6.20881923854607e-11	-0.568832760405834	0.285	0.399	1.50135458007283e-06	0	Pcdh1
Dnajc3	6.23386462010772e-11	-0.39100125703673	0.361	0.478	1.50741080378825e-06	0	Dnajc3
Gpr162	6.23551863032234e-11	-1.1508668538241	0.149	0.249	1.50781075999825e-06	0	Gpr162
Gpr158	6.38736960109843e-11	0.463667720470516	0.833	0.776	1.54452984324161e-06	0	Gpr158
Cggbp1	6.53041977982834e-11	-0.582459977232926	0.104	0.201	1.57912080696029e-06	0	Cggbp1
BC029722	6.55095774615579e-11	-0.782947910090898	0.176	0.28	1.58408709259793e-06	0	BC029722
Brk1	6.6341851688553e-11	-0.318969956373047	0.374	0.5	1.6042123156809e-06	0	Brk1
Mblac2	6.76890848432353e-11	-0.33478402655721	0.464	0.585	1.63678976059427e-06	0	Mblac2
Gpc5	6.77162826524324e-11	-1.86839402350291	0.615	0.646	1.63744743081847e-06	0	Gpc5
Pink1	6.91465192851711e-11	-0.617679824580187	0.168	0.273	1.67203198283472e-06	0	Pink1
5031414D18Rik	7.16956065348976e-11	1.62846307766439	0.316	0.22	1.73367146162036e-06	0	5031414D18Rik
Atp5a1	7.19866406260368e-11	-0.473091993587759	0.56	0.663	1.7407089569782e-06	0	Atp5a1
Cfl1	7.27490936759527e-11	-0.653431859026896	0.501	0.593	1.75914583417821e-06	0	Cfl1
Pcdh19	7.35354762411955e-11	-1.07223350674033	0.145	0.244	1.77816135098835e-06	0	Pcdh19
Ahnak	7.44106385523404e-11	-0.368373997796706	0.54	0.657	1.79932365083414e-06	0	Ahnak
Hsdl2	7.51467858984533e-11	-0.390792746645694	0.189	0.3	1.8171244298105e-06	0	Hsdl2
Psen2	7.5184828999359e-11	-0.407651138147782	0.332	0.447	1.8180443500335e-06	0	Psen2
Eif3a	7.59532381073153e-11	-0.366443322186849	0.514	0.628	1.83662525067299e-06	0	Eif3a
Tle4	7.66130172416184e-11	-0.359874973034329	0.714	0.782	1.85257936991958e-06	0	Tle4
Gm6225	7.77530731387986e-11	0.866687124615221	0.472	0.383	1.88014706156929e-06	0	Gm6225
Armcx2	7.81018499161532e-11	-0.751442887949179	0.158	0.262	1.8885808328225e-06	0	Armcx2
Sepn1	7.88271118037475e-11	-0.36983442264873	0.145	0.253	1.90611839052642e-06	0	Sepn1
Zfp706	8.00876671283481e-11	-0.465701092551396	0.281	0.399	1.93659987883059e-06	0	Zfp706
Xrcc4	8.14381744301331e-11	-0.337988697434015	0.687	0.732	1.96925649589505e-06	0	Xrcc4
Nfe2l2	8.15805970608219e-11	-0.386150641596537	0.252	0.37	1.97270041752774e-06	0	Nfe2l2
Coch	8.21025700140314e-11	-2.73129884926022	0.014	0.072	1.98532224550929e-06	0	Coch
Smdt1	8.3135790992657e-11	-0.825162942285836	0.094	0.19	2.01030656199344e-06	0	Smdt1
Manea	8.60587291519637e-11	-0.745667547924563	0.126	0.223	2.08098612962363e-06	0	Manea
Smim12	8.66096031385888e-11	-0.897324595737332	0.1	0.193	2.09430681349422e-06	0	Smim12
Mef2a	8.87795240110024e-11	0.394217997289594	0.876	0.855	2.14677767011005e-06	0	Mef2a
Spg21	8.88264081455661e-11	-0.471694191305873	0.171	0.276	2.14791137536793e-06	0	Spg21
Rnaset2a	9.29320920596775e-11	-0.899968956083537	0.126	0.22	2.24719091809506e-06	0	Rnaset2a
Tmprss11f	9.29835917067604e-11	0.689907763774572	0.484	0.394	2.24843623106117e-06	0	Tmprss11f
Napg	9.32657383064549e-11	-0.390898219714372	0.419	0.538	2.25525881798839e-06	0	Napg
Ctnnbl1	9.39307959928213e-11	0.458590216197889	0.73	0.669	2.27134057790241e-06	0	Ctnnbl1
Lrp10	9.43066253211157e-11	-0.466068699390424	0.154	0.265	2.2804285068899e-06	0	Lrp10
Dhrs3	9.46298791631157e-11	-1.17244571207055	0.096	0.181	2.2882451080433e-06	0	Dhrs3
Mppe1	9.49563887887742e-11	-0.712946742192159	0.18	0.28	2.29614043730135e-06	0	Mppe1
2810047C21Rik1	9.73370944855072e-11	1.99675592608691	0.158	0.087	2.35370828175405e-06	0	2810047C21Rik1
B3galtl	9.813768856299e-11	-1.42332462944352	0.188	0.278	2.37306744714166e-06	0	B3galtl
Ap1ar	1.00696327568323e-10	-0.357193545453012	0.25	0.367	2.43493789692963e-06	0	Ap1ar
Tmlhe	1.01745885190775e-10	-0.69893509692474	0.62	0.656	2.46031724979812e-06	0	Tmlhe
Acot9	1.01828028631221e-10	-0.480561233017766	0.338	0.451	2.46230356033155e-06	0	Acot9
Cyth3	1.02454656422395e-10	0.296281771322506	0.918	0.921	2.47745604694994e-06	0	Cyth3
Grb2	1.02490623175022e-10	-0.392213154949518	0.582	0.681	2.47832575899521e-06	0	Grb2
Gm14436	1.03370769103059e-10	-0.927046570677191	0.084	0.171	2.49960856768106e-06	0	Gm14436
Vmn2r-ps11	1.05710819612699e-10	0.735632690428273	0.522	0.441	2.55619332905469e-06	0	Vmn2r-ps11
Tceal8	1.07144052160403e-10	-0.691784517771028	0.083	0.173	2.59085032529069e-06	0	Tceal8
Itga8	1.07715405857004e-10	0.487051554593259	0.612	0.52	2.60466622902822e-06	0	Itga8
Pvrl3	1.08986362192716e-10	-0.90363520696179	0.311	0.408	2.63539922418207e-06	0	Pvrl3
Il4ra	1.09198607884694e-10	-0.49240689104323	0.342	0.458	2.64053153725978e-06	0	Il4ra
Sdha	1.09880365526065e-10	-0.339838562919019	0.547	0.668	2.65701711878577e-06	0	Sdha
Kiss1r	1.10062738336893e-10	-1.26177826513886	0.021	0.084	2.66142707572441e-06	0	Kiss1r
Clptm1l	1.10150762417164e-10	-0.507056935732379	0.182	0.294	2.66355558600944e-06	0	Clptm1l
Iffo1	1.10779250255961e-10	-0.269477132037317	0.457	0.575	2.67875305043939e-06	0	Iffo1
Gan	1.12654272958306e-10	-0.573740562397944	0.218	0.329	2.72409297440481e-06	0	Gan
[truncated: 28,701 more rows]
