# Supplementary material for: Building consensus: construction of a juvenile and adult scRNA-seq meta-atlas for dataset comparisons and harmonizing transcriptomic definitions of enteric neuron subtypes
Source: BMC Genomics. 2026 Jan 22;27:50. doi: 10.1186/s12864-025-12283-5 (PMC12825290; doi:10.1186/s12864-025-12283-5)
Supplement: Supplementary file 9 — Supplementary Material 9. Supplementary Table 5. Wright2021_MADC_50DaysOld_AllData_SCTv2Integrated_FAM. [file 12864_2025_12283_MOESM9_ESM.csv]

	p_val	avg_log2FC	pct.1	pct.2	p_val_adj	cluster	gene
Etl4	4.47056763437799e-172	4.17164969821584	0.95	0.376	7.40907174045464e-168	0	Etl4
Apoe	5.07124244842895e-149	2.43540773764091	0.997	0.786	8.40457010978129e-145	0	Apoe
Col9a2	2.9561800476154e-121	4.25869059195148	0.562	0.057	4.89927719291299e-117	0	Col9a2
Cst3	4.45868426498293e-108	1.82315228023324	0.992	0.884	7.3893774323562e-104	0	Cst3
Plcb1	1.11443629925828e-106	2.04846253420396	0.95	0.6	1.84695527876074e-102	0	Plcb1
Cpe	6.58013582763941e-103	2.15657690064266	0.906	0.609	1.09052591071468e-98	0	Cpe
Agmo	2.51064415979475e-98	2.21321129109315	0.815	0.261	4.16089056602785e-94	0	Agmo
Tgfb2	1.71340658510482e-96	2.49146519379832	0.755	0.225	2.83962873349422e-92	0	Tgfb2
Sorcs1	2.54133124167035e-92	1.96443598879149	0.876	0.385	4.21174826682027e-88	0	Sorcs1
Igfbp4	5.5204639488477e-91	2.50400315420368	0.736	0.236	9.1490649024253e-87	0	Igfbp4
Pmepa1	1.36656562503017e-79	1.78946666037793	0.843	0.348	2.2648092103625e-75	0	Pmepa1
Lrrc4c	1.47891073115617e-78	1.76375389854238	0.912	0.628	2.45099875474513e-74	0	Lrrc4c
Col11a1	7.77890277881093e-78	1.91225118268721	0.716	0.209	1.28919755753234e-73	0	Col11a1
Col8a1	8.76523053470881e-75	3.19258398053477	0.521	0.112	1.45266165651729e-70	0	Col8a1
Sox5	3.20141905519881e-70	2.04822466308265	0.708	0.247	5.30571180018099e-66	0	Sox5
Mamdc2	2.50680174102219e-69	2.71307489816635	0.554	0.142	4.15452252539608e-65	0	Mamdc2
Tbx3os1	4.15487418159086e-69	2.92828609326702	0.57	0.174	6.88587298115053e-65	0	Tbx3os1
Sorbs2	7.56055993767593e-69	1.8003148475967	0.829	0.408	1.25301159847103e-64	0	Sorbs2
Hmcn1	8.9221514311794e-68	2.06633926378972	0.738	0.322	1.47866815668936e-63	0	Hmcn1
Adarb2	1.27543757737108e-67	3.99739929598709	0.427	0.077	2.11378269697709e-63	0	Adarb2
Dtna	2.23644931042357e-67	1.84810570496516	0.807	0.45	3.70646744216498e-63	0	Dtna
Ptprz1	1.28201163852853e-63	1.70258717689096	0.802	0.398	2.12467788853334e-59	0	Ptprz1
Kank1	6.41353266171454e-63	3.56268463188947	0.358	0.047	1.06291476802595e-58	0	Kank1
Chadl	3.13251645895193e-60	2.66916671247371	0.463	0.102	5.19151952742104e-56	0	Chadl
Nrxn1	1.05013803088037e-59	-3.02799349174797	0.22	0.663	1.74039375857804e-55	0	Nrxn1
Atp1a2	8.91432902819352e-59	1.88398692278867	0.606	0.183	1.47737174984251e-54	0	Atp1a2
Col12a1	3.81771211656395e-58	1.94483706717608	0.598	0.189	6.32709429078144e-54	0	Col12a1
Lpar1	7.95554865353138e-58	1.56526436206176	0.78	0.358	1.31847307834976e-53	0	Lpar1
Plce1	9.51538381652724e-58	1.04312593706525	0.961	0.85	1.57698455991306e-53	0	Plce1
Kcnma1	1.61070204372612e-57	-3.90880465869618	0.058	0.544	2.6694164970673e-53	0	Kcnma1
Slc8a1	1.40329615085997e-56	-3.88492107786034	0.107	0.57	2.32568271082023e-52	0	Slc8a1
Frzb	1.84928571656979e-55	3.04694002144995	0.339	0.047	3.06482121807111e-51	0	Frzb
Fam155a	4.00050648717634e-55	-3.86492015073356	0.226	0.63	6.63003940119734e-51	0	Fam155a
Gm2115	2.73615268676288e-54	2.50887125803358	0.399	0.075	4.53462584777213e-50	0	Gm2115
Syt1	3.12010108770868e-53	-3.29387192166617	0.209	0.616	5.17094353265959e-49	0	Syt1
Foxp2	2.46162738428957e-52	1.8915928517583	0.548	0.178	4.07965506398311e-48	0	Foxp2
Kif21a	5.9212306940078e-52	1.65994530851989	0.78	0.539	9.81325562917913e-48	0	Kif21a
Fgf14	8.85621766379557e-51	-3.89436678414896	0.113	0.54	1.46774095342084e-46	0	Fgf14
Otor	1.18043767793018e-50	4.51632591311076	0.267	0.029	1.95633936363369e-46	0	Otor
Kcnq3	1.66348651624826e-50	-3.37602398000145	0.105	0.545	2.75689620337825e-46	0	Kcnq3
Grik2	1.77008906498012e-50	1.08794503637903	0.926	0.749	2.93356860739155e-46	0	Grik2
Ctnna2	2.40422132859161e-50	-3.30301304087775	0.149	0.572	3.98451600787487e-46	0	Ctnna2
Kcnip4	1.52733897241389e-49	-3.49320561232408	0.49	0.759	2.53125887898154e-45	0	Kcnip4
Rab3c	3.15056272539119e-49	-3.13100273941766	0.094	0.532	5.22142760479082e-45	0	Rab3c
Pdgfc	3.25782960717526e-49	3.09838558091323	0.333	0.057	5.39920100797156e-45	0	Pdgfc
Dpp6	7.57215716965018e-48	-2.86836523142926	0.138	0.56	1.25493360772612e-43	0	Dpp6
Igsf11	1.59204348437268e-47	1.72011994458741	0.606	0.238	2.63849366665084e-43	0	Igsf11
Npas3	3.74834995703256e-47	2.49859879258081	0.413	0.103	6.21214038379007e-43	0	Npas3
Lrrfip1	4.28800823776683e-47	-2.69841790868219	0.124	0.557	7.10651605245097e-43	0	Lrrfip1
Hey2	4.70903658010853e-47	3.05025767717111	0.325	0.059	7.80428632421386e-43	0	Hey2
Ryr2	4.95956684619317e-47	-3.6920096446255	0.047	0.474	8.21949013419594e-43	0	Ryr2
Galnt16	1.66995312442407e-46	2.25327645983499	0.438	0.116	2.76761331310801e-42	0	Galnt16
Serpine2	4.1694975571845e-46	1.5130835225398	0.683	0.312	6.91010830152187e-42	0	Serpine2
Fam129a	6.93407385684054e-46	1.85135535646165	0.523	0.173	1.14918406029418e-41	0	Fam129a
Ldlrad4	7.03853276935184e-46	1.41157741882833	0.788	0.513	1.16649603586468e-41	0	Ldlrad4
Dock10	7.10941648992987e-46	1.79893876213373	0.636	0.296	1.17824359487608e-41	0	Dock10
Celf4	1.04222939752733e-45	-3.0294838753961	0.094	0.512	1.72728678052204e-41	0	Celf4
Tmprss5	1.04991320851469e-45	1.70519649043292	0.579	0.207	1.7400211604714e-41	0	Tmprss5
Elavl4	1.31875293395416e-45	-2.66657863261217	0.168	0.563	2.18556923744223e-41	0	Elavl4
Kctd1	1.79903312248457e-45	2.6460623491022	0.471	0.162	2.98153759389368e-41	0	Kctd1
Meg3	4.63310717376049e-45	-2.51693109502213	0.59	0.764	7.67844851907326e-41	0	Meg3
Mest	9.6785732051965e-45	2.44664102129357	0.444	0.133	1.60402993729722e-40	0	Mest
Frmd4a	2.28161796818208e-44	-2.02671982824849	0.317	0.704	3.78132545866816e-40	0	Frmd4a
Il1rapl1	3.33961270406827e-44	1.28821574846109	0.785	0.484	5.53474013445234e-40	0	Il1rapl1
Khdrbs2	7.03315556823448e-44	-3.49371471580239	0.072	0.478	1.1656048723235e-39	0	Khdrbs2
Gab1	2.66364208420784e-43	1.79699403913678	0.565	0.216	4.41445402615765e-39	0	Gab1
Myt1l	3.75573312762859e-43	-3.38882708468657	0.044	0.45	6.22437651241886e-39	0	Myt1l
Ednrb	3.82295293425952e-43	2.70590280006555	0.364	0.087	6.33577989794831e-39	0	Ednrb
Pde7b	4.78906929215864e-43	1.67448448371828	0.625	0.26	7.93692453789451e-39	0	Pde7b
Snap25	5.97882818673336e-43	-2.46279756240623	0.185	0.562	9.9087119538732e-39	0	Snap25
Arhgef28	6.70039383566917e-43	-3.46655515615174	0.063	0.465	1.11045627038545e-38	0	Arhgef28
Cdh2	6.98279984909496e-43	1.34416640068402	0.81	0.633	1.15725941899051e-38	0	Cdh2
Ggta1	8.73438436072752e-43	2.37453732904588	0.413	0.114	1.44754952010337e-38	0	Ggta1
Greb1	1.61190047236737e-42	2.15768537404355	0.366	0.083	2.67140265285444e-38	0	Greb1
Pcsk2	2.12251741008862e-42	-3.19385231651389	0.066	0.467	3.51764810373987e-38	0	Pcsk2
Kcnb2	2.3726606682664e-41	-2.81670148531427	0.113	0.51	3.93221052551791e-37	0	Kcnb2
Slc7a14	2.62102813337019e-41	-3.23846757472681	0.052	0.448	4.34382992543442e-37	0	Slc7a14
Ctgf	3.72045130668125e-41	1.84188987867447	0.526	0.196	6.16590395056283e-37	0	Ctgf
Gsn	1.20173633935583e-40	0.724637503192814	0.937	0.613	1.99163763521442e-36	0	Gsn
Gpam	1.51783233787542e-40	3.71771254169666	0.212	0.021	2.51550353356094e-36	0	Gpam
Slc18a2	2.19381191761534e-40	2.46581258587312	0.441	0.151	3.63580449106391e-36	0	Slc18a2
Zbtb20	2.94894753123687e-40	0.687816260321643	0.972	0.941	4.88729074351887e-36	0	Zbtb20
Ppm1h	4.12625092793327e-40	-2.82658664507579	0.085	0.478	6.8384356628638e-36	0	Ppm1h
Ctnnd2	4.4413464837222e-40	-2.99692327795711	0.094	0.483	7.36064352747281e-36	0	Ctnnd2
Chrm2	4.50859077984323e-40	-3.11241749037917	0.083	0.468	7.47208749943419e-36	0	Chrm2
Snhg11	1.82106297924732e-39	-2.33311260896287	0.129	0.529	3.01804767550658e-35	0	Snhg11
Maml3	2.09986387963308e-39	-1.89632575766811	0.135	0.548	3.48010440771591e-35	0	Maml3
Cntn1	2.87561974525054e-39	-2.51575132612242	0.105	0.498	4.76576460380373e-35	0	Cntn1
Dscam	3.91161308058735e-39	-3.56056676298053	0.055	0.433	6.48271635845742e-35	0	Dscam
Ndst4	3.99249481902521e-39	-3.94658347155044	0.047	0.417	6.61676166357048e-35	0	Ndst4
Ppfia2	4.32871293460717e-39	-3.34578964184063	0.08	0.457	7.17397594652447e-35	0	Ppfia2
Ext1	5.35828190309266e-39	1.76030331550827	0.65	0.395	8.88028059799546e-35	0	Ext1
Lrfn5	6.82537741788032e-39	-3.61346068128861	0.05	0.424	1.13116979946531e-34	0	Lrfn5
Arhgap42	7.14960012682869e-39	1.90009201083515	0.537	0.234	1.18490322901932e-34	0	Arhgap42
Sntg1	1.04930297629809e-38	-2.99050468164246	0.074	0.46	1.73900982261883e-34	0	Sntg1
Paqr6	1.70470215056512e-38	2.25664599505639	0.314	0.065	2.82520287413157e-34	0	Paqr6
Olfml3	1.73051806599074e-38	2.33865498680274	0.452	0.162	2.86798759076645e-34	0	Olfml3
Unc79	1.97493613403253e-38	-3.36068952305015	0.052	0.426	3.27306165493211e-34	0	Unc79
Gabrg3	2.56621715439005e-38	-3.39026380398002	0.063	0.436	4.25299168997063e-34	0	Gabrg3
Rtn1	2.64229468809844e-38	-2.2473105963302	0.207	0.559	4.37907498658554e-34	0	Rtn1
Fam184b	4.077325284708e-38	2.65335555005018	0.391	0.121	6.75735119434657e-34	0	Fam184b
Pam	4.31132119709365e-38	-1.25607571695547	0.474	0.784	7.14515261994331e-34	0	Pam
Slit2	1.58925970195417e-37	-3.12693740731831	0.066	0.441	2.63388010404865e-33	0	Slit2
Kcnt2	1.67956941555712e-37	-4.05859092114653	0.052	0.412	2.78355039240282e-33	0	Kcnt2
Foxo1	2.62604106788739e-37	1.53254082808039	0.57	0.248	4.35213786180977e-33	0	Foxo1
Dner	3.33109730583493e-37	-2.82985979281718	0.058	0.432	5.52062756496023e-33	0	Dner
Mdga2	3.58049602498385e-37	-2.96461941071616	0.209	0.553	5.93395606220574e-33	0	Mdga2
Cntnap5a	4.05013349431979e-37	-3.10071617806039	0.055	0.423	6.71228624013619e-33	0	Cntnap5a
Sema6d	5.35149734691242e-37	-2.66951721639383	0.124	0.491	8.86903655303795e-33	0	Sema6d
Qk	5.59299891632642e-37	1.25583546677429	0.664	0.328	9.26927710402778e-33	0	Qk
Garnl3	6.78007662609422e-37	-2.23550618405917	0.143	0.522	1.1236620992426e-32	0	Garnl3
Ptprn2	9.64613671519677e-37	-2.66737366665167	0.08	0.454	1.59865423780956e-32	0	Ptprn2
Gabrb3	1.5078950765686e-36	-3.07241368843184	0.058	0.424	2.49903451039714e-32	0	Gabrb3
Ttyh1	1.96711549477455e-36	1.57657270215695	0.457	0.15	3.26010050948987e-32	0	Ttyh1
Gfra1	2.16238656991188e-36	1.32501788178079	0.691	0.392	3.58372326231496e-32	0	Gfra1
Pid1	3.88975985387554e-36	-3.27105434598884	0.069	0.437	6.44649900582793e-32	0	Pid1
S1pr3	3.97192203274721e-36	1.61074659305758	0.438	0.136	6.58266638487195e-32	0	S1pr3
Epha5	3.9961880037396e-36	-3.15850469535669	0.088	0.443	6.62288237859764e-32	0	Epha5
Clvs1	7.11106637655967e-36	-3.94370766731733	0.033	0.381	1.17851703058723e-31	0	Clvs1
Gria2	1.27839702607843e-35	-4.03828415911967	0.022	0.366	2.11868739131978e-31	0	Gria2
Gpr37l1	1.67602814223773e-35	1.08718448866955	0.642	0.29	2.77768144013058e-31	0	Gpr37l1
Zfhx4	1.98402782958455e-35	1.48871800132695	0.689	0.458	3.28812932197047e-31	0	Zfhx4
Gm10863	2.08797402549027e-35	2.3382166700525	0.284	0.057	3.46039935244502e-31	0	Gm10863
Fbln2	2.22720313458445e-35	1.84855256677014	0.427	0.143	3.69114375494681e-31	0	Fbln2
Epha6	2.2395918823912e-35	-3.14925134774539	0.091	0.443	3.71167562668693e-31	0	Epha6
Snap91	2.87350184857368e-35	-2.57493780438423	0.066	0.434	4.76225461364116e-31	0	Snap91
Ccser1	4.49974070340041e-35	-2.28644872280436	0.135	0.496	7.4574202677455e-31	0	Ccser1
Nrxn2	4.50853948167327e-35	-3.00964570995086	0.036	0.385	7.4720024829771e-31	0	Nrxn2
Pcdh15	5.5647721310632e-35	-2.6321038392134	0.336	0.612	9.22249685281103e-31	0	Pcdh15
Chl1	9.18155331055936e-35	0.802561920668206	0.879	0.744	1.521658830159e-30	0	Chl1
Fstl4	1.85206697573247e-34	3.78831192892594	0.223	0.035	3.06943059888142e-30	0	Fstl4
Tmem178b	2.53223472975895e-34	-3.07409604523643	0.033	0.378	4.1966726176295e-30	0	Tmem178b
Kcnc2	2.69182914752551e-34	-3.115832601596	0.063	0.411	4.46116844619402e-30	0	Kcnc2
Timp3	3.78909094197835e-34	1.12365824488146	0.678	0.353	6.27966041814071e-30	0	Timp3
Ppp1r9a	5.14100064177434e-34	1.86365874691098	0.57	0.316	8.52018036361261e-30	0	Ppp1r9a
Dgki	7.84222138154928e-34	-2.26621410348503	0.116	0.475	1.29969134956416e-29	0	Dgki
Dnm3	7.88107874670494e-34	-2.07887601316452	0.118	0.491	1.30613118069141e-29	0	Dnm3
Shc4	7.90663802209929e-34	2.19350626625364	0.328	0.084	1.31036711940251e-29	0	Shc4
Gpc3	9.21274910405402e-34	2.40835863804895	0.322	0.084	1.52682890901487e-29	0	Gpc3
Islr	9.62553112859918e-34	2.36133352459277	0.273	0.056	1.59523927394274e-29	0	Islr
Epb41l2	1.57872029067654e-33	1.58020650806777	0.614	0.357	2.61641313773823e-29	0	Epb41l2
Elavl3	1.86982856832677e-33	-2.94539944559995	0.047	0.391	3.09886688628796e-29	0	Elavl3
Ctnnal1	2.68182377666372e-33	2.07950262021494	0.358	0.107	4.44458654506478e-29	0	Ctnnal1
Nav1	2.94659021630598e-33	-2.3719374304988	0.069	0.424	4.8833839654839e-29	0	Nav1
9330182L06Rik	5.83224274964537e-33	-3.98431398281324	0.017	0.339	9.66577590898727e-29	0	9330182L06Rik
Cntnap2	6.48568520908428e-33	-2.42607776307052	0.204	0.547	1.07487260970154e-28	0	Cntnap2
Map6	6.65831674931447e-33	-2.97161476440155	0.041	0.379	1.10348283486389e-28	0	Map6
Galntl6	6.71908035996029e-33	-3.20173962956023	0.215	0.533	1.11355318805622e-28	0	Galntl6
Vim	7.38589530883587e-33	1.34314548032889	0.653	0.368	1.22406442953337e-28	0	Vim
1700112E06Rik	7.85416925111776e-33	1.43138421975942	0.537	0.226	1.30167146998775e-28	0	1700112E06Rik
Prkca	1.03893773419065e-32	0.572925323497861	0.912	0.688	1.72183150687417e-28	0	Prkca
Kcnip3	1.29069787048503e-32	3.51421013287601	0.185	0.022	2.13907358075483e-28	0	Kcnip3
Ptgfrn	1.40305314816777e-32	2.37878521558091	0.281	0.062	2.32527998245845e-28	0	Ptgfrn
Grb14	1.42180298257431e-32	1.53503091882814	0.57	0.295	2.35635408302041e-28	0	Grb14
St5	2.26498026444151e-32	2.07397067150107	0.38	0.123	3.75375179225892e-28	0	St5
Fstl5	2.6683170553817e-32	-2.31406125691543	0.107	0.458	4.42220185588409e-28	0	Fstl5
Vcam1	2.73813587217598e-32	2.69666961706725	0.264	0.056	4.53791258095726e-28	0	Vcam1
Cacna1a	2.81749424575539e-32	-2.86726027551639	0.047	0.381	4.66943321349041e-28	0	Cacna1a
Rbfox1	3.31741659903184e-32	-3.93093454879242	0.135	0.462	5.49795452957547e-28	0	Rbfox1
Negr1	4.26076149710966e-32	-2.13879874435704	0.253	0.578	7.06136002915984e-28	0	Negr1
Stmn2	4.29772510660442e-32	-2.15161282185843	0.198	0.523	7.1226198191755e-28	0	Stmn2
Cdh19	5.07971874049333e-32	0.552251201693474	0.904	0.5	8.4186178686196e-28	0	Cdh19
Adrbk2	7.03760402119186e-32	-1.86299268525866	0.124	0.491	1.16634211443213e-27	0	Adrbk2
Metrn	1.40957953402209e-31	1.64116285873435	0.455	0.178	2.33609616173481e-27	0	Metrn
Fign	1.94822956107075e-31	1.27160171375516	0.545	0.235	3.22880085156255e-27	0	Fign
Fhod3	1.95787087594955e-31	-2.65289031938989	0.063	0.4	3.2447794027112e-27	0	Fhod3
Gpcpd1	2.03928793263666e-31	1.42512484882199	0.617	0.356	3.37971189075873e-27	0	Gpcpd1
Sparc	2.49208112900724e-31	0.601905085907515	0.92	0.653	4.1301260551037e-27	0	Sparc
Sdc4	2.50016036174035e-31	1.20221122057951	0.543	0.218	4.14351576751229e-27	0	Sdc4
Pcbp3	3.07379420344579e-31	-1.81732652647461	0.204	0.545	5.09419913337071e-27	0	Pcbp3
Cacnb2	3.94909804301137e-31	-3.40085226506617	0.047	0.366	6.54484018668274e-27	0	Cacnb2
Pak3	7.70749368798031e-31	-2.87690212662753	0.047	0.371	1.27736292890898e-26	0	Pak3
Xylt1	7.86982836355703e-31	-2.58904910687544	0.041	0.362	1.30426665469231e-26	0	Xylt1
Sulf1	1.0421203334524e-30	1.7538647226829	0.366	0.117	1.72710602863066e-26	0	Sulf1
Gfap	1.24978357391934e-30	2.46596456221613	0.27	0.062	2.07126631705652e-26	0	Gfap
Hs3st5	1.65868682170339e-30	-2.81170265306299	0.055	0.38	2.74894166960903e-26	0	Hs3st5
Syn3	2.34592579203639e-30	-2.53065321332299	0.105	0.435	3.88790281514191e-26	0	Syn3
Pcdh9	2.78343440065435e-30	-1.89440455367753	0.361	0.653	4.61298583220446e-26	0	Pcdh9
Adam23	4.15640197613929e-30	1.00818671500371	0.76	0.525	6.88840499505564e-26	0	Adam23
Parm1	6.23483391504742e-30	-2.17929586581875	0.113	0.447	1.03329902474081e-25	0	Parm1
Csmd3	7.90575402304392e-30	-2.42734411459825	0.132	0.458	1.31022061423907e-25	0	Csmd3
Cthrc1	8.05178754044122e-30	4.38043333209347	0.168	0.02	1.33442274907732e-25	0	Cthrc1
Car12	8.27380472142905e-30	2.02529960985069	0.322	0.092	1.37121765648244e-25	0	Car12
Eml5	9.16154683838255e-30	-2.09714345249129	0.146	0.473	1.51834315752514e-25	0	Eml5
Asic2	1.3181277627685e-29	-2.41619989551163	0.132	0.466	2.18453314123623e-25	0	Asic2
Tenm2	2.70552754601654e-29	-3.43679847268897	0.08	0.39	4.48387080201321e-25	0	Tenm2
Grid2	3.38806764083324e-29	-2.16718125969767	0.518	0.693	5.61504450115293e-25	0	Grid2
Sgpp2	5.28159652070538e-29	-3.09239037676716	0.033	0.335	8.75318991376503e-25	0	Sgpp2
Tns3	5.64689329502043e-29	-1.88582414797506	0.146	0.485	9.35859625783737e-25	0	Tns3
Slc2a13	7.37588270731603e-29	-2.77795793040115	0.047	0.355	1.22240504108348e-24	0	Slc2a13
Rit2	1.17251407863446e-28	-1.9144156044833	0.096	0.434	1.94320758252089e-24	0	Rit2
Stmn3	1.7251638312578e-28	-1.8490713473216	0.174	0.502	2.85911401754356e-24	0	Stmn3
Slc35f1	1.84005054801729e-28	0.467739542487327	0.848	0.525	3.04951577322905e-24	0	Slc35f1
Ncoa7	2.20929736070608e-28	-1.67630804528514	0.185	0.519	3.66146851589818e-24	0	Ncoa7
Actn1	2.24659355088014e-28	-2.24096894191374	0.055	0.373	3.72327949187365e-24	0	Actn1
Olfml2a	3.4363797684923e-28	2.19395721962022	0.289	0.078	5.69511219032229e-24	0	Olfml2a
Prph	3.68979389079858e-28	-1.98808890518805	0.204	0.515	6.11509541522049e-24	0	Prph
Pclo	4.40603918806202e-28	-1.84581138785776	0.14	0.471	7.30212874637518e-24	0	Pclo
Grik4	6.05458016424442e-28	-2.550600868306	0.061	0.371	1.00342557062023e-23	0	Grik4
Cacna2d1	6.86153775450787e-28	-1.62599563674797	0.275	0.572	1.13716265205459e-23	0	Cacna2d1
Rims2	6.91414008441703e-28	-2.20555409990478	0.085	0.403	1.14588043619044e-23	0	Rims2
Galnt13	7.58219647886091e-28	-2.51484498320995	0.055	0.361	1.25659742244162e-23	0	Galnt13
Celf3	7.72652002461969e-28	-2.82034376866476	0.039	0.336	1.28051616368022e-23	0	Celf3
Fxyd1	9.74526904890936e-28	0.767985367051072	0.774	0.455	1.61508343947575e-23	0	Fxyd1
Ptprj	1.11898857955151e-27	1.23438672195362	0.661	0.45	1.85449977289071e-23	0	Ptprj
Ptn	1.16859286501371e-27	1.11426913051182	0.725	0.549	1.93670895518722e-23	0	Ptn
Ptrf	1.20991984444886e-27	1.41443743338939	0.438	0.167	2.0052001582051e-23	0	Ptrf
Ppp2r2b	1.27357073742884e-27	0.897018603251505	0.807	0.701	2.11068878314082e-23	0	Ppp2r2b
5330434G04Rik	1.30604215215285e-27	-2.73906685076022	0.05	0.35	2.16450365876292e-23	0	5330434G04Rik
Col18a1	1.33739536355527e-27	0.799151719505471	0.7	0.369	2.21646533602014e-23	0	Col18a1
Ctnna3	1.51687467499945e-27	2.4527061035697	0.543	0.356	2.51391639887659e-23	0	Ctnna3
Sntb1	1.90773475070195e-27	1.15268707386411	0.725	0.54	3.16168880233834e-23	0	Sntb1
Plxdc2	2.33244265877378e-27	1.05615960371396	0.749	0.574	3.86555721838579e-23	0	Plxdc2
Frmd4b	3.4203266006209e-27	-1.97312527249203	0.091	0.409	5.66850727520902e-23	0	Frmd4b
Atrnl1	4.24364834250721e-27	-1.91742364794291	0.127	0.45	7.0329983980372e-23	0	Atrnl1
Calm1	5.05298318515123e-27	-1.58541510221828	0.317	0.6	8.37430903275114e-23	0	Calm1
Kcnd3	5.96236477301385e-27	-2.23604208806947	0.083	0.393	9.88142713831586e-23	0	Kcnd3
Rgs7	8.32815953821345e-27	-2.59441388121982	0.058	0.355	1.38022588026812e-22	0	Rgs7
Kcnj3	8.34698091515822e-27	-3.29370444282746	0.041	0.326	1.38334514706917e-22	0	Kcnj3
Eef1a2	8.70874531731254e-27	-1.95838873546705	0.094	0.409	1.44330036143821e-22	0	Eef1a2
Cadm2	8.99139735775859e-27	-2.67040641722248	0.209	0.53	1.49014428410133e-22	0	Cadm2
Prkcb	9.68302042670737e-27	-1.94921411413925	0.096	0.414	1.60476697531821e-22	0	Prkcb
Ralyl	1.1429688244505e-26	-3.01392412466973	0.019	0.294	1.89424223276181e-22	0	Ralyl
Fam19a1	1.32838720003243e-26	-3.41337975861818	0.091	0.378	2.20153610661374e-22	0	Fam19a1
Arhgef3	1.34217761030911e-26	-1.92860962973258	0.132	0.452	2.22439095356529e-22	0	Arhgef3
Chrna3	1.40593175613962e-26	-2.44493194587442	0.044	0.336	2.33005069945019e-22	0	Chrna3
Arhgap26	1.48558984969277e-26	-1.54587546164338	0.289	0.573	2.46206805789583e-22	0	Arhgap26
Hs6st3	1.54353877934024e-26	-2.98668428726515	0.096	0.388	2.55810681900058e-22	0	Hs6st3
Prdm16	1.84645049053969e-26	1.3534893880956	0.361	0.117	3.06012239797144e-22	0	Prdm16
Gnao1	2.02626983711854e-26	-1.85208243746381	0.091	0.412	3.35813700105656e-22	0	Gnao1
Kcnd2	2.13711471147706e-26	-2.31011355430261	0.149	0.459	3.54184021133093e-22	0	Kcnd2
Dnah7b	2.306185760489e-26	2.61946603090395	0.292	0.091	3.82204166085842e-22	0	Dnah7b
Scg2	2.54108075697829e-26	-2.00566217815797	0.182	0.491	4.21133313854012e-22	0	Scg2
Kcnj10	3.6695503478269e-26	2.10146265145479	0.229	0.05	6.08154579145353e-22	0	Kcnj10
Fgf13	3.92097907145841e-26	-1.92470772320794	0.526	0.665	6.49823861512802e-22	0	Fgf13
Samd12	3.96101070885136e-26	-2.71890692461605	0.047	0.335	6.56458304777936e-22	0	Samd12
Nrp2	4.33470624121845e-26	-2.22495859804452	0.061	0.357	7.18390865357134e-22	0	Nrp2
Armc2	4.3687789472816e-26	2.1208272265235	0.275	0.079	7.2403773493298e-22	0	Armc2
A830018L16Rik	5.18093405496591e-26	-3.21865325222651	0.041	0.32	8.586362009295e-22	0	A830018L16Rik
Zcchc18	5.44046666488657e-26	-1.92017972302247	0.061	0.361	9.01648540371651e-22	0	Zcchc18
Fry	1.19385132684976e-25	-2.0200467877525	0.088	0.395	1.9785698039881e-21	0	Fry
Syt17	1.22057585852783e-25	-3.71691329783984	0.022	0.288	2.02286037033818e-21	0	Syt17
Pirt	1.51826134426314e-25	-2.33850033242915	0.061	0.35	2.51621452584729e-21	0	Pirt
Ahi1	1.62177418802951e-25	-1.56780535454633	0.165	0.491	2.68776636182131e-21	0	Ahi1
Nid1	1.65149709754197e-25	1.36867872399713	0.455	0.195	2.7370261397563e-21	0	Nid1
Ret	2.67065518351811e-25	-1.98733131003709	0.066	0.361	4.42607683564457e-21	0	Ret
Chrna7	3.49934174563582e-25	-3.6105418115535	0.019	0.28	5.79945907504225e-21	0	Chrna7
Fbln5	3.60099816202475e-25	1.68134258367986	0.328	0.11	5.96793425392362e-21	0	Fbln5
Sorbs1	3.84062047051378e-25	1.36710748843608	0.579	0.346	6.36506030578249e-21	0	Sorbs1
Tanc1	3.96868980231078e-25	1.89374682345203	0.32	0.106	6.57730960936965e-21	0	Tanc1
Scn3a	4.31852019775585e-25	-2.02484661887885	0.088	0.391	7.15708352374076e-21	0	Scn3a
Dock5	4.60602123231114e-25	1.49893723613628	0.375	0.135	7.63355898830926e-21	0	Dock5
Bin1	4.90373811264493e-25	-1.78509707256744	0.052	0.341	8.12696517408644e-21	0	Bin1
Tmem108	7.40989379211186e-25	-3.68555575417994	0.017	0.273	1.2280416981667e-20	0	Tmem108
Cacna1c	8.94999844279369e-25	-2.25472778889674	0.074	0.365	1.4832832419242e-20	0	Cacna1c
Mxra7	9.07056810080519e-25	-2.16911125453478	0.061	0.351	1.50326525134644e-20	0	Mxra7
Rora	9.47063313935966e-25	0.624271375560984	0.898	0.798	1.56956803018608e-20	0	Rora
Man1a	9.83576103585988e-25	-2.88920310422653	0.052	0.327	1.63008067647306e-20	0	Man1a
Dpysl3	1.21248382265632e-24	-1.7036455234162	0.165	0.476	2.00944943928831e-20	0	Dpysl3
Camk4	1.51735448831526e-24	-2.74718966439037	0.039	0.308	2.51471159348488e-20	0	Camk4
Stxbp1	1.58079921927906e-24	-1.6954679925089	0.102	0.407	2.61985854611118e-20	0	Stxbp1
Dlg2	1.70640147060402e-24	-1.67512170299609	0.49	0.646	2.82801915723204e-20	0	Dlg2
Cacna1b	1.88324286622419e-24	-1.57584064921124	0.088	0.395	3.12109840219336e-20	0	Cacna1b
Map1b	2.84790035099513e-24	-1.63940444978648	0.248	0.528	4.71982525170423e-20	0	Map1b
Tm4sf4	3.13611559620999e-24	-2.38419095000444	0.063	0.343	5.19748437759882e-20	0	Tm4sf4
Atp1b1	3.51267170702003e-24	-1.74493407663482	0.132	0.435	5.8215508200443e-20	0	Atp1b1
Gas7	3.84692012927598e-24	1.04111835907862	0.471	0.198	6.37550073024909e-20	0	Gas7
Itm2b	4.10162172090668e-24	0.797289084656505	0.824	0.719	6.79761767805864e-20	0	Itm2b
Gpsm2	8.1027336348675e-24	2.10009628187306	0.231	0.057	1.34286604530659e-19	0	Gpsm2
Fxyd6	8.61648278030857e-24	-1.72336449311861	0.099	0.392	1.42800969118054e-19	0	Fxyd6
Ldb2	1.01897518781895e-23	1.25323384318028	0.521	0.268	1.68874757877235e-19	0	Ldb2
Fam107a	1.15726446045089e-23	1.56126726742974	0.325	0.109	1.91793439030527e-19	0	Fam107a
Rhbdl3	1.2439546781618e-23	2.64697975650208	0.336	0.139	2.06160608811754e-19	0	Rhbdl3
Vat1l	1.38351310115723e-23	-2.12250327744674	0.036	0.298	2.29289626254788e-19	0	Vat1l
Ltbp1	1.45358483762523e-23	1.32659404980823	0.452	0.198	2.40902615139629e-19	0	Ltbp1
Egfem1	1.79878905531562e-23	-2.95172816399225	0.066	0.329	2.98113310137457e-19	0	Egfem1
Ptprn	1.95730068383923e-23	-1.56937294220556	0.121	0.428	3.24383442332675e-19	0	Ptprn
Megf10	1.96102486968631e-23	1.77147051357844	0.267	0.077	3.25000651653112e-19	0	Megf10
Ndrg4	2.0617175598945e-23	-2.21895730277586	0.061	0.336	3.41688451201315e-19	0	Ndrg4
Cpne8	2.25477571327417e-23	-2.65419473276115	0.044	0.305	3.73683978960928e-19	0	Cpne8
Cadps	2.27136538062555e-23	-1.2870198821984	0.264	0.549	3.76433384531072e-19	0	Cadps
Pacsin1	2.33530402097895e-23	-2.69072899651268	0.022	0.272	3.87029935396841e-19	0	Pacsin1
Ptprr	2.59247766946581e-23	-2.31747245231527	0.052	0.322	4.29651324160569e-19	0	Ptprr
Slit3	2.66754982878992e-23	-2.50955764999886	0.044	0.307	4.42093033125354e-19	0	Slit3
Grip1	2.94995102502472e-23	-1.72684224065858	0.107	0.402	4.88895383377347e-19	0	Grip1
Arhgap39	3.37432817561503e-23	1.23743660212511	0.507	0.261	5.59227408544679e-19	0	Arhgap39
Trpc4	4.2747146816384e-23	-2.59719551661908	0.025	0.274	7.08448464187932e-19	0	Trpc4
Hecw1	4.66895382300799e-23	-2.78173088211443	0.033	0.288	7.73785717087114e-19	0	Hecw1
Srrm4	5.30151148533976e-23	-2.74203064063181	0.019	0.264	8.78619498465358e-19	0	Srrm4
Neurl1a	5.32760845941207e-23	-1.81207289492505	0.047	0.315	8.82944549978363e-19	0	Neurl1a
Slc44a5	5.93922470087783e-23	-2.32536797346687	0.061	0.327	9.84307709676483e-19	0	Slc44a5
Tubb2a	6.29509758575729e-23	-1.85525891981337	0.121	0.409	1.04328652288756e-18	0	Tubb2a
Cdc14a	6.81031518796116e-23	1.77424219363374	0.449	0.229	1.1286735361008e-18	0	Cdc14a
Klc1	6.83976910068741e-23	-1.38661390012445	0.218	0.522	1.13355493305692e-18	0	Klc1
Nkain4	7.41592642367574e-23	1.52003937314853	0.331	0.114	1.22904148619578e-18	0	Nkain4
Syt4	1.00838929580198e-22	-1.89890379614401	0.11	0.395	1.67120357993262e-18	0	Syt4
Dst	1.01696695854594e-22	0.795154045639232	0.837	0.76	1.68541934039819e-18	0	Dst
Nsg2	1.07324413893582e-22	-1.67399796579918	0.146	0.442	1.77868751145834e-18	0	Nsg2
Slc5a7	1.22034722582343e-22	-3.06504610219853	0.033	0.279	2.02248145735717e-18	0	Slc5a7
Adgrg1	1.24006715911652e-22	2.77693340681091	0.154	0.024	2.05516330280381e-18	0	Adgrg1
Slc7a2	1.25834437487734e-22	3.68683545739537	0.143	0.021	2.08545413248422e-18	0	Slc7a2
Srrm3	1.82392560089126e-22	-1.92412707603422	0.044	0.305	3.02279189835708e-18	0	Srrm3
Fndc3b	1.83367358117724e-22	1.39149088999887	0.507	0.28	3.03894722608504e-18	0	Fndc3b
Rimbp2	2.16465778449757e-22	-2.96472474554636	0.017	0.252	3.58748734624783e-18	0	Rimbp2
Pfkp	2.24799651428048e-22	-1.85942384327542	0.058	0.326	3.72560462311705e-18	0	Pfkp
Sidt1	2.42365271884372e-22	-3.23182792949365	0.019	0.256	4.0167196509397e-18	0	Sidt1
Syn2	3.39684761389083e-22	-1.9940004114785	0.077	0.347	5.62959555050128e-18	0	Syn2
Scg3	3.77569676493933e-22	1.55285148565785	0.523	0.333	6.25746224853394e-18	0	Scg3
Rbms3	3.85587552960843e-22	-0.969744944440999	0.658	0.77	6.39034251522005e-18	0	Rbms3
Scn2a1	4.23011580147099e-22	-1.95401338954552	0.061	0.329	7.01057091777787e-18	0	Scn2a1
Xkr4	4.71723760233642e-22	-1.16594256925611	0.275	0.582	7.81787787835215e-18	0	Xkr4
Mapt	5.16614981693505e-22	-1.32267827131255	0.193	0.501	8.56186009160646e-18	0	Mapt
Notch1	5.16982254639152e-22	1.96464979692898	0.207	0.048	8.56794690613466e-18	0	Notch1
Hand2	5.19535018856048e-22	1.22371226836524	0.614	0.454	8.61025386750129e-18	0	Hand2
Ywhag	6.26100046203045e-22	-1.34316097042815	0.182	0.484	1.03763560657231e-17	0	Ywhag
Stxbp5l	6.45608860741604e-22	-3.08281888636138	0.03	0.27	1.06996756490706e-17	0	Stxbp5l
Loxl1	6.94446075257137e-22	1.71277379652593	0.339	0.132	1.15090548052365e-17	0	Loxl1
Sema3c	7.484486965456e-22	1.54567273571828	0.427	0.206	1.24040402478502e-17	0	Sema3c
Bnc2	7.85128277615415e-22	-3.27832027497494	0.061	0.304	1.30119309449203e-17	0	Bnc2
Lhfp	9.23797592618255e-22	1.97975608101797	0.306	0.111	1.53100975024623e-17	0	Lhfp
Ksr2	9.76517302330571e-22	-3.18539339856504	0.017	0.247	1.61838212515246e-17	0	Ksr2
Tgfb1	1.13811216947513e-21	2.13292591152582	0.284	0.098	1.88619329847113e-17	0	Tgfb1
Grm7	1.3295699039861e-21	-2.8427997271262	0.121	0.399	2.20349620187617e-17	0	Grm7
Unc5c	1.36193981525951e-21	-2.87519901491195	0.055	0.302	2.25714285582959e-17	0	Unc5c
Kif5c	1.43781810990042e-21	-1.93693422095528	0.072	0.336	2.38289595353796e-17	0	Kif5c
Frmpd4	1.4710994363096e-21	-1.70155246219567	0.105	0.384	2.4380530957959e-17	0	Frmpd4
Lrrtm1	1.5966850052359e-21	2.49757003034984	0.198	0.047	2.64618605917746e-17	0	Lrrtm1
Pfn2	1.94762409125472e-21	-1.70368751938991	0.08	0.351	3.22779740643644e-17	0	Pfn2
Hmcn2	2.28081849954918e-21	-2.06797103395055	0.044	0.293	3.78000049930285e-17	0	Hmcn2
Add2	2.36104497136339e-21	-3.07377883531023	0.017	0.244	3.91295983104054e-17	0	Add2
Reep1	2.45037627178337e-21	-1.57474794372763	0.083	0.357	4.06100859522657e-17	0	Reep1
Sox10	2.65565316498948e-21	1.07646639510089	0.353	0.128	4.40121399033707e-17	0	Sox10
Ppp2r2c	2.83805855321519e-21	-2.37912977924292	0.033	0.272	4.70351444024354e-17	0	Ppp2r2c
Cacna1e	2.9913909063313e-21	-2.95584786098518	0.036	0.271	4.95763214906286e-17	0	Cacna1e
Celf6	3.21849666418377e-21	-2.64151778462533	0.03	0.268	5.33401452155176e-17	0	Celf6
Epha4	3.54130555311347e-21	-3.47990947048533	0.008	0.226	5.86900569317496e-17	0	Epha4
Neat1	3.76754239343262e-21	-1.72918969497512	0.099	0.374	6.24394800863589e-17	0	Neat1
Shroom4	3.81097481590387e-21	1.63228310939057	0.292	0.1	6.31592856239749e-17	0	Shroom4
Fam234a	4.42791699927045e-21	1.42621674955376	0.408	0.191	7.33838684289092e-17	0	Fam234a
Syn1	4.81379897848687e-21	-1.34075896970106	0.099	0.383	7.9779090470463e-17	0	Syn1
Acss1	5.25207010366661e-21	1.8669549322757	0.231	0.064	8.70425578280667e-17	0	Acss1
Nek7	5.97585978199333e-21	0.996553711999084	0.667	0.502	9.90379241669754e-17	0	Nek7
Zfp804a	6.38866019569116e-21	-2.44181181740666	0.069	0.321	1.0587926542319e-16	0	Zfp804a
Dmd	7.06509503031662e-21	0.54307977096276	0.895	0.771	1.17089819937437e-16	0	Dmd
Scn5a	7.20062797420198e-21	-3.7235380765263	0.011	0.228	1.19336007416449e-16	0	Scn5a
Gpr158	7.39562338586615e-21	-3.13537256628301	0.019	0.243	1.2256766637396e-16	0	Gpr158
Nap1l5	7.49335886217399e-21	-1.72086674604701	0.099	0.367	1.2418743642281e-16	0	Nap1l5
Lingo2	7.66734271581604e-21	-2.95074722140564	0.099	0.357	1.27070870829219e-16	0	Lingo2
Thsd7b	7.71682265991569e-21	-2.57179434863811	0.08	0.33	1.27890901942783e-16	0	Thsd7b
Cntn5	7.81924973758524e-21	-2.93702057983294	0.094	0.35	1.29588425901e-16	0	Cntn5
Phactr3	8.36512618873573e-21	-2.55701777272921	0.022	0.25	1.38635236325917e-16	0	Phactr3
Spock3	1.01505149374409e-20	-2.24937015253785	0.058	0.305	1.68224484058209e-16	0	Spock3
Rgl1	1.21526129648567e-20	1.63421445930125	0.446	0.248	2.0140525466657e-16	0	Rgl1
Gng3	1.3411679805115e-20	-1.50356485495804	0.085	0.357	2.22271769410171e-16	0	Gng3
Apba2	1.37265846350273e-20	-3.65732411902723	0.017	0.235	2.27490687156308e-16	0	Apba2
Dscaml1	1.42123520415466e-20	-1.85698253361027	0.074	0.331	2.35541310384552e-16	0	Dscaml1
Rspo2	1.75719688446473e-20	-2.76672224090895	0.03	0.26	2.91220239662339e-16	0	Rspo2
Mgat5	1.78671119094903e-20	-2.20639076441644	0.044	0.285	2.96111645675983e-16	0	Mgat5
Abr	1.79798230554742e-20	-1.28648530112323	0.096	0.377	2.97979607498374e-16	0	Abr
Stxbp5	1.83454655441537e-20	-1.4625000864666	0.152	0.435	3.0403940046326e-16	0	Stxbp5
Sv2b	2.18056970749362e-20	-3.72799764257168	0.014	0.228	3.61385817622918e-16	0	Sv2b
Cdh12	2.23899715723139e-20	-2.42197655026314	0.066	0.308	3.71068998867958e-16	0	Cdh12
Jund	2.24132061396183e-20	-1.36398108450774	0.198	0.491	3.71454065351894e-16	0	Jund
Luzp2	2.34380416149632e-20	1.41252480860288	0.496	0.29	3.88438663684786e-16	0	Luzp2
Vstm2l	2.36195197852245e-20	-1.66156132737808	0.083	0.347	3.91446301400526e-16	0	Vstm2l
Nav3	2.36736490001266e-20	-1.94885212584737	0.245	0.484	3.92343384879099e-16	0	Nav3
Pld5	2.45610538061741e-20	-2.70940072725292	0.05	0.285	4.07050344729723e-16	0	Pld5
Reep5	2.78510201207779e-20	-1.41148900377091	0.143	0.433	4.61574956461652e-16	0	Reep5
Svil	2.97541437459885e-20	-1.23044682733878	0.168	0.464	4.93115424302268e-16	0	Svil
Mboat2	3.65114432847427e-20	1.32402014179494	0.507	0.308	6.05104149558041e-16	0	Mboat2
Eva1a	3.68498318457591e-20	4.16540144271615	0.096	0.008	6.10712263179765e-16	0	Eva1a
RP24-274B19.1	3.80487709879195e-20	-1.91722121872268	0.052	0.295	6.3058228158279e-16	0	RP24-274B19.1
Sez6	3.84894835758274e-20	-2.43375201670426	0.022	0.243	6.37886211302187e-16	0	Sez6
Prkar1b	4.49643247568712e-20	-1.5482198282063	0.08	0.343	7.45193754195627e-16	0	Prkar1b
Jakmip2	4.50187994412344e-20	-2.10762714135196	0.039	0.274	7.46096563139578e-16	0	Jakmip2
Agrn	4.61772780666722e-20	1.51344166485344	0.383	0.177	7.65296029398958e-16	0	Agrn
Farp2	5.47840873919347e-20	2.11816936525727	0.298	0.117	9.07936680346534e-16	0	Farp2
Asap3	6.35783140505137e-20	2.47144186591698	0.215	0.061	1.05368339875916e-15	0	Asap3
Dlgap2	6.67294508167526e-20	-2.46639509366101	0.052	0.288	1.10590718838604e-15	0	Dlgap2
Camk2b	6.87729442276537e-20	-2.1437313801447	0.036	0.267	1.1397740046849e-15	0	Camk2b
Ntrk3	7.01968495181944e-20	-3.16982710283401	0.039	0.261	1.16337238706504e-15	0	Ntrk3
Stom	7.19841361321471e-20	-1.60208627604556	0.063	0.311	1.19299308811807e-15	0	Stom
Uchl1	7.94685011975531e-20	-1.45612213957769	0.402	0.6	1.31703147034705e-15	0	Uchl1
Syp	8.74387781885026e-20	-1.66746339014884	0.083	0.339	1.44912287091805e-15	0	Syp
Acot7	9.41200492759068e-20	-1.54537625248298	0.11	0.374	1.5598515766496e-15	0	Acot7
Grik1	9.4708025514579e-20	-3.39600040635374	0.039	0.26	1.56959610685312e-15	0	Grik1
Cd59a	1.07453363386776e-19	0.888874667474171	0.504	0.255	1.78082459140904e-15	0	Cd59a
Atp9a	1.13684485730773e-19	-1.13719900975708	0.171	0.475	1.88409298201611e-15	0	Atp9a
Mmd2	1.16224011536358e-19	1.87642295810716	0.259	0.088	1.92618054319207e-15	0	Mmd2
Nol4	1.5762319427919e-19	-2.33675883593258	0.025	0.243	2.61228919878901e-15	0	Nol4
Herc3	1.58462250915971e-19	-1.51612460917887	0.044	0.281	2.62619488443038e-15	0	Herc3
Pla2g16	1.71649994523073e-19	1.79485210836047	0.185	0.043	2.84475535923089e-15	0	Pla2g16
Mfsd2a	1.73126556295906e-19	3.31512493177701	0.105	0.011	2.86922641749205e-15	0	Mfsd2a
Fads1	1.7473573374629e-19	1.46456062011184	0.435	0.229	2.89589531537726e-15	0	Fads1
Mtss1	1.75458234696834e-19	-1.60181195656505	0.074	0.326	2.90786932363062e-15	0	Mtss1
Resp18	1.76881007011553e-19	-2.25040992658494	0.058	0.295	2.93144892920247e-15	0	Resp18
Tnr	1.95319257742462e-19	-2.33649471362491	0.041	0.267	3.23702605856582e-15	0	Tnr
Ache	1.96282432877229e-19	-1.84904687870945	0.055	0.293	3.25298876007431e-15	0	Ache
Tubb2b	2.20129735532552e-19	-1.65229887155591	0.074	0.324	3.64821010698099e-15	0	Tubb2b
Agtpbp1	2.333608760273e-19	-1.70964657642208	0.069	0.316	3.86748979840045e-15	0	Agtpbp1
Nhsl1	2.33458793506875e-19	2.3253507647307	0.287	0.115	3.86911258478944e-15	0	Nhsl1
Magi1	2.33824189745695e-19	-1.29269159748489	0.309	0.557	3.87516829665541e-15	0	Magi1
Tanc2	2.53138650826631e-19	0.971465851893653	0.65	0.486	4.19526686014975e-15	0	Tanc2
Adgra3	2.94142794358426e-19	2.78705098789654	0.185	0.047	4.87482853090219e-15	0	Adgra3
Spock2	3.13532280783544e-19	-1.25502238889104	0.074	0.332	5.19617048942568e-15	0	Spock2
Nfasc	3.18486947946786e-19	-2.23257375823596	0.033	0.256	5.27828418832208e-15	0	Nfasc
Nedd4l	3.20987418457485e-19	-1.23530111802464	0.187	0.481	5.3197244860959e-15	0	Nedd4l
Plcxd3	3.23102581033688e-19	-2.70155241291893	0.052	0.279	5.35477907547132e-15	0	Plcxd3
Cygb	3.37877413185726e-19	-3.08719063362185	0.022	0.233	5.59964236872703e-15	0	Cygb
Atp1a1	3.56704102976952e-19	-1.30072940521934	0.317	0.558	5.91165709863703e-15	0	Atp1a1
Sphkap	3.7528551716624e-19	-2.37443900385244	0.033	0.253	6.2196068759961e-15	0	Sphkap
Hs3st2	3.75837187852494e-19	-3.35587243135348	0.014	0.217	6.22874971427938e-15	0	Hs3st2
Pxdn	3.8774883938486e-19	1.84875835930667	0.388	0.202	6.42616151512528e-15	0	Pxdn
Inpp4a	3.9369202659783e-19	-1.48166680525853	0.05	0.288	6.52465795680583e-15	0	Inpp4a
Nrxn3	4.24488793668294e-19	-1.83219869469693	0.179	0.436	7.03505277746464e-15	0	Nrxn3
Ywhah	4.65226366061849e-19	-1.24916383667735	0.212	0.493	7.71019656474302e-15	0	Ywhah
Syt2	4.69905334675832e-19	-2.79849300835206	0.017	0.223	7.78774111158256e-15	0	Syt2
Fat3	5.77727395685829e-19	-4.36466069687779	0.011	0.209	9.57467612870125e-15	0	Fat3
Plekha6	5.88913803385829e-19	-1.61751780123628	0.058	0.298	9.76006846351335e-15	0	Plekha6
Map1lc3a	5.97209277392433e-19	-1.4607317422649	0.19	0.458	9.8975493542248e-15	0	Map1lc3a
Qpct	6.7428402715308e-19	2.38798880621171	0.174	0.041	1.1174909182008e-14	0	Qpct
Hmgcs1	6.81856287033052e-19	-1.48766010683463	0.083	0.333	1.13004042449988e-14	0	Hmgcs1
Fam163a	7.06709914924065e-19	-1.47536413706324	0.085	0.338	1.17123034200365e-14	0	Fam163a
Prune2	7.19644810455699e-19	-2.00160278064032	0.058	0.289	1.19266734436823e-14	0	Prune2
Kif1a	8.08737499480685e-19	-1.12973980474871	0.096	0.359	1.34032065788934e-14	0	Kif1a
Ank2	8.4554154309543e-19	-1.48919229609068	0.702	0.741	1.40131599937206e-14	0	Ank2
Slc10a4	9.21009834233783e-19	-2.472530748913	0.039	0.258	1.52638959827565e-14	0	Slc10a4
Dnajc6	9.28102964639778e-19	-1.78750869881783	0.044	0.274	1.5381450432975e-14	0	Dnajc6
Arpp21	9.37476438049629e-19	-2.15627869851075	0.041	0.266	1.55367970077965e-14	0	Arpp21
Itga2	1.0458997411715e-18	1.5191047685237	0.251	0.078	1.73336964104352e-14	0	Itga2
Otud7a	1.10541008616047e-18	-1.56097854507827	0.058	0.295	1.83199613579375e-14	0	Otud7a
Prkar1a	1.15883279745257e-18	-1.15469171274859	0.201	0.479	1.92053359521814e-14	0	Prkar1a
S100b	1.30196712006892e-18	1.34690723013163	0.35	0.147	2.15775010809022e-14	0	S100b
Hoxb5	1.45132346964847e-18	-1.32822543594831	0.113	0.379	2.40527838624841e-14	0	Hoxb5
Daam2	1.50580961329968e-18	2.06351985157455	0.209	0.06	2.49557827212156e-14	0	Daam2
Cyb561	1.93680244244985e-18	-2.31540843488776	0.036	0.251	3.20986268787214e-14	0	Cyb561
Kcnq2	2.08155812461399e-18	-2.31926752533906	0.033	0.247	3.44976627992277e-14	0	Kcnq2
Rab3a	2.18019193211629e-18	-1.54790042274424	0.066	0.306	3.61323208909633e-14	0	Rab3a
Kcnq5	2.99607939553779e-18	0.578819426246648	0.862	0.695	4.96540238222478e-14	0	Kcnq5
Pvt1	3.03889374988962e-18	-2.08160902245018	0.05	0.272	5.03635861169206e-14	0	Pvt1
Erbb3	3.04523445250091e-18	0.87329322616681	0.375	0.155	5.04686705812975e-14	0	Erbb3
Tmem158	3.19866031628162e-18	-1.46447057321261	0.05	0.275	5.30113974217353e-14	0	Tmem158
Tmsb10	3.34367592189078e-18	-1.2509685611053	0.331	0.603	5.5414741053496e-14	0	Tmsb10
Rnf144b	3.44714111728663e-18	-3.97236058290911	0.011	0.202	5.71294697367914e-14	0	Rnf144b
Casz1	3.78085034675065e-18	-2.38102253084586	0.033	0.242	6.26600327966985e-14	0	Casz1
Camk2a	3.8006759143339e-18	-1.96316002410515	0.041	0.26	6.29886019282557e-14	0	Camk2a
Gm12688	4.08673049655211e-18	1.44384262161359	0.204	0.056	6.77293845193581e-14	0	Gm12688
Mfsd6	4.24374162785897e-18	-1.31862777560978	0.069	0.309	7.03315299985067e-14	0	Mfsd6
Tiam2	4.45974213169013e-18	-1.8246407998257	0.047	0.268	7.39113063485006e-14	0	Tiam2
Sema4b	4.47359213040362e-18	2.03151015167763	0.298	0.126	7.41408423771792e-14	0	Sema4b
Doc2b	4.47533677767191e-18	-2.0474374014941	0.022	0.226	7.41697564163565e-14	0	Doc2b
Vat1	4.75892841956328e-18	-1.41072117652356	0.182	0.437	7.88697206974223e-14	0	Vat1
Oxr1	5.26064239589777e-18	-1.17318364936422	0.259	0.528	8.71846264272137e-14	0	Oxr1
Gm1043	5.89433351062486e-18	-2.58663617701852	0.011	0.201	9.76867892715859e-14	0	Gm1043
Stmn4	6.31046988947292e-18	-2.04319958905102	0.039	0.252	1.04583417478235e-13	0	Stmn4
Nkain2	7.22084779742704e-18	0.362367347502554	1	0.998	1.19671110546758e-13	0	Nkain2
Lrp11	7.57520249799908e-18	-1.75714114930325	0.036	0.248	1.25543830999339e-13	0	Lrp11
Lrrc7	7.61693474799361e-18	-2.48909593959235	0.036	0.244	1.26235459578498e-13	0	Lrrc7
Abca7	8.13659779566024e-18	-1.79346895304874	0.052	0.276	1.34847835267477e-13	0	Abca7
Cmtm5	8.43441235491912e-18	1.26212862425623	0.287	0.105	1.39783515958075e-13	0	Cmtm5
Ablim1	8.72723590613738e-18	-1.18143525433369	0.143	0.416	1.44636480672415e-13	0	Ablim1
Fam171b	8.89353774103112e-18	-1.5298185486152	0.088	0.33	1.47392600982109e-13	0	Fam171b
Crmp1	9.39285579769077e-18	-2.13738333178275	0.022	0.221	1.55667799135129e-13	0	Crmp1
Smoc1	9.91912418851549e-18	2.46202135905411	0.182	0.049	1.64389645176267e-13	0	Smoc1
Sybu	1.22885001736847e-17	-2.49579973725729	0.019	0.215	2.03657313378476e-13	0	Sybu
Lgi1	1.23835148425739e-17	-3.83081247289445	0.014	0.202	2.05231991485977e-13	0	Lgi1
Oprm1	1.29061501522172e-17	-2.91336088985872	0.019	0.214	2.13893626472695e-13	0	Oprm1
Sult4a1	1.37870965377501e-17	-1.58809294897458	0.066	0.296	2.28493550920132e-13	0	Sult4a1
Phactr1	1.40367116083539e-17	-2.24260054957537	0.041	0.252	2.3263042148525e-13	0	Phactr1
Nrp1	1.42026596825509e-17	-3.21632146997682	0.025	0.22	2.35380678918916e-13	0	Nrp1
Azin2	1.5275081937372e-17	-1.65901073609432	0.052	0.275	2.53153932948067e-13	0	Azin2
Ccnd2	1.60462032685288e-17	1.66656541727026	0.284	0.112	2.65933726769329e-13	0	Ccnd2
Tnfrsf19	1.6909191409331e-17	3.19804401932164	0.107	0.015	2.80236029226843e-13	0	Tnfrsf19
Ramp1	1.83129420486259e-17	1.60454041143445	0.468	0.304	3.03500388571877e-13	0	Ramp1
Acacb	1.89423893733116e-17	1.54149407061797	0.281	0.107	3.13932219083893e-13	0	Acacb
Pde4dip	1.92467437771881e-17	-1.44567905173444	0.08	0.319	3.18976284619338e-13	0	Pde4dip
Acly	1.93613927483843e-17	-1.90779641558307	0.072	0.298	3.20876362018973e-13	0	Acly
Ptprt	1.99702914740392e-17	-3.05232762301571	0.088	0.305	3.30967640599252e-13	0	Ptprt
Zfp462	2.12348073406981e-17	1.20339813918799	0.51	0.332	3.51924462057389e-13	0	Zfp462
P2rx7	2.17214024891702e-17	1.21372114032427	0.339	0.148	3.59988803453017e-13	0	P2rx7
Rgs6	2.3548117571364e-17	-1.60951865024663	0.116	0.348	3.90262952510215e-13	0	Rgs6
Camta1	2.48802646141686e-17	-1.05914770428914	0.27	0.543	4.12340625450617e-13	0	Camta1
Mirg	2.52475377824391e-17	-2.86972470686046	0.022	0.216	4.18427443668363e-13	0	Mirg
Ina	2.8728959428623e-17	-2.8437131583785	0.017	0.205	4.76125044610569e-13	0	Ina
Scrg1	2.88533846833321e-17	2.01761429960475	0.171	0.043	4.78187144356862e-13	0	Scrg1
Diablo	3.00954434141232e-17	-1.28395214401473	0.129	0.386	4.98771783702265e-13	0	Diablo
Mdfi	3.27800755327272e-17	3.19856953442598	0.11	0.016	5.43264191803889e-13	0	Mdfi
Htr2b	3.4908599900233e-17	-2.86069133376919	0.011	0.195	5.78540226146561e-13	0	Htr2b
Grin1	3.57218235159942e-17	-1.94918109461343	0.025	0.221	5.92017781130572e-13	0	Grin1
Mef2c	3.83594058503713e-17	1.38679219337566	0.342	0.159	6.35730433158203e-13	0	Mef2c
Entpd3	3.94787949409759e-17	-3.02340125423844	0.017	0.204	6.54282068556794e-13	0	Entpd3
P4ha3	4.20841346327751e-17	1.77806052207568	0.223	0.071	6.97460363268982e-13	0	P4ha3
Sv2a	4.99160761325274e-17	-2.88930173467355	0.017	0.202	8.27259129744376e-13	0	Sv2a
Gm43782	5.07468313131743e-17	3.63184317564665	0.118	0.02	8.41027235353238e-13	0	Gm43782
Slc43a2	5.24447887903142e-17	1.38288346517792	0.419	0.229	8.69167484621877e-13	0	Slc43a2
Chgb	5.36157025332226e-17	-2.02777673819951	0.058	0.271	8.88573038083098e-13	0	Chgb
Rftn2	5.46855894140783e-17	1.63215205984394	0.212	0.065	9.06304273359519e-13	0	Rftn2
Arhgap15	5.76468916227096e-17	-2.36229175190265	0.036	0.236	9.55381934863167e-13	0	Arhgap15
Arhgap22	5.89678891494567e-17	-2.90246037209813	0.017	0.202	9.77274826873946e-13	0	Arhgap22
Zfpm2	5.96324652779435e-17	1.72754521490414	0.267	0.103	9.88288847051358e-13	0	Zfpm2
Atp2b1	6.11837352261975e-17	-1.18124568378821	0.157	0.419	1.01399804390377e-12	0	Atp2b1
Cnr1	6.18685278035361e-17	-1.65606070572451	0.047	0.258	1.025347111288e-12	0	Cnr1
Zcchc12	6.39364279592474e-17	-1.91216059812265	0.058	0.271	1.05961842056861e-12	0	Zcchc12
Bmp6	6.93567638136235e-17	2.6022966024917	0.127	0.023	1.14944964668318e-12	0	Bmp6
Dynll2	7.63099282656496e-17	-1.09826794841154	0.182	0.448	1.26468444114661e-12	0	Dynll2
Adam11	8.89908750942035e-17	0.441036154152378	0.59	0.319	1.47484577293624e-12	0	Adam11
Ptma	9.0410073715425e-17	-0.856368464933465	0.496	0.705	1.49836615168574e-12	0	Ptma
Disp2	1.0253532506024e-16	-1.9520185747251	0.039	0.242	1.69931794222336e-12	0	Disp2
Kcnab2	1.03098620422077e-16	-2.76981578577397	0.022	0.211	1.70865343625508e-12	0	Kcnab2
Fam19a2	1.10057025770939e-16	-3.39442259716194	0.025	0.211	1.82397508810178e-12	0	Fam19a2
Tmod1	1.29572526859847e-16	-1.6747415892304	0.052	0.265	2.14740548764824e-12	0	Tmod1
Dock1	1.40563802105389e-16	1.34899150938428	0.353	0.165	2.32956389229261e-12	0	Dock1
S100a6	1.44058995890134e-16	-0.902188288389633	0.7	0.791	2.38748973888719e-12	0	S100a6
Grina	1.48359666207736e-16	-0.98472284722096	0.174	0.447	2.45876474806081e-12	0	Grina
Aldoa	1.50182388643788e-16	-1.08052272433903	0.353	0.578	2.4889727269935e-12	0	Aldoa
Acss3	1.50231379791845e-16	2.61283319650748	0.185	0.054	2.48978465729025e-12	0	Acss3
Sept6	1.59799771456613e-16	-2.11991078958581	0.019	0.203	2.64836161235045e-12	0	Sept6
Chat	1.78509775283355e-16	-4.7534270845489	0.006	0.175	2.95844250577104e-12	0	Chat
Igfbp5	1.8782041694242e-16	1.83215068869693	0.176	0.048	3.11274776998672e-12	0	Igfbp5
Olfm3	1.96846088985423e-16	-4.65792339522173	0.008	0.18	3.26233023275542e-12	0	Olfm3
Adamts2	2.05424050587798e-16	-2.66024807765417	0.025	0.212	3.40449279039157e-12	0	Adamts2
Bex2	2.07481617562509e-16	-1.24028438552518	0.157	0.406	3.43859284786346e-12	0	Bex2
Cachd1	2.12139685023896e-16	1.73244094700565	0.264	0.103	3.51579099990103e-12	0	Cachd1
Kalrn	2.17239934977321e-16	-0.969898466291846	0.204	0.472	3.60031744237915e-12	0	Kalrn
Wwox	2.18329838939779e-16	1.14191576173096	0.567	0.419	3.61838042074895e-12	0	Wwox
Rgs17	2.32930396802731e-16	-2.50392386492944	0.028	0.218	3.86035546621166e-12	0	Rgs17
Htr3a	2.47308880451212e-16	-2.1716623885176	0.061	0.267	4.09865007571794e-12	0	Htr3a
Rcan2	2.51248873061657e-16	-2.26030256035073	0.036	0.231	4.16394757325084e-12	0	Rcan2
Syngr3	2.53520584101994e-16	-1.75721616215923	0.041	0.244	4.20159664032234e-12	0	Syngr3
Hdgfrp3	2.63859907232853e-16	-1.42416305232048	0.058	0.272	4.37295024257007e-12	0	Hdgfrp3
Fgf1	2.92711480900157e-16	-1.24647410144593	0.063	0.282	4.8511073729583e-12	0	Fgf1
Syndig1	2.96290525538692e-16	-1.07951226883129	0.069	0.29	4.91042287975274e-12	0	Syndig1
Msmo1	2.96810923993016e-16	-1.36223231059952	0.091	0.323	4.91904744333625e-12	0	Msmo1
Syne1	3.11098595107844e-16	-1.28383191528109	0.091	0.322	5.15583701672229e-12	0	Syne1
Poc1a	3.27604640980061e-16	1.3938923868592	0.245	0.088	5.42939171496255e-12	0	Poc1a
Klhl5	3.39501117312953e-16	1.97083514110048	0.182	0.051	5.62655201722756e-12	0	Klhl5
Prdm5	3.46215826060312e-16	1.90885541328551	0.187	0.055	5.73783488529755e-12	0	Prdm5
Snph	3.47922321603858e-16	-1.75476599480272	0.036	0.231	5.76611663594073e-12	0	Snph
Gdap1	3.50985268732368e-16	-2.10082772208818	0.033	0.227	5.81687885870154e-12	0	Gdap1
Atp6v0a1	3.76147826441756e-16	-0.986261282212046	0.163	0.427	6.23389792761922e-12	0	Atp6v0a1
Bsn	3.88922350545896e-16	-2.91230093446025	0.017	0.195	6.44561011559714e-12	0	Bsn
Dynlrb1	3.96757453226355e-16	-1.13618540510638	0.174	0.433	6.57546127232039e-12	0	Dynlrb1
Gnl3l	3.97678641519532e-16	-1.19510932853407	0.061	0.278	6.5907281259032e-12	0	Gnl3l
Sash1	3.99774986764694e-16	1.50904439029931	0.366	0.19	6.62547085565127e-12	0	Sash1
Ldha	4.04960243821465e-16	-1.12425462168836	0.121	0.364	6.71140612085314e-12	0	Ldha
Stx3	4.05552328636302e-16	-1.93056073688455	0.036	0.23	6.72121874248943e-12	0	Stx3
Pitpnm2	4.26957509560689e-16	-3.51318391413493	0.011	0.183	7.0759668059493e-12	0	Pitpnm2
Khdrbs3	4.39808496975026e-16	-1.40730450050075	0.066	0.281	7.28894622036711e-12	0	Khdrbs3
Epb41l4b	4.40085432538492e-16	-2.52206755274583	0.05	0.247	7.29353587346043e-12	0	Epb41l4b
Elmo1	4.47173714293333e-16	0.834841266888682	0.512	0.295	7.4110099669834e-12	0	Elmo1
Tmem179	5.33613035533915e-16	-2.34909584150526	0.03	0.218	8.84356883790357e-12	0	Tmem179
Ephb2	5.35612832423624e-16	-2.16051219387766	0.025	0.209	8.87671147175673e-12	0	Ephb2
Ntng1	5.4089630126573e-16	-3.23250488935744	0.039	0.226	8.96427440087695e-12	0	Ntng1
Susd4	5.42952771480891e-16	-3.07752608590666	0.014	0.188	8.99835628175281e-12	0	Susd4
Dmtn	5.43867245882045e-16	-2.0881894148773	0.019	0.199	9.01351186600313e-12	0	Dmtn
4930448N21Rik	5.58312326997434e-16	2.1158814655979	0.163	0.042	9.25291019532847e-12	0	4930448N21Rik
Syt14	6.09266410810187e-16	-2.12885996726368	0.028	0.215	1.00973722263572e-11	0	Syt14
Phox2a	6.11818568998305e-16	-2.23205242708253	0.03	0.216	1.01396691440089e-11	0	Phox2a
Epb41l1	6.75631615543317e-16	-2.16316173180046	0.017	0.191	1.11972427643994e-11	0	Epb41l1
Tbc1d10a	6.79914415047354e-16	1.74637626076116	0.198	0.061	1.12682216005798e-11	0	Tbc1d10a
Cyp2j9	6.90513407084355e-16	1.70506831812132	0.229	0.08	1.1443878695609e-11	0	Cyp2j9
Nmnat2	7.82364330639754e-16	-2.09818784986258	0.047	0.244	1.29661240516926e-11	0	Nmnat2
Kcnab1	8.01000027433166e-16	-2.51811014297881	0.072	0.268	1.32749734546499e-11	0	Kcnab1
Mllt11	8.04297720905903e-16	-1.32329544342726	0.083	0.305	1.33296261285735e-11	0	Mllt11
Gucy1b3	8.14162051174137e-16	-2.18576347079459	0.033	0.221	1.3493107674109e-11	0	Gucy1b3
Rundc3a	1.08677647469166e-15	-1.42473343189278	0.047	0.249	1.80111465150648e-11	0	Rundc3a
Alk	1.10750766866498e-15	-2.13540210410678	0.138	0.35	1.83547245927848e-11	0	Alk
St6gal1	1.15523339381646e-15	1.23564532668087	0.402	0.221	1.91456830357202e-11	0	St6gal1
Gpx3	1.16373132646267e-15	-2.39157223724899	0.047	0.24	1.92865192734659e-11	0	Gpx3
Dlgap3	1.17148085047521e-15	-5.18226811242699	0.003	0.162	1.94149521349256e-11	0	Dlgap3
Glrb	1.18359928449617e-15	-3.51834175985206	0.008	0.174	1.9615790941955e-11	0	Glrb
Cystm1	1.27551735128636e-15	-1.71024724910338	0.055	0.257	2.11391490628688e-11	0	Cystm1
Zdhhc14	1.28174134886026e-15	-1.94128859744272	0.039	0.23	2.12422993746611e-11	0	Zdhhc14
Chga	1.30010841589656e-15	-1.83947079035845	0.033	0.222	2.15466967766537e-11	0	Chga
Plp1	1.31836787750984e-15	0.537315041080895	0.556	0.293	2.18493108339706e-11	0	Plp1
Faim2	1.33033502041121e-15	-1.85231746204708	0.041	0.236	2.20476422932751e-11	0	Faim2
Cyth3	1.47481945463779e-15	-0.97057386999484	0.215	0.471	2.4442182821712e-11	0	Cyth3
Sh3pxd2b	1.49009661284093e-15	1.58656449092071	0.251	0.095	2.46953711646127e-11	0	Sh3pxd2b
Kcna6	1.51223761246076e-15	0.758053191116825	0.463	0.249	2.50623139513122e-11	0	Kcna6
Chd5	1.58723018968758e-15	-1.45466924579444	0.041	0.237	2.63051659336923e-11	0	Chd5
Kif5a	1.68816990711538e-15	-0.990453375694051	0.088	0.313	2.79780398706232e-11	0	Kif5a
Spon1	1.77495127150857e-15	1.29435492908768	0.408	0.231	2.94162674227114e-11	0	Spon1
Gpr22	1.81809020516005e-15	-2.52052586944433	0.019	0.194	3.01312089701176e-11	0	Gpr22
Rab27a	2.03367403761168e-15	-1.93081345045919	0.019	0.195	3.37040798253384e-11	0	Rab27a
Rundc3b	2.0759370649596e-15	-1.79248248501357	0.03	0.215	3.44045049775755e-11	0	Rundc3b
Ap3b2	2.37006387512704e-15	-1.64653961956938	0.047	0.242	3.92790686024804e-11	0	Ap3b2
Lrrc8c	2.45551461347621e-15	-1.00548618788797	0.102	0.334	4.06952436891413e-11	0	Lrrc8c
Myl6	2.46379125695775e-15	-0.945878178211756	0.402	0.658	4.08324125015609e-11	0	Myl6
Nell1	2.46841683184339e-15	-2.33410086995061	0.033	0.217	4.09090721541405e-11	0	Nell1
Eps15	2.58355232913674e-15	1.71232451484174	0.377	0.218	4.28172127507833e-11	0	Eps15
Syt5	2.684090040659e-15	-2.06531336654875	0.033	0.218	4.44834242438416e-11	0	Syt5
Usp22	2.82772103812373e-15	-1.34234820832922	0.107	0.336	4.68638207648246e-11	0	Usp22
Aff3	2.89483458411452e-15	1.36983234437991	0.388	0.216	4.797609356253e-11	0	Aff3
Ly6h	2.89572563255448e-15	-3.41237248813011	0.011	0.175	4.79908609083254e-11	0	Ly6h
Elavl2	3.11056211465039e-15	-2.67040342564062	0.019	0.191	5.15513459261009e-11	0	Elavl2
Eno1	3.15106815254923e-15	-1.63335172594664	0.091	0.305	5.22226524921984e-11	0	Eno1
Pak7	3.15985261253793e-15	-3.16379396858088	0.014	0.179	5.23682373475911e-11	0	Pak7
Aplp1	3.27022385178372e-15	-1.82018251693612	0.047	0.24	5.41974198956116e-11	0	Aplp1
Atp2b4	3.27070378228423e-15	-1.17115127397557	0.116	0.349	5.42053737837965e-11	0	Atp2b4
Gnb4	3.37090924426839e-15	-1.59704009516543	0.039	0.228	5.586607890526e-11	0	Gnb4
Nefl	3.46073156384451e-15	-2.65212428201256	0.025	0.199	5.73547042075951e-11	0	Nefl
Zwint	3.70417805818827e-15	-1.1349539241704	0.19	0.429	6.13893429583541e-11	0	Zwint
Cd81	3.75652489631128e-15	0.747330265028752	0.691	0.609	6.22568871065668e-11	0	Cd81
Adgra2	3.86130407491154e-15	1.4289081998386	0.196	0.061	6.39933924335089e-11	0	Adgra2
Pik3r1	4.35733473022361e-15	-1.66168651409383	0.099	0.316	7.22141084839959e-11	0	Pik3r1
Cxxc4	4.55874359282555e-15	-2.77634361818181	0.017	0.184	7.55520575638978e-11	0	Cxxc4
Gm38505	5.26267546713686e-15	5.67546249039089	0.058	0.002	8.72183205168591e-11	0	Gm38505
Gabarapl1	5.56992983494996e-15	-1.19080055166574	0.174	0.411	9.23104471546257e-11	0	Gabarapl1
Prkcz	5.63912830216034e-15	-2.1717739398103	0.03	0.209	9.34572733517033e-11	0	Prkcz
Cpne3	5.68184356171632e-15	-1.25020363201957	0.102	0.324	9.41651933483246e-11	0	Cpne3
Nos1	5.76815407521339e-15	-2.45892522931479	0.14	0.335	9.55956174885116e-11	0	Nos1
Wnk2	5.86453029830549e-15	-2.92705969116541	0.011	0.172	9.7192860633817e-11	0	Wnk2
Tubb5	6.47350547927007e-15	-1.08379692508474	0.311	0.54	1.07285406307943e-10	0	Tubb5
Etv1	6.85290814339179e-15	-1.54995661452362	0.176	0.383	1.13573246660432e-10	0	Etv1
Mdk	7.01259017952785e-15	2.13352566059954	0.185	0.059	1.16219657045315e-10	0	Mdk
Lix1	7.1952217244002e-15	-0.84126280358393	0.132	0.374	1.19246409638484e-10	0	Lix1
Sncaip	8.2854558061045e-15	1.6173303969664	0.218	0.078	1.3731485907457e-10	0	Sncaip
Slc25a4	9.10966897552789e-15	-1.00841324967718	0.223	0.471	1.50974543931424e-10	0	Slc25a4
Dpysl5	9.44773543108465e-15	-1.06922977883527	0.047	0.24	1.56577319299366e-10	0	Dpysl5
Gabbr1	1.02338973319467e-14	-0.773328185717619	0.152	0.395	1.69606380482352e-10	0	Gabbr1
Ramp2	1.12968253406925e-14	1.20513953415633	0.273	0.109	1.87222286371298e-10	0	Ramp2
Necab1	1.13119002453998e-14	-2.42636539233734	0.025	0.195	1.87472122767012e-10	0	Necab1
Calb2	1.1474228610296e-14	-1.97093982959	0.193	0.403	1.90162390758436e-10	0	Calb2
Tbc1d9	1.18191173414309e-14	-1.39681645723697	0.055	0.251	1.95878231699535e-10	0	Tbc1d9
Macrod2	1.2093355650219e-14	-0.784634136008922	0.333	0.586	2.00423183191079e-10	0	Macrod2
Akap6	1.22230577997295e-14	-0.931040758717737	0.223	0.478	2.02572736914917e-10	0	Akap6
B3galt1	1.2733605571878e-14	-0.917239711662126	0.215	0.471	2.11034045142735e-10	0	B3galt1
Gsta4	1.29879835626626e-14	2.11778991223024	0.146	0.037	2.15249851584007e-10	0	Gsta4
Ywhab	1.32308518030769e-14	-0.974874946522789	0.185	0.431	2.19274906932393e-10	0	Ywhab
Ngb	1.33229520603958e-14	-2.17208444320317	0.05	0.234	2.2080128449694e-10	0	Ngb
Mycl	1.37057557814534e-14	3.49920324719498	0.091	0.013	2.27145490566027e-10	0	Mycl
Fchsd2	1.39622771056268e-14	-0.803400885126111	0.105	0.332	2.31396818471554e-10	0	Fchsd2
Rerg	1.40743920822748e-14	1.60900300860694	0.331	0.171	2.3325489997954e-10	0	Rerg
Fyn	1.46061711935944e-14	-1.27592127874253	0.129	0.362	2.4206807519144e-10	0	Fyn
Cpeb4	1.56313238106154e-14	-1.36629930252925	0.066	0.269	2.59057929513329e-10	0	Cpeb4
Adgrg6	1.72905207369865e-14	0.758798900737932	0.474	0.262	2.86555800174077e-10	0	Adgrg6
Ndrg2	1.73527682728963e-14	1.08265396161247	0.518	0.364	2.8758742858671e-10	0	Ndrg2
Ebf3	1.81137597775457e-14	-1.63583918287764	0.044	0.229	3.00199340793265e-10	0	Ebf3
Ppp1r12b	2.01449672335063e-14	-1.36080768188387	0.129	0.352	3.338625419609e-10	0	Ppp1r12b
Sfrp5	2.0952557619685e-14	-2.96428807602321	0.052	0.226	3.4724673743104e-10	0	Sfrp5
Zfp608	2.24975072226934e-14	1.21996454924604	0.444	0.278	3.72851187201697e-10	0	Zfp608
Cited2	2.27708236404795e-14	-1.77758129997657	0.028	0.198	3.77380860193667e-10	0	Cited2
Cbarp	2.32886332055309e-14	-1.15885061827009	0.052	0.243	3.85962518115263e-10	0	Cbarp
Syt13	2.41186497061893e-14	-1.50802313437091	0.028	0.199	3.99718381580676e-10	0	Syt13
Napb	2.48857395369543e-14	-1.15568777929702	0.08	0.289	4.12431361345943e-10	0	Napb
Zswim6	2.49251465209926e-14	0.719474326569182	0.639	0.49	4.1308445329241e-10	0	Zswim6
Ids	2.50573488546253e-14	-0.914541550172081	0.105	0.328	4.15275442567704e-10	0	Ids
Ica1	2.67626365559108e-14	-0.861462054040691	0.069	0.271	4.4353717564111e-10	0	Ica1
Atp2b3	2.77388432480524e-14	-5.49558406068716	0.003	0.148	4.59715849149972e-10	0	Atp2b3
Cds2	2.85202512245553e-14	-1.00047703686952	0.091	0.306	4.72666123544556e-10	0	Cds2
Lrrtm3	2.8931550565418e-14	-1.17533526769113	0.179	0.398	4.79482587520672e-10	0	Lrrtm3
Prickle2	2.97241950034962e-14	-1.00376168935005	0.138	0.37	4.92619083792942e-10	0	Prickle2
Fmn2	3.03497962793039e-14	-0.847389511476742	0.102	0.323	5.02987173736904e-10	0	Fmn2
9530059O14Rik	3.04326261918095e-14	-3.30921737177341	0.011	0.164	5.04359913876859e-10	0	9530059O14Rik
Pdzd2	3.19589942770725e-14	1.11572940850267	0.394	0.219	5.29656412153923e-10	0	Pdzd2
Thra	3.26551243274617e-14	-1.12164324612818	0.14	0.371	5.41193375479023e-10	0	Thra
Arhgap44	3.27063411582861e-14	-1.66272078514981	0.028	0.198	5.42042192016276e-10	0	Arhgap44
Chrnb4	3.52937526279222e-14	-2.30407659323823	0.019	0.18	5.84923362302555e-10	0	Chrnb4
Gsap	3.88710016991763e-14	1.82125840233618	0.259	0.111	6.44209111160449e-10	0	Gsap
Kctd12	3.89577527815057e-14	-1.16610375094604	0.088	0.29	6.45646836847894e-10	0	Kctd12
Cadm3	3.9378992293426e-14	-1.09151703354835	0.118	0.341	6.5262803927895e-10	0	Cadm3
Mt1	4.06167896063395e-14	0.490130648692954	0.499	0.294	6.73142054145865e-10	0	Mt1
P2ry1	4.15605078661087e-14	-3.69051493131744	0.008	0.158	6.88782296865019e-10	0	P2ry1
Tuba1b	4.35365886037843e-14	-0.92781198225627	0.383	0.591	7.21531882930517e-10	0	Tuba1b
Peli1	4.37123290440608e-14	1.65717652980165	0.317	0.161	7.2444442924722e-10	0	Peli1
Ano6	4.39615470682759e-14	-0.835387348548246	0.212	0.465	7.28574719562536e-10	0	Ano6
Tmem59l	4.42281353775438e-14	-1.8202785758827	0.014	0.17	7.32992887612033e-10	0	Tmem59l
Plekha7	4.78462885913958e-14	-1.88032628334348	0.052	0.236	7.92956540825203e-10	0	Plekha7
Gpi1	4.83001715763326e-14	-1.03305315806106	0.146	0.375	8.0047874353456e-10	0	Gpi1
Tmcc3	4.84015087922597e-14	-1.50623471676681	0.063	0.255	8.02158205214119e-10	0	Tmcc3
Slc41a2	5.18169985652545e-14	-3.55182761547661	0.008	0.157	8.58763117221963e-10	0	Slc41a2
A4galt	5.40100558488609e-14	-2.35443488838968	0.019	0.179	8.95108655583171e-10	0	A4galt
Hap1	5.45008031337589e-14	-1.10277299517608	0.107	0.324	9.03241810335786e-10	0	Hap1
Cend1	5.66881530102944e-14	-3.9377880425955	0.008	0.156	9.39492759839609e-10	0	Cend1
Ptprd	5.74138050666523e-14	-0.993079206180713	0.264	0.495	9.51518991369629e-10	0	Ptprd
Pde10a	6.15200653618918e-14	-1.05514341473613	0.201	0.44	1.01957204324263e-09	0	Pde10a
Rtn3	6.37401863431198e-14	-0.910598648496267	0.369	0.585	1.05636610826452e-09	0	Rtn3
Hsp90aa1	6.41753572629082e-14	-1.2188617188778	0.204	0.424	1.06357819591818e-09	0	Hsp90aa1
Eml6	6.60247415357193e-14	-0.908125916055768	0.229	0.46	1.09422804147148e-09	0	Eml6
Map3k1	6.8320789354271e-14	1.78728024012616	0.242	0.102	1.13228044196833e-09	0	Map3k1
Asl	7.17225193661625e-14	-1.07995373775413	0.077	0.277	1.18865731345541e-09	0	Asl
Tln2	7.18784746635335e-14	-1.0340063187086	0.149	0.377	1.19124196059874e-09	0	Tln2
Dagla	7.68485818906904e-14	1.56946595252559	0.278	0.126	1.27361154767441e-09	0	Dagla
Adcy3	8.21397508459823e-14	-1.64707503185582	0.025	0.188	1.36130209077047e-09	0	Adcy3
Tspyl4	8.49943617058841e-14	-1.76954511373553	0.047	0.226	1.40861155655162e-09	0	Tspyl4
Cacna1d	8.59757888960958e-14	-1.96792660301117	0.044	0.219	1.42487674937500e-09	0	Cacna1d
Colec12	9.13796542289384e-14	-3.55159982980797	0.014	0.164	1.5144350095362e-09	0	Colec12
Akap11	1.00447454007732e-13	-0.776230110881452	0.174	0.418	1.66471565527014e-09	0	Akap11
Etv6	1.07381400549784e-13	1.44365689454701	0.35	0.195	1.77963195131158e-09	0	Etv6
Fxyd3	1.11096032838618e-13	1.74243403195936	0.171	0.053	1.84119455223441e-09	0	Fxyd3
Rai14	1.12908700697717e-13	0.827427432165681	0.262	0.103	1.87123589666327e-09	0	Rai14
Fkbp1a	1.15587042120757e-13	-0.810608548839713	0.198	0.447	1.9156240490673e-09	0	Fkbp1a
Unc13a	1.19073167987546e-13	-1.48191156556661	0.025	0.187	1.97339961305759e-09	0	Unc13a
Mllt4	1.21415851672743e-13	-1.2385809743708	0.085	0.291	2.01222490977237e-09	0	Mllt4
S100a13	1.2389681590128e-13	-1.25690399448929	0.129	0.34	2.05334192993191e-09	0	S100a13
Synj1	1.23972649579408e-13	-0.927157653395733	0.116	0.341	2.05459872147953e-09	0	Synj1
Crym	1.29526048217679e-13	3.03885147891256	0.107	0.022	2.14663519711159e-09	0	Crym
Itpr3	1.31260225725271e-13	1.28475982581015	0.185	0.059	2.17537572094491e-09	0	Itpr3
Dnm1	1.33366867306378e-13	-1.46831419308248	0.041	0.215	2.2102890918686e-09	0	Dnm1
Cdh18	1.42299450640162e-13	-1.34018185156498	0.135	0.353	2.3583287954594e-09	0	Cdh18
Svop	1.52836434732736e-13	-1.31417685605962	0.022	0.181	2.53295823282563e-09	0	Svop
Mapk8ip2	1.5588388605861e-13	-1.11571475347777	0.063	0.254	2.58346364364935e-09	0	Mapk8ip2
Oprd1	1.56001687303479e-13	-4.06013657356572	0.003	0.141	2.58541596368055e-09	0	Oprd1
Slc26a4	1.58364742500202e-13	-7.74738419977008	0	0.135	2.62457887745584e-09	0	Slc26a4
Cped1	1.59254596507078e-13	-4.25772408242117	0.011	0.156	2.63932642791181e-09	0	Cped1
Olfm1	1.63251966421301e-13	-1.17764101487702	0.069	0.259	2.70557483950022e-09	0	Olfm1
Dock9	1.63961476414123e-13	-1.83152173452013	0.061	0.243	2.71733354861126e-09	0	Dock9
Tppp3	1.65622144137437e-13	-0.920179438213322	0.449	0.639	2.74485579478974e-09	0	Tppp3
Abca5	1.67513495115687e-13	-1.73640934055958	0.039	0.21	2.77620115455229e-09	0	Abca5
Dhcr24	1.79385174122735e-13	-1.19609811631069	0.039	0.211	2.97295049073609e-09	0	Dhcr24
Adcyap1r1	1.82558656515904e-13	-2.06604015219216	0.025	0.184	3.02554461443807e-09	0	Adcyap1r1
Reps2	1.87356479837786e-13	-1.49463056310217	0.052	0.235	3.10505894035163e-09	0	Reps2
Pgam1	1.90097969326326e-13	-1.14372580609004	0.127	0.34	3.1504936456452e-09	0	Pgam1
Fam78b	2.00071029084119e-13	-0.754661215520626	0.121	0.34	3.3157771650111e-09	0	Fam78b
Bcl2	2.07798489674049e-13	1.03301077494616	0.399	0.228	3.44384436936801e-09	0	Bcl2
Usp12	2.11650595725666e-13	-1.33099703503291	0.044	0.219	3.50768532296147e-09	0	Usp12
Rap1gds1	2.12322516443461e-13	-0.973191371777012	0.127	0.351	3.51882106501748e-09	0	Rap1gds1
Gdi1	2.13436971110135e-13	-1.07237061504735	0.124	0.34	3.53729092220827e-09	0	Gdi1
Atp6v1b2	2.27200025636779e-13	-0.974748047580535	0.157	0.39	3.76538602487834e-09	0	Atp6v1b2
Jph4	2.35644604847449e-13	-2.17984273669513	0.019	0.173	3.90533803613678e-09	0	Jph4
Cadps2	2.51792519019226e-13	-1.54009226860526	0.074	0.258	4.17295741770564e-09	0	Cadps2
Nfia	2.52222351527503e-13	0.725960611002548	0.672	0.554	4.18008103186531e-09	0	Nfia
Chsy3	2.54975530365502e-13	-3.05943318363118	0.017	0.166	4.22570946474747e-09	0	Chsy3
Cplx2	2.64898861606705e-13	-1.5587222360049	0.03	0.194	4.39016883340792e-09	0	Cplx2
Nos1ap	2.71310110404657e-13	-0.951578521838213	0.14	0.366	4.49642245973639e-09	0	Nos1ap
Ncam1	2.74197524378428e-13	0.341008606494199	0.939	0.872	4.54427557152369e-09	0	Ncam1
Htra1	2.78795992013124e-13	1.43448366224216	0.22	0.083	4.6204859756335e-09	0	Htra1
Ndrg1	2.81251609730821e-13	0.935661111829028	0.427	0.257	4.6611829280689e-09	0	Ndrg1
Oprk1	2.85267379903965e-13	-3.97738109863568	0.014	0.158	4.72773628714841e-09	0	Oprk1
Rims3	3.04376959144746e-13	-2.49621902993798	0.022	0.176	5.04443934390587e-09	0	Rims3
Sh3rf3	3.1830769193567e-13	-2.12242733177457	0.028	0.186	5.27531337844986e-09	0	Sh3rf3
Axl	3.2400774902134e-13	1.01377169139851	0.27	0.115	5.36978042453067e-09	0	Axl
Fam135b	3.38560532338413e-13	-2.18527683329856	0.022	0.176	5.61096370244453e-09	0	Fam135b
Opcml	3.40675802963444e-13	-2.07788962411508	0.107	0.297	5.64602008251316e-09	0	Opcml
Tagln3	3.43668838276921e-13	-1.740730726872	0.041	0.21	5.69562365676341e-09	0	Tagln3
Dpp10	3.45295896416622e-13	-2.13202743998238	0.061	0.238	5.72258889131267e-09	0	Dpp10
Rgmb	3.55992178303571e-13	-1.12906042525816	0.094	0.296	5.89985837102508e-09	0	Rgmb
Chpt1	3.65723450337568e-13	1.69443905489547	0.358	0.214	6.06113474244451e-09	0	Chpt1
H2afy	3.67161195830249e-13	-0.952138011322808	0.113	0.329	6.08496249849472e-09	0	H2afy
Glp2r	3.93680094391031e-13	0.852128687192118	0.408	0.226	6.52446020434255e-09	0	Glp2r
Gucy1a3	3.95105919827036e-13	-2.66833993130742	0.019	0.169	6.54809040929347e-09	0	Gucy1a3
Gng4	3.99565123756003e-13	-1.04974337989156	0.052	0.232	6.62199279600823e-09	0	Gng4
Idi1	4.17065861407385e-13	-2.47557318353397	0.019	0.17	6.91203252110459e-09	0	Idi1
Pex5l	4.18068362809716e-13	-1.24629454506061	0.077	0.267	6.92864697684542e-09	0	Pex5l
Rbp1	4.28795628268162e-13	1.55802007004525	0.229	0.092	7.10642994728824e-09	0	Rbp1
Specc1	4.32255412915521e-13	-1.3542578657964	0.077	0.266	7.16376895824892e-09	0	Specc1
Ttl	4.45836504208418e-13	-1.8813153545963	0.022	0.174	7.38884838424612e-09	0	Ttl
Hmgcs2	4.5493139676988e-13	1.31222037280213	0.201	0.071	7.53957803866722e-09	0	Hmgcs2
Cep170b	4.68311239103921e-13	-1.32569012570478	0.047	0.221	7.76132216566928e-09	0	Cep170b
5730559C18Rik	5.04852892702641e-13	2.47198034664953	0.085	0.013	8.36692699076087e-09	0	5730559C18Rik
Tspan18	5.15596192584723e-13	-1.14567752716252	0.052	0.229	8.54497569970661e-09	0	Tspan18
Ece2	5.47828592939736e-13	-1.58706495340449	0.025	0.18	9.07916327079024e-09	0	Ece2
Nfe2l1	5.52906120465282e-13	-0.858376777857161	0.058	0.24	9.16331313447112e-09	0	Nfe2l1
S100a4	5.71301767631124e-13	-1.23054630606111	0.179	0.392	9.46818419495061e-09	0	S100a4
Hsp90ab1	5.85163838061462e-13	-0.805808512697879	0.457	0.641	9.69792028819261e-09	0	Hsp90ab1
Cyyr1	6.05992189426707e-13	-5.01826796200163	0.003	0.135	1.00431085553688e-08	0	Cyyr1
Mycbp2	6.3209671927168e-13	-0.704485631111	0.292	0.55	1.04757389284896e-08	0	Mycbp2
Ssh2	6.54631089928693e-13	-0.841296770984257	0.361	0.576	1.08492010533882e-08	0	Ssh2
Fbxl2	6.7143411858561e-13	-1.30349031479247	0.061	0.242	1.11276776473193e-08	0	Fbxl2
Atp1b2	6.7926286584407e-13	1.47070509562415	0.209	0.079	1.12574234756338e-08	0	Atp1b2
Ntsr1	6.7945650880919e-13	4.15706443527889	0.069	0.008	1.12606327204947e-08	0	Ntsr1
Cmah	6.82755466218246e-13	-4.04512629072124	0.008	0.145	1.1315306341635e-08	0	Cmah
Apod	7.09634076782451e-13	0.339138787674423	0.358	0.174	1.17607655545156e-08	0	Apod
Wwc2	7.53233945004055e-13	-0.969898588665406	0.127	0.339	1.24833461705522e-08	0	Wwc2
Plekhb2	7.59391095068628e-13	-0.920236961144344	0.055	0.234	1.25853886185724e-08	0	Plekhb2
Tenm3	7.61726611843465e-13	-1.31072938044203	0.303	0.492	1.26240951380817e-08	0	Tenm3
D430019H16Rik	7.98804696677078e-13	-2.42244535326589	0.025	0.175	1.32385902380292e-08	0	D430019H16Rik
Adipor2	8.47418552676064e-13	1.51460060241247	0.342	0.196	1.40442676735004e-08	0	Adipor2
Olfml1	8.60199198442077e-13	2.05523689769812	0.11	0.024	1.42560813157805e-08	0	Olfml1
Tubb4a	8.78837487162569e-13	-1.06584677715315	0.08	0.27	1.45649736747453e-08	0	Tubb4a
Dach2	8.86016059750991e-13	-3.3000783220446	0.011	0.15	1.46839441582532e-08	0	Dach2
Prkar2a	9.13837246862647e-13	-1.24036567228757	0.066	0.25	1.51450246922546e-08	0	Prkar2a
Fdft1	9.24719023356411e-13	-1.03563400177247	0.102	0.304	1.53253683740858e-08	0	Fdft1
Mapk15	9.25013312949931e-13	3.79165853883713	0.047	0.002	1.53302456355192e-08	0	Mapk15
Sh3bgrl3	9.46354852955523e-13	-1.23843063436251	0.096	0.292	1.56839389780319e-08	0	Sh3bgrl3
Dmkn	9.4733385106559e-13	-3.98677101701091	0.014	0.153	1.570016391371e-08	0	Dmkn
Caly	9.60026254272864e-13	-1.43342983914651	0.039	0.202	1.59105151120642e-08	0	Caly
Enkur	9.88514243765796e-13	2.75561695261559	0.14	0.041	1.63826465619305e-08	0	Enkur
Sgsm1	1.01978059286482e-12	-1.96594107691269	0.028	0.181	1.69008237655487e-08	0	Sgsm1
Sh3gl2	1.09620686275108e-12	-1.4818227619742	0.041	0.206	1.81674363363737e-08	0	Sh3gl2
Caskin2	1.11901152528665e-12	3.37883844350212	0.077	0.011	1.85453780085757e-08	0	Caskin2
Erc1	1.14498445792662e-12	-0.822719435803524	0.146	0.369	1.89758274212178e-08	0	Erc1
Tmed8	1.15578602075617e-12	-1.14707107110862	0.063	0.244	1.9154841721992e-08	0	Tmed8
Gm9844	1.17923002831151e-12	-1.29710898230374	0.149	0.356	1.95433792592066e-08	0	Gm9844
Ptbp3	1.19033678695786e-12	-0.805534592543705	0.143	0.365	1.97274515702526e-08	0	Ptbp3
Pbxip1	1.19551472853716e-12	1.38423902837414	0.253	0.11	1.98132655960463e-08	0	Pbxip1
Gria1	1.21154589323757e-12	-1.26028056751435	0.088	0.278	2.00789500886263e-08	0	Gria1
Mast2	1.38656384701209e-12	-1.03271851258794	0.107	0.315	2.29795226365314e-08	0	Mast2
Vamp2	1.40607132825238e-12	-0.882173145276265	0.179	0.402	2.33028201231267e-08	0	Vamp2
St8sia1	1.40754691180471e-12	-3.35241962889441	0.011	0.148	2.33272749693395e-08	0	St8sia1
Eno2	1.44170309894108e-12	-1.15132128960471	0.08	0.269	2.38933454587506e-08	0	Eno2
Sema6a	1.4546794122148e-12	-2.01018235107116	0.039	0.198	2.41084018986358e-08	0	Sema6a
Chn1	1.4578659218962e-12	-0.733768841499672	0.14	0.36	2.41612119235858e-08	0	Chn1
Msn	1.6089706725319e-12	-1.00915655413751	0.143	0.358	2.66654709558711e-08	0	Msn
Madd	1.63349059879216e-12	-2.44011088253854	0.014	0.153	2.70718396937825e-08	0	Madd
Ldlr	1.76591899541819e-12	-0.854909723614674	0.069	0.253	2.92665755110657e-08	0	Ldlr
Calm2	1.76984474453722e-12	-0.850615439098671	0.468	0.643	2.93316369512153e-08	0	Calm2
Adcy9	1.80369755953359e-12	-0.900819498176905	0.118	0.327	2.98926796541502e-08	0	Adcy9
Hmgcr	1.85613821544939e-12	-0.982629932686714	0.055	0.228	3.07617786446427e-08	0	Hmgcr
Emilin1	1.9044059844462e-12	1.84815930212802	0.218	0.09	3.15617203802268e-08	0	Emilin1
Fxyd7	1.91366806405457e-12	-1.0835135437646	0.124	0.326	3.17152208255763e-08	0	Fxyd7
Dach1	1.96872097965531e-12	-1.99330750717087	0.047	0.209	3.26276127958274e-08	0	Dach1
Cntfr	1.97306725972173e-12	2.42686928648118	0.174	0.062	3.26996436953682e-08	0	Cntfr
Pdzrn4	2.01670508867191e-12	-2.85644025238116	0.03	0.179	3.34228534345596e-08	0	Pdzrn4
Thrb	2.17173881040492e-12	-2.00674806632716	0.033	0.188	3.59922273048408e-08	0	Thrb
6330403A02Rik	2.25462923082091e-12	-1.65517624194582	0.039	0.197	3.73659702423949e-08	0	6330403A02Rik
Flot2	2.27604120058867e-12	-0.677729904170335	0.132	0.35	3.7720830817356e-08	0	Flot2
Lpgat1	2.27975969497673e-12	-0.985785159208887	0.127	0.336	3.77824574248493e-08	0	Lpgat1
Hspa8	2.34791225871519e-12	-0.809630638490406	0.446	0.633	3.89119498636868e-08	0	Hspa8
6330403K07Rik	2.35992365630691e-12	-1.09466126468671	0.143	0.349	3.91110147559744e-08	0	6330403K07Rik
Fads2	2.38659564684084e-12	1.41651389400695	0.19	0.069	3.95530496550932e-08	0	Fads2
P3h2	2.48695244737461e-12	0.574144464031469	0.474	0.271	4.12162629103394e-08	0	P3h2
Hspb8	2.55398325055634e-12	-0.714616169243127	0.061	0.235	4.23271644114702e-08	0	Hspb8
Ap2s1	2.61701187634424e-12	-0.773669316962733	0.107	0.309	4.3371737826653e-08	0	Ap2s1
Cabp1	2.75299693367572e-12	-1.72537348943213	0.039	0.195	4.56254181818078e-08	0	Cabp1
Impact	2.95812024222097e-12	-0.795578537723232	0.102	0.302	4.90249267743282e-08	0	Impact
Mfap3l	3.03414091561582e-12	1.91444720972659	0.193	0.075	5.0284817394501e-08	0	Mfap3l
Miat	3.05219768212965e-12	-2.44587721921025	0.017	0.156	5.05840721859347e-08	0	Miat
Trpv2	3.08052643798976e-12	-2.47097372419561	0.017	0.156	5.10535646568043e-08	0	Trpv2
Cadm1	3.15768466732623e-12	-0.840877641632332	0.609	0.683	5.23323079915976e-08	0	Cadm1
Cycs	3.27901577617218e-12	-1.75780867100477	0.061	0.228	5.43431284585016e-08	0	Cycs
Pgm2l1	3.42871645111861e-12	-1.20471425109681	0.066	0.243	5.68241177443887e-08	0	Pgm2l1
Aprt	3.46470270264128e-12	-1.16949735497212	0.077	0.259	5.7420517890874e-08	0	Aprt
Parvb	3.50088927443564e-12	-1.49070278625276	0.041	0.201	5.80202379452219e-08	0	Parvb
Jazf1	3.50226940219395e-12	-1.06601382709906	0.113	0.311	5.80431108025603e-08	0	Jazf1
Scml4	3.53380705759561e-12	-4.40795443801991	0.003	0.127	5.8565784365532e-08	0	Scml4
Slc35f4	3.63661077475284e-12	-5.97649875965795	0.003	0.126	6.02695503699788e-08	0	Slc35f4
Zeb2	3.67848906268534e-12	0.358945947028215	0.793	0.709	6.09635992358841e-08	0	Zeb2
Rbfox3	3.69803637041661e-12	-1.47189233145245	0.025	0.171	6.12875567669144e-08	0	Rbfox3
Mapk10	3.94823153882388e-12	-0.946693043935945	0.303	0.501	6.54340412929282e-08	0	Mapk10
AW551984	3.95008216268552e-12	-2.00560270733463	0.014	0.15	6.5464711682187e-08	0	AW551984
Rab6a	4.00750995785877e-12	-0.81775323595877	0.187	0.42	6.64164625315934e-08	0	Rab6a
Kcnk10	4.01853523787919e-12	-2.22811865264762	0.014	0.15	6.65991844973717e-08	0	Kcnk10
Atp8a2	4.07627268398251e-12	-0.647902666601328	0.083	0.27	6.75560671916422e-08	0	Atp8a2
Cntn3	4.43533838956672e-12	-1.78059016265837	0.05	0.21	7.35068631302893e-08	0	Cntn3
Tspyl1	4.45014947083832e-12	-1.07549373339807	0.08	0.264	7.37523271802035e-08	0	Tspyl1
Bglap	4.48208842739109e-12	-2.07077421874058	0.124	0.302	7.42816515071525e-08	0	Bglap
Ttll7	4.60303575095536e-12	-1.74147818718311	0.022	0.165	7.62861115005832e-08	0	Ttll7
Caln1	4.67114338840157e-12	-1.86929568007083	0.041	0.197	7.74148593759793e-08	0	Caln1
Unc5d	4.67473515315367e-12	-2.15590864753321	0.066	0.23	7.74743856932158e-08	0	Unc5d
Tbc1d8	4.69937642049135e-12	-1.30591186212934	0.033	0.186	7.78827654168032e-08	0	Tbc1d8
Cyp51	4.79253485145275e-12	-1.92978381058989	0.028	0.174	7.94266800931264e-08	0	Cyp51
Sdcbp	4.98493621809224e-12	-0.956962198818492	0.135	0.34	8.26153479424427e-08	0	Sdcbp
Rab6b	5.03932483663521e-12	-0.844699518640728	0.105	0.304	8.35167305175553e-08	0	Rab6b
Rasl11b	5.17583388291605e-12	2.22374715242061	0.102	0.022	8.57790949415677e-08	0	Rasl11b
Lhfpl5	5.19285822613036e-12	-3.08897038670892	0.003	0.126	8.60612393816585e-08	0	Lhfpl5
Setbp1	5.35918056182307e-12	0.950053908455647	0.57	0.46	8.88176994510938e-08	0	Setbp1
Ttc7b	5.40445584637574e-12	-1.29120957954181	0.063	0.235	8.95680467419851e-08	0	Ttc7b
Itga8	5.5493952876861e-12	2.26145716214777	0.22	0.098	9.19701281028217e-08	0	Itga8
Tspan13	5.82174150755431e-12	-0.993999951015864	0.066	0.243	9.64837220046976e-08	0	Tspan13
S100a10	5.85491336047099e-12	-0.975388164778673	0.262	0.485	9.70334791230856e-08	0	S100a10
Chrm1	5.89301961718251e-12	-2.73594284011158	0.014	0.147	9.76650141155657e-08	0	Chrm1
Rab3b	5.99867972629379e-12	-2.19108195715116	0.039	0.188	9.9416119103867e-08	0	Rab3b
Nrarp	6.09147339187115e-12	2.54807720838186	0.074	0.011	1.00953988523481e-07	0	Nrarp
Zfand6	6.19693965995351e-12	1.1783754171973	0.466	0.346	1.0270188098441e-07	0	Zfand6
Slc9a7	6.26820001283757e-12	-3.08308600259368	0.017	0.151	1.03882878812757e-07	0	Slc9a7
Epb41	6.36043321934215e-12	-1.19186905605694	0.058	0.225	1.05411459744158e-07	0	Epb41
5330417C22Rik	6.45446317497489e-12	-2.17338704753161	0.022	0.163	1.06969818198859e-07	0	5330417C22Rik
Slc4a4	6.495589497836e-12	-1.49279917914408	0.063	0.232	1.07651404747636e-07	0	Slc4a4
Uqcrq	6.6360339689534e-12	-0.944951810178947	0.193	0.412	1.09978990967465e-07	0	Uqcrq
Slc38a1	7.05282783440897e-12	-1.5916495501586	0.039	0.192	1.1688651569966e-07	0	Slc38a1
Prkaca	7.11063562580216e-12	-0.911190911207857	0.063	0.236	1.17844564226419e-07	0	Prkaca
Epb41l3	7.20494353564786e-12	-0.76028820255219	0.174	0.398	1.19407529216292e-07	0	Epb41l3
Tbx3	7.31300619815393e-12	1.1312241210155	0.433	0.291	1.21198451722005e-07	0	Tbx3
Antxr1	7.32262275236376e-12	1.21953309012314	0.303	0.157	1.21357826874925e-07	0	Antxr1
Ttc3	7.57286506833753e-12	-0.569566744695642	0.322	0.567	1.25505092777558e-07	0	Ttc3
Magee1	7.61670815557382e-12	-1.67561242942132	0.033	0.182	1.26231704262325e-07	0	Magee1
Dusp3	7.73223459541113e-12	-1.18296953833045	0.063	0.236	1.28146323949749e-07	0	Dusp3
Sptan1	8.00739001562077e-12	-0.609809493289093	0.207	0.45	1.32706474728883e-07	0	Sptan1
Dnaja1	8.13434434308564e-12	-0.785350029366263	0.11	0.305	1.34810488797958e-07	0	Dnaja1
Kcnh1	8.15742196612785e-12	-2.64621286817433	0.014	0.146	1.35192954244637e-07	0	Kcnh1
Coa3	8.1779368306152e-12	-1.17502516175277	0.077	0.255	1.35532947093786e-07	0	Coa3
Kcnh7	9.58707971092925e-12	-1.9732980944364	0.039	0.19	1.5888667204923e-07	0	Kcnh7
Sema4d	9.617320506427e-12	-1.15553845569853	0.069	0.243	1.59387852753015e-07	0	Sema4d
Tmem63c	9.61782062646176e-12	-1.31034837680537	0.052	0.214	1.59396141242351e-07	0	Tmem63c
Ccdc109b	1.00070545866322e-11	-2.69202307076177	0.017	0.15	1.65846915664255e-07	0	Ccdc109b
Erc2	1.01170856380701e-11	0.762828362135927	0.639	0.501	1.67670460279736e-07	0	Erc2
Fabp5	1.07536898732576e-11	-1.21326287886392	0.085	0.265	1.78220902269498e-07	0	Fabp5
St6galnac5	1.07594720825608e-11	-3.84221762638961	0.006	0.128	1.7831673082428e-07	0	St6galnac5
Gpr37	1.08674057202141e-11	2.64313644474341	0.077	0.012	1.80105515001109e-07	0	Gpr37
Plppr5	1.09043415137548e-11	-2.21058620990931	0.011	0.14	1.80717651907458e-07	0	Plppr5
Serpinf1	1.14041187227233e-11	1.58589862932492	0.19	0.072	1.89000459591693e-07	0	Serpinf1
Pdzrn3	1.17531397207433e-11	-1.51233927465007	0.102	0.283	1.94784784591879e-07	0	Pdzrn3
Mtus1	1.18189662445679e-11	-0.82406700123631	0.121	0.323	1.95875727571224e-07	0	Mtus1
2900011O08Rik	1.19138198789239e-11	-2.33652379959025	0.014	0.144	1.97447736853406e-07	0	2900011O08Rik
Phox2b	1.22260726338674e-11	-0.793316465606145	0.193	0.415	2.02622701761084e-07	0	Phox2b
Serpini1	1.22772296159615e-11	-2.17525421106051	0.041	0.191	2.0347052642533e-07	0	Serpini1
Ltbp3	1.24510395479027e-11	1.20375640078436	0.295	0.151	2.06351078427392e-07	0	Ltbp3
P2rx2	1.27057917411189e-11	-1.75428664840083	0.055	0.214	2.10573086525564e-07	0	P2rx2
Pdgfrl	1.29761792516874e-11	2.10665072654156	0.138	0.042	2.15054218738215e-07	0	Pdgfrl
Col5a2	1.36977901712111e-11	0.847213787332582	0.449	0.276	2.27013476507482e-07	0	Col5a2
Adamtsl1	1.42170337730036e-11	-1.62944821619453	0.055	0.212	2.35618900719989e-07	0	Adamtsl1
Hist1h2be	1.42578069309021e-11	2.33084404825584	0.116	0.03	2.3629463426584e-07	0	Hist1h2be
Mill2	1.43270610814319e-11	-1.31530769326336	0.105	0.288	2.37442383302572e-07	0	Mill2
Xkr6	1.4402428862874e-11	-0.851530477387739	0.16	0.372	2.38691453544411e-07	0	Xkr6
Zfp521	1.46950846423165e-11	-0.846822318135027	0.187	0.404	2.43541637777112e-07	0	Zfp521
Wwtr1	1.47821206330465e-11	1.13056301908889	0.245	0.109	2.44984085251479e-07	0	Wwtr1
Itga1	1.50039599561825e-11	0.788997928651086	0.377	0.203	2.48660628353812e-07	0	Itga1
Naaa	1.51160492541866e-11	1.21353747565003	0.251	0.112	2.50518284289634e-07	0	Naaa
Fam13c	1.52874514911373e-11	-1.49548342020563	0.03	0.174	2.53358933562619e-07	0	Fam13c
Sdk1	1.53345083709329e-11	-1.50972398465044	0.052	0.211	2.54138807231472e-07	0	Sdk1
Mtmr6	1.56385343567238e-11	-0.94237291347396	0.069	0.239	2.59177429893983e-07	0	Mtmr6
Filip1	1.57728768630964e-11	-1.00001773893769	0.179	0.388	2.61403888252097e-07	0	Filip1
Mapre2	1.63355924620369e-11	1.45616227155229	0.46	0.363	2.70729773873337e-07	0	Mapre2
Scn9a	1.65718409259842e-11	-1.16706951564709	0.044	0.2	2.74645119666335e-07	0	Scn9a
Emb	1.67938129193401e-11	-2.09356307768593	0.017	0.148	2.78323861512223e-07	0	Emb
Aes	1.78374912229353e-11	-0.936785351541804	0.121	0.319	2.95620742037707e-07	0	Aes
Unc13c	1.8457359148769e-11	-1.64162672519478	0.072	0.235	3.05893813172549e-07	0	Unc13c
Soga3	1.85395886568908e-11	-0.733831208860754	0.11	0.306	3.07256602810652e-07	0	Soga3
Wasf1	1.87933702489895e-11	-1.78069327198062	0.033	0.178	3.11462525136503e-07	0	Wasf1
Nt5c3	1.91923112944328e-11	-1.72625496053098	0.03	0.174	3.18074175082634e-07	0	Nt5c3
Edil3	1.93412362703615e-11	0.67683775801033	0.614	0.467	3.20542308708701e-07	0	Edil3
Pou3f3	1.97052949602743e-11	-1.09694991531568	0.066	0.234	3.26575853376626e-07	0	Pou3f3
Serpinb6a	2.01532320590976e-11	-0.625932172941733	0.132	0.338	3.33999514915424e-07	0	Serpinb6a
Ndufv3	2.09148613429654e-11	-0.902440598619863	0.138	0.336	3.46621997036965e-07	0	Ndufv3
Cyb5b	2.15031468316811e-11	-0.75965925301542	0.102	0.295	3.56371652441451e-07	0	Cyb5b
Rnf112	2.16264222214458e-11	-2.91838897305415	0.011	0.136	3.58414695476021e-07	0	Rnf112
St8sia3	2.23369274488506e-11	-2.13306483444135	0.017	0.147	3.701898986098e-07	0	St8sia3
Basp1	2.2396885994292e-11	-1.82265397138832	0.03	0.171	3.71183591583401e-07	0	Basp1
Cerk	2.24031234456e-11	-1.33899721437894	0.025	0.163	3.7128696486393e-07	0	Cerk
Fnbp1l	2.30334627763374e-11	-0.595658002933213	0.118	0.317	3.8173357859224e-07	0	Fnbp1l
Enah	2.36177719116999e-11	-0.761556093473696	0.262	0.488	3.91417333892602e-07	0	Enah
Nol4l	2.40314363638004e-11	-0.728470612181743	0.096	0.283	3.98272994857264e-07	0	Nol4l
Mob3b	2.51654324798024e-11	1.91841700283655	0.157	0.054	4.17066712487765e-07	0	Mob3b
Tmem132c	2.53087432285033e-11	-3.14833743728676	0.008	0.129	4.19441801525984e-07	0	Tmem132c
Sqle	2.70724998522759e-11	-1.15246429481266	0.055	0.216	4.48672540051768e-07	0	Sqle
Il4ra	2.76931043292988e-11	-2.64224121218734	0.008	0.129	4.5895781804947e-07	0	Il4ra
Ifngr1	2.80089599261478e-11	1.48752710697519	0.251	0.117	4.64192492856047e-07	0	Ifngr1
Pnmal1	3.15001566089053e-11	-1.79459651380876	0.025	0.161	5.22052095479388e-07	0	Pnmal1
Tlr3	3.19326897030202e-11	2.00976289904934	0.11	0.028	5.29220466448155e-07	0	Tlr3
Gjc3	3.20348769046014e-11	0.898419606291552	0.207	0.08	5.3091401493996e-07	0	Gjc3
Myo9a	3.24371482536766e-11	-0.750536116239716	0.209	0.433	5.37580858008182e-07	0	Myo9a
9430041J12Rik	3.25992089631796e-11	2.01409389958887	0.113	0.029	5.40266690146776e-07	0	9430041J12Rik
Pde1a	3.30914117224202e-11	-1.52316883786198	0.041	0.187	5.4842396647567e-07	0	Pde1a
Atp6v1d	3.37601062252904e-11	-1.11754999943233	0.091	0.268	5.59506240471738e-07	0	Atp6v1d
Tead2	3.3833064401989e-11	2.69145436836258	0.083	0.016	5.60715376334163e-07	0	Tead2
Vamp1	3.39956026962292e-11	-0.805124409367614	0.069	0.239	5.63409123484606e-07	0	Vamp1
Dtnb	3.62905430794884e-11	-0.622438500340709	0.209	0.439	6.01443170456362e-07	0	Dtnb
Jak1	3.67301148728426e-11	-0.763423222595664	0.138	0.339	6.08728193787621e-07	0	Jak1
Ank1	3.68093987153524e-11	-2.92201735718546	0.011	0.133	6.10042164909536e-07	0	Ank1
Sgcz	3.7531118670932e-11	-2.8968248102376	0.072	0.228	6.22003229733356e-07	0	Sgcz
Gtf2ird1	3.79535850460543e-11	-1.51096967007287	0.047	0.199	6.29004764968258e-07	0	Gtf2ird1
Fez1	3.96717933778134e-11	-1.19836021603038	0.066	0.229	6.57480631650502e-07	0	Fez1
Usp29	4.02214229944243e-11	-0.606718880306587	0.102	0.288	6.66589643286594e-07	0	Usp29
Casp12	4.11248759050144e-11	1.34902663589873	0.182	0.069	6.81562568373803e-07	0	Casp12
Itgav	4.11654825892728e-11	1.0826329160039	0.281	0.135	6.82235542952018e-07	0	Itgav
Golga7b	4.16638646244669e-11	-1.50903617579957	0.028	0.165	6.90495228421289e-07	0	Golga7b
Tsc22d1	4.16820849557467e-11	-0.796902182629606	0.193	0.41	6.90797193971591e-07	0	Tsc22d1
Rgs4	4.26063569787656e-11	-2.07873810078564	0.025	0.159	7.06115154209082e-07	0	Rgs4
St3gal4	4.35217810854207e-11	1.74111710857955	0.309	0.177	7.21286477928678e-07	0	St3gal4
Cmip	4.419524732488e-11	-0.53788322082054	0.204	0.44	7.32447833915237e-07	0	Cmip
Ptprg	4.48192248785337e-11	-0.971623438193089	0.331	0.515	7.4278901391194e-07	0	Ptprg
Ifitm2	4.5475470799779e-11	-1.06353813730646	0.231	0.433	7.53664977564738e-07	0	Ifitm2
Nrsn1	4.60644115887629e-11	-1.16788704799214	0.052	0.209	7.63425493260568e-07	0	Nrsn1
Nyap2	4.71435831844698e-11	-2.18487745039723	0.011	0.133	7.81310604116218e-07	0	Nyap2
Prkacb	4.86325361332793e-11	-0.885915219516131	0.143	0.343	8.05987021336838e-07	0	Prkacb
Tmem8b	4.8858343482213e-11	-1.59288848661684	0.03	0.169	8.09729326530715e-07	0	Tmem8b
Cltc	4.92816041478872e-11	-0.682591494992779	0.201	0.423	8.16744025542934e-07	0	Cltc
Znrf1	4.93714583906072e-11	-1.01064797832086	0.091	0.267	8.18233179907533e-07	0	Znrf1
Arhgap28	5.00073209660162e-11	-2.51131851071496	0.011	0.132	8.28771330369786e-07	0	Arhgap28
Ap2a2	5.10614390000915e-11	-0.759620473459321	0.127	0.326	8.46241228548517e-07	0	Ap2a2
Lonrf2	5.12730468752723e-11	-0.93153814774536	0.036	0.181	8.49748205863888e-07	0	Lonrf2
Hdac11	5.17868951911849e-11	-1.35087347678213	0.039	0.184	8.58264214003508e-07	0	Hdac11
Rev3l	5.19584529281611e-11	-0.759345147989464	0.165	0.375	8.61107440378414e-07	0	Rev3l
Sobp	5.24223610927882e-11	-0.804605047450411	0.174	0.381	8.68795790390778e-07	0	Sobp
Gap43	5.30450263515056e-11	-0.745446873925399	0.201	0.416	8.79115221723502e-07	0	Gap43
Slc6a6	5.45990533446286e-11	-1.01645494406983	0.058	0.217	9.0487011108053e-07	0	Slc6a6
Rufy2	5.59924358604130e-11	-1.35395885464943	0.03	0.169	9.27962639514625e-07	0	Rufy2
Nsg1	5.87860519488715e-11	-0.856671757030774	0.198	0.405	9.74261238948648e-07	0	Nsg1
H1f0	5.90234419934722e-11	-1.14011876004136	0.039	0.184	9.78195504157815e-07	0	H1f0
Nptxr	5.96276830936296e-11	-2.48157069457283	0.022	0.151	9.88209591910724e-07	0	Nptxr
Slc29a1	6.31994719006503e-11	-0.805640510799227	0.066	0.231	1.04740484780948e-06	0	Slc29a1
Zmat3	6.43685330266372e-11	-0.768633088549272	0.055	0.213	1.06677969785046e-06	0	Zmat3
Reck	6.65340713559577e-11	0.758191016629929	0.38	0.216	1.10266916458229e-06	0	Reck
Limch1	6.85791672279801e-11	1.12148546397139	0.452	0.315	1.13656253846931e-06	0	Limch1
March1	7.12808993784371e-11	-1.93383388434439	0.036	0.174	1.18133834539884e-06	0	March1
Parva	7.19171926229517e-11	-0.967137718681179	0.171	0.367	1.19188363334018e-06	0	Parva
Calcrl	7.20307207793856e-11	-2.005065422253	0.041	0.183	1.19376513547676e-06	0	Calcrl
Bex1	7.39098112697014e-11	-1.16806030463532	0.066	0.227	1.22490730217276e-06	0	Bex1
Rps6ka2	7.54986311243335e-11	-1.53854500980604	0.025	0.157	1.25123881362358e-06	0	Rps6ka2
Psmc1	7.82909271554516e-11	-1.41562918980459	0.055	0.207	1.2975155357473e-06	0	Psmc1
RP23-54G8.4	8.24714497610179e-11	-1.78611722991	0.028	0.162	1.36679933688935e-06	0	RP23-54G8.4
Sncb	8.30550135815658e-11	-1.85446268625846	0.025	0.157	1.37647074008729e-06	0	Sncb
Myo5a	8.31729308895237e-11	-0.688411108640866	0.16	0.374	1.37842498363208e-06	0	Myo5a
Fsd1l	8.3402254739278e-11	-0.965512347681057	0.066	0.229	1.38222556779406e-06	0	Fsd1l
Plxna2	8.41436954113945e-11	-1.53744508948789	0.03	0.165	1.39451346405304e-06	0	Plxna2
Cd200	8.56148746312887e-11	-1.04270840914951	0.113	0.297	1.41889531726435e-06	0	Cd200
Msrb3	8.62256381051815e-11	-1.92146892901876	0.028	0.16	1.42901750031717e-06	0	Msrb3
Rbx1	8.62699438175917e-11	-0.755433970608763	0.179	0.392	1.42975177888895e-06	0	Rbx1
Fam3c	8.63975760386897e-11	1.69840670341239	0.223	0.104	1.43186702768921e-06	0	Fam3c
C130071C03Rik	9.00973014399623e-11	1.50575793711733	0.322	0.191	1.4931825767645e-06	0	C130071C03Rik
Scn2b	9.08022869725555e-11	-2.16883370684619	0.019	0.145	1.50486630199616e-06	0	Scn2b
Cxxc5	9.28427046969518e-11	-1.16659391549558	0.061	0.218	1.53868214494258e-06	0	Cxxc5
Sox6	9.75503489131141e-11	0.576371727521985	0.421	0.237	1.61670193253704e-06	0	Sox6
Dynll1	9.83634485639661e-11	-0.775214401041433	0.328	0.532	1.63017743305061e-06	0	Dynll1
Lrrc3b	1.05101408603601e-10	-3.33969030766518	0.008	0.123	1.74184564478749e-06	0	Lrrc3b
Dynlt3	1.06855500255677e-10	-0.953907649286718	0.077	0.242	1.77091620573734e-06	0	Dynlt3
Slc39a6	1.07273450089287e-10	-0.501762502323014	0.072	0.24	1.77784288832976e-06	0	Slc39a6
Ago2	1.07423643669403e-10	-0.786809302218075	0.102	0.284	1.78033204653302e-06	0	Ago2
Bglap2	1.11944095812786e-10	-2.30737213713623	0.055	0.198	1.8552494999053e-06	0	Bglap2
Prmt8	1.12953134005293e-10	-2.81590120007685	0.003	0.112	1.87197228986972e-06	0	Prmt8
Plekhb1	1.14011083131851e-10	1.38937716114344	0.253	0.125	1.88950568074416e-06	0	Plekhb1
Guk1	1.17786427228543e-10	-1.34716382993824	0.03	0.165	1.95207445845865e-06	0	Guk1
3632451O06Rik	1.21450057463574e-10	-3.46240341777219	0.008	0.122	2.01279180234381e-06	0	3632451O06Rik
Col6a3	1.23514932847154e-10	-3.65071844658463	0.025	0.148	2.04701298207588e-06	0	Col6a3
Fgl2	1.24215000453591e-10	-2.41960749694634	0.16	0.316	2.05861520251736e-06	0	Fgl2
Arhgef6	1.24787547079433e-10	1.2562435029727	0.215	0.093	2.06810401774745e-06	0	Arhgef6
Iqsec3	1.26469667686776e-10	-1.62786927257681	0.022	0.15	2.09598180257294e-06	0	Iqsec3
Sez6l2	1.29949631683843e-10	-1.08710076544586	0.041	0.184	2.15365524589633e-06	0	Sez6l2
Tjp1	1.30160221058701e-10	-0.511667583901836	0.121	0.313	2.15714534360586e-06	0	Tjp1
Bves	1.30182042142275e-10	-2.65064398107708	0.019	0.143	2.15750698442393e-06	0	Bves
Psmd4	1.30522444501073e-10	-1.15091514449874	0.085	0.255	2.16314847271629e-06	0	Psmd4
Ppp2r1a	1.31386087130082e-10	-1.0128514917921	0.132	0.32	2.17746162200685e-06	0	Ppp2r1a
Grik3	1.33531495455942e-10	0.69308460599348	0.656	0.571	2.21301747419133e-06	0	Grik3
Srgap3	1.37351968628752e-10	-0.829160772314006	0.143	0.338	2.2763341760843e-06	0	Srgap3
Kctd8	1.37377873198009e-10	-2.47096611880968	0.036	0.169	2.2767634925106e-06	0	Kctd8
Slc35d3	1.38731953427338e-10	-2.31462058255018	0.011	0.128	2.29920466415128e-06	0	Slc35d3
Begain	1.3898539079069e-10	-3.19263145213623	0.008	0.122	2.30340488157411e-06	0	Begain
Wdr6	1.39030234348366e-10	-0.837736943587422	0.091	0.266	2.30414807385548e-06	0	Wdr6
Clmn	1.39163943939614e-10	-2.42398574003624	0.011	0.128	2.30636404291122e-06	0	Clmn
Igfbp7	1.39906670889383e-10	-1.79806006684075	0.22	0.377	2.31867325664975e-06	0	Igfbp7
Cml1	1.43066678366552e-10	3.0351965034083	0.102	0.026	2.37104406056887e-06	0	Cml1
Pcbp1	1.43919818219874e-10	-0.982025770299995	0.088	0.259	2.38518314735798e-06	0	Pcbp1
Pde5a	1.48806751136576e-10	-0.706143993788074	0.193	0.404	2.46617428658648e-06	0	Pde5a
Dcbld2	1.50830612858684e-10	-0.871350125263541	0.102	0.277	2.49971574690698e-06	0	Dcbld2
Clstn2	1.51961141294692e-10	-2.45612560083307	0.019	0.142	2.51845199467694e-06	0	Clstn2
Ccdc64	1.6875111850043e-10	-1.29040896785016	0.019	0.143	2.79671228690763e-06	0	Ccdc64
Tcf4	1.69305612729768e-10	-0.620072046210735	0.581	0.691	2.80590191977045e-06	0	Tcf4
Cox6a1	1.7295109169788e-10	-0.792744305692102	0.361	0.555	2.86631844270897e-06	0	Cox6a1
Dlg4	1.75695010243804e-10	-0.564410388044385	0.118	0.305	2.91179340477057e-06	0	Dlg4
Gm10684	1.75735943590212e-10	-1.34028048476064	0.017	0.137	2.91247179312058e-06	0	Gm10684
Cdc42bpa	1.86747002657223e-10	-0.718062051694361	0.204	0.419	3.09495807503816e-06	0	Cdc42bpa
Jakmip1	1.92048216582345e-10	-0.669031558033809	0.096	0.271	3.1828150934192e-06	0	Jakmip1
Dctn3	1.96177598910719e-10	-0.953923734681705	0.085	0.253	3.25125134674734e-06	0	Dctn3
Shank1	1.97117008655173e-10	-2.90951289722831	0.011	0.126	3.26682018444219e-06	0	Shank1
Gnal	1.99328221222424e-10	-1.09218394390772	0.055	0.204	3.30346661031924e-06	0	Gnal
Wscd2	2.00972167909834e-10	-2.48451997707978	0.014	0.131	3.33071173876968e-06	0	Wscd2
Pdlim3	2.16218292670564e-10	-2.22312152163472	0.033	0.165	3.58338576442925e-06	0	Pdlim3
Rbfox2	2.22627760567806e-10	-0.630162214608586	0.248	0.482	3.68960987589024e-06	0	Rbfox2
Mmd	2.24808651729461e-10	-1.02614271209072	0.077	0.239	3.72575378511235e-06	0	Mmd
Htr7	2.25653432817212e-10	-3.17418239902161	0.011	0.125	3.73975434207966e-06	0	Htr7
Cmpk1	2.37648619890384e-10	-0.665796363152295	0.066	0.222	3.93855057744333e-06	0	Cmpk1
Shank2	2.41827898751255e-10	-1.10703588016424	0.047	0.191	4.00781376600455e-06	0	Shank2
A730017C20Rik	2.45918677153533e-10	-1.30937536232934	0.033	0.167	4.0756102364655e-06	0	A730017C20Rik
Atp1b3	2.46002607511136e-10	-0.738440527646283	0.152	0.349	4.07700121428205e-06	0	Atp1b3
Tsc22d4	2.51331705192819e-10	0.901811438727064	0.342	0.195	4.16532035016059e-06	0	Tsc22d4
Plxdc1	2.5445116626174e-10	-2.32649754414095	0.019	0.14	4.21701917845581e-06	0	Plxdc1
Chst5	2.5545090191099e-10	2.18556804654027	0.102	0.026	4.23358779737083e-06	0	Chst5
Gm12709	2.58964303671021e-10	-0.66771105634482	0.127	0.314	4.29181540473984e-06	0	Gm12709
Dync1h1	2.59030476454812e-10	-0.684541096860971	0.223	0.44	4.2929120862856e-06	0	Dync1h1
Cebpa	2.61124440071288e-10	3.91565430048461	0.041	0.002	4.32761534530145e-06	0	Cebpa
Slc36a1	2.62966793280937e-10	-1.3971257552744	0.019	0.141	4.35814866504498e-06	0	Slc36a1
Scd2	2.7028161411984e-10	0.792560469010897	0.601	0.523	4.47937719080811e-06	0	Scd2
Dync1i1	2.84366765889825e-10	-3.17075186518219	0.008	0.119	4.71281041109207e-06	0	Dync1i1
Gm1673	2.93303635464962e-10	-0.932040519679401	0.107	0.285	4.86092115056082e-06	0	Gm1673
Ubb	2.93368866624189e-10	-0.741457119222781	0.529	0.682	4.86200222656268e-06	0	Ubb
Rrp1	3.01616324895746e-10	-1.09911905638586	0.08	0.243	4.99868735249719e-06	0	Rrp1
Galnt14	3.01862889003508e-10	-1.95752080443444	0.03	0.159	5.00277365945514e-06	0	Galnt14
Plcb4	3.10796816531689e-10	0.923378035673193	0.529	0.447	5.15083564037969e-06	0	Plcb4
Itm2c	3.14666112168458e-10	0.989113842994641	0.532	0.445	5.21496147696785e-06	0	Itm2c
Atp6ap2	3.39122344093443e-10	-0.684811476851956	0.16	0.362	5.62027460866063e-06	0	Atp6ap2
Arhgdig	3.53551432162029e-10	-0.902717684894115	0.044	0.185	5.85940788522131e-06	0	Arhgdig
Prmt2	3.56959209059849e-10	-0.901056961139458	0.083	0.248	5.91588497174887e-06	0	Prmt2
Far2	3.70831543803834e-10	-6.67117286028185	0	0.1	6.14579117546094e-06	0	Far2
Tec	3.73928617359664e-10	2.67557860362039	0.061	0.009	6.19711897550171e-06	0	Tec
Capns1	3.80911962871871e-10	-0.756615576408726	0.22	0.436	6.31285396067552e-06	0	Capns1
Cct7	3.81789920520566e-10	-0.797064080633854	0.129	0.314	6.32740435278734e-06	0	Cct7
Hprt	3.83254214478386e-10	-1.03725784951441	0.096	0.265	6.35167209655029e-06	0	Hprt
Hnrnpa1	3.88042514747107e-10	-0.939776300679418	0.074	0.235	6.43102859690381e-06	0	Hnrnpa1
Ngfrap1	4.0028384144573e-10	-0.584409293532604	0.154	0.348	6.63390410428009e-06	0	Ngfrap1
Sema3b	4.16165348862428e-10	0.426488960938605	0.358	0.183	6.89710832669703e-06	0	Sema3b
Tmem130	4.16339225341228e-10	-1.85788114647187	0.019	0.139	6.89998998158017e-06	0	Tmem130
Gucy1a2	4.19118409139101e-10	-0.726089002332219	0.129	0.313	6.94604939466231e-06	0	Gucy1a2
Cd47	4.20303540749686e-10	-0.646369201870246	0.209	0.424	6.96569058084454e-06	0	Cd47
Dopey2	4.26972684486311e-10	-0.751089115426276	0.058	0.209	7.07621829999164e-06	0	Dopey2
Mab21l2	4.27199612035751e-10	-2.25761477116818	0.022	0.143	7.07997917026849e-06	0	Mab21l2
Clmp	4.31192373273252e-10	-1.8875707231712	0.028	0.153	7.14615120225761e-06	0	Clmp
Celsr3	4.56821118583016e-10	-3.63566346876428	0.006	0.111	7.57089639827633e-06	0	Celsr3
Scg5	4.60074864046395e-10	-0.619844061731426	0.187	0.389	7.6248207218409e-06	0	Scg5
Gch1	4.76371320636884e-10	-1.86838776476604	0.017	0.133	7.89490189691508e-06	0	Gch1
Tac1	4.76999569258099e-10	-2.24647100367694	0.198	0.37	7.90531386131448e-06	0	Tac1
Ttc12	4.78252971359557e-10	2.40024696886103	0.113	0.033	7.92608649434194e-06	0	Ttc12
Kidins220	5.00796172952173e-10	-0.493231012794577	0.19	0.408	8.29969497433637e-06	0	Kidins220
Ica1l	5.04874325515053e-10	-2.351791697353	0.014	0.127	8.36728219676098e-06	0	Ica1l
Pon2	5.17660799552389e-10	1.22738354486799	0.24	0.113	8.57919243098174e-06	0	Pon2
Nrcam	5.19989370376993e-10	1.69892309825262	0.226	0.109	8.6177838352579e-06	0	Nrcam
Sox2	5.28130753567047e-10	1.66714559162636	0.132	0.043	8.75271097886666e-06	0	Sox2
RP24-362L9.2	5.28393626584905e-10	2.79368133428377	0.085	0.019	8.75706757339163e-06	0	RP24-362L9.2
Cyfip2	5.42312893227615e-10	-0.703162278313281	0.102	0.275	8.98775157946127e-06	0	Cyfip2
Mtmr7	5.5247690496183e-10	-2.67465160287536	0.006	0.11	9.15619974593241e-06	0	Mtmr7
Rapgef4	5.56663082903658e-10	-2.37223830834073	0.025	0.146	9.22557727296233e-06	0	Rapgef4
Dusp26	5.60242895448708e-10	-0.819489013415482	0.047	0.188	9.28490550627145e-06	0	Dusp26
Zfhx3	5.67002862905343e-10	0.861167178454548	0.421	0.27	9.39693844693025e-06	0	Zfhx3
Cacnb4	5.84676207750029e-10	-2.03114757412151	0.011	0.121	9.68983879104124e-06	0	Cacnb4
Phxr4	5.95396756447366e-10	1.28813908549045	0.135	0.044	9.8675104446022e-06	0	Phxr4
Slc4a8	6.08870799972663e-10	-2.38720445900374	0.008	0.116	1.00908157679469e-05	0	Slc4a8
Tmem117	6.31617930421262e-10	-0.99585189360925	0.201	0.391	1.04678039608716e-05	0	Tmem117
Htr3b	6.35926669443613e-10	-1.41769221802898	0.017	0.132	1.0539212692689e-05	0	Htr3b
Rims1	6.43044818364307e-10	-0.595177628975198	0.11	0.285	1.06571817747517e-05	0	Rims1
Snap47	6.46642134179886e-10	-0.86967552994496	0.072	0.227	1.07168000897632e-05	0	Snap47
C4b	6.51626636527073e-10	0.450322789735752	0.375	0.204	1.07994082471632e-05	0	C4b
Heyl	6.54407852483053e-10	2.29470080887358	0.096	0.025	1.08455013392016e-05	0	Heyl
Afap1l2	6.63157355319358e-10	0.763809965669709	0.264	0.128	1.09905068497077e-05	0	Afap1l2
Abtb2	6.66833468624929e-10	-2.78397747627182	0.008	0.115	1.10514310755209e-05	0	Abtb2
Smad1	6.67747532671986e-10	-1.17793561859925	0.055	0.198	1.10665798589728e-05	0	Smad1
B830012L14Rik	6.70169822610862e-10	-3.12287156968158	0.006	0.109	1.11067244701298e-05	0	B830012L14Rik
Vwc2	6.70223380542705e-10	-2.13529587642015	0.014	0.126	1.11076120857342e-05	0	Vwc2
Sptb	6.98023586680102e-10	-2.48260237048531	0.014	0.126	1.15683449020493e-05	0	Sptb
Hacd1	6.98230813664205e-10	-1.09821870086077	0.044	0.181	1.15717792748569e-05	0	Hacd1
Gulp1	6.98896175021536e-10	0.354324803479132	0.548	0.38	1.15828063086319e-05	0	Gulp1
Gm5424	7.021633542203e-10	-1.23288156290695	0.138	0.306	1.1636953269493e-05	0	Gm5424
Sik3	7.27424842587136e-10	-0.633041876690706	0.223	0.436	1.20556119161966e-05	0	Sik3
Scoc	7.55258338759204e-10	-0.714099965143519	0.091	0.258	1.25168964482563e-05	0	Scoc
Serp2	7.68937083995207e-10	-1.38361900321358	0.028	0.152	1.27435942930526e-05	0	Serp2
Ntn4	7.75753498145189e-10	-1.83264706594466	0.017	0.13	1.28565627247602e-05	0	Ntn4
Nt5dc3	7.78399415740107e-10	-0.982254749867427	0.061	0.209	1.29004135170608e-05	0	Nt5dc3
Arhgdia	7.98377108400319e-10	-0.730070696375004	0.212	0.416	1.32315038175185e-05	0	Arhgdia
Fam63b	8.54974112884889e-10	-0.94844668450691	0.085	0.246	1.41694859728413e-05	0	Fam63b
Elovl2	8.85802828347754e-10	3.05929916531732	0.052	0.006	1.46804102742073e-05	0	Elovl2
Serinc1	9.0935312954423e-10	-0.662602736396363	0.281	0.495	1.50707094159365e-05	0	Serinc1
Maml2	9.18650000721343e-10	1.14039896005471	0.245	0.12	1.52247864619548e-05	0	Maml2
Slc7a8	9.3490490523628e-10	-1.21170526489121	0.044	0.18	1.54941789944809e-05	0	Slc7a8
Dgkg	9.38240383086457e-10	-1.91709533714102	0.03	0.153	1.55494578688919e-05	0	Dgkg
Uba1	9.5484288903961e-10	-0.40387971329993	0.077	0.236	1.58246112000535e-05	0	Uba1
Psmd13	9.56440596034985e-10	-0.828648908021159	0.116	0.291	1.58510899980878e-05	0	Psmd13
L3mbtl3	9.67647209399875e-10	1.42714656177804	0.209	0.096	1.60368172013841e-05	0	L3mbtl3
Marveld1	9.72867321433439e-10	-4.05145137537622	0.003	0.102	1.61233301181164e-05	0	Marveld1
Tbcb	9.75376941747139e-10	-0.945493580093155	0.096	0.262	1.61649220555753e-05	0	Tbcb
Megf6	9.79019879516847e-10	1.54052540933687	0.256	0.14	1.62252964632327e-05	0	Megf6
0610010F05Rik	1.00087807608315e-09	-1.03105074027348	0.077	0.232	1.65875523549261e-05	0	0610010F05Rik
Fndc1	1.0142486265591e-09	-4.62321303400595	0.017	0.125	1.68091424879639e-05	0	Fndc1
Vipr2	1.01519943128218e-09	-7.01047006180398	0	0.095	1.68249001746396e-05	0	Vipr2
Sgsm2	1.01754994228296e-09	-0.817217362826269	0.066	0.216	1.68638551934556e-05	0	Sgsm2
Sox13	1.03067705946404e-09	1.99431153047137	0.102	0.028	1.70814109064975e-05	0	Sox13
Coro2b	1.04316775986054e-09	-0.719586927271266	0.094	0.259	1.72884192841687e-05	0	Coro2b
Arhgap24	1.04618237341349e-09	-1.29924015199874	0.096	0.254	1.73383804745817e-05	0	Arhgap24
Plppr4	1.07404188305312e-09	-3.38310700498113	0.006	0.107	1.78000961278394e-05	0	Plppr4
Actg1	1.09553890813738e-09	-0.693399884566858	0.289	0.5	1.81563663245609e-05	0	Actg1
Fam57b	1.13268915096091e-09	-2.35292249601853	0.006	0.107	1.87720572988751e-05	0	Fam57b
Ccdc124	1.15631969548755e-09	-0.973660396661925	0.052	0.191	1.91636863133152e-05	0	Ccdc124
Slc2a3	1.1641672877609e-09	-0.457584166300312	0.102	0.274	1.92937444600614e-05	0	Slc2a3
Kif26a	1.17464204908446e-09	-1.57269477441021	0.008	0.112	1.94673426794768e-05	0	Kif26a
Cdc42	1.17966486404616e-09	-0.562943513222926	0.223	0.432	1.9550585791837e-05	0	Cdc42
Col16a1	1.19229914954539e-09	0.711068885938261	0.372	0.218	1.97599738054158e-05	0	Col16a1
Arhgef11	1.22168786476935e-09	-0.540958736893933	0.196	0.401	2.02470329828224e-05	0	Arhgef11
Prkg1	1.26271399211414e-09	0.254838299833372	0.777	0.605	2.09269589913076e-05	0	Prkg1
Zfp618	1.33474122660745e-09	-2.32406304234677	0.011	0.117	2.21206663485652e-05	0	Zfp618
Rprml	1.37121861215295e-09	-2.91349718239073	0.011	0.116	2.27252060592108e-05	0	Rprml
Xist	1.37245414271711e-09	0.453274872644933	0.843	0.756	2.27456825072506e-05	0	Xist
Ndufb2	1.37861119075993e-09	-0.945329694465372	0.116	0.288	2.28477232644644e-05	0	Ndufb2
Dpysl2	1.39665959404062e-09	-0.625804334118841	0.383	0.586	2.31468394520351e-05	0	Dpysl2
Rnf187	1.39935440943805e-09	-0.668609198954587	0.165	0.364	2.31915006276168e-05	0	Rnf187
Erich3	1.40283672826432e-09	-2.4119542470496	0.008	0.112	2.32492130975245e-05	0	Erich3
Unc5a	1.42766830303325e-09	-2.28252448346972	0.011	0.117	2.366074678617e-05	0	Unc5a
Anks1b	1.42853672238127e-09	-0.61033949549813	0.399	0.582	2.36751391000248e-05	0	Anks1b
Gars	1.44269488536563e-09	-1.14135451182854	0.044	0.178	2.39097823351646e-05	0	Gars
Osbpl6	1.50287631635421e-09	-0.76688922913299	0.063	0.209	2.49071691909383e-05	0	Osbpl6
Atpif1	1.51612009675658e-09	-0.651000595710751	0.281	0.486	2.51266583635468e-05	0	Atpif1
Pqbp1	1.5303071995726e-09	-1.50743529536209	0.039	0.167	2.53617812185168e-05	0	Pqbp1
E130114P18Rik	1.53095615198929e-09	1.50874070163552	0.149	0.055	2.53725363069185e-05	0	E130114P18Rik
Pak1	1.5325286279185e-09	-0.942363638059208	0.041	0.174	2.53985969504933e-05	0	Pak1
Atcay	1.53877107970498e-09	-1.45486320581663	0.014	0.122	2.55020531039506e-05	0	Atcay
Kcnb1	1.54504698558729e-09	-1.21179724383241	0.019	0.133	2.56060636921381e-05	0	Kcnb1
Efr3b	1.54655059269762e-09	-0.732239050427304	0.063	0.21	2.56309829727777e-05	0	Efr3b
Ppp2r5b	1.56241933365599e-09	-1.22761188048675	0.044	0.176	2.58939756166807e-05	0	Ppp2r5b
Tmbim1	1.57636752042608e-09	1.23420218507815	0.298	0.173	2.61251389160214e-05	0	Tmbim1
Arhgap32	1.57881347928467e-09	1.18370216338806	0.405	0.294	2.61656757921848e-05	0	Arhgap32
Pnmal2	1.58646698182216e-09	-1.03187929841812	0.072	0.222	2.62925172897387e-05	0	Pnmal2
Snca	1.58940772935072e-09	1.2603437562449	0.38	0.267	2.63412542985294e-05	0	Snca
Vwa5b1	1.60979861740895e-09	-1.37157042323185	0.03	0.153	2.66791924863185e-05	0	Vwa5b1
Tspan3	1.62057808755464e-09	1.06161096283893	0.501	0.424	2.68578406450431e-05	0	Tspan3
Nagk	1.63523897789294e-09	-1.30889234600644	0.022	0.138	2.71008155806197e-05	0	Nagk
Syt9	1.68489239507395e-09	-0.806056585534862	0.055	0.196	2.79237216635606e-05	0	Syt9
Plxnb3	1.68725555355596e-09	1.30494166348695	0.121	0.038	2.79628862890829e-05	0	Plxnb3
Grem2	1.72709014048846e-09	-2.35444751198677	0.014	0.121	2.86230648983153e-05	0	Grem2
Ntng2	1.73715419352046e-09	1.72060927174773	0.152	0.059	2.87898564492146e-05	0	Ntng2
Cdk5r2	1.78962618263072e-09	-2.20221430375614	0.019	0.131	2.96594747247389e-05	0	Cdk5r2
Mast1	1.81628789972535e-09	-2.38359659049951	0.011	0.116	3.01013393621483e-05	0	Mast1
Zdhhc21	1.81977788370308e-09	-0.402867136244548	0.088	0.25	3.01591788666111e-05	0	Zdhhc21
Srgap1	1.84150027646781e-09	-1.84832471030393	0.03	0.15	3.0519184081901e-05	0	Srgap1
Bscl2	1.84905128739173e-09	-1.06154404436797	0.069	0.217	3.06443269859431e-05	0	Bscl2
Adap2	1.84940025956741e-09	1.99490968747842	0.066	0.012	3.06501105018106e-05	0	Adap2
Tspan15	1.87312262499711e-09	1.15821164467817	0.215	0.101	3.10432612640772e-05	0	Tspan15
Sned1	1.88807394484547e-09	2.73740052870862	0.113	0.036	3.1291049487924e-05	0	Sned1
Eef2	1.89423397259318e-09	-0.491565376859844	0.306	0.528	3.13931396277868e-05	0	Eef2
Hint1	1.90517342132166e-09	-0.764009503599617	0.303	0.491	3.15744391115639e-05	0	Hint1
Gramd1b	1.9502531453287e-09	-0.771723149140228	0.176	0.365	3.23215453775326e-05	0	Gramd1b
Mmp24	1.95782207783382e-09	-2.4488108728169	0.008	0.11	3.24469852959398e-05	0	Mmp24
Mtus2	1.98105235008511e-09	-1.67116061864312	0.03	0.151	3.28319805979605e-05	0	Mtus2
Ly6e	2.02346917707652e-09	-1.92862475231485	0.025	0.14	3.35349546716892e-05	0	Ly6e
Clta	2.03200082114961e-09	-0.7229984087619	0.16	0.347	3.36763496089125e-05	0	Clta
2210013O21Rik	2.04843573292307e-09	-0.984302507819613	0.063	0.207	3.3948725401734e-05	0	2210013O21Rik
Fmnl2	2.05929613724055e-09	0.845641542496737	0.579	0.516	3.41287148824876e-05	0	Fmnl2
Reep2	2.11571971250844e-09	-1.48302421761277	0.028	0.147	3.50638227954023e-05	0	Reep2
Eid1	2.13848110686761e-09	-0.640334455414482	0.102	0.267	3.54410473841169e-05	0	Eid1
Dkk3	2.17883119595859e-09	1.51766906382225	0.41	0.326	3.61097694106218e-05	0	Dkk3
Psd	2.21233230835585e-09	-1.42437924618629	0.028	0.147	3.66649833463815e-05	0	Psd
Sh3glb2	2.2740924692018e-09	-1.89018021238297	0.022	0.135	3.76885344920815e-05	0	Sh3glb2
Myt1	2.29240763669341e-09	-3.51722832295482	0.003	0.098	3.799207176292e-05	0	Myt1
9330111N05Rik	2.38374301068727e-09	-0.662754242747963	0.242	0.447	3.95057729161201e-05	0	9330111N05Rik
Ghr	2.40095347318464e-09	-1.57336149847224	0.088	0.234	3.9791001911089e-05	0	Ghr
Atp6v0d1	2.41946205260028e-09	-0.536306260160611	0.107	0.279	4.00977445977444e-05	0	Atp6v0d1
Nrg1	2.46246240002786e-09	-0.626134060971007	0.377	0.578	4.08103893556617e-05	0	Nrg1
Ncs1	2.46650797902033e-09	-1.45951482646854	0.028	0.145	4.0877436736304e-05	0	Ncs1
Rreb1	2.47617799727854e-09	1.36251687606966	0.171	0.07	4.10376979488973e-05	0	Rreb1
Synpr	2.50442172884024e-09	-1.65957299965731	0.052	0.183	4.15057813120694e-05	0	Synpr
Ampd3	2.50505943496228e-09	2.05293043493526	0.187	0.086	4.15163500156299e-05	0	Ampd3
Ywhaz	2.50774400656404e-09	-0.659283076532906	0.295	0.498	4.15608414207859e-05	0	Ywhaz
Ftx	2.50898412585005e-09	-0.680540567763557	0.14	0.32	4.15813939177128e-05	0	Ftx
Flot1	2.53773626819193e-09	-0.980847420134901	0.077	0.228	4.20579031727448e-05	0	Flot1
Pbx3	2.54646991674112e-09	-1.61354913124392	0.094	0.24	4.22026459301505e-05	0	Pbx3
Kirrel3	2.57590373809781e-09	-0.983605254072887	0.132	0.302	4.26904526514949e-05	0	Kirrel3
Tulp4	2.68355452419167e-09	-0.633359278338432	0.187	0.391	4.44745491294285e-05	0	Tulp4
Runx1t1	2.7050321792461e-09	-3.15063430279239	0.011	0.113	4.48304983066456e-05	0	Runx1t1
Socs2	2.72893995115747e-09	1.87133961347933	0.204	0.099	4.52267218105328e-05	0	Socs2
Coprs	2.75105447818944e-09	-1.57781167931891	0.019	0.129	4.55932258670335e-05	0	Coprs
Flrt3	2.86647041464728e-09	-3.36079872695023	0.008	0.108	4.75060141819494e-05	0	Flrt3
Mical3	2.91617034060294e-09	-0.780715998253525	0.083	0.236	4.83296910548125e-05	0	Mical3
Sh3tc2	2.95072829163666e-09	1.29159251527198	0.143	0.053	4.89024199772944e-05	0	Sh3tc2
Sncg	2.97393200690335e-09	-1.407041407813	0.237	0.399	4.92869751504093e-05	0	Sncg
Necap1	3.0318355083873e-09	-2.00463804658424	0.022	0.134	5.02466098805028e-05	0	Necap1
Dcc	3.04975159204246e-09	-1.60212956636638	0.085	0.23	5.05435331349197e-05	0	Dcc
Vcan	3.09732310462613e-09	-1.79097507522775	0.05	0.177	5.13319358129689e-05	0	Vcan
Cltb	3.14679429456172e-09	-0.68865900776836	0.099	0.26	5.21518218437715e-05	0	Cltb
Pdia4	3.14922618808163e-09	1.53755157856648	0.201	0.095	5.21921256150768e-05	0	Pdia4
Frmd3	3.18035820597641e-09	-1.21376664781689	0.025	0.14	5.2708076547647e-05	0	Frmd3
Rnf11	3.19346086210231e-09	-0.675517897940499	0.096	0.259	5.29252268676216e-05	0	Rnf11
Cml3	3.2062839754762e-09	1.96349115616913	0.085	0.021	5.31377443255671e-05	0	Cml3
Stk39	3.23796409285105e-09	-0.512590459801215	0.124	0.299	5.36627789108205e-05	0	Stk39
P2ry6	3.2534665831598e-09	-1.06662147023309	0.022	0.135	5.39197016827075e-05	0	P2ry6
Ide	3.27339799228049e-09	-0.536424135928915	0.152	0.34	5.42500249260646e-05	0	Ide
Arhgap35	3.30839903767074e-09	-0.418913036259119	0.121	0.295	5.48300972513172e-05	0	Arhgap35
Vdac1	3.38916657098983e-09	-0.821320495902505	0.132	0.305	5.61686575810145e-05	0	Vdac1
Tagln2	3.49392230348463e-09	-0.695780657896243	0.256	0.456	5.79047743356507e-05	0	Tagln2
Syne2	3.52251390123736e-09	1.15461451801227	0.284	0.164	5.83786228852067e-05	0	Syne2
Rgs20	3.57645535955104e-09	-1.62886228054167	0.025	0.139	5.92725946738394e-05	0	Rgs20
Gria3	3.58147834242616e-09	0.720982217802625	0.482	0.348	5.93558405690287e-05	0	Gria3
Tmtc1	3.62545913818398e-09	-1.71036842428549	0.017	0.123	6.00847342971231e-05	0	Tmtc1
Asphd2	3.65680396514906e-09	-2.11800225565773	0.019	0.128	6.06042121144153e-05	0	Asphd2
2010111I01Rik	3.73502106232638e-09	-0.612316179148736	0.394	0.583	6.19005040659352e-05	0	2010111I01Rik
Sipa1l1	3.76290188514891e-09	-0.472243260482068	0.146	0.33	6.23625729425729e-05	0	Sipa1l1
Trp53inp2	3.85161756283867e-09	-0.950061595676067	0.036	0.158	6.38328578689253e-05	0	Trp53inp2
Hmx2	3.85171368951816e-09	-6.19214967500549	0	0.089	6.38344509763844e-05	0	Hmx2
Atf4	3.9056427194253e-09	-0.886020598275686	0.105	0.266	6.47282167890356e-05	0	Atf4
Amy1	3.95363453120326e-09	-0.585870043343483	0.066	0.209	6.55235850856316e-05	0	Amy1
Sfxn5	3.96523952524126e-09	1.69298618211372	0.187	0.087	6.57159146518235e-05	0	Sfxn5
Cyb5a	4.03641334069056e-09	-0.735124966654695	0.088	0.243	6.68954782952646e-05	0	Cyb5a
Atp5a1	4.06531047826876e-09	-0.580463783912885	0.182	0.371	6.73743905563482e-05	0	Atp5a1
Bglap3	4.08967989080797e-09	-1.88736913714384	0.102	0.24	6.77782648303604e-05	0	Bglap3
Slit1	4.14293088923423e-09	-3.02493068384623	0.006	0.101	6.86607936272789e-05	0	Slit1
Cdh11	4.15871183813482e-09	-0.837046166635644	0.129	0.295	6.89223312934083e-05	0	Cdh11
Fbxo7	4.17262543247334e-09	1.44085358097261	0.196	0.09	6.91529212923807e-05	0	Fbxo7
Jakmip3	4.1761917862099e-09	-2.65821905385939	0.006	0.101	6.92120264728566e-05	0	Jakmip3
Mlf2	4.20060644941816e-09	-0.919176819550272	0.121	0.287	6.96166506862072e-05	0	Mlf2
H13	4.22561809448129e-09	-0.726924984058979	0.08	0.231	7.00311686798385e-05	0	H13
Tst	4.26472436681312e-09	2.08797145406507	0.066	0.012	7.06792769311938e-05	0	Tst
Hypk	4.43561874654495e-09	-0.709016398197584	0.083	0.233	7.35115094864895e-05	0	Hypk
Mfhas1	4.5092523772462e-09	-1.09593630802027	0.039	0.162	7.47318396481013e-05	0	Mfhas1
Vps37b	4.51276508803492e-09	1.31703104024029	0.193	0.087	7.47900558040027e-05	0	Vps37b
Ppp1r11	4.59937808888354e-09	-0.74635369799697	0.072	0.219	7.62254930670669e-05	0	Ppp1r11
Ubr5	4.6427101137992e-09	-0.47199422551805	0.163	0.35	7.69436347159941e-05	0	Ubr5
Hist3h2ba	4.67375278164579e-09	-1.63052467077531	0.028	0.143	7.74581048502157e-05	0	Hist3h2ba
Slc36a4	4.69520826308983e-09	-1.59262084644224	0.019	0.127	7.78136865441877e-05	0	Slc36a4
Frrs1l	4.70853963571747e-09	-1.0184628237201	0.017	0.122	7.80346273827456e-05	0	Frrs1l
Man2a1	4.73017262731988e-09	-0.63695972641174	0.165	0.347	7.83931509525724e-05	0	Man2a1
4932435O22Rik	4.74517099617058e-09	1.8826615314016	0.072	0.015	7.8641718919535e-05	0	4932435O22Rik
S100a11	4.80331486417623e-09	-1.20902425456417	0.193	0.365	7.96053372439926e-05	0	S100a11
Qdpr	4.82542906374334e-09	-0.652213521225592	0.094	0.252	7.99718358734185e-05	0	Qdpr
Pde1c	4.85465916362988e-09	-0.620927801993196	0.094	0.25	8.0456266318838e-05	0	Pde1c
Evl	4.86716156087618e-09	-0.658470647128405	0.094	0.253	8.06634685484009e-05	0	Evl
Srebf1	4.89557608262699e-09	1.00196949197781	0.298	0.17	8.11343824173771e-05	0	Srebf1
Vezt	5.16644481563317e-09	-0.529676743530173	0.105	0.268	8.56234899294884e-05	0	Vezt
Osbpl3	5.23686170496005e-09	-1.39545450967387	0.019	0.126	8.6790509036303e-05	0	Osbpl3
AI464131	5.33729314021525e-09	2.68041353922002	0.069	0.014	8.84549592127874e-05	0	AI464131
Sqstm1	5.54904184767087e-09	-0.709472313177864	0.149	0.329	9.19642705414493e-05	0	Sqstm1
Zfp36l1	5.55557884425195e-09	0.967668122241977	0.245	0.121	9.20726081857875e-05	0	Zfp36l1
Scmh1	5.55657390293103e-09	-0.57679479539981	0.204	0.405	9.2089099293276e-05	0	Scmh1
Pla2g7	5.59200739388336e-09	2.20690237153721	0.121	0.042	9.2676338538829e-05	0	Pla2g7
Txnip	5.69596695822689e-09	0.567422629796371	0.455	0.296	9.43992603986942e-05	0	Txnip
Pcnxl2	5.72159856724664e-09	-1.64017434197222	0.03	0.146	9.48240530549786e-05	0	Pcnxl2
Enpp2	5.8606604008563e-09	2.13307527763302	0.149	0.06	9.71287248233915e-05	0	Enpp2
Ypel2	5.92515066242845e-09	-1.16125199559605	0.036	0.156	9.81975219284267e-05	0	Ypel2
Mrpl20	6.04085295878878e-09	-1.21246609909134	0.063	0.2	0.000100115056086006	0	Mrpl20
Trib2	6.0891190682057e-09	-0.665801985506552	0.052	0.184	0.000100914970317373	0	Trib2
Abca8b	6.17808215387859e-09	-1.41524449467705	0.22	0.384	0.00010238935553623	0	Abca8b
Gm4131	6.21646436973099e-09	-1.44088493404223	0.047	0.172	0.000103025463999552	0	Gm4131
Trp53i11	6.30637573893121e-09	-1.31267884620182	0.036	0.155	0.000104515565121307	0	Trp53i11
Sorcs3	6.31902515091969e-09	-2.81494849542279	0.011	0.109	0.000104725203826192	0	Sorcs3
Grk5	6.35576597755608e-09	-2.00450908893885	0.028	0.14	0.000105334109546037	0	Grk5
Tuba1a	6.36450130782817e-09	-0.844070552144901	0.559	0.651	0.000105478880174636	0	Tuba1a
Necab2	6.39391371152467e-09	-2.0212417119623	0.019	0.126	0.000105966331941098	0	Necab2
Uhmk1	6.40666219524794e-09	-0.969062038779641	0.058	0.192	0.000106177612561844	0	Uhmk1
Esrrg	6.44101930771001e-09	-1.74109217043063	0.03	0.145	0.000106747012986678	0	Esrrg
Smox	6.54528976207677e-09	2.28226900906713	0.107	0.034	0.000108475087226898	0	Smox
Ptchd1	6.67129400915559e-09	-2.1659422803835	0.017	0.12	0.000110563355613736	0	Ptchd1
Ccrl2	6.71758932821252e-09	3.47015144116117	0.044	0.005	0.000111330607936466	0	Ccrl2
C2cd5	6.77819544554856e-09	-0.363612405232155	0.116	0.285	0.000112335033119076	0	C2cd5
Mapk8ip1	6.80115466576022e-09	-0.827486679016696	0.039	0.16	0.000112715536275644	0	Mapk8ip1
Gm11128	7.26553721093045e-09	4.44904833428497	0.033	0.002	0.00012041174819675	0	Gm11128
Elovl4	7.31045661853526e-09	-1.26924656421216	0.017	0.12	0.000121156197538985	0	Elovl4
Hk1	7.32916418798812e-09	-0.560314477583124	0.105	0.267	0.000121466238087527	0	Hk1
Stpg2	7.44657833925324e-09	-0.661653071039365	0.033	0.151	0.000123412142816444	0	Stpg2
Txn1	7.56795395780134e-09	-0.614200508646127	0.14	0.315	0.000125423700942642	0	Txn1
Ywhaq	7.73296007892475e-09	-0.561151094426417	0.215	0.407	0.00012815834738802	0	Ywhaq
Aspa	7.88235008036349e-09	-2.16428423521893	0.066	0.191	0.000130634187881864	0	Aspa
Morf4l2	7.90670175442515e-09	-0.526351382442111	0.207	0.402	0.000131037768176088	0	Morf4l2
Thsd4	8.05890425779799e-09	1.80837748790813	0.223	0.118	0.000133560220264486	0	Thsd4
Pdgfd	8.09584562141745e-09	1.56969220583162	0.259	0.148	0.000134172449483751	0	Pdgfd
Fam69b	8.15375369379736e-09	-2.58797035072455	0.006	0.098	0.000135132159967304	0	Fam69b
Chdh	8.15713127615823e-09	2.78965020546418	0.085	0.022	0.00013518813663977	0	Chdh
Tcp11l1	8.25482275004189e-09	-0.58994440633117	0.154	0.336	0.000136807177436444	0	Tcp11l1
Lhfpl4	8.33515988067085e-09	-0.834141619459199	0.028	0.14	0.000138138604702358	0	Lhfpl4
Map3k5	8.42140085764075e-09	-0.740589357071078	0.074	0.218	0.00013956787641368	0	Map3k5
Cd63	8.44567304136693e-09	0.837929788320466	0.397	0.267	0.000139970139314574	0	Cd63
Plekhm3	8.512016308922e-09	-0.430328667072979	0.113	0.28	0.000141069646287764	0	Plekhm3
Ttc9b	8.55107778456513e-09	-1.5086207009734	0.019	0.125	0.000141717012123598	0	Ttc9b
Pth1r	8.62906442180544e-09	-3.54446233629114	0.003	0.091	0.000143009484662582	0	Pth1r
St6galnac3	8.64187902264604e-09	-1.63304989703779	0.047	0.17	0.000143221861042313	0	St6galnac3
Frmd5	8.79490208341422e-09	-0.56408826317909	0.347	0.542	0.000145757912228424	0	Frmd5
Mat2a	8.97943795361802e-09	0.859176440340083	0.504	0.419	0.000148816225205311	0	Mat2a
Mafg	9.09762748190186e-09	-0.886768223179967	0.052	0.182	0.00015077498025756	0	Mafg
Tgfb1i1	9.17124623967323e-09	-2.46329884262166	0.014	0.113	0.000151995063930104	0	Tgfb1i1
Ppp2r5c	9.77654701770979e-09	-0.444243911471288	0.182	0.38	0.000162026713724504	0	Ppp2r5c
Ttyh2	1.0123941382206e-08	1.03457846643294	0.165	0.067	0.000167784080527301	0	Ttyh2
Dbn1	1.02685647866117e-08	-0.518315469628915	0.074	0.219	0.000170180924208516	0	Dbn1
Pantr1	1.06630613865855e-08	-0.686953306298009	0.069	0.209	0.000176718916359881	0	Pantr1
Ubqln2	1.07445449766165e-08	-0.556102046742387	0.077	0.22	0.000178069343897466	0	Ubqln2
Ppp3cb	1.09280131134365e-08	-0.382595695606641	0.165	0.355	0.000181109961328984	0	Ppp3cb
Cplx1	1.10909947489965e-08	-1.39871421835468	0.025	0.134	0.000183811055975119	0	Cplx1
Slc25a1	1.11303606060899e-08	-0.541543474234881	0.052	0.183	0.000184463466324728	0	Slc25a1
Wwp2	1.15760073678024e-08	-0.862473967139072	0.094	0.243	0.00019184917010659	0	Wwp2
Rab27b	1.16684753962041e-08	-1.59900326614576	0.03	0.142	0.000193381642741291	0	Rab27b
Gsk3b	1.18789897407023e-08	-0.546758791431507	0.281	0.491	0.00019687049697266	0	Gsk3b
Adrbk1	1.21539832774918e-08	-0.725580833733597	0.052	0.181	0.000201427964857871	0	Adrbk1
Plin3	1.21876138086232e-08	1.79151939576906	0.083	0.021	0.000201985323650313	0	Plin3
Chp1	1.22701899403183e-08	-0.284847041219193	0.129	0.305	0.000203353857880895	0	Chp1
Pkia	1.24434192131634e-08	-0.561943816963304	0.154	0.331	0.000206224786619757	0	Pkia
Atp6v0e2	1.287161726356e-08	-0.512409068362383	0.132	0.303	0.00021332131290898	0	Atp6v0e2
Tmem65	1.30142168155768e-08	-0.660571768410456	0.096	0.249	0.000215684615284554	0	Tmem65
Col25a1	1.31657730595357e-08	-2.35407513142626	0.019	0.121	0.000218196356915685	0	Col25a1
Dync1li1	1.32457860643311e-08	-0.759950070053454	0.091	0.243	0.00021952241244416	0	Dync1li1
Plch2	1.33005078293333e-08	-2.10224471175232	0.011	0.106	0.000220429316255541	0	Plch2
9330158H04Rik	1.33527515510355e-08	-2.21738055214382	0.014	0.112	0.000221295151455311	0	9330158H04Rik
Popdc3	1.37053799478639e-08	-2.62453933869566	0.008	0.101	0.000227139261875949	0	Popdc3
Cers6	1.39495391437282e-08	-0.546474820884614	0.055	0.184	0.000231185712229008	0	Cers6
Ndnf	1.40198542585561e-08	2.42395270309378	0.058	0.01	0.00023235104462705	0	Ndnf
Ddx39b	1.40664454032901e-08	-0.458289244777154	0.116	0.279	0.000233123199668727	0	Ddx39b
Tmem98	1.42012788597554e-08	3.4866800839657	0.05	0.007	0.000235357794542726	0	Tmem98
Nap1l1	1.42797811624474e-08	-0.603496665489675	0.099	0.254	0.000236658813205241	0	Nap1l1
Ndufa11	1.44887578410213e-08	-0.506636557372865	0.157	0.335	0.000240122183699247	0	Ndufa11
Clint1	1.48349561749133e-08	-0.555429155968402	0.072	0.212	0.000245859728686839	0	Clint1
Elovl7	1.56072165046993e-08	-2.92859957903276	0.008	0.1	0.000258658399132382	0	Elovl7
Actr1a	1.56116836273393e-08	-0.512773791125017	0.072	0.211	0.000258732432755894	0	Actr1a
Rgs10	1.57348181201828e-08	-2.21490795418265	0.017	0.116	0.000260773140705789	0	Rgs10
Cfap77	1.5901216843987e-08	-0.558908963174571	0.146	0.322	0.000263530866755396	0	Cfap77
Bean1	1.60524097266525e-08	-2.01768703221343	0.006	0.095	0.000266036586399813	0	Bean1
Prrt1	1.61117285317896e-08	-4.41833768890489	0.003	0.088	0.000267019676957349	0	Prrt1
Arf3	1.61274337896981e-08	-0.753940448831043	0.138	0.306	0.000267279960196666	0	Arf3
App	1.62650789020856e-08	-0.4934314534023	0.573	0.719	0.000269561152644265	0	App
Gm11266	1.62703792607733e-08	1.33941147900773	0.135	0.05	0.000269648995488796	0	Gm11266
Epn2	1.63657773421619e-08	-0.528972306547666	0.132	0.305	0.000271230027891649	0	Epn2
Gmps	1.71762051473677e-08	-1.06111873588854	0.052	0.178	0.000284661247907324	0	Gmps
Ryr3	1.71827265465409e-08	-0.456122836963973	0.196	0.393	0.000284769327055823	0	Ryr3
Dync1i2	1.73219652601008e-08	-0.551372028854572	0.229	0.425	0.000287076930255651	0	Dync1i2
Irf2bp2	1.73647928550235e-08	-1.08092970605814	0.088	0.229	0.000287786711986304	0	Irf2bp2
Ndn	1.73841063331171e-08	-0.47585241222074	0.204	0.397	0.000288106794258749	0	Ndn
Tpi1	1.74962798266231e-08	-0.47413432666094	0.146	0.322	0.000289965845566625	0	Tpi1
Cisd1	1.75258571528702e-08	-0.627259543593231	0.118	0.281	0.000290456030594518	0	Cisd1
Thbs2	1.77332240499501e-08	1.09292695821508	0.16	0.066	0.000293892722179823	0	Thbs2
Sod1	1.77603809271011e-08	-0.558026653280808	0.152	0.321	0.000294342793104847	0	Sod1
Gabrg2	1.77748129761246e-08	-3.31998941404058	0.006	0.094	0.000294581975453314	0	Gabrg2
Bmp2k	1.78421705877278e-08	-1.34900740556684	0.039	0.155	0.000295698293150413	0	Bmp2k
Pi15	1.80309070019264e-08	-2.0467711173397	0.019	0.12	0.000298826221742927	0	Pi15
Stk17b	1.82898016086651e-08	2.09296135636023	0.094	0.027	0.000303116882060406	0	Stk17b
Map3k13	1.85108110479407e-08	-0.661394609542283	0.105	0.26	0.000306779671497521	0	Map3k13
Gnaz	1.85184986151719e-08	-1.71099823075376	0.022	0.126	0.000306907077549243	0	Gnaz
Ran	1.85882498738932e-08	-0.979649524201838	0.129	0.288	0.000308063065160032	0	Ran
Gabarapl2	1.85992665807979e-08	-0.42512624163639	0.168	0.35	0.000308245645043563	0	Gabarapl2
Snrk	1.88185200906314e-08	-0.381482687350678	0.132	0.305	0.000311879333462035	0	Snrk
Ndufs5	1.88215979627124e-08	-0.574626122247134	0.077	0.219	0.000311930343036032	0	Ndufs5
Lims2	1.89667865654865e-08	0.893247392832878	0.179	0.078	0.000314336553749808	0	Lims2
Bend6	1.91477827551565e-08	-1.59829360582513	0.019	0.12	0.000317336203601208	0	Bend6
Ccser2	1.92677419801201e-08	-0.482847652192866	0.094	0.246	0.00031932428783653	0	Ccser2
Shoc2	1.94365264344857e-08	-0.552340624750477	0.157	0.337	0.000322121552598731	0	Shoc2
BC005561	1.95727750288734e-08	-0.96620787056401	0.061	0.191	0.000324379600553519	0	BC005561
Fam102a	1.96104477777218e-08	1.05141161568771	0.196	0.091	0.000325003951020184	0	Fam102a
Inpp5f	1.98032199228021e-08	-0.531351654627144	0.074	0.214	0.000328198763780599	0	Inpp5f
A830019P07Rik	1.98043474264061e-08	-3.49405510565048	0.006	0.093	0.000328217449897829	0	A830019P07Rik
Ttll11	1.98855420344777e-08	-0.809552455602998	0.041	0.16	0.000329563088137399	0	Ttll11
Usp14	2.00651194445248e-08	-0.656950332138863	0.077	0.219	0.00033253922455411	0	Usp14
Ahr	2.02835888369231e-08	-1.28101599870222	0.044	0.163	0.000336159917794326	0	Ahr
Synm	2.02908063563262e-08	-1.23802190840956	0.069	0.201	0.000336279533743394	0	Synm
Rnf150	2.03105578652463e-08	-0.521903009387726	0.24	0.441	0.000336606875500727	0	Rnf150
Gpm6b	2.10169138050323e-08	0.290316641804008	0.485	0.319	0.000348313312490801	0	Gpm6b
Glul	2.11559502113806e-08	-0.772167319798326	0.039	0.155	0.00035061756285321	0	Glul
Cubn	2.12241020082138e-08	2.05374405481766	0.163	0.073	0.000351747042582127	0	Cubn
Slc7a1	2.12617384578885e-08	-1.84519488816187	0.017	0.115	0.000352370791462586	0	Slc7a1
Sbf2	2.14863265098309e-08	-0.491541003316759	0.292	0.495	0.000356092889247427	0	Sbf2
Ttc23	2.21077783743731e-08	1.10324544130844	0.201	0.095	0.000366392210998485	0	Ttc23
Tcf7l1	2.32007460946508e-08	1.54613973348402	0.223	0.119	0.000384505965026648	0	Tcf7l1
Plcd4	2.35866927498203e-08	2.22422113467727	0.116	0.041	0.000390902258942772	0	Plcd4
Lrrfip2	2.39491745864585e-08	-0.92396251104369	0.063	0.194	0.000396909670421376	0	Lrrfip2
Mbd6	2.41378954328019e-08	-1.66216242598842	0.025	0.129	0.000400037341007825	0	Mbd6
9530036O11Rik	2.42656985715807e-08	-0.694188761974291	0.096	0.246	0.000402155422426806	0	9530036O11Rik
Timp2	2.44562376518245e-08	0.702236186120281	0.62	0.568	0.000405313226603688	0	Timp2
Mxi1	2.54779987377718e-08	1.22749495064721	0.298	0.188	0.000422246873081093	0	Mxi1
Adam19	2.61445752536575e-08	-3.66417136183705	0.006	0.091	0.000433294045678866	0	Adam19
Eln	2.6201799490679e-08	0.922634308457092	0.152	0.064	0.000434242422959023	0	Eln
Ttbk1	2.62213802121482e-08	-1.64705271903867	0.011	0.103	0.000434566934255932	0	Ttbk1
March4	2.62635965796853e-08	-2.09455077867116	0.014	0.109	0.000435266586115125	0	March4
Atp6v1a	2.62906342913131e-08	-0.300103611066361	0.152	0.329	0.000435714682109932	0	Atp6v1a
Psma2	2.64116882438868e-08	-0.755754840199788	0.091	0.236	0.000437720909265935	0	Psma2
Gm10053	2.67300906281924e-08	-1.55998205678634	0.033	0.143	0.000442997791981033	0	Gm10053
Zfand5	2.7596276266256e-08	-0.719666797043909	0.118	0.277	0.00045735308656066	0	Zfand5
Cpne4	2.766136490219e-08	-1.32770423553088	0.08	0.214	0.000458431800523996	0	Cpne4
Chrm3	2.82861492417887e-08	-1.71572675638541	0.03	0.136	0.000468786351384164	0	Chrm3
Chd3	2.82918652198756e-08	-0.367163015468595	0.069	0.205	0.000468881082288999	0	Chd3
Tusc3	2.83244341660798e-08	-0.290981239098168	0.163	0.346	0.00046942084743444	0	Tusc3
Fam220a	2.8932064755165e-08	-1.05608499097261	0.039	0.152	0.000479491109187349	0	Fam220a
Rnf7	2.91927491988768e-08	-0.605900577684509	0.091	0.236	0.000483811432472986	0	Rnf7
Gm28905	2.9884678347788e-08	-1.69995537155368	0.022	0.123	0.00049527877425789	0	Gm28905
Acsl4	3.00644670834007e-08	-0.474546138439313	0.099	0.25	0.000498258412973201	0	Acsl4
Rcan3	3.02974616221494e-08	-0.960953568639492	0.052	0.175	0.000502119831463883	0	Rcan3
Tmem151a	3.05459172736761e-08	-1.81210461652536	0.017	0.113	0.000506237486976635	0	Tmem151a
Greb1l	3.08406069519482e-08	-0.741208482966774	0.028	0.134	0.000511121379014637	0	Greb1l
Pfdn2	3.09497155927501e-08	-0.615311544577792	0.105	0.258	0.000512929636518648	0	Pfdn2
Iqcd	3.13006896531315e-08	4.66337856829759	0.041	0.005	0.000518746329621349	0	Iqcd
Pcsk1	3.18103539495697e-08	-2.23271260448138	0.014	0.107	0.000527192996006219	0	Pcsk1
Lars	3.21262177318216e-08	-1.28416550547458	0.044	0.16	0.000532427806469479	0	Lars
Rtn4rl1	3.24645433894254e-08	-2.90150290846881	0.003	0.085	0.000538034877592947	0	Rtn4rl1
Pros1	3.26198574576796e-08	0.913634032249859	0.264	0.145	0.000540608897646123	0	Pros1
Mark1	3.3628578457881e-08	-0.583847777869229	0.028	0.133	0.000557326430782462	0	Mark1
Cct2	3.36928613265454e-08	-0.844740814363052	0.074	0.21	0.000558391790764836	0	Cct2
Syt16	3.37552111106243e-08	-1.12683749130009	0.019	0.118	0.000559425113736377	0	Syt16
Fat1	3.45246167872977e-08	1.35972607735306	0.253	0.147	0.000572176474015884	0	Fat1
Tmem150c	3.50402558001884e-08	-1.12390434479726	0.025	0.128	0.000580722159376523	0	Tmem150c
Trim35	3.54088332283169e-08	-0.576094256718741	0.132	0.297	0.000586830593092896	0	Trim35
Cdkl2	3.61192833038308e-08	-0.923333375766332	0.03	0.138	0.000598604882194388	0	Cdkl2
Coq7	3.61224592907926e-08	-1.9484398259671	0.014	0.107	0.000598657517826306	0	Coq7
Rangap1	3.62482148162629e-08	-0.945099820765635	0.055	0.178	0.000600741664149925	0	Rangap1
Rap1b	3.73205910773068e-08	-0.846526894235616	0.066	0.196	0.000618514155924205	0	Rap1b
Pitpnm3	3.80716468520065e-08	-1.97093461676658	0.008	0.096	0.000630961403278303	0	Pitpnm3
Mfsd4	3.80857641750235e-08	-1.20737204971532	0.061	0.183	0.000631195369672665	0	Mfsd4
Kcnk5	3.81792767352393e-08	1.15783221643865	0.096	0.029	0.000632745153333121	0	Kcnk5
Tnpo2	3.83346424160786e-08	-1.30116817439538	0.036	0.145	0.000635320028761671	0	Tnpo2
Adgrb3	3.8480685846433e-08	0.52829018782438	0.777	0.634	0.000637740406532934	0	Adgrb3
Myo18a	3.86898204814997e-08	1.10758431814654	0.347	0.237	0.000641206394839894	0	Myo18a
Atp6v1g1	3.88433158198969e-08	-0.692616628563374	0.185	0.36	0.000643750273083152	0	Atp6v1g1
Mcc	3.90770398466776e-08	1.68614877040571	0.154	0.067	0.000647623781378988	0	Mcc
9630001P10Rik	3.93211120148854e-08	4.0856443402579	0.039	0.004	0.000651668789422696	0	9630001P10Rik
Vbp1	3.96472126463332e-08	-0.680666262275302	0.069	0.202	0.000657073255187681	0	Vbp1
Atp1a3	3.96516744724476e-08	-3.06761285564632	0.006	0.09	0.000657147201031874	0	Atp1a3
Kif5b	4.22159808807735e-08	-0.47099982679967	0.209	0.402	0.00069964545113706	0	Kif5b
Dmxl2	4.23399601082503e-08	-0.419121111088995	0.085	0.23	0.000701700158874032	0	Dmxl2
Ubxn6	4.33618671025243e-08	-0.635805442622356	0.066	0.196	0.000718636223490135	0	Ubxn6
D630045J12Rik	4.36278455129671e-08	-1.05224620930027	0.025	0.126	0.000723044283686404	0	D630045J12Rik
Fkbp1b	4.36283265035691e-08	-1.28678900352395	0.039	0.15	0.000723052255143651	0	Fkbp1b
Ubash3b	4.39513007557812e-08	-1.83859492877443	0.022	0.121	0.000728404907425563	0	Ubash3b
Dok6	4.41890452449294e-08	-0.751606214301369	0.096	0.243	0.000732345046844214	0	Dok6
Nxph4	4.58605461079237e-08	-3.1962257376178	0.006	0.089	0.00076004683064662	0	Nxph4
Hacd3	4.59703624805778e-08	-0.50227286382937	0.107	0.258	0.000761866817390615	0	Hacd3
Lgi4	4.67467230971866e-08	0.310163919727361	0.477	0.298	0.000774733441889673	0	Lgi4
Kcnn2	4.74099103099969e-08	-1.07061302878872	0.107	0.25	0.000785724443567579	0	Kcnn2
Rogdi	4.80067074321877e-08	-0.855526298760958	0.039	0.15	0.000795615162273647	0	Rogdi
Adcy5	4.82283667932304e-08	-1.37375293880716	0.028	0.131	0.000799288722864207	0	Adcy5
Npepps	4.83039165297058e-08	-0.418558910347202	0.193	0.38	0.000800540808646814	0	Npepps
Sms	4.86078129739626e-08	-0.784002086200578	0.033	0.142	0.000805577284417483	0	Sms
Hmox2	4.95486126605641e-08	-0.852297862548278	0.039	0.15	0.000821169157623529	0	Hmox2
Dapk1	4.96018174616399e-08	-0.440899711114386	0.121	0.28	0.000822050920791758	0	Dapk1
Pja1	5.00861849644246e-08	-0.886119859026413	0.041	0.156	0.000830078343415409	0	Pja1
Mapk8ip3	5.01525628810747e-08	-0.841638469650818	0.11	0.262	0.000831178424628052	0	Mapk8ip3
Piezo1	5.2069464055629e-08	-2.70048205861776	0.011	0.099	0.000862947227793939	0	Piezo1
Dda1	5.30519877587711e-08	-1.91552715939452	0.033	0.138	0.000879230593126114	0	Dda1
Ggt7	5.32502863757088e-08	-0.654042475949143	0.041	0.154	0.000882516996104623	0	Ggt7
1700037H04Rik	5.33087814912272e-08	-2.3175822953461	0.014	0.105	0.000883486435654108	0	1700037H04Rik
Psmb4	5.33111873677396e-08	-0.674960987143439	0.127	0.282	0.000883526308245548	0	Psmb4
Plekha5	5.33609918788798e-08	-0.725179884026202	0.377	0.552	0.000884351718408674	0	Plekha5
Oxct1	5.35188501340576e-08	-0.532225052056798	0.154	0.331	0.000886967903271736	0	Oxct1
Map7d1	5.41314784389214e-08	-0.793293627656867	0.077	0.211	0.000897120992168244	0	Map7d1
Usp31	5.41619814109311e-08	-0.339482435862241	0.047	0.165	0.000897626517923362	0	Usp31
Il11ra1	5.66819944698181e-08	-0.890208810824625	0.116	0.262	0.000939390694348296	0	Il11ra1
Atp5d	5.74043446683654e-08	-0.695757645011718	0.171	0.341	0.00095136220418882	0	Atp5d
Lnp	5.77660815485537e-08	-0.795371281704054	0.066	0.194	0.000957357269504181	0	Lnp
Gm4950	5.77893217794218e-08	-0.790807894150606	0.085	0.224	0.000957742429850358	0	Gm4950
Mbnl1	5.79278942903421e-08	-0.51144605551152	0.22	0.412	0.00096003899207384	0	Mbnl1
Fnbp1	5.90042681296503e-08	-0.584556328901235	0.152	0.322	0.000977877735712695	0	Fnbp1
Il1rap	6.02827452138724e-08	0.574291111306266	0.253	0.133	0.000999065936429507	0	Il1rap
Sh3gl3	6.03058337432943e-08	-1.48561415694849	0.028	0.129	0.000999448582627617	0	Sh3gl3
Cfl2	6.05804810341593e-08	-0.798692034763906	0.085	0.223	0.00100400031217912	0	Cfl2
Pea15a	6.09461386604117e-08	-0.776990704844091	0.083	0.216	0.001010060356019	0	Pea15a
Hspa4l	6.09969862260355e-08	-0.378258008708366	0.088	0.23	0.00101090305272409	0	Hspa4l
Acss2	6.12845042321306e-08	-0.904358544088625	0.05	0.167	0.0010156680886391	0	Acss2
Rab7	6.18666036990668e-08	-0.530845055481835	0.165	0.34	0.00102531522310463	0	Rab7
Ric8b	6.20253309030166e-08	-0.935251481085854	0.063	0.188	0.00102794580905569	0	Ric8b
Ndufa12	6.23408632378594e-08	-0.778457891167686	0.102	0.246	0.00103317512644104	0	Ndufa12
Spr	6.29496476963201e-08	-1.17405345162859	0.055	0.174	0.00104326451127111	0	Spr
Mpzl2	6.29604682935213e-08	3.29352191158266	0.047	0.007	0.00104344384102853	0	Mpzl2
Fam103a1	6.37269482714821e-08	-0.641260882095667	0.05	0.167	0.00105614671370327	0	Fam103a1
Lgals1	6.40309521975895e-08	-1.04347658700933	0.292	0.453	0.00106118497077065	0	Lgals1
Gas6	6.41610249098994e-08	-1.51389021555311	0.028	0.129	0.00106334066583176	0	Gas6
2810428I15Rik	6.53135116580718e-08	-0.492634920055294	0.113	0.266	0.00108244082870922	0	2810428I15Rik
Acat2	6.63653808464106e-08	-0.95679960494842	0.036	0.144	0.00109987345676756	0	Acat2
Rasgef1c	6.65415809004883e-08	-2.05187066365401	0.052	0.163	0.00110279362026379	0	Rasgef1c
Glrx5	6.71230382207864e-08	-0.948921298399301	0.061	0.183	0.00111243011243309	0	Glrx5
Tle1	6.77876098073535e-08	-0.739842615973924	0.058	0.18	0.00112344405733727	0	Tle1
Galns	6.85556173818785e-08	-0.461599067956514	0.047	0.164	0.00113617224686987	0	Galns
Gng11	6.94416682629472e-08	0.902013349933073	0.171	0.076	0.00115085676812182	0	Gng11
Adamtsl4	6.98685309131924e-08	2.16995899151407	0.069	0.016	0.00115793116282434	0	Adamtsl4
Atl1	7.05548983267452e-08	-1.00290613829667	0.033	0.139	0.00116930632996915	0	Atl1
Pou2f2	7.06639742201665e-08	-4.21226028372323	0.003	0.081	0.00117111404475082	0	Pou2f2
Zdhhc2	7.10353523473752e-08	0.857679364391286	0.471	0.391	0.00117726889445305	0	Zdhhc2
Tlx2	7.32901572716044e-08	-2.39346383046347	0.022	0.117	0.0012146377764623	0	Tlx2
Nutf2	7.33368966420052e-08	-0.972463678794634	0.044	0.157	0.00121541238804795	0	Nutf2
Slc26a2	7.34831743992974e-08	1.65056308520795	0.124	0.047	0.00121783664931956	0	Slc26a2
Atp6v0b	7.34847460506904e-08	-0.488667669586692	0.295	0.495	0.00121786269629809	0	Atp6v0b
Gm561	7.47313054190178e-08	-1.36558011105605	0.033	0.138	0.00123852192470938	0	Gm561
Ptprf	7.53817096999855e-08	-0.372727259376519	0.116	0.271	0.00124930107485786	0	Ptprf
Ehd3	7.6372262873263e-08	-0.922592076359989	0.047	0.161	0.00126571751259859	0	Ehd3
Mgat3	7.67823738349501e-08	1.35705186320856	0.24	0.139	0.00127251428156663	0	Mgat3
Cyb5r3	7.69958130579091e-08	-0.88927652625921	0.058	0.178	0.00127605160980873	0	Cyb5r3
Plcl2	7.70924332240402e-08	-2.13156362833979	0.014	0.103	0.00127765289582202	0	Plcl2
Trpc1	7.7242148382523e-08	-0.698303488529909	0.05	0.167	0.00128013412514355	0	Trpc1
2310015A10Rik	7.86816206183745e-08	-1.05401387098411	0.03	0.133	0.00130399049850832	0	2310015A10Rik
Sox11	7.93278852933241e-08	-4.8497379636613	0.003	0.081	0.00131470104296626	0	Sox11
Il17rb	7.96056501321577e-08	3.04693882595731	0.052	0.009	0.00131930443964025	0	Il17rb
Ndufc2	8.02639112960925e-08	-0.483479946764092	0.264	0.459	0.00133021380191014	0	Ndufc2
Ino80dos	8.03994532655931e-08	-0.550146375987899	0.113	0.262	0.00133246013897067	0	Ino80dos
Cacng4	8.10735468492796e-08	2.77796970690753	0.146	0.066	0.00134363189193311	0	Cacng4
Ffar3	8.16786256092825e-08	-2.14749397894707	0.017	0.108	0.00135365986222264	0	Ffar3
Dixdc1	8.23201236579258e-08	-0.501309530044392	0.127	0.284	0.00136429140938281	0	Dixdc1
2310036O22Rik	8.25190171754326e-08	-0.57241015202451	0.102	0.247	0.00136758767164844	0	2310036O22Rik
Bcap29	8.29618705496788e-08	-0.676777497688063	0.069	0.198	0.00137492708061983	0	Bcap29
Gm21972	8.46280259347243e-08	-0.771043204248122	0.044	0.157	0.00140254027381619	0	Gm21972
Idh3a	8.56344027772657e-08	-0.868733710315261	0.028	0.129	0.00141921895722762	0	Idh3a
Gga2	8.77637879744247e-08	-1.53341074370235	0.025	0.122	0.00145450925810014	0	Gga2
Htr4	8.80099177250624e-08	-2.25720362482111	0.017	0.107	0.00145858836645746	0	Htr4
Trmt112	8.81988045513119e-08	-0.671357955614959	0.099	0.242	0.00146171878782889	0	Trmt112
Arl8a	9.00005297777845e-08	-0.777908878031095	0.16	0.325	0.00149157878000722	0	Arl8a
Ppp3ca	9.16187913222603e-08	-0.566202099415513	0.463	0.638	0.00151839822858382	0	Ppp3ca
Csnk1e	9.17731074954681e-08	-0.350719811272244	0.085	0.224	0.00152095571052239	0	Csnk1e
Ralgps1	9.27622376858198e-08	-0.40561172353471	0.129	0.289	0.00153734856516709	0	Ralgps1
Cers4	9.28994214083212e-08	-0.479819413406305	0.132	0.291	0.00153962211100011	0	Cers4
Hras	9.45694343540909e-08	-0.870124154723008	0.052	0.17	0.00156729923555035	0	Hras
Whsc1	9.57352585031057e-08	-0.260330379111909	0.127	0.286	0.00158662043917197	0	Whsc1
Ociad2	9.62272796127608e-08	-1.7397482397879	0.011	0.097	0.00159477470502228	0	Ociad2
Mapk8	9.74535942288611e-08	-0.323834844654819	0.129	0.293	0.00161509841715492	0	Mapk8
Slc44a1	9.80813123548697e-08	0.789105305428828	0.515	0.454	0.00162550158965726	0	Slc44a1
Slc4a10	9.88115187938506e-08	-1.40175752282907	0.022	0.117	0.00163760330097049	0	Slc4a10
Gm20696	9.93372445046161e-08	-0.825636175619262	0.074	0.202	0.001646316153175	0	Gm20696
Tmem57	1.00289609649297e-07	-0.490152598137387	0.138	0.295	0.0016620997007178	0	Tmem57
R3hdm2	1.00869902113011e-07	-0.507981529600534	0.176	0.357	0.00167171688771893	0	R3hdm2
Abi2	1.01323480914571e-07	-0.670538947382375	0.129	0.287	0.00167923404919719	0	Abi2
Pcbd1	1.02025746397904e-07	-0.881862033992875	0.047	0.159	0.00169087269505246	0	Pcbd1
Add1	1.02210705346429e-07	-0.450271295850851	0.229	0.423	0.00169393801970637	0	Add1
Ppp2r3a	1.02815104713663e-07	0.813814197786497	0.435	0.332	0.00170395473041954	0	Ppp2r3a
Kcns3	1.03603723254855e-07	-2.9501071070934	0.006	0.085	0.00171702450550271	0	Kcns3
Gsg1l	1.0442535008698e-07	-1.32199538326298	0.022	0.118	0.00173064132699152	0	Gsg1l
Tub	1.0608774004782e-07	-0.737231906031756	0.055	0.174	0.00175819211581252	0	Tub
Dgkh	1.08135395328065e-07	-0.971201758727603	0.058	0.177	0.00179212790677202	0	Dgkh
Gli3	1.09354747832397e-07	1.20256506350052	0.171	0.078	0.00181233623582632	0	Gli3
Whsc1l1	1.10378774456785e-07	-0.508080567370949	0.201	0.389	0.00182930742907229	0	Whsc1l1
Kcnk2	1.12158054108354e-07	-0.66113012258771	0.099	0.236	0.00185879543073776	0	Kcnk2
Tpgs2	1.12299731073042e-07	-0.98132833059513	0.017	0.107	0.00186114344307352	0	Tpgs2
Ralbp1	1.12302481789756e-07	-0.67398438370875	0.085	0.219	0.00186118903070163	0	Ralbp1
Ccbe1	1.15017357281049e-07	-3.36366612972691	0.008	0.09	0.00190618266221882	0	Ccbe1
Tspan5	1.16974833427077e-07	-1.28645041508601	0.039	0.144	0.00193862391438695	0	Tspan5
Chchd10	1.18695746569571e-07	-0.791781104559088	0.083	0.216	0.00196714460789751	0	Chchd10
Ctbp1	1.18701050432622e-07	-0.942800275434784	0.116	0.261	0.00196723250881985	0	Ctbp1
Anapc4	1.19608960684137e-07	-0.988909379286889	0.041	0.149	0.0019822793054182	0	Anapc4
Nsdhl	1.21582140018704e-07	-0.847565446996508	0.041	0.15	0.00201498080652998	0	Nsdhl
Tgm2	1.23669178699468e-07	-2.71809451995793	0.03	0.126	0.00204956929858628	0	Tgm2
Klf6	1.23913001177434e-07	-1.08786715965596	0.063	0.184	0.00205361016851361	0	Klf6
Stard5	1.25052288257527e-07	0.937894107923553	0.226	0.119	0.00207249157329199	0	Stard5
Elovl6	1.25899045120741e-07	-0.384741132306232	0.096	0.239	0.00208652487478604	0	Elovl6
Kcnn3	1.26239142385232e-07	-1.05898596692221	0.055	0.171	0.00209216130675044	0	Kcnn3
Vti1b	1.26752561636798e-07	-0.295029525724169	0.077	0.209	0.00210067020400665	0	Vti1b
Ipo5	1.26957191826008e-07	-0.615390840231578	0.063	0.187	0.00210406154013244	0	Ipo5
Ocrl	1.27170662035417e-07	-0.271423925012996	0.11	0.26	0.00210759938191296	0	Ocrl
Zyg11b	1.2792195154436e-07	-0.506700814105978	0.099	0.243	0.00212005050294469	0	Zyg11b
Acp1	1.2869605362473e-07	-0.515782657602891	0.058	0.178	0.00213287969672266	0	Acp1
Hspa4	1.29314357134693e-07	-0.419969986827855	0.085	0.222	0.00214312684079327	0	Hspa4
Nacad	1.3106299308341e-07	-2.64880138009255	0.008	0.09	0.00217210698437135	0	Nacad
Tshz3	1.3230101874956e-07	-0.869419182776702	0.107	0.247	0.00219262478373645	0	Tshz3
Olfm2	1.35889782336344e-07	-1.86964153330718	0.011	0.095	0.00225210136266023	0	Olfm2
Mrfap1	1.36161573777352e-07	-0.388350822575807	0.201	0.383	0.00225660576221206	0	Mrfap1
St18	1.36360400273608e-07	-1.74146656053992	0.019	0.111	0.00225990091373451	0	St18
Hpcal4	1.36417979588857e-07	-0.823528643284966	0.022	0.116	0.00226085517572613	0	Hpcal4
Cdk5r1	1.38406883090966e-07	-1.19645116739371	0.011	0.095	0.00229381727346658	0	Cdk5r1
Dctn2	1.39958126388222e-07	-0.598435257403095	0.116	0.264	0.002319526028632	0	Dctn2
Gm13889	1.41218965150414e-07	-0.925587570491947	0.025	0.121	0.00234042190943781	0	Gm13889
Stx1b	1.42048875503617e-07	-1.5057609230714	0.025	0.121	0.00235417601372145	0	Stx1b
Atf5	1.4224771088543e-07	-1.40381717663079	0.05	0.161	0.00235747131250424	0	Atf5
Moxd1	1.4349816775332e-07	-1.97724380427423	0.014	0.1	0.00237819513417578	0	Moxd1
Ppfibp2	1.44021101736065e-07	-0.722009941464818	0.124	0.272	0.0023868617190718	0	Ppfibp2
Farp1	1.44120398512324e-07	-0.320163637174917	0.146	0.309	0.00238850736454475	0	Farp1
Camkk2	1.44927733289623e-07	-0.550405323528818	0.039	0.145	0.00240188732380892	0	Camkk2
Plxna4	1.4621317843537e-07	0.881285488216598	0.342	0.229	0.00242319100620939	0	Plxna4
Mrps12	1.46614829678259e-07	-0.770975191232379	0.063	0.185	0.00242984757225779	0	Mrps12
Esyt1	1.47801714613926e-07	-1.03181823926758	0.039	0.143	0.0024495178162966	0	Esyt1
Tuba4a	1.48719432928392e-07	-1.25995713719709	0.014	0.1	0.00246472716192223	0	Tuba4a
Rpl36al	1.51610548682031e-07	-0.412495726262179	0.187	0.362	0.0025126416233073	0	Rpl36al
Sub1	1.56238418522205e-07	-0.594141538697495	0.187	0.356	0.00258933931016851	0	Sub1
Tns1	1.56245171327891e-07	-0.603555833199305	0.226	0.406	0.00258945122441713	0	Tns1
Sv2c	1.56879084475175e-07	-0.642375543222375	0.063	0.183	0.00259995706700708	0	Sv2c
Ppa2	1.59539613383674e-07	-2.01265552402152	0.019	0.109	0.00264405001260763	0	Ppa2
Shf	1.6097448198194e-07	-1.22548020294078	0.028	0.125	0.00266783008988669	0	Shf
Ets1	1.61000069155417e-07	-2.03596080364482	0.025	0.119	0.00266825414611273	0	Ets1
Rgs3	1.62228904925959e-07	-0.379967661393824	0.118	0.271	0.00268861964133792	0	Rgs3
Fam169a	1.62811604870905e-07	-1.00103053340032	0.036	0.139	0.0026982767275255	0	Fam169a
Plch1	1.64292634932219e-07	3.78318326435456	0.039	0.005	0.00272282183873166	0	Plch1
Wnt5a	1.65339797936541e-07	2.4306556384039	0.063	0.015	0.00274017647120229	0	Wnt5a
Napg	1.73805165612668e-07	-0.669140345291595	0.061	0.179	0.00288047300969874	0	Napg
Nbea	1.74725737690572e-07	-0.426849657596017	0.342	0.531	0.00289572965074585	0	Nbea
Eif4a2	1.75173503316303e-07	-0.590724147550374	0.264	0.444	0.0029031504704611	0	Eif4a2
Kpna1	1.75300044607468e-07	-0.630963783276705	0.063	0.184	0.00290524763927956	0	Kpna1
Ctxn1	1.7814210103721e-07	-0.961061404019382	0.047	0.157	0.00295234904048968	0	Ctxn1
Mcf2l	1.78478848003392e-07	-1.50215611753035	0.019	0.109	0.00295792994796021	0	Mcf2l
Ass1	1.82120291472546e-07	-1.13446147269812	0.298	0.439	0.0030182795905745	0	Ass1
Tnk2	1.84278610404293e-07	-0.65826347627776	0.08	0.209	0.00305404941023034	0	Tnk2
Shroom2	1.85184233476061e-07	1.44458514823446	0.129	0.052	0.00306905830139875	0	Shroom2
Ppm1a	1.89985045656517e-07	-0.591692644248936	0.149	0.31	0.00314862216166545	0	Ppm1a
Rab11fip4	1.93526872113176e-07	-1.11088693434359	0.014	0.099	0.00320732085153167	0	Rab11fip4
Dtd1	1.95329845069614e-07	-0.695029587332907	0.058	0.175	0.00323720152233871	0	Dtd1
Camta2	1.96931879465659e-07	-1.21211423185709	0.03	0.129	0.00326375203838437	0	Camta2
Colq	1.99020111203539e-07	-2.93930335077455	0.006	0.082	0.00329836030297626	0	Colq
E130309D14Rik	1.99331493117194e-07	-3.35317799731011	0.006	0.082	0.00330352083543126	0	E130309D14Rik
Igdcc3	1.99385637491989e-07	3.10770215798817	0.069	0.018	0.00330441817015473	0	Igdcc3
BC067074	2.00151569323474e-07	5.00653804637235	0.036	0.004	0.00331711195839794	0	BC067074
Dclk1	2.06040610288508e-07	-0.40123556400468	0.207	0.387	0.00341471103431144	0	Dclk1
Tmem131	2.08455188872956e-07	-0.492194837220707	0.105	0.247	0.0034547278451915	0	Tmem131
Actl6b	2.09671931996087e-07	-1.07761911720606	0.019	0.109	0.00347489292897115	0	Actl6b
Orai2	2.11190290881307e-07	-2.05940069860426	0.006	0.082	0.00350005669077591	0	Orai2
H1fx	2.13526304444352e-07	-0.282598022963602	0.05	0.162	0.00353877144355625	0	H1fx
Hagh	2.15092839238957e-07	-1.16964854025018	0.036	0.136	0.00356473362470724	0	Hagh
Ptov1	2.15453435901163e-07	-0.450950424140679	0.138	0.296	0.00357070979318997	0	Ptov1
Camk2n2	2.16096587128568e-07	-0.928295940459743	0.028	0.124	0.00358136873848176	0	Camk2n2
Celf5	2.17605921245442e-07	-2.43974149091235	0.008	0.088	0.00360638293280071	0	Celf5
Arxes1	2.18098566233032e-07	-2.44032762208005	0.008	0.088	0.00361454753818004	0	Arxes1
Csmd2	2.21410148886438e-07	-1.15910201722008	0.025	0.119	0.00366943039749493	0	Csmd2
Trpc7	2.26300389427972e-07	-1.60579936034831	0.008	0.088	0.00375047635398977	0	Trpc7
Arxes2	2.2684284282138e-07	-2.06858947256645	0.014	0.098	0.00375946643407873	0	Arxes2
Epb41l5	2.27480639136547e-07	-0.508612881268722	0.094	0.229	0.00377003663241	0	Epb41l5
Ptdss1	2.27962193112599e-07	-0.809086235202938	0.058	0.173	0.0037780174264551	0	Ptdss1
Gm4876	2.28678860731876e-07	1.54178223498865	0.328	0.239	0.00378989475890938	0	Gm4876
Kcnv1	2.32983599594049e-07	-5.63797008252717	0	0.07	0.00386123719607218	0	Kcnv1
Cxx1b	2.35469510820186e-07	-0.786673139326738	0.072	0.195	0.00390243620282294	0	Cxx1b
Insig1	2.35521181599055e-07	-0.443116333476278	0.052	0.165	0.00390329254264114	0	Insig1
Nxph1	2.37011031148599e-07	-2.50641760167407	0.017	0.102	0.00392798381922573	0	Nxph1
Slc16a2	2.39253749744895e-07	-0.542950572938696	0.298	0.475	0.00396515239452214	0	Slc16a2
Rnf19b	2.43928255828114e-07	-0.858792835538522	0.025	0.119	0.00404262298383933	0	Rnf19b
Vip	2.43947086445158e-07	-1.55817901416079	0.187	0.337	0.0040429350636556	0	Vip
Ccdc136	2.44128556121557e-07	-0.733696425897711	0.041	0.147	0.00404594256060257	0	Ccdc136
Ghitm	2.4496728059718e-07	-0.602009905794706	0.11	0.253	0.00405984274133707	0	Ghitm
Klhl29	2.46370294362711e-07	0.666190874510032	0.521	0.442	0.0040830948884732	0	Klhl29
Gm10561	2.50602378449968e-07	1.91435272402233	0.088	0.028	0.00415323321805131	0	Gm10561
Tenm4	2.50918485074239e-07	-1.78321767333852	0.025	0.117	0.00415847205313536	0	Tenm4
Trio	2.52862198814864e-07	-0.338601784491038	0.154	0.319	0.00419068522095875	0	Trio
Psmc5	2.53544731633798e-07	-0.453398952440018	0.091	0.225	0.00420199683736694	0	Psmc5
Dnajc27	2.53711200994622e-07	-1.06328617497541	0.028	0.123	0.00420475573408386	0	Dnajc27
Synpo2	2.53886480141567e-07	-1.24130429870815	0.085	0.209	0.00420766063538618	0	Synpo2
Slc9a3r1	2.56936039270814e-07	2.01345792545969	0.091	0.029	0.0042582009788352	0	Slc9a3r1
Eno1b	2.57776952701823e-07	-1.84163278931481	0.014	0.098	0.00427213743712731	0	Eno1b
Eml2	2.58988045627532e-07	-0.686337468670061	0.061	0.177	0.00429220888018508	0	Eml2
St8sia6	2.59585361703817e-07	-4.16211607474295	0.003	0.075	0.00430210819951735	0	St8sia6
Fkbp4	2.60501600577769e-07	-0.614650338606477	0.107	0.249	0.00431729302637537	0	Fkbp4
Bag3	2.62765369342811e-07	-0.466655161396257	0.085	0.217	0.00435481046611841	0	Bag3
Dlgap1	2.63366000241654e-07	0.286299546473122	0.81	0.795	0.00436476472200493	0	Dlgap1
Usp13	2.69311644622287e-07	-1.08214509183913	0.022	0.113	0.00446330188632516	0	Usp13
Clip3	2.81361395761729e-07	-0.719413841162766	0.091	0.222	0.00466300241195913	0	Clip3
Cdc42ep3	2.82185977655739e-07	-1.63198554203873	0.025	0.116	0.00467666820768857	0	Cdc42ep3
Rufy3	2.8247997094034e-07	-0.408694325453427	0.226	0.411	0.00468154055839425	0	Rufy3
Atp5l	2.83621530609161e-07	-0.634911233529303	0.344	0.512	0.00470045962678562	0	Atp5l
Fam19a5	2.84031834032078e-07	0.760653719007884	0.372	0.258	0.00470725958541363	0	Fam19a5
Cobll1	2.84533033221447e-07	1.59175709146942	0.149	0.067	0.00471556595957904	0	Cobll1
Aktip	2.87524046230644e-07	-0.797289339726487	0.055	0.168	0.00476513601818047	0	Aktip
mt-Co1	2.88748986475707e-07	0.295523121703101	0.942	0.921	0.0047854369528619	0	mt-Co1
Tmem200a	2.89949793891308e-07	-1.38019180865693	0.014	0.097	0.00480533793416065	0	Tmem200a
Ablim3	2.91658931184271e-07	-2.36387161839647	0.008	0.086	0.00483366346651693	0	Ablim3
Cdon	2.9316273879048e-07	-0.537103166126373	0.113	0.254	0.00485858606997462	0	Cdon
Gdi2	2.96681700223578e-07	-0.495944343527014	0.14	0.295	0.00491690581780536	0	Gdi2
Pde2a	2.96968153274147e-07	-1.48123078247915	0.025	0.116	0.00492165320421244	0	Pde2a
Psmb3	2.97542149840701e-07	-0.57919279290349	0.11	0.251	0.00493116604930994	0	Psmb3
BC030336	3.0112003506683e-07	-0.930052078505089	0.061	0.175	0.00499046234116258	0	BC030336
Cdk14	3.02623268831947e-07	-0.431867419657643	0.298	0.49	0.00501537543435186	0	Cdk14
Vwa1	3.03659813930388e-07	-1.573013679376	0.072	0.184	0.00503255409626831	0	Vwa1
Plpp4	3.05577151164258e-07	-1.95104309997584	0.008	0.086	0.00506433012624525	0	Plpp4
Gclm	3.06637280671152e-07	-0.676053004853336	0.344	0.503	0.005081899652563	0	Gclm
C1d	3.1051386417504e-07	-0.320992646524052	0.099	0.236	0.00514614627097294	0	C1d
Atp6v1e1	3.12263440395502e-07	-0.683113127145445	0.132	0.281	0.00517514199767466	0	Atp6v1e1
Tmem196	3.16184839618558e-07	-1.49334832882221	0.017	0.102	0.00524013134699835	0	Tmem196
Nipal2	3.22226837272444e-07	-6.16600617097513	0	0.068	0.00534026537411622	0	Nipal2
Gm27166	3.22226875517272e-07	-6.76012660022232	0	0.068	0.00534026600794775	0	Gm27166
Rabgef1	3.24177179856877e-07	-0.764820765678454	0.096	0.229	0.00537258840176802	0	Rabgef1
Sec24b	3.28474224554683e-07	-0.518757480090808	0.146	0.304	0.00544380332354477	0	Sec24b
Mdh1	3.30258327745855e-07	-0.598451908848144	0.152	0.303	0.00547337126573205	0	Mdh1
Rexo2	3.3135603365266e-07	-0.525566089185405	0.121	0.266	0.00549156354572553	0	Rexo2
Kpna3	3.32061928111824e-07	-0.525800410876573	0.099	0.236	0.00550326233459725	0	Kpna3
Sdhb	3.34970266222212e-07	-0.581253412493534	0.088	0.219	0.00555146222210072	0	Sdhb
Gmcl1	3.42319100744036e-07	-0.580724043107996	0.072	0.194	0.00567325445663092	0	Gmcl1
Rprd1b	3.44122066138303e-07	-1.04751560542009	0.041	0.143	0.00570313500211009	0	Rprd1b
Pdhb	3.49806266070616e-07	-0.679602692392726	0.055	0.167	0.00579733924758833	0	Pdhb
Adam22	3.52246409618867e-07	-0.397767003393967	0.174	0.345	0.00583777974661348	0	Adam22
Tmem50a	3.53203575984781e-07	-0.504556108981311	0.292	0.472	0.00585364286479578	0	Tmem50a
Rnps1	3.54237471219539e-07	-0.975194285324782	0.061	0.174	0.00587077761052143	0	Rnps1
Cirbp	3.56528933600893e-07	-0.457496287245639	0.138	0.288	0.0059087540165676	0	Cirbp
Camsap1	3.56857497412352e-07	-1.08338476527905	0.055	0.166	0.00591419930461491	0	Camsap1
Psmd6	3.57499190688746e-07	-0.89330360609693	0.041	0.145	0.00592483408728459	0	Psmd6
Tprkb	3.59248220045409e-07	2.20894321653335	0.185	0.1	0.00595382075081257	0	Tprkb
Atp13a2	3.6268515498752e-07	-0.920761285347202	0.044	0.148	0.00601078107360818	0	Atp13a2
Wsb2	3.70563821327462e-07	-0.824002169912296	0.052	0.16	0.00614135421086003	0	Wsb2
Iscu	3.71962455262198e-07	-0.655203164433277	0.085	0.212	0.00616453377106041	0	Iscu
Myl1	3.72013803551669e-07	-1.91760942325629	0.019	0.105	0.00616538476626182	0	Myl1
Romo1	3.78048975557997e-07	-0.559341644816972	0.201	0.364	0.00626540567192268	0	Romo1
Ppm1b	3.79265257069711e-07	-0.524682392847978	0.105	0.243	0.00628556310541632	0	Ppm1b
Nap1l3	3.79365194373112e-07	-1.15396347293971	0.022	0.111	0.00628721936634559	0	Nap1l3
Stx1a	3.81454760577832e-07	-0.546487013579282	0.047	0.153	0.0063218497470564	0	Stx1a
Ube2o	3.87367246502014e-07	-0.285084386929022	0.061	0.178	0.00641983737627788	0	Ube2o
Slc3a2	3.88833589743331e-07	-0.657117442280607	0.074	0.196	0.00644413908281623	0	Slc3a2
Cilp	3.90108698752275e-07	-2.90542285518728	0.008	0.084	0.00646527146442145	0	Cilp
Tacr3	3.90371466031669e-07	1.84197075370553	0.157	0.076	0.00646962630654286	0	Tacr3
Slc29a4	3.92459631231053e-07	-2.24465289746209	0.008	0.084	0.00650423346839224	0	Slc29a4
Pdlim7	3.94646698850438e-07	-0.665663871765371	0.105	0.24	0.0065404797400483	0	Pdlim7
Lrfn2	3.9541748074148e-07	-2.52986593823477	0.008	0.084	0.00655325390832855	0	Lrfn2
Shc1	3.97648673770438e-07	-0.47078345268868	0.036	0.135	0.00659023147039747	0	Shc1
Cxx1a	3.9834469487187e-07	-0.614623866785398	0.218	0.387	0.00660176662811151	0	Cxx1a
Mast4	3.99614357237e-07	-1.0691587114427	0.105	0.232	0.0066228087424888	0	Mast4
Col1a1	4.00447447397581e-07	-2.49331856408504	0.102	0.209	0.00663661554572011	0	Col1a1
Plod2	4.01506255975271e-07	-0.914763505358123	0.088	0.214	0.00665416318027817	0	Plod2
Psmb7	4.01827870503259e-07	-0.548036250474433	0.088	0.216	0.00665949329785051	0	Psmb7
St3gal6	4.02105656178225e-07	-2.4243900598558	0.011	0.09	0.00666409703984171	0	St3gal6
Ino80	4.03079040501276e-07	-0.352484711473987	0.096	0.232	0.00668022893822764	0	Ino80
March8	4.08498964926911e-07	-0.871428518779358	0.074	0.195	0.0067700533457337	0	March8
Mef2a	4.10157115692552e-07	-0.368870772618418	0.196	0.374	0.00679753387837266	0	Mef2a
Nyap1	4.13621449297633e-07	-1.04814325029797	0.019	0.105	0.00685494827920968	0	Nyap1
Ephx1	4.14695691826379e-07	-2.11583010215704	0.014	0.095	0.00687275170063858	0	Ephx1
Aatk	4.14877645329526e-07	-0.667497593777552	0.19	0.356	0.00687576721604623	0	Aatk
Slc25a22	4.2145328186339e-07	-1.74082510122188	0.025	0.115	0.00698474524032197	0	Slc25a22
Strbp	4.27273384600658e-07	-0.330883044726433	0.259	0.45	0.0070812018029867	0	Strbp
Ctnna1	4.29259548959966e-07	0.755470580543103	0.328	0.215	0.00711411850491352	0	Ctnna1
Ipo8	4.31199855792985e-07	-0.628139909295277	0.083	0.208	0.00714627521005713	0	Ipo8
Spryd3	4.3774341790288e-07	-0.299531268844745	0.052	0.163	0.00725472166490443	0	Spryd3
Sergef	4.38292488067504e-07	-0.825247730069341	0.039	0.14	0.00726382140474274	0	Sergef
Esyt2	4.42794630423922e-07	-0.439457334204218	0.196	0.371	0.00733843541001566	0	Esyt2
Rasgef1a	4.45417511757517e-07	-6.03517049689411	0	0.067	0.00738190442235733	0	Rasgef1a
Prkce	4.46213945764447e-07	-0.480617364889807	0.427	0.597	0.00739510372315417	0	Prkce
Klc2	4.49228880322599e-07	-0.951688749508067	0.03	0.125	0.00744507023358643	0	Klc2
Xbp1	4.53587997866242e-07	-0.418215195573927	0.096	0.229	0.00751731388863722	0	Xbp1
Shc2	4.56472981302386e-07	-1.4515204939286	0.017	0.1	0.00756512671912445	0	Shc2
Ppp1ca	4.57825180575634e-07	-0.810534613660216	0.11	0.247	0.00758753671767999	0	Ppp1ca
Sept11	4.58102181608232e-07	-0.89458685556799	0.069	0.186	0.00759212745579323	0	Sept11
Mdga1	4.62103845644044e-07	-1.15254839025592	0.022	0.109	0.00765844703385874	0	Mdga1
Uba2	4.65455712547936e-07	-0.558071476424258	0.069	0.188	0.00771399752405694	0	Uba2
Camk1d	4.65708317155076e-07	-1.36537709149068	0.036	0.132	0.00771818394021108	0	Camk1d
Trim2	4.65831124014178e-07	1.25575585053986	0.424	0.369	0.00772021921828698	0	Trim2
Kcna1	4.66070729658771e-07	-2.29834028420822	0.077	0.179	0.00772419020263481	0	Kcna1
Eea1	4.66243822812475e-07	-0.411267396374756	0.091	0.222	0.00772705887547114	0	Eea1
Hcn1	4.70244176365756e-07	-1.03355067690444	0.05	0.156	0.00779335673490968	0	Hcn1
Pianp	4.72766855278098e-07	-1.2222912006316	0.019	0.105	0.00783516509252392	0	Pianp
Fam171a2	4.73110900891727e-07	-1.52112158385286	0.017	0.099	0.0078408669604786	0	Fam171a2
Arl8b	4.75857587554033e-07	-0.439045430159834	0.096	0.229	0.00788638779853299	0	Arl8b
Fam189b	4.83149085165221e-07	-0.959595360834598	0.03	0.124	0.00800722978844321	0	Fam189b
Kcnh2	4.83623562211321e-07	-0.805000102058242	0.036	0.133	0.00801509329652822	0	Kcnh2
Susd1	4.85090671873764e-07	-2.15171446175774	0.008	0.084	0.00803940770496389	0	Susd1
Impdh1	4.91668689186675e-07	-2.15005354701761	0.008	0.084	0.00814842518589076	0	Impdh1
St3gal3	4.91941869906089e-07	-0.419259316363185	0.088	0.216	0.00815295260995362	0	St3gal3
Cdh13	4.9557565152342e-07	-1.14335459394448	0.036	0.133	0.00821317527269764	0	Cdh13
Cbr1	4.97181594594387e-07	-1.07396985186862	0.028	0.119	0.00823979056721277	0	Cbr1
Cacnb3	5.04750122099931e-07	-1.20897400614438	0.019	0.105	0.00836522377356216	0	Cacnb3
Clcn4	5.1101381409285e-07	-0.75534365603463	0.072	0.191	0.0084690319409608	0	Clcn4
Arf6	5.23730409596321e-07	-1.27030098588944	0.025	0.114	0.00867978407823983	0	Arf6
Cuedc2	5.33064740048642e-07	-0.722731488770791	0.085	0.21	0.00883448193682614	0	Cuedc2
Kmt2a	5.3850452915401e-07	-0.524241344671053	0.179	0.343	0.0089246355616694	0	Kmt2a
Trpc6	5.43321184471553e-07	-1.03966421607633	0.017	0.099	0.00900446199024704	0	Trpc6
Hepacam	5.4678153651982e-07	1.32696804546281	0.091	0.03	0.00906181040474297	0	Hepacam
D130043K22Rik	5.48542812551618e-07	-1.37726565521731	0.017	0.099	0.00909100003241796	0	D130043K22Rik
Ctnnbl1	5.53359863368444e-07	-0.289009552042579	0.085	0.213	0.00917083301560523	0	Ctnnbl1
Wnt6	5.64298728841941e-07	1.46385501388473	0.094	0.032	0.00935212283309749	0	Wnt6
Lrp1b	5.66568015659763e-07	-0.828311680651416	0.27	0.435	0.00938973172352925	0	Lrp1b
Unc80	5.70886667545186e-07	-0.461750805878217	0.253	0.433	0.00946130474122637	0	Unc80
Pura	5.70959650066767e-07	-0.270107576802039	0.289	0.491	0.00946251428055653	0	Pura
Grsf1	5.83338629078714e-07	-0.356991370335476	0.036	0.133	0.00966767109972152	0	Grsf1
Aars	5.86083564755223e-07	-0.851339996756145	0.061	0.173	0.00971316291868831	0	Aars
Helz	5.87474071901313e-07	-0.397943016203271	0.127	0.274	0.00973620779362047	0	Helz
Ndufa4	5.90049768102627e-07	-0.587571878358171	0.322	0.488	0.00977889480676484	0	Ndufa4
Il3ra	6.00965871481156e-07	2.14676996675745	0.072	0.02	0.0099598073880572	0	Il3ra
Meis2	6.05683112218605e-07	-2.8646569845311	0.028	0.115	0.0100379862187989	0	Meis2
Arl2	6.07851675422573e-07	-0.58766626801466	0.085	0.21	0.0100739258167783	0	Arl2
Lamp1	6.10109278894127e-07	0.649635621598582	0.523	0.443	0.0101113410791124	0	Lamp1
Tkt	6.21890659669954e-07	-0.445610782007153	0.135	0.285	0.0103065939027101	0	Tkt
Erbb4	6.25524540558628e-07	1.82945006366133	0.193	0.107	0.0103668182106781	0	Erbb4
Clstn3	6.25630734519178e-07	-1.60077708789766	0.019	0.103	0.0103685781631863	0	Clstn3
Dut	6.26805315581207e-07	-1.71371096506305	0.028	0.117	0.0103880444951274	0	Dut
Pgpep1	6.27974168377894e-07	1.93784495430141	0.157	0.078	0.0104074158925268	0	Pgpep1
Faap20	6.30892390279876e-07	-0.685940465738517	0.055	0.164	0.0104557795841084	0	Faap20
Pls3	6.36499219546785e-07	-0.651746426021594	0.08	0.202	0.0105487015655489	0	Pls3
Acat1	6.37606441711109e-07	-0.314362260301072	0.094	0.224	0.0105670515584782	0	Acat1
Slc1a3	6.42720209764396e-07	2.46357021966179	0.113	0.046	0.0106518020364253	0	Slc1a3
Srp14	6.45606892922738e-07	-0.431555515266518	0.154	0.313	0.0106996430364085	0	Srp14
Got1	6.5855903418084e-07	-0.764335140775224	0.036	0.132	0.0109142988734791	0	Got1
Apba1	6.58993660166675e-07	-0.52464779136216	0.157	0.307	0.0109215019299423	0	Apba1
Il2	6.61407693414762e-07	-1.06485254137357	0.028	0.117	0.0109615097029629	0	Il2
Stard8	6.62097436670818e-07	1.27250284185857	0.118	0.047	0.0109729408179455	0	Stard8
Galnt7	6.62909436974552e-07	-0.74932709965684	0.039	0.136	0.0109863980989792	0	Galnt7
Larp4b	6.64545582954053e-07	-0.479469135706336	0.152	0.307	0.0110135139462975	0	Larp4b
Gm8797	6.6497718246451e-07	-0.596161428248046	0.096	0.226	0.0110206668449843	0	Gm8797
Lnpep	6.6776673219585e-07	-0.669473215546428	0.16	0.312	0.0110668980526818	0	Lnpep
Dnah11	6.7361990790078e-07	-0.76923426920519	0.105	0.235	0.0111639027336396	0	Dnah11
Coq10b	6.814956962331e-07	-0.991138563974682	0.061	0.17	0.0112944281736712	0	Coq10b
Map9	6.82488806883202e-07	-1.10604150814241	0.025	0.113	0.0113108869964753	0	Map9
Cnih2	7.02931646070493e-07	-1.46164751843441	0.017	0.098	0.0116496861703263	0	Cnih2
Rab15	7.08575188132004e-07	-3.14632826199172	0.003	0.071	0.0117432165929117	0	Rab15
Prelid1	7.14388241460606e-07	-1.20250117637193	0.052	0.157	0.0118395563257266	0	Prelid1
Usp5	7.15594384798323e-07	-0.410090955929579	0.066	0.181	0.0118595457392626	0	Usp5
Dhcr7	7.17515098044753e-07	-0.608798361990565	0.033	0.127	0.0118913777198957	0	Dhcr7
Grik5	7.18999537146297e-07	-0.382341902203791	0.121	0.264	0.0119159793291256	0	Grik5
Vps13c	7.20838893823877e-07	-0.396451005304974	0.069	0.185	0.0119464629873431	0	Vps13c
Prss23	7.28362777301075e-07	-3.82298812815237	0.008	0.081	0.0120711563082107	0	Prss23
Rbms1	7.2958721629509e-07	-0.451496446488219	0.485	0.671	0.0120914489356585	0	Rbms1
Matn2	7.31889992956197e-07	-1.70384169459953	0.264	0.369	0.012129612853263	0	Matn2
Hivep3	7.35421693538863e-07	0.827103896771402	0.501	0.453	0.0121881437270196	0	Hivep3
Ctif	7.37439367785569e-07	-0.989410373060877	0.063	0.174	0.0122215826423102	0	Ctif
Gm43796	7.4408461639327e-07	-0.352445892539864	0.058	0.168	0.0123317143474857	0	Gm43796
Lpin1	7.51722306543792e-07	-1.26327738729958	0.025	0.112	0.0124582937863503	0	Lpin1
Fbn1	7.55815207732015e-07	-1.5950464560686	0.022	0.107	0.0125261254377427	0	Fbn1
Slc1a4	7.57588644171392e-07	-0.896373846956042	0.017	0.098	0.0125555165998525	0	Slc1a4
Hipk3	7.59712823342015e-07	-0.545028688779742	0.085	0.209	0.0125907206212472	0	Hipk3
Usp11	7.61024751339702e-07	-0.526431059446184	0.058	0.168	0.0126124632039529	0	Usp11
Nars	7.63580704505387e-07	-0.329938279098342	0.069	0.184	0.0126548230157678	0	Nars
Itpr2	7.65691318769373e-07	-1.70329098607984	0.022	0.107	0.0126898022259648	0	Itpr2
Spag9	7.67886243749914e-07	-0.496813708121501	0.229	0.414	0.0127261787176673	0	Spag9
Trim46	7.71898031361766e-07	-0.284186805909602	0.033	0.126	0.0127926660737586	0	Trim46
Chchd4	7.72386793984498e-07	-0.936744584470704	0.036	0.131	0.0128007663367051	0	Chchd4
Flnb	7.72977228365259e-07	1.52989217158033	0.3	0.212	0.0128105516056974	0	Flnb
Iqsec1	7.80375149030859e-07	-1.6390826033292	0.011	0.087	0.0129331573448884	0	Iqsec1
Mdh2	7.84734089189164e-07	-0.664281586147129	0.149	0.295	0.013005398060132	0	Mdh2
2010107E04Rik	7.96049617843365e-07	-0.446759487957588	0.229	0.401	0.0131929303165181	0	2010107E04Rik
Kcng3	7.98167109117736e-07	-0.913667660213066	0.033	0.126	0.0132280234994082	0	Kcng3
Tmeff2	8.03425499404333e-07	-1.459242807857	0.047	0.146	0.013315170801628	0	Tmeff2
Tmem181a	8.06524168777449e-07	-0.795277909708586	0.052	0.157	0.0133665250491487	0	Tmem181a
Zfp558	8.4872021064283e-07	-2.85906335439437	0.006	0.075	0.0140658400509836	0	Zfp558
Gpr45	8.5395549629968e-07	-1.79955560251317	0.014	0.091	0.0141526044401746	0	Gpr45
Arpc3	8.59512294108519e-07	-0.564614836082132	0.107	0.24	0.0142446972502605	0	Arpc3
Pafah1b2	8.72400503606764e-07	-0.266091397597898	0.127	0.273	0.0144582935462749	0	Pafah1b2
Tango2	8.7569757168575e-07	-0.40271831992141	0.094	0.224	0.0145129358555479	0	Tango2
Tsc22d3	8.81111895032399e-07	-1.5505113212042	0.187	0.316	0.0146026674363719	0	Tsc22d3
Snx10	8.96281691984875e-07	-0.3497811923716	0.124	0.267	0.0148540764812653	0	Snx10
Dync1li2	9.03148995827696e-07	-0.362021328107595	0.116	0.257	0.0149678883078524	0	Dync1li2
Myef2	9.0580055698016e-07	-0.416657651701621	0.088	0.216	0.0150118326308322	0	Myef2
Bub3	9.16453082737659e-07	-0.508888057622657	0.152	0.307	0.0151883769402112	0	Bub3
Mgat4a	9.1857633462672e-07	-1.11475693221138	0.033	0.125	0.0152235655937686	0	Mgat4a
Fam177a	9.19660348034042e-07	-0.713705092947579	0.055	0.161	0.0152415309479682	0	Fam177a
Slc27a1	9.22983044511188e-07	1.20534151940913	0.138	0.061	0.0152965979966839	0	Slc27a1
Pfn1	9.25477072871738e-07	-0.459876643250573	0.163	0.316	0.0153379315287033	0	Pfn1
Gcnt2	9.44004220347905e-07	-0.354965778443915	0.264	0.45	0.0156449819438258	0	Gcnt2
Cic	9.67590355219453e-07	-1.04241950776223	0.036	0.129	0.016035874957052	0	Cic
Bcor	9.7369293158063e-07	-0.807142628671555	0.058	0.164	0.0161370129550858	0	Bcor
Slc16a12	9.78786041633263e-07	-1.07863634511905	0.019	0.102	0.0162214210679881	0	Slc16a12
Dip2c	9.95711437144835e-07	-0.49862476651317	0.361	0.553	0.0165019256478014	0	Dip2c
Slc45a1	1.00894193198753e-06	-0.90100018787169	0.03	0.12	0.0167211946388293	0	Slc45a1
Ppia	1.0156941784001e-06	-0.65647904526392	0.471	0.61	0.0168330996186248	0	Ppia
Nfatc4	1.02370981141099e-06	2.05126424055656	0.05	0.01	0.0169659427045143	0	Nfatc4
Pip5k1c	1.02410051631072e-06	-1.05770081923127	0.025	0.111	0.0169724178568176	0	Pip5k1c
Mpnd	1.02875795610538e-06	-0.595083615009862	0.041	0.139	0.0170496056065345	0	Mpnd
Cstb	1.0352133384559e-06	-0.844452658662214	0.061	0.168	0.0171565906582297	0	Cstb
Frmd8	1.04167431215402e-06	1.47646269676612	0.154	0.074	0.0172636683753285	0	Frmd8
Nat14	1.04233073601842e-06	-0.938905663888736	0.025	0.111	0.0172745472880332	0	Nat14
Gm13111	1.05019128034591e-06	1.91952773590378	0.05	0.01	0.0174048200891727	0	Gm13111
Adcy2	1.05952589958197e-06	-1.8170570931076	0.011	0.085	0.017559522733772	0	Adcy2
E130308A19Rik	1.06567442226175e-06	-0.334145911782688	0.118	0.257	0.017661422200144	0	E130308A19Rik
Ap3d1	1.06665866518061e-06	-0.758278669653763	0.061	0.169	0.0176777340580383	0	Ap3d1
Epdr1	1.07977334186672e-06	-0.60645424892084	0.127	0.264	0.0178950835947572	0	Epdr1
Gmfb	1.09511603431345e-06	-0.765523746439202	0.072	0.185	0.0181493580366768	0	Gmfb
Tollip	1.09875404728678e-06	-0.597961408400079	0.061	0.17	0.0182096508256838	0	Tollip
Creb5	1.1010622882113e-06	-0.803437015267836	0.121	0.251	0.0182479053025259	0	Creb5
Gm15398	1.1016525110859e-06	-0.546125436549289	0.058	0.165	0.0182576870662266	0	Gm15398
Nif3l1	1.10233347128916e-06	-0.614145465410413	0.094	0.219	0.0182689726196752	0	Nif3l1
Tomm34	1.11291795699171e-06	-0.256115545994223	0.047	0.147	0.0184443893012236	0	Tomm34
Col27a1	1.13176584628571e-06	0.564709648507125	0.342	0.219	0.0187567553704931	0	Col27a1
Tekt1	1.14240244687654e-06	5.5730748212966	0.022	0.001	0.0189330357520848	0	Tekt1
Slc8a2	1.14421365307193e-06	-3.42447473521833	0.003	0.068	0.0189630528723611	0	Slc8a2
Cd38	1.14805706839423e-06	5.69387128889654	0.022	0.001	0.0190267497944976	0	Cd38
Phf20l1	1.15067963374681e-06	-0.485209185323097	0.198	0.368	0.0190702135700859	0	Phf20l1
Eif3e	1.15279700079311e-06	-0.741777611026527	0.08	0.195	0.0191053046941441	0	Eif3e
Baz2a	1.17051551104625e-06	-0.62438067676438	0.085	0.207	0.0193989535645695	0	Baz2a
Ubc	1.17094152312461e-06	-0.547959133324099	0.311	0.487	0.0194060138627442	0	Ubc
Tppp	1.17193501182681e-06	-3.35888765249711	0.006	0.074	0.0194224789510057	0	Tppp
Cct5	1.18013264921289e-06	-0.540329317928167	0.096	0.221	0.0195583383954052	0	Cct5
Sept3	1.19245291045732e-06	-1.87370561237513	0.011	0.084	0.0197625220850092	0	Sept3
Duxbl1	1.20332601798168e-06	3.59340004077619	0.041	0.007	0.0199427220960104	0	Duxbl1
Ccdc92	1.20793304715358e-06	-1.12672928866975	0.03	0.119	0.0200190743904763	0	Ccdc92
Ascc1	1.21687368948872e-06	-1.14975499014187	0.041	0.137	0.0201672476558966	0	Ascc1
Eef1e1	1.22166672029629e-06	-1.49324914882912	0.022	0.105	0.0202466825554705	0	Eef1e1
Hsph1	1.22324005880882e-06	-0.572302991474127	0.085	0.207	0.0202727574946385	0	Hsph1
Gria4	1.23190089464835e-06	-0.511344702135905	0.466	0.592	0.0204162935270071	0	Gria4
Tnfrsf21	1.23346065969466e-06	-0.877639875698337	0.041	0.137	0.0204421435131196	0	Tnfrsf21
Gmpr	1.23779439538091e-06	-1.5085297009556	0.011	0.084	0.0205139665146478	0	Gmpr
Phka1	1.2433435545128e-06	1.26624775071956	0.311	0.222	0.0206059327289406	0	Phka1
Pafah1b3	1.24794970849085e-06	-1.47566982319519	0.014	0.09	0.0206822705188189	0	Pafah1b3
Rassf8	1.24861821513441e-06	-0.689678194245364	0.138	0.278	0.0206933496794227	0	Rassf8
Eml4	1.25805697137684e-06	-0.328490699953462	0.154	0.306	0.0208497781866284	0	Eml4
Sec13	1.26987481462373e-06	-1.37428481734197	0.025	0.109	0.021045635302759	0	Sec13
Zfp560	1.27515765129265e-06	-0.909162551252819	0.036	0.128	0.0211331877548732	0	Zfp560
Tpm1	1.28421689085184e-06	-0.5581698858141	0.146	0.294	0.0212833265320876	0	Tpm1
Ugdh	1.28861014440402e-06	1.31153074401697	0.207	0.117	0.0213561359232079	0	Ugdh
Ak1	1.2953007959743e-06	-0.38920855973026	0.069	0.181	0.0214670200916821	0	Ak1
Ackr1	1.30710829351475e-06	-1.67542593238317	0.019	0.099	0.0216627057484199	0	Ackr1
Cdc42bpb	1.31007021871426e-06	-0.609028609265568	0.066	0.177	0.0217117937347514	0	Cdc42bpb
Rarres2	1.31132422671144e-06	0.366782239632981	0.383	0.24	0.0217325764092886	0	Rarres2
Slc31a2	1.31212851684531e-06	1.34960064800759	0.154	0.074	0.0217459059096772	0	Slc31a2
Mtpn	1.31440405020537e-06	-0.39746055059998	0.11	0.242	0.0217836183240537	0	Mtpn
Hmgb3	1.31625409365174e-06	-1.00404240995026	0.022	0.105	0.0218142790940903	0	Hmgb3
Prmt5	1.32977869175366e-06	-1.88169360950286	0.014	0.089	0.0220384222584335	0	Prmt5
Gdap1l1	1.32977879785345e-06	-1.42454510437052	0.014	0.089	0.0220384240168252	0	Gdap1l1
Drg1	1.33033860454027e-06	-0.511866233443487	0.127	0.267	0.0220477016930459	0	Drg1
Mapk11	1.33702471749745e-06	-3.46531791833299	0.003	0.067	0.0221585106430853	0	Mapk11
B3galnt1	1.33870685830024e-06	-1.26215173291361	0.025	0.109	0.0221863887626099	0	B3galnt1
Trappc6b	1.3426134065029e-06	-0.38244591389053	0.105	0.236	0.0222511319859726	0	Trappc6b
Foxk2	1.349085722899e-06	-1.10968618006885	0.044	0.141	0.0223583976856051	0	Foxk2
Rmst	1.37767019587248e-06	-6.43249832414109	0	0.061	0.0228321281561947	0	Rmst
Tcf12	1.38381421053734e-06	0.563685582629005	0.579	0.55	0.0229339529112353	0	Tcf12
Alcam	1.39001081395046e-06	0.415915927112466	0.634	0.491	0.023036649219601	0	Alcam
Ikbke	1.40603177683415e-06	2.52128626499681	0.047	0.009	0.0233021646374723	0	Ikbke
Rnf41	1.40724859379753e-06	-0.639927468580468	0.069	0.179	0.0233223309450065	0	Rnf41
Tbca	1.41030290178833e-06	-0.326507761331762	0.201	0.367	0.0233729499913381	0	Tbca
Taf1	1.41611254414336e-06	-0.614835454844987	0.091	0.212	0.0234692331940879	0	Taf1
Eif5a	1.41717898431639e-06	-0.319928668570563	0.196	0.359	0.0234869073070756	0	Eif5a
Fem1b	1.41990619042483e-06	-0.493759880845187	0.127	0.265	0.0235321052939107	0	Fem1b
St7	1.43764179447527e-06	-0.276122122744769	0.099	0.228	0.0238260374598387	0	St7
Nlgn1	1.44424048322416e-06	-0.998912835948995	0.667	0.657	0.0239353975284739	0	Nlgn1
Serf1	1.44510203797615e-06	-1.04159603652272	0.025	0.109	0.0239496760753787	0	Serf1
Zfyve28	1.44818108789208e-06	-0.791046121997844	0.044	0.141	0.0240007051696354	0	Zfyve28
Psmb5	1.45241726762154e-06	-0.693253222394037	0.163	0.307	0.0240709113762918	0	Psmb5
Rab37	1.4603520167896e-06	-1.97208454747957	0.011	0.084	0.024202413974254	0	Rab37
Cep350	1.47968746386913e-06	-0.506201764425708	0.091	0.213	0.0245228603387031	0	Cep350
Lcat	1.48125640789686e-06	2.22477623622759	0.047	0.009	0.0245488624480746	0	Lcat
Pnma2	1.4842783339969e-06	-2.07860526064927	0.008	0.078	0.0245989448293307	0	Pnma2
Med12l	1.48753083841014e-06	-0.324798838072278	0.085	0.208	0.0246528485849713	0	Med12l
1700030F04Rik	1.5018560431532e-06	-0.580094959652387	0.198	0.35	0.0248902602031779	0	1700030F04Rik
Gnb2l1	1.50795193104224e-06	-0.435515829353345	0.168	0.322	0.024991287353163	0	Gnb2l1
Armcx2	1.51809102301602e-06	-1.67997801486601	0.017	0.094	0.0251593225244445	0	Armcx2
Ndufs6	1.51984029170669e-06	-0.429173505011846	0.154	0.304	0.0251883131544549	0	Ndufs6
Chmp5	1.54865141115106e-06	-0.585438309873819	0.096	0.223	0.0256657998370064	0	Chmp5
Tnxb	1.54930555927083e-06	-2.2242346365281	0.047	0.137	0.0256766410337955	0	Tnxb
Wipi1	1.55711585146626e-06	-1.44553041804385	0.03	0.117	0.0258060810063503	0	Wipi1
Bdkrb2	1.56968589437206e-06	-3.52955959104533	0.003	0.067	0.0260144043274281	0	Bdkrb2
Gna13	1.57220742113686e-06	-1.43283497619058	0.033	0.122	0.0260561935905011	0	Gna13
Zfp948	1.57231358892952e-06	-0.804624007246752	0.033	0.122	0.026057953109329	0	Zfp948
Ndufb8	1.57369721249526e-06	-0.682941773877265	0.085	0.205	0.026080883902684	0	Ndufb8
Dnm2	1.57913849831811e-06	-0.353178040808039	0.107	0.239	0.0261710623326261	0	Dnm2
Capza2	1.5859253814793e-06	-0.469548912208979	0.138	0.281	0.0262835413472565	0	Capza2
Trnp1	1.58709911672619e-06	-1.43648949120346	0.017	0.094	0.0263029936615031	0	Trnp1
Tmem245	1.60410300435076e-06	1.31163391481763	0.295	0.208	0.0265847990911052	0	Tmem245
Lncpint	1.62370387433811e-06	0.646866974987703	0.609	0.608	0.0269096443094055	0	Lncpint
Mrpl27	1.63499038067286e-06	-0.897516755698609	0.047	0.144	0.0270966955788914	0	Mrpl27
Nr3c2	1.63651212097879e-06	0.975677005276496	0.262	0.165	0.0271219153809815	0	Nr3c2
Sf3b2	1.63919048994357e-06	-0.364153059416004	0.163	0.319	0.0271663039898348	0	Sf3b2
4930555F03Rik	1.64379656189653e-06	-1.71886569249625	0.014	0.088	0.0272426404203112	0	4930555F03Rik
Clcn6	1.65947882336428e-06	-0.5105011964872	0.077	0.193	0.0275025425396162	0	Clcn6
Mmp15	1.6679452155808e-06	1.22843531979848	0.196	0.107	0.0276428560578206	0	Mmp15
D030047H15Rik	1.68176948628351e-06	2.11598075313897	0.069	0.02	0.0278719656961767	0	D030047H15Rik
Rasgrf2	1.68760814576606e-06	-1.43652597954881	0.014	0.088	0.027968729799781	0	Rasgrf2
Krt222	1.68845372918051e-06	-2.50794749541337	0.006	0.072	0.0279827436537086	0	Krt222
Arhgef7	1.69123902626283e-06	-0.575714405385342	0.088	0.209	0.0280289043822539	0	Arhgef7
Kcnc1	1.70275181466559e-06	-1.87832448241502	0.008	0.078	0.0282197058244528	0	Kcnc1
Camk1	1.71035060937544e-06	-0.803683455086598	0.052	0.153	0.0283456406491791	0	Camk1
Ufsp1	1.71285700130928e-06	-2.16210607837153	0.008	0.078	0.0283871790826987	0	Ufsp1
Myo1b	1.72746676158289e-06	-1.51171545943059	0.011	0.083	0.0286293066397133	0	Myo1b
Oaz1	1.74022624551973e-06	-0.388716487110672	0.427	0.612	0.0288407695669985	0	Oaz1
Rpl22l1	1.74445538587529e-06	-0.310249075457896	0.273	0.455	0.0289108591101111	0	Rpl22l1
Snx30	1.75614217022745e-06	-1.08923803571327	0.03	0.117	0.0291045441871796	0	Snx30
Trim67	1.76686161602365e-06	-1.49634375763221	0.008	0.078	0.0292821975623599	0	Trim67
Arl6ip5	1.79495775049946e-06	-0.307163489712389	0.129	0.271	0.0297478347990275	0	Arl6ip5
6430573F11Rik	1.80300540009247e-06	-1.68417170842859	0.022	0.102	0.0298812084957325	0	6430573F11Rik
Itgb8	1.82985533773048e-06	1.26570731273479	0.135	0.061	0.0303261925122072	0	Itgb8
Gfra2	1.83184223799092e-06	-0.913809619211292	0.204	0.34	0.0303591214102236	0	Gfra2
Tmem55b	1.84513256278456e-06	-0.658087851141762	0.052	0.153	0.0305793819630285	0	Tmem55b
Plec	1.89947552975532e-06	-0.545159670585249	0.107	0.236	0.0314800079546349	0	Plec
Neto2	1.94372950761665e-06	-2.98615272883795	0.006	0.071	0.0322134291297307	0	Neto2
Arhgef26	1.9458988564961e-06	0.987341956254067	0.248	0.148	0.0322493817487099	0	Arhgef26
Pcsk1n	1.96141764165212e-06	-0.89484903907925	0.623	0.625	0.0325065745751006	0	Pcsk1n
Nrg3os	1.97089685904035e-06	-0.545723089833023	0.041	0.136	0.0326636736448758	0	Nrg3os
Enox1	1.97297247229739e-06	-0.519977455471315	0.218	0.375	0.0326980727833846	0	Enox1
Ankrd28	1.98902568317105e-06	-0.638110020680036	0.132	0.267	0.0329641226471937	0	Ankrd28
Abcc8	2.00875789400335e-06	-2.17060133232518	0.008	0.077	0.0332911445773176	0	Abcc8
Dgkb	2.01636074989797e-06	-0.556826309006511	0.623	0.73	0.0334171467080591	0	Dgkb
Tm4sf1	2.02644376654138e-06	-0.705303342069008	0.105	0.231	0.0335842525428903	0	Tm4sf1
Paqr8	2.02896114843832e-06	-0.441530824144878	0.039	0.131	0.0336259731130683	0	Paqr8
Nme6	2.06463849776621e-06	-0.311541025955019	0.044	0.14	0.0342172538234795	0	Nme6
2310061I04Rik	2.08462997219927e-06	-0.964646802408951	0.017	0.092	0.0345485725292585	0	2310061I04Rik
Tenm1	2.09569989196004e-06	-0.997560893377291	0.044	0.138	0.0347320343094538	0	Tenm1
Car1	2.10043350103638e-06	-0.509986876529361	0.116	0.247	0.0348104844126759	0	Car1
Set	2.12385446451622e-06	-0.606150289309047	0.129	0.267	0.0351986400404272	0	Set
Tpd52l1	2.12891959390868e-06	-0.506122646856841	0.099	0.223	0.0352825844298485	0	Tpd52l1
Nrg2	2.15498469734081e-06	-1.90015170024033	0.014	0.087	0.0357145613890292	0	Nrg2
Yap1	2.15766061061852e-06	1.22602687786824	0.118	0.05	0.0357589092997807	0	Yap1
Map1a	2.16213813409333e-06	-0.840688892867042	0.05	0.147	0.0358331152963287	0	Map1a
Rhob	2.16305135306476e-06	-0.953277436422068	0.083	0.196	0.0358482500743422	0	Rhob
Bmyc	2.17291455140233e-06	-0.73833772148537	0.044	0.14	0.0360117128603909	0	Bmyc
Stac	2.17358553502167e-06	-2.12625718689216	0.028	0.109	0.0360228330719142	0	Stac
[truncated: 14,076 more rows]
