# Supplementary material for: Building consensus: construction of a juvenile and adult scRNA-seq meta-atlas for dataset comparisons and harmonizing transcriptomic definitions of enteric neuron subtypes
Source: BMC Genomics. 2026 Jan 22;27:50. doi: 10.1186/s12864-025-12283-5 (PMC12825290; doi:10.1186/s12864-025-12283-5)
Supplement: Supplementary file 10 — Supplementary Material 10. Supplementary Table 6. Wright2021_MADC_50DaysOld_NeuronClusters_SCTv2Integrated_FAM. [file 12864_2025_12283_MOESM10_ESM.csv]

	p_val	avg_log2FC	pct.1	pct.2	p_val_adj	cluster	gene
Cdh19	2.49555019596827e-102	4.94887993113811	0.952	0.276	4.13587533977822e-98	0	Cdh19
Apoe	1.61951774160172e-85	3.23787496724974	0.995	0.701	2.68402675315653e-81	0	Apoe
Scn7a	7.976937780287e-79	4.29452542814033	0.862	0.274	1.32201789832696e-74	0	Scn7a
Fxyd1	3.77447871870763e-78	3.95815123387811	0.851	0.274	6.25544358051416e-74	0	Fxyd1
Cst3	9.71781820096808e-78	2.78141866566685	0.995	0.871	1.61053401044644e-73	0	Cst3
Abca8a	2.36743557285238e-75	3.54725827027757	0.814	0.182	3.92355097488826e-71	0	Abca8a
Prkca	3.19329244674654e-75	3.60646174888166	0.926	0.561	5.29224357199303e-71	0	Prkca
Slc35f1	3.30437664939918e-74	4.21586569379075	0.867	0.353	5.47634342104926e-70	0	Slc35f1
Gsn	4.81046664520457e-72	2.40099574509483	0.952	0.481	7.97238637109753e-68	0	Gsn
Sparc	2.63422642186918e-69	2.83924848651063	0.931	0.519	4.36570344896379e-65	0	Sparc
Iqgap2	5.95893495844902e-68	4.18889756074455	0.702	0.136	9.87574290663755e-64	0	Iqgap2
Plp1	3.04425718480966e-67	4.70947730937377	0.638	0.094	5.04524743238505e-63	0	Plp1
Chl1	6.46184563322475e-67	2.69928217545304	0.915	0.73	1.07092167679434e-62	0	Chl1
Plce1	2.97762771436964e-64	2.41862618311016	0.931	0.777	4.9348224110248e-60	0	Plce1
Kcnip4	2.61960285041784e-63	-4.21884063841076	0.415	0.945	4.34146780399748e-59	0	Kcnip4
Fam155a	1.58941941534063e-62	-4.74723257547338	0.176	0.855	2.63414479704402e-58	0	Fam155a
Col18a1	1.83326421316243e-61	3.53491084353159	0.745	0.202	3.0382687804741e-57	0	Col18a1
Sorcs1	6.85130544492486e-61	3.83051815149433	0.803	0.339	1.1354668513874e-56	0	Sorcs1
Nkain2	4.8397720948113e-60	1.27393560674119	1	0.998	8.02095429273078e-56	0	Nkain2
Ank3	5.60373489146083e-60	2.85488777603523	0.899	0.715	9.28706983561803e-56	0	Ank3
Slc8a1	6.23087294777666e-60	-4.63610670526129	0.074	0.807	1.03264257363503e-55	0	Slc8a1
Syt1	3.01052196054341e-59	-3.91974218023805	0.144	0.835	4.98933804520859e-55	0	Syt1
Elavl4	8.27988409529901e-59	-3.95299298556756	0.085	0.809	1.37222519111391e-54	0	Elavl4
Col11a1	1.47474715794366e-57	4.78689444992901	0.596	0.103	2.44409846486003e-53	0	Col11a1
Rtn1	1.51397816003803e-56	-3.77086694884016	0.09	0.801	2.50911600463103e-52	0	Rtn1
Celf4	2.41946087367207e-56	-5.46318499734292	0.037	0.749	4.00977250593672e-52	0	Celf4
Pcdh15	3.6575712724921e-56	-4.20236328801584	0.186	0.827	6.06169286990115e-52	0	Pcdh15
Lgi4	9.58565590816596e-56	3.91360036218798	0.633	0.129	1.58863075366034e-51	0	Lgi4
Snap25	1.66792099515834e-55	-3.65037943151559	0.09	0.794	2.76424546527591e-51	0	Snap25
Sfrp1	2.43825022911708e-55	3.56298225558221	0.638	0.128	4.04091210471574e-51	0	Sfrp1
Kcnma1	6.2419680252466e-55	-4.30272989070951	0.053	0.77	1.03448136082412e-50	0	Kcnma1
Gpr37l1	1.1612190223421e-54	4.31422635887053	0.628	0.139	1.92448828572757e-50	0	Gpr37l1
Col28a1	1.81349429052111e-54	4.62070705836623	0.543	0.077	3.00550408768064e-50	0	Col28a1
Zeb2	1.00378669579847e-53	2.65277942746202	0.872	0.589	1.66357569094681e-49	0	Zeb2
Sema3b	3.35647814042191e-53	4.28566358569361	0.511	0.06	5.56269122212123e-49	0	Sema3b
Grik2	7.73640885280849e-53	2.26499661316574	0.888	0.706	1.28215503917595e-48	0	Grik2
Kcnq3	2.40772807857836e-52	-4.16146901715276	0.069	0.758	3.99032774462791e-48	0	Kcnq3
Fgf13	4.33134290231789e-52	-3.10687328799287	0.287	0.871	7.17833459201145e-48	0	Fgf13
Prex2	8.50798862793946e-52	3.6688983619111	0.66	0.177	1.41002895530841e-47	0	Prex2
Rab3c	1.25520142444513e-51	-3.77916384764819	0.069	0.76	2.08024532073292e-47	0	Rab3c
Ctnna2	2.03132244295791e-51	-3.6781186873662	0.117	0.79	3.36651068471415e-47	0	Ctnna2
Dpp6	2.03728536635557e-51	-3.32568830861924	0.09	0.787	3.37639303766109e-47	0	Dpp6
Postn	2.34765840678499e-51	3.67313423833405	0.58	0.105	3.89077427756477e-47	0	Postn
Mapk10	2.12200891936954e-50	-4.74625768531292	0.037	0.713	3.51680538207114e-46	0	Mapk10
Mdga2	3.0535732082039e-50	-4.13646822611166	0.085	0.755	5.06068687795632e-46	0	Mdga2
Cadps	3.42189835383968e-50	-3.21346019002781	0.096	0.781	5.6711121418185e-46	0	Cadps
Art3	9.20002588148354e-50	3.71821429312933	0.574	0.112	1.52472028933827e-45	0	Art3
Adam11	9.51362697496755e-50	3.60745440418234	0.628	0.153	1.57669339856137e-45	0	Adam11
Cntn1	2.57925408801369e-49	-3.95219419703322	0.032	0.718	4.27459780006509e-45	0	Cntn1
Ank2	5.24250983191807e-49	-2.64375380967786	0.5	0.926	8.68841154443781e-45	0	Ank2
Fgf14	6.00109822241295e-49	-4.11505868170272	0.106	0.743	9.94562008400499e-45	0	Fgf14
Stmn2	6.41806951761158e-49	-3.61660122618897	0.09	0.752	1.06366666115377e-44	0	Stmn2
Negr1	1.47872336074542e-48	-3.11256809548213	0.101	0.784	2.45068822576338e-44	0	Negr1
Pdgfb	2.12072350135564e-48	5.40988246883318	0.394	0.025	3.5146750587967e-44	0	Pdgfb
Rora	2.61261303304021e-48	2.06084083445353	0.888	0.761	4.32988357965753e-44	0	Rora
Pmepa1	9.37134299420499e-48	3.79313333864921	0.691	0.257	1.55311267442959e-43	0	Pmepa1
Uchl1	1.67975809810336e-47	-2.97690935748175	0.218	0.812	2.78386309598669e-43	0	Uchl1
Lrrfip1	1.90840665940816e-47	-2.88940669028852	0.112	0.781	3.16280235663714e-43	0	Lrrfip1
Meg3	2.53333629569071e-47	-2.6163102905015	0.574	0.908	4.19849824284821e-43	0	Meg3
Pcbp3	4.43399532516622e-47	-3.06023263864098	0.09	0.761	7.34846045239798e-43	0	Pcbp3
Nav3	1.34578433096493e-46	-3.83512132822093	0.096	0.727	2.23036837170818e-42	0	Nav3
Kcnb2	2.31014094970051e-46	-4.06599385021716	0.074	0.721	3.82859659593866e-42	0	Kcnb2
Calm1	3.23117265876348e-46	-2.72167535907096	0.191	0.812	5.35502244736872e-42	0	Calm1
Col12a1	7.19222374621453e-46	4.15670166717214	0.543	0.109	1.19196724146013e-41	0	Col12a1
Ncam1	1.29050291811516e-45	1.6619547662902	0.931	0.835	2.13875048619226e-41	0	Ncam1
Epha5	1.50321011758084e-45	-4.22226576655984	0.059	0.69	2.49127012786673e-41	0	Epha5
Dlg2	1.62923726890555e-45	-2.72005861801187	0.34	0.832	2.70013492575717e-41	0	Dlg2
Kcnt2	2.2467672189285e-45	-3.82394658308506	0.059	0.696	3.7235673119302e-41	0	Kcnt2
Agmo	2.89175976554553e-45	4.26636211721273	0.606	0.173	4.7925134594386e-41	0	Agmo
Sorbs2	4.75777350509131e-45	3.16479673781421	0.723	0.317	7.88505802998783e-41	0	Sorbs2
Dpysl3	1.58012614733179e-44	-3.21983373156677	0.074	0.724	2.61874306397298e-40	0	Dpysl3
Il1rapl1	1.83339663835499e-44	3.10675506330059	0.755	0.411	3.03848824874572e-40	0	Il1rapl1
Syt4	2.23623610481409e-44	-5.91100486289145	0.016	0.638	3.70611409650839e-40	0	Syt4
Fgl2	3.32374050668348e-44	3.55099717285372	0.612	0.168	5.50843514172653e-40	0	Fgl2
Stmn3	4.3972831933158e-44	-3.02950116902343	0.074	0.73	7.28761743628227e-40	0	Stmn3
Adam23	5.73805890174772e-44	3.21613878416031	0.755	0.427	9.5096850178665e-40	0	Adam23
Kcna2	9.68921713768698e-44	4.21099133928521	0.489	0.083	1.60579395622886e-39	0	Kcna2
Lrfn5	1.30339404980124e-43	-5.44175650429032	0.021	0.638	2.16011495873559e-39	0	Lrfn5
Cacna2d1	1.38132747641234e-43	-2.5893186960618	0.144	0.792	2.28927402665816e-39	0	Cacna2d1
Hapln1	1.4058757805093e-43	5.32700875074648	0.394	0.037	2.32995793103807e-39	0	Hapln1
Plcb1	1.56428863172373e-43	2.29333763594748	0.846	0.618	2.59249554935574e-39	0	Plcb1
Ctnnd2	3.98052795101821e-43	-3.84897283809156	0.053	0.676	6.59692897322248e-39	0	Ctnnd2
Ppfia2	4.70549419541022e-43	-3.8445255323665	0.053	0.676	7.79841553005335e-39	0	Ppfia2
Garnl3	6.19050287704207e-43	-2.96911732674985	0.09	0.732	1.02595204181218e-38	0	Garnl3
S1pr3	1.2500333087252e-42	4.25218364189625	0.452	0.066	2.07168020255027e-38	0	S1pr3
Sostdc1	1.26863784809954e-42	4.73953733538234	0.399	0.04	2.10251350565537e-38	0	Sostdc1
Slc7a14	2.95913931811046e-42	-4.7154335259135	0.016	0.629	4.90418159190447e-38	0	Slc7a14
Grid2	3.08768282989402e-42	-3.16568689699101	0.356	0.838	5.11721675398337e-38	0	Grid2
Snhg11	3.65805771475692e-42	-2.89789568866032	0.112	0.743	6.06249905066665e-38	0	Snhg11
Dgki	4.78865893453084e-42	-4.30767460603522	0.043	0.65	7.93624445219796e-38	0	Dgki
Ptprn2	4.95835464279048e-42	-4.17270732719136	0.032	0.641	8.21748114949666e-38	0	Ptprn2
Arhgef28	1.27279846008137e-41	-3.56699258691461	0.048	0.669	2.10940888789286e-37	0	Arhgef28
Ppm1h	1.44383559356945e-41	-3.82970389611263	0.048	0.661	2.39286872922265e-37	0	Ppm1h
Sox6	2.55566241281583e-41	4.2134759693117	0.495	0.099	4.23549931675968e-37	0	Sox6
Ncoa7	3.44980996188728e-41	-2.77751252770457	0.096	0.72	5.71737004983578e-37	0	Ncoa7
Gnao1	5.69159079390241e-41	-4.85893722445316	0.016	0.615	9.43267342273446e-37	0	Gnao1
Dnm3	6.28576081743351e-41	-2.76214912762984	0.08	0.71	1.04173914027326e-36	0	Dnm3
Zbtb20	2.12779679690099e-40	1.29434335914166	0.931	0.948	3.52639763150401e-36	0	Zbtb20
Snap91	3.36978464785855e-40	-3.69900463062171	0.032	0.633	5.58474409689597e-36	0	Snap91
Syn3	5.64532574994074e-40	-4.18992919503148	0.048	0.638	9.35599836537678e-36	0	Syn3
Auts2	5.78306993685965e-40	-2.5344741353227	0.255	0.79	9.58428180635749e-36	0	Auts2
Cntnap5a	7.2151629263265e-40	-3.76967036059314	0.043	0.641	1.19576895178009e-35	0	Cntnap5a
Lrrtm4	9.39237032719712e-40	-3.49923838015179	0.282	0.773	1.55659753432638e-35	0	Lrrtm4
Ryr2	1.76682401880817e-39	-3.44484647034074	0.069	0.659	2.92815744637078e-35	0	Ryr2
Matn2	2.96754598873367e-39	2.98063895215235	0.617	0.196	4.9181139671283e-35	0	Matn2
Cadm2	3.84108077431417e-39	3.42595428440382	0.739	0.43	6.36582316727087e-35	0	Cadm2
Scg2	4.35002170290483e-39	-3.4771646689968	0.08	0.672	7.20929096822417e-35	0	Scg2
Fbln2	6.15739302892373e-39	4.42283765916806	0.447	0.079	1.02046474668353e-34	0	Fbln2
Rit2	8.44659510575054e-39	-3.18951253828223	0.053	0.652	1.39985420687604e-34	0	Rit2
Sfrp5	1.03298156326412e-38	4.16675926973036	0.431	0.068	1.71196034479762e-34	0	Sfrp5
Prph	1.09257154809446e-38	-2.71841415050602	0.138	0.73	1.81071882665695e-34	0	Prph
Chrm2	1.21949038906687e-38	-3.37016567382456	0.069	0.659	2.02106142180053e-34	0	Chrm2
Kcna1	1.3654337991164e-38	4.65623315919927	0.351	0.031	2.2629334352756e-34	0	Kcna1
Galntl6	2.5296014790749e-38	-3.73889927723326	0.17	0.715	4.19230853127083e-34	0	Galntl6
Nrxn1	2.53111629374238e-38	-1.94964022899874	0.303	0.846	4.19481903361924e-34	0	Nrxn1
Unc79	4.44523234161211e-38	-3.50915768006132	0.043	0.626	7.36708355975375e-34	0	Unc79
Parm1	5.56915943541243e-38	-3.09587882012067	0.053	0.649	9.22976793230902e-34	0	Parm1
Map1b	8.60956708384018e-38	-2.26745801790673	0.181	0.761	1.42686355280483e-33	0	Map1b
Ndst4	2.35804194230354e-37	-3.60674011614847	0.059	0.63	3.90798291097966e-33	0	Ndst4
Hs6st3	2.78444469085045e-37	-3.60933080169241	0.08	0.649	4.61466018614645e-33	0	Hs6st3
Tgfb2	8.39112678269443e-37	3.78151256808196	0.548	0.166	1.39066144169595e-32	0	Tgfb2
Tmprss5	8.39879830195538e-37	3.84043541450999	0.484	0.109	1.39193284258306e-32	0	Tmprss5
Cadm4	8.69982242751857e-37	4.26891483448692	0.489	0.117	1.44182157091265e-32	0	Cadm4
Elavl3	9.73058119359578e-37	-4.22574330968692	0.021	0.581	1.61264922121463e-32	0	Elavl3
Sntg1	1.07113291416679e-36	-3.12074729191322	0.074	0.656	1.77518857864862e-32	0	Sntg1
Sdc4	1.50452429896648e-36	3.40261358561359	0.473	0.096	2.49344812067715e-32	0	Sdc4
Pirt	2.31480551764032e-36	-4.29975641297936	0.027	0.581	3.8363271843853e-32	0	Pirt
Kcnj3	2.72503695326349e-36	-4.06246353600702	0.032	0.589	4.51620374264358e-32	0	Kcnj3
Pclo	3.0529438366011e-36	-2.84843248098095	0.085	0.661	5.059643820399e-32	0	Pclo
Atp1b1	3.78804581181631e-36	-3.42066611210679	0.053	0.618	6.27792832392317e-32	0	Atp1b1
Khdrbs2	7.79389924373554e-36	-3.08866296085136	0.085	0.65	1.29168292166429e-31	0	Khdrbs2
Fstl5	1.65619652370066e-35	-2.86010879475062	0.096	0.664	2.74481449872911e-31	0	Fstl5
Gabrb3	2.31052081042996e-35	-3.33974027962188	0.043	0.602	3.82922613912558e-31	0	Gabrb3
Clvs1	3.44472813485725e-35	-3.53422194597584	0.032	0.586	5.70894793789891e-31	0	Clvs1
Ccser1	3.65843733042273e-35	-2.64250178667143	0.112	0.681	6.06312818770958e-31	0	Ccser1
Plxdc2	4.62772420486033e-35	2.37280970700703	0.761	0.533	7.66952732471502e-31	0	Plxdc2
Asic2	4.89873122072625e-35	-2.81264626469273	0.08	0.661	8.11866725210961e-31	0	Asic2
Nav1	5.62067972342741e-35	-2.68046175456442	0.043	0.601	9.31515250563624e-31	0	Nav1
Pcsk2	6.63545833417174e-35	-2.87605341085415	0.074	0.636	1.09969450972228e-30	0	Pcsk2
Igsf11	9.65964575884236e-35	3.38178135501726	0.505	0.136	1.60089309161294e-30	0	Igsf11
Gabrg3	1.0009768766888e-34	-2.9230895992153	0.074	0.636	1.65891897773635e-30	0	Gabrg3
Cntnap2	1.24370863785504e-34	-2.70851882560461	0.17	0.743	2.06119832551716e-30	0	Cntnap2
Eef1a2	1.33484643164655e-34	-2.97034028281423	0.053	0.615	2.21224099116783e-30	0	Eef1a2
Pid1	1.39347174324534e-34	-3.71942390265323	0.069	0.618	2.30940072008049e-30	0	Pid1
Lpar1	1.50248965464574e-34	3.06688935792415	0.617	0.245	2.49007610464439e-30	0	Lpar1
Arhgap26	1.55165676744625e-34	-2.09469616891506	0.218	0.76	2.57156076068868e-30	0	Arhgap26
Csmd3	1.72924674409632e-34	-3.40399181358905	0.064	0.612	2.86588062899083e-30	0	Csmd3
Myt1l	1.75590285317662e-34	-2.5891577330132	0.059	0.63	2.91005779856961e-30	0	Myt1l
Eml5	2.00614515708571e-34	-2.68929843445144	0.09	0.653	3.32478436883814e-30	0	Eml5
Stxbp1	2.06513620608102e-34	-2.53845651751706	0.048	0.612	3.42255023433807e-30	0	Stxbp1
Dynll2	2.25383866184006e-34	-2.38473367397239	0.101	0.676	3.73528681426754e-30	0	Dynll2
Ptprz1	3.11486392167905e-34	2.90184032509805	0.67	0.362	5.16226397739869e-30	0	Ptprz1
Dscam	4.24963102755603e-34	-3.50432138333542	0.032	0.572	7.0429135019686e-30	0	Dscam
Dner	5.18928839141909e-34	-2.90543092503316	0.059	0.616	8.60020765109886e-30	0	Dner
Lsamp	5.49017790722798e-34	-2.29159180268178	0.426	0.837	9.09887184564894e-30	0	Lsamp
Bex2	7.30881725645206e-34	-2.93340522282805	0.059	0.61	1.2112902839118e-29	0	Bex2
Adgrg6	7.85012474675805e-34	3.59354640485282	0.532	0.168	1.30100117428021e-29	0	Adgrg6
Fry	8.64170715807728e-34	-3.20606010609877	0.048	0.595	1.43219012730815e-29	0	Fry
Kcnd3	8.81151759019944e-34	-3.68630559187775	0.043	0.576	1.46033281022375e-29	0	Kcnd3
Tmem178b	1.03236013063819e-33	-5.62898691861917	0.011	0.529	1.71093044450667e-29	0	Tmem178b
Kcnc2	1.26962817208548e-33	-3.39824500821378	0.048	0.592	2.10415476959726e-29	0	Kcnc2
Celf2	1.4792680062182e-33	2.02577277729377	0.809	0.636	2.45159086670542e-29	0	Celf2
Fhod3	2.1017617658636e-33	-2.74701353118502	0.048	0.59	3.48324977456574e-29	0	Fhod3
Sobp	4.09835610734591e-33	-2.99714010082562	0.037	0.569	6.79220557670437e-29	0	Sobp
Foxd3	4.14770252074778e-33	5.40593550346332	0.266	0.014	6.87398738763529e-29	0	Foxd3
Pcsk1n	4.33520253383174e-33	-2.10895681392201	0.378	0.82	7.18473115931934e-29	0	Pcsk1n
Ppp2r2b	4.56484888583674e-33	2.07025967713315	0.803	0.71	7.56532405849723e-29	0	Ppp2r2b
Nrxn2	6.10738804739571e-33	-2.91755266805355	0.027	0.558	1.01217742109489e-28	0	Nrxn2
Slit2	6.55642083282179e-33	-3.02588498169574	0.069	0.609	1.08659562462355e-28	0	Slit2
Cryab	1.25333010988114e-32	2.85968760320592	0.638	0.302	2.07714399110601e-28	0	Cryab
Ncam2	1.43537126149168e-32	-2.07164746103305	0.319	0.795	2.37884079167017e-28	0	Ncam2
Ass1	2.07880947577434e-32	-2.7447902129216	0.181	0.693	3.44521094420082e-28	0	Ass1
Nrp2	3.35165470111879e-32	-3.86035620999251	0.032	0.55	5.55469733616416e-28	0	Nrp2
Dtna	3.41613772562243e-32	2.70031895921504	0.691	0.419	5.66156505267406e-28	0	Dtna
Ptprr	3.65499121066599e-32	-4.78432288206503	0.027	0.53	6.05741693343675e-28	0	Ptprr
Hs3st5	4.16681056485903e-32	-3.59720766124986	0.048	0.567	6.90565514914086e-28	0	Hs3st5
Gng3	4.36748223878039e-32	-3.48261782869848	0.027	0.544	7.23822831433074e-28	0	Gng3
Ret	4.62173905207424e-32	-3.28214485433471	0.037	0.562	7.65960813100264e-28	0	Ret
Pak3	5.60886048583019e-32	-3.58134980927246	0.032	0.55	9.29556448316637e-28	0	Pak3
5330434G04Rik	7.07936334259172e-32	-5.72897792523612	0.011	0.507	1.17326288676773e-27	0	5330434G04Rik
Cacnb2	8.14991818137789e-32	-3.71025585007728	0.053	0.569	1.35068594019976e-27	0	Cacnb2
Nos1	1.04364776696788e-31	-4.50695884685295	0.069	0.556	1.72963744419587e-27	0	Nos1
Ctgf	1.18097259979122e-31	3.90393987762809	0.468	0.123	1.95722588963399e-27	0	Ctgf
Timp3	1.25743294487251e-31	2.58813098932537	0.606	0.247	2.08394361953721e-27	0	Timp3
Tuba1a	1.29392697293956e-31	-1.91567926987543	0.394	0.832	2.14442517225274e-27	0	Tuba1a
Gria4	1.32016133835007e-31	-1.86828582261342	0.218	0.758	2.18790338604757e-27	0	Gria4
Actn1	1.36641713747662e-31	-2.48783919629896	0.048	0.579	2.26456312194001e-27	0	Actn1
Ywhah	1.63106410048584e-31	-2.10945002678214	0.144	0.687	2.70316253373519e-27	0	Ywhah
Rims2	1.71406841164372e-31	-3.05938861100539	0.048	0.567	2.84072557861714e-27	0	Rims2
Gas7	1.86901358655252e-31	3.71390346195592	0.457	0.117	3.09751621699349e-27	0	Gas7
C4b	2.01968262837541e-31	4.17835011575941	0.431	0.1	3.34722002000657e-27	0	C4b
Hoxb5	2.1122790124631e-31	-3.21482113148153	0.043	0.561	3.50068000735509e-27	0	Hoxb5
Epha6	2.25436672801477e-31	-3.09924805617324	0.08	0.598	3.73616197833888e-27	0	Epha6
Nrxn3	2.34535991014615e-31	-2.70650972782596	0.112	0.63	3.88696497908522e-27	0	Nrxn3
P3h2	2.9208981233903e-31	3.22295282587162	0.527	0.171	4.84080445989475e-27	0	P3h2
Rgs7	3.04742867793683e-31	-3.40687422587623	0.043	0.558	5.05050354794471e-27	0	Rgs7
Gria2	3.15730379027066e-31	-3.7621837687566	0.021	0.524	5.23259957161556e-27	0	Gria2
Klc1	4.46139402141844e-31	-1.76813378399511	0.176	0.737	7.39386831169678e-27	0	Klc1
Ptprn	5.05087447928524e-31	-2.54483042931104	0.069	0.609	8.37081427451943e-27	0	Ptprn
Kif1a	5.16750779275551e-31	-2.64838977218418	0.048	0.572	8.56411066493371e-27	0	Kif1a
Acot7	5.28160883686653e-31	-3.33483721350175	0.059	0.569	8.7532103253389e-27	0	Acot7
Tubb2a	7.69386166050462e-31	-2.74438101478177	0.074	0.599	1.27510369299543e-26	0	Tubb2a
Magi1	9.78598899365358e-31	-1.94025996992479	0.202	0.738	1.62183195591821e-26	0	Magi1
Adrbk2	1.24810035044873e-30	-1.8831635759024	0.117	0.676	2.06847671079868e-26	0	Adrbk2
Calm2	2.07987639840254e-30	-1.73255736374183	0.34	0.815	3.44697915507252e-26	0	Calm2
Akap6	2.34429411245137e-30	-2.29569629066215	0.106	0.644	3.88519863256566e-26	0	Akap6
Egfem1	3.1597069065731e-30	-3.54477686942174	0.069	0.559	5.23658225626359e-26	0	Egfem1
Rbms3	3.98063651562777e-30	-1.32759463472949	0.532	0.92	6.59710889734991e-26	0	Rbms3
Robo1	4.14470638675823e-30	-2.69942500478507	0.064	0.579	6.86902189477442e-26	0	Robo1
Prkcb	4.24902270413151e-30	-3.04066762942088	0.053	0.562	7.04190532755714e-26	0	Prkcb
Thsd7b	4.25816614454055e-30	-3.46051495980696	0.043	0.538	7.05705875134705e-26	0	Thsd7b
Sncg	8.73865666115708e-30	-3.04975988742622	0.122	0.618	1.44825756845356e-25	0	Sncg
Hsp90ab1	9.9424342802575e-30	-1.68199892053043	0.34	0.831	1.64775963326708e-25	0	Hsp90ab1
Sema6d	1.02521111998905e-29	-2.65394065926812	0.138	0.635	1.69908238915785e-25	0	Sema6d
Syn1	1.17722815780261e-29	-2.91048498759909	0.048	0.555	1.95102022592627e-25	0	Syn1
Tm4sf4	1.26932786249296e-29	-4.59144606868475	0.016	0.493	2.10365706650958e-25	0	Tm4sf4
Anks1b	1.84298560766093e-29	-1.60166888990738	0.229	0.784	3.05438004757646e-25	0	Anks1b
Nlgn1	2.19275803416854e-29	-2.00336347821345	0.372	0.803	3.63405789002752e-25	0	Nlgn1
Prdm16	2.20933605316734e-29	4.50648128563349	0.34	0.054	3.66153264091423e-25	0	Prdm16
Zfp804a	2.25133460356609e-29	-3.4696073358749	0.037	0.527	3.73113683849007e-25	0	Zfp804a
Lix1	2.33527540378495e-29	-2.48727686160255	0.048	0.55	3.8702519266928e-25	0	Lix1
Vat1	2.75326403084131e-29	-2.25337466853063	0.122	0.644	4.5629844783133e-25	0	Vat1
Reep1	2.86916370798066e-29	-2.6751604628033	0.043	0.545	4.75506501323634e-25	0	Reep1
Map6	2.95322062688569e-29	-2.77770980537787	0.032	0.524	4.89437254493765e-25	0	Map6
Grik4	2.95566366515879e-29	-3.43060198825022	0.027	0.51	4.89842139226767e-25	0	Grik4
Hsp90aa1	3.32136437804129e-29	-2.52745787605675	0.09	0.604	5.50449718372782e-25	0	Hsp90aa1
Tenm2	4.56944494533566e-29	-3.22799909828414	0.138	0.609	7.57294110790479e-25	0	Tenm2
Ssh2	4.80515682282659e-29	-1.64718710835048	0.202	0.76	7.96358640247051e-25	0	Ssh2
Nsg2	9.75679420882563e-29	-2.41570017219551	0.122	0.624	1.61699350422867e-24	0	Nsg2
Cacna1a	9.78040948626681e-29	-3.34862769882314	0.043	0.525	1.620907264159e-24	0	Cacna1a
Adgrb3	1.04263271083369e-28	-1.81136507101741	0.378	0.797	1.72795519166468e-24	0	Adgrb3
Chrna3	1.14509641498777e-28	-3.44906707565042	0.027	0.499	1.89776828855923e-24	0	Chrna3
Grip1	1.15026652835178e-28	-3.05470380214916	0.037	0.522	1.9063367174374e-24	0	Grip1
Tmem108	1.16937428022661e-28	-4.86897505955659	0.016	0.479	1.93800399461955e-24	0	Tmem108
Enah	1.23138228057717e-28	-1.78885668621386	0.138	0.676	2.04076985360054e-24	0	Enah
Ywhag	1.60808596889408e-28	-1.80282799604018	0.144	0.683	2.66508087624815e-24	0	Ywhag
Tns3	1.87385231151918e-28	-1.98329096780564	0.096	0.621	3.10553543588073e-24	0	Tns3
Gm5424	2.0481418274422e-28	-3.18862228937067	0.053	0.536	3.39438545061996e-24	0	Gm5424
Prkar1b	2.61800019544987e-28	-2.48508977478662	0.037	0.524	4.33881172391907e-24	0	Prkar1b
Agbl4	2.65152480826951e-28	-1.98503695702285	0.17	0.681	4.39437206474507e-24	0	Agbl4
Vstm2l	2.68028929540634e-28	-2.97622508869864	0.027	0.502	4.44204344927693e-24	0	Vstm2l
Ptprg	3.29245957099306e-28	-2.34838133342533	0.191	0.675	5.45659324700681e-24	0	Ptprg
Col15a1	3.54346890999207e-28	3.32992088603291	0.346	0.057	5.87259102452986e-24	0	Col15a1
Sgpp2	4.04399938373813e-28	-5.39597268157117	0.005	0.458	6.7021201786692e-24	0	Sgpp2
Prkar1a	4.92044026141675e-28	-1.76194703530271	0.144	0.684	8.15464564524598e-24	0	Prkar1a
Mapt	5.95668682135717e-28	-1.72148604484892	0.16	0.709	9.87201706903524e-24	0	Mapt
Atrnl1	6.07041208175171e-28	-2.00813163156327	0.112	0.621	1.00604939430871e-23	0	Atrnl1
Zswim6	7.30557771574891e-28	2.45489662449338	0.676	0.424	1.21075339483107e-23	0	Zswim6
Neurl1a	7.44914066415917e-28	-2.78970602798671	0.021	0.488	1.2345460822711e-23	0	Neurl1a
Scn3a	9.59099311993439e-28	-2.25345609073803	0.059	0.553	1.58951528976673e-23	0	Scn3a
Nap1l5	1.08883579101326e-27	-2.69896870637597	0.059	0.545	1.80452755644628e-23	0	Nap1l5
Rarres2	1.2143360929031e-27	2.81003562354397	0.463	0.131	2.01251920676831e-23	0	Rarres2
Tcf4	1.42032647462745e-27	-1.24472278010403	0.415	0.88	2.35390706640007e-23	0	Tcf4
Nsg1	1.44516368064488e-27	-2.32871730512459	0.085	0.584	2.39506976793276e-23	0	Nsg1
Slc44a5	1.55841291579443e-27	-3.00217913271722	0.059	0.53	2.58275772534611e-23	0	Slc44a5
Htr3a	1.93205599440956e-27	-4.68688284276547	0.016	0.465	3.20199639953497e-23	0	Htr3a
Ndrg4	1.96497817110186e-27	-2.64263260399777	0.048	0.525	3.25655832296711e-23	0	Ndrg4
Fxyd6	1.98023056037363e-27	-2.03609103602935	0.08	0.586	3.28183610770722e-23	0	Fxyd6
Celf3	2.17816570263164e-27	-3.40653282732781	0.027	0.488	3.60987401897142e-23	0	Celf3
Samd12	2.65621107782848e-27	-2.95091567353453	0.037	0.507	4.40213861928514e-23	0	Samd12
Fam171b	2.73100881048317e-27	-2.64294150166974	0.032	0.502	4.52610090161375e-23	0	Fam171b
6330403K07Rik	3.43097331425098e-27	-2.87305616711519	0.059	0.529	5.68615207370814e-23	0	6330403K07Rik
Frmd4b	3.81929934823719e-27	-2.53371866765785	0.059	0.535	6.32972480983349e-23	0	Frmd4b
Cdh12	3.97929862573474e-27	-3.57770217780948	0.037	0.495	6.59489161243018e-23	0	Cdh12
Ngfrap1	4.44597027292137e-27	-2.52307979660004	0.059	0.538	7.36830653331259e-23	0	Ngfrap1
Atp1a1	4.8725558423825e-27	-1.55339663673459	0.234	0.743	8.07528679758051e-23	0	Atp1a1
9330182L06Rik	5.27792137126189e-27	-4.21235736441647	0.016	0.464	8.74709908859234e-23	0	9330182L06Rik
Abr	1.64505232725358e-26	-2.47780375409486	0.053	0.532	2.72634522195736e-22	0	Abr
Pfn2	1.79981307406426e-26	-2.60779291195619	0.053	0.522	2.9828302076467e-22	0	Pfn2
Fdft1	1.91404277867524e-26	-3.09028702755958	0.032	0.485	3.17214309709847e-22	0	Fdft1
Spock2	1.97943798264181e-26	-2.65081124200336	0.032	0.49	3.28052256863227e-22	0	Spock2
Slc25a4	1.99419332002901e-26	-1.87294295155662	0.149	0.655	3.30497658928408e-22	0	Slc25a4
Rasgef1c	3.02855134050165e-26	4.39014157839901	0.303	0.046	5.01921813661338e-22	0	Rasgef1c
Hmgcs1	3.15453289191652e-26	-2.58339537651141	0.048	0.515	5.22800736177325e-22	0	Hmgcs1
Stom	3.24636727715659e-26	-2.67817566397991	0.032	0.487	5.38020448843162e-22	0	Stom
Atp6v0a1	3.7056082612651e-26	-1.66513504880739	0.101	0.612	6.14130457139465e-22	0	Atp6v0a1
Galnt13	4.61965963781111e-26	-2.72399716502515	0.053	0.519	7.65616191774436e-22	0	Galnt13
Dclk1	4.75569529098519e-26	-2.07656971915985	0.059	0.533	7.88161380574975e-22	0	Dclk1
Zcchc18	5.5028402296897e-26	-2.19898741241281	0.064	0.541	9.11985711266474e-22	0	Zcchc18
Nedd4l	6.29011066178478e-26	-1.84661045107012	0.117	0.618	1.04246003997759e-21	0	Nedd4l
Eml6	6.9338531270057e-26	-2.08609996245082	0.117	0.604	1.14914747873866e-21	0	Eml6
Kcnab1	1.19471951665306e-25	-4.31936404497642	0.043	0.468	1.98000865494911e-21	0	Kcnab1
Rgs9	1.68052118205772e-25	-2.92744792845039	0.048	0.501	2.78512775502425e-21	0	Rgs9
Nid1	1.73266416237632e-25	2.87982652903031	0.457	0.143	2.87154431630627e-21	0	Nid1
Tubb2b	1.77197473993369e-25	-2.9241194570061	0.048	0.501	2.93669373649211e-21	0	Tubb2b
Igfbp7	2.20265126523592e-25	2.00549728917671	0.585	0.239	3.65045394187549e-21	0	Igfbp7
Ntrk3	2.94477640301081e-25	-4.13529965705937	0.032	0.459	4.88037793270981e-21	0	Ntrk3
Vat1l	3.38646614392946e-25	-3.54290636665114	0.021	0.453	5.61239034033429e-21	0	Vat1l
Elmo1	3.56152988099233e-25	2.61498624655792	0.527	0.206	5.9025234717686e-21	0	Elmo1
Kcna6	3.57302897828109e-25	3.20975403307565	0.479	0.177	5.92158092570525e-21	0	Kcna6
Rtn3	3.7541360318345e-25	-1.36749089581445	0.261	0.773	6.22172964555931e-21	0	Rtn3
Gjc3	3.75863522163096e-25	5.681511454369	0.213	0.014	6.229186152809e-21	0	Gjc3
Kctd12	4.06235869917095e-25	-2.65293120872444	0.048	0.499	6.73254707213602e-21	0	Kctd12
Nbea	4.36142679167936e-25	-1.36462104752319	0.176	0.703	7.2281926218502e-21	0	Nbea
Scn2a1	4.36674273910866e-25	-2.47833556467034	0.037	0.484	7.23700274152479e-21	0	Scn2a1
Cacna1c	5.41550612405782e-25	-2.16521126673256	0.074	0.542	8.97511829940103e-21	0	Cacna1c
Atp2b1	7.35246986436106e-25	-1.82005338652035	0.106	0.602	1.21852483062056e-20	0	Atp2b1
Gpm6b	8.62595855330195e-25	3.23184929863682	0.479	0.18	1.42958011103873e-20	0	Gpm6b
Sox10	9.93135776664643e-25	4.32349719456155	0.298	0.049	1.64592392266631e-20	0	Sox10
Mllt11	1.06898318297351e-24	-2.94788041130899	0.037	0.471	1.77162582914199e-20	0	Mllt11
Grid1	1.11694430487035e-24	-2.9116131603502	0.043	0.484	1.85111179646163e-20	0	Grid1
Chn1	1.18536614127547e-24	-2.21364955239976	0.069	0.53	1.96450730593584e-20	0	Chn1
Hecw1	1.19096378154683e-24	-2.55031144367541	0.021	0.448	1.97378427515756e-20	0	Hecw1
Slit3	1.24974655100123e-24	-3.29371265015917	0.027	0.455	2.07120495897434e-20	0	Slit3
Pde3a	1.27907703087602e-24	-1.97448244876382	0.112	0.595	2.11981436327082e-20	0	Pde3a
Dock3	1.36778933454301e-24	-2.36869512378093	0.064	0.513	2.26683726413812e-20	0	Dock3
Itga2	1.44073831436025e-24	6.25108245398497	0.218	0.017	2.38773560838924e-20	0	Itga2
Srgap3	1.5069502287635e-24	-2.36790631222464	0.043	0.485	2.49746861412975e-20	0	Srgap3
Bglap	1.70028913871933e-24	-3.92922648039684	0.069	0.49	2.81788918959954e-20	0	Bglap
RP24-274B19.1	1.71937347850816e-24	-3.6261679305997	0.032	0.458	2.84951766593157e-20	0	RP24-274B19.1
Zwint	1.88732786118154e-24	-1.68344960167339	0.128	0.622	3.12786846433616e-20	0	Zwint
Vip	2.0347939601921e-24	-3.24155666142636	0.096	0.547	3.37226403022636e-20	0	Vip
Rai14	2.08341500436867e-24	4.10495847074051	0.282	0.042	3.4528436867402e-20	0	Rai14
G0s2	2.16313537133146e-24	3.36695224256123	0.404	0.114	3.58496425090764e-20	0	G0s2
Srrm4	2.33349785672414e-24	-7.92184214622674	0	0.399	3.86730599794893e-20	0	Srrm4
Lrrtm3	2.33861836408808e-24	-2.47815853950777	0.085	0.539	3.87579221480317e-20	0	Lrrtm3
Pde7b	2.55139881546658e-24	2.68841807437817	0.505	0.197	4.22843325687276e-20	0	Pde7b
Camta1	3.25658875017411e-24	-1.23345804775948	0.191	0.721	5.39714453566355e-20	0	Camta1
Mycbp2	3.54948849992751e-24	-1.52156318846454	0.229	0.737	5.88256729092987e-20	0	Mycbp2
Syndig1	3.74404397967218e-24	-5.590319648801	0.005	0.407	6.2050040875107e-20	0	Syndig1
Cdh18	3.75308832564154e-24	-2.92181339504571	0.074	0.521	6.21999328208573e-20	0	Cdh18
Pde4d	6.31862839387143e-24	-1.51481786658788	0.489	0.906	1.04718628371631e-19	0	Pde4d
Pgam1	6.82222549469443e-24	-1.99877506149646	0.064	0.515	1.13064743123571e-19	0	Pgam1
Pdgfa	7.58811044083466e-24	3.67832860668888	0.468	0.183	1.25757754335953e-19	0	Pdgfa
Arhgef11	7.89610586727861e-24	-2.1545983053472	0.074	0.532	1.30862162538408e-19	0	Arhgef11
Celf6	8.66843037251587e-24	-3.48098877530887	0.016	0.425	1.43661896563706e-19	0	Celf6
Serpine2	9.45049969596416e-24	2.68466001865023	0.559	0.274	1.56623131461214e-19	0	Serpine2
Soga3	9.82442481582434e-24	-2.39648929265429	0.032	0.456	1.62820192472657e-19	0	Soga3
Slc5a7	9.9494858237317e-24	-5.09871497058887	0.011	0.41	1.64892828556705e-19	0	Slc5a7
Spock3	9.99778848355827e-24	-3.36201710590353	0.027	0.442	1.65693348538011e-19	0	Spock3
Cmtm5	1.01667043472191e-23	4.42253852516883	0.282	0.045	1.68492791146462e-19	0	Cmtm5
Ltbp1	1.16542822697942e-23	2.95017310866421	0.479	0.18	1.931464200573e-19	0	Ltbp1
Ldha	1.20427003405703e-23	-1.6006174154061	0.074	0.538	1.99583672744272e-19	0	Ldha
Resp18	1.27938181705077e-23	-3.32369752214848	0.032	0.45	2.12031948539824e-19	0	Resp18
Syn2	1.56598887561942e-23	-3.88437544359821	0.021	0.428	2.59531336356407e-19	0	Syn2
Reep5	1.71297957887275e-23	-1.4504753574567	0.122	0.607	2.8389210560658e-19	0	Reep5
Ahi1	2.02189994086406e-23	-1.48943067340842	0.154	0.653	3.350894771994e-19	0	Ahi1
Arhgap39	3.76525270872245e-23	3.1045934547221	0.495	0.214	6.24015331416571e-19	0	Arhgap39
Dock5	4.13821594070665e-23	3.63483664448217	0.346	0.082	6.85826527853313e-19	0	Dock5
Erbb3	4.26998452406057e-23	4.27149857136823	0.309	0.062	7.07664535172559e-19	0	Erbb3
Rab6b	4.27311261772198e-23	-2.61388329480479	0.048	0.475	7.08182954135064e-19	0	Rab6b
Fam163a	4.34159883606049e-23	-2.32883387917774	0.043	0.468	7.19533175100306e-19	0	Fam163a
Tnr	4.54073735823397e-23	-3.00270409313985	0.037	0.451	7.52536402380116e-19	0	Tnr
Sv2b	5.128486146893e-23	-4.62123494347548	0.011	0.402	8.49944009124577e-19	0	Sv2b
Kif5a	5.24088347579553e-23	-2.0995007144905	0.048	0.478	8.68571618443592e-19	0	Kif5a
Camk4	6.31323348928535e-23	-2.73573871819425	0.027	0.435	1.04629218617926e-18	0	Camk4
Sult4a1	6.6094651283019e-23	-2.01923465442561	0.032	0.448	1.09538665571347e-18	0	Sult4a1
Atp6v1b2	7.31170529361097e-23	-1.65777633118678	0.101	0.572	1.21176891831015e-18	0	Atp6v1b2
Ndrg1	7.3491199792284e-23	3.32164958896968	0.495	0.217	1.21796965415752e-18	0	Ndrg1
Pde5a	7.74906490931541e-23	-1.79982678926407	0.096	0.559	1.28425252742084e-18	0	Pde5a
Tiam2	8.00791740819153e-23	-4.20778202476826	0.011	0.401	1.32715215205958e-18	0	Tiam2
C530008M17Rik	8.32470300259747e-23	-1.91435354849845	0.085	0.533	1.37965302862048e-18	0	C530008M17Rik
Cadps2	8.32569415035478e-23	-2.8328034977999	0.037	0.448	1.3798172915383e-18	0	Cadps2
Syt17	8.39728609641491e-23	-3.09382340576847	0.021	0.421	1.39168222475884e-18	0	Syt17
Itga1	8.50421379658334e-23	2.84137392896237	0.415	0.126	1.40940335250776e-18	0	Itga1
Agtpbp1	8.72870510482317e-23	-2.3508152265056	0.048	0.475	1.44660829702234e-18	0	Agtpbp1
Arpp21	8.78652192764373e-23	-4.56576710789376	0.011	0.399	1.45619027906839e-18	0	Arpp21
Piezo2	9.12444006875166e-23	3.37365856631561	0.34	0.079	1.51219345259421e-18	0	Piezo2
Gm10863	9.50193362827467e-23	5.54383754337953	0.197	0.014	1.57475546021396e-18	0	Gm10863
Diablo	1.11752598610372e-22	-1.48018396543318	0.106	0.578	1.8520758167697e-18	0	Diablo
Kif5c	1.17024922333176e-22	-2.03190372039872	0.064	0.498	1.93945403782773e-18	0	Kif5c
Hint1	1.17457841276145e-22	-1.51469634481444	0.197	0.672	1.94662880346955e-18	0	Hint1
Kcnd2	1.26531656370323e-22	-2.02847545417607	0.144	0.598	2.09700914102537e-18	0	Kcnd2
Zcchc12	1.31476260724277e-22	-3.11541757955139	0.021	0.419	2.17895606898344e-18	0	Zcchc12
Jakmip2	1.33514264789453e-22	-3.57928099329362	0.016	0.408	2.2127319103556e-18	0	Jakmip2
Nfkbia	1.54780529786684e-22	3.26208261468513	0.426	0.143	2.56517772015471e-18	0	Nfkbia
Eno2	1.54859390763496e-22	-2.38505850051559	0.027	0.431	2.56648468312343e-18	0	Eno2
Fgf1	1.64573280313089e-22	-3.02058706108127	0.021	0.418	2.72747297462882e-18	0	Fgf1
Unc13c	2.0235195489439e-22	-5.25051662763163	0.011	0.391	3.35357894846473e-18	0	Unc13c
Tubb5	2.23724765834597e-22	-1.54512470075985	0.255	0.72	3.70779054417677e-18	0	Tubb5
Cdh11	2.31523104583049e-22	-3.1178037920954	0.032	0.433	3.83703241225488e-18	0	Cdh11
Aldoa	3.14863838336871e-22	-1.34719257986367	0.309	0.76	5.21823839275697e-18	0	Aldoa
Ache	3.47441941098902e-22	-3.31429235527631	0.027	0.422	5.7581552898321e-18	0	Ache
Nalcn	3.62727398308437e-22	-1.99137625604922	0.106	0.549	6.01148117216573e-18	0	Nalcn
Srrm3	3.73359820710288e-22	-2.43060559134512	0.032	0.436	6.1876923086316e-18	0	Srrm3
Vim	3.76330139641323e-22	2.53305646455471	0.585	0.339	6.23691940427564e-18	0	Vim
Gucy1a2	4.11246753924991e-22	-2.16645645487299	0.069	0.495	6.81559245279888e-18	0	Gucy1a2
Calb2	4.50892431585264e-22	-2.97639967177076	0.085	0.502	7.47264026866257e-18	0	Calb2
Hap1	4.68123743598239e-22	-1.88027294220226	0.048	0.464	7.75821480265361e-18	0	Hap1
1700112E06Rik	4.82742097041644e-22	2.88030501508643	0.42	0.137	8.00048477427116e-18	0	1700112E06Rik
Tspan13	4.94950052434174e-22	-3.269302545981	0.027	0.418	8.20280721899157e-18	0	Tspan13
Gap43	5.26386760569266e-22	-1.70563692364033	0.133	0.589	8.72380778291444e-18	0	Gap43
Gpi1	6.11689444102685e-22	-1.37752668535467	0.096	0.553	1.01375291571138e-17	0	Gpi1
Antxr2	6.57510338767915e-22	3.95430833415976	0.303	0.062	1.08969188444007e-17	0	Antxr2
Syp	7.03921074363554e-22	-2.1337018758741	0.053	0.473	1.16660839654272e-17	0	Syp
Abca8b	7.07495422057484e-22	3.01461565984479	0.548	0.288	1.17253216297587e-17	0	Abca8b
Tspan18	7.77621323557404e-22	-7.92012447016156	0	0.365	1.28875181953169e-17	0	Tspan18
Camk2b	7.88341560280301e-22	-3.15786155175277	0.011	0.388	1.30651846785254e-17	0	Camk2b
Camk2a	8.59065412366081e-22	-1.9894819893907	0.032	0.431	1.42372910791431e-17	0	Camk2a
Tspyl4	8.78218775163655e-22	-4.83404740299743	0.005	0.376	1.45547197607872e-17	0	Tspyl4
Gfra1	1.17745543071628e-21	2.00976117775192	0.638	0.41	1.9513968853261e-17	0	Gfra1
Igfbp4	1.27041281718343e-21	2.59948782248834	0.489	0.199	2.1054551619181e-17	0	Igfbp4
Nrg3	1.30442067447499e-21	-1.40934138979314	0.601	0.864	2.16181638380739e-17	0	Nrg3
Oxr1	1.49910268257797e-21	-1.34489884839286	0.223	0.704	2.48446287583646e-17	0	Oxr1
Atp1a2	1.57155510792656e-21	3.02223944700893	0.383	0.111	2.60453828036669e-17	0	Atp1a2
Rbfox1	1.58126014364243e-21	-3.11615031083946	0.128	0.536	2.6206224360586e-17	0	Rbfox1
Marcks	1.64285131834349e-21	2.64940843079772	0.612	0.431	2.72269748989067e-17	0	Marcks
Stk32a	2.0745776676218e-21	3.05688881740457	0.447	0.174	3.4381975685496e-17	0	Stk32a
Tln2	2.15142912901375e-21	-1.88652864336679	0.064	0.481	3.56556349551449e-17	0	Tln2
Bgn	2.26909541139475e-21	1.94175454107937	0.5	0.19	3.76057182530452e-17	0	Bgn
Tmem158	2.37170576492996e-21	-3.22546826064521	0.021	0.402	3.93062796421842e-17	0	Tmem158
Svil	2.43828618008159e-21	-1.31167390185595	0.149	0.622	4.04097168624922e-17	0	Svil
Ralyl	2.81478136656348e-21	-3.03343997789039	0.027	0.411	4.66493715880565e-17	0	Ralyl
Aplp1	3.02697380268395e-21	-2.75588451596777	0.011	0.381	5.01660368318811e-17	0	Aplp1
Nfasc	3.20716501764412e-21	-4.51817266432593	0.005	0.368	5.31523458374159e-17	0	Nfasc
Lrp11	3.70444015822885e-21	-3.85347937340393	0.016	0.388	6.13936867423267e-17	0	Lrp11
1700030F04Rik	3.74792580708626e-21	-2.21662832902512	0.08	0.499	6.21143744008405e-17	0	1700030F04Rik
Ngb	3.79343002236134e-21	-5.04010487892146	0.005	0.367	6.28685157605944e-17	0	Ngb
B3galt1	3.99526675422224e-21	-1.30188727004593	0.138	0.61	6.62135559177251e-17	0	B3galt1
Ksr2	4.34889407440386e-21	-3.26509852431662	0.016	0.388	7.20742214950952e-17	0	Ksr2
Chrna7	4.38855214061024e-21	-6.11306278152928	0.005	0.364	7.27314746263335e-17	0	Chrna7
Akap11	4.41028676863643e-21	-1.35782033155614	0.117	0.581	7.30916826166115e-17	0	Akap11
Farp1	4.59895779571397e-21	-1.91550974686547	0.059	0.47	7.62185275483676e-17	0	Farp1
Frmpd4	5.46639258655333e-21	-1.84231829615001	0.128	0.558	9.05945243369483e-17	0	Frmpd4
Doc2b	5.97976171877654e-21	-7.61487819145331	0	0.353	9.91025909652837e-17	0	Doc2b
Rab3a	6.22811361903905e-21	-1.95561988270675	0.059	0.467	1.03218527008334e-16	0	Rab3a
Otud7a	6.8038883105671e-21	-2.17182183409593	0.027	0.408	1.12760840971029e-16	0	Otud7a
Bin1	7.39189111605999e-21	-1.68760972466783	0.074	0.498	1.22505811466462e-16	0	Bin1
Phactr3	7.53387560885576e-21	-2.77999508259956	0.016	0.385	1.24858920465567e-16	0	Phactr3
Inpp4a	7.59739863563045e-21	-2.55530381127435	0.032	0.416	1.25911687588303e-16	0	Inpp4a
Gng4	8.52479838074727e-21	-4.30211401405111	0.011	0.373	1.41281483564125e-16	0	Gng4
Ttyh1	9.15214433532036e-21	3.44167778277715	0.324	0.08	1.51678488069264e-16	0	Ttyh1
Dnajc6	9.38149888498069e-21	-2.6620156572119	0.016	0.385	1.55479581020785e-16	0	Dnajc6
Lrp1b	1.03114027983566e-20	-1.86493735845396	0.133	0.581	1.70890878577163e-16	0	Lrp1b
Ppp2r2c	1.04954251165382e-20	-3.05607636061021	0.016	0.384	1.73940680456387e-16	0	Ppp2r2c
Chga	1.17275965069127e-20	-3.84319265389131	0.005	0.361	1.94361456909064e-16	0	Chga
A830018L16Rik	1.21413905089328e-20	-3.06051236530176	0.037	0.418	2.01219264904543e-16	0	A830018L16Rik
Atp9a	1.31802314284216e-20	-0.987685306753767	0.154	0.638	2.18435975463231e-16	0	Atp9a
Unc5c	1.40378124869583e-20	-4.16013251081321	0.027	0.391	2.3264866634636e-16	0	Unc5c
Cxx1a	1.4165325186453e-20	-1.45082075217795	0.128	0.575	2.34761934315085e-16	0	Cxx1a
Sdcbp	1.48901250203857e-20	-1.8195274057855	0.085	0.504	2.46774041962851e-16	0	Sdcbp
Prune2	1.50804508608779e-20	-2.4161296346794	0.053	0.445	2.49928312117329e-16	0	Prune2
Atp6v1a	1.73701258662101e-20	-2.06559597876341	0.08	0.49	2.87875095980699e-16	0	Atp6v1a
Syngr3	1.76802964427275e-20	-3.17509025177225	0.016	0.381	2.93015552945323e-16	0	Syngr3
Hmcn2	1.85559705075178e-20	-2.86117823736242	0.027	0.399	3.07528099221093e-16	0	Hmcn2
Dscaml1	2.01257597742676e-20	-2.62144094489383	0.043	0.427	3.33544216738937e-16	0	Dscaml1
Sema3e	2.23691182434198e-20	2.08679828821001	0.489	0.196	3.70723396648196e-16	0	Sema3e
Fkbp1a	2.71360817175502e-20	-1.41995666331803	0.16	0.619	4.4972628230496e-16	0	Fkbp1a
Man1a	3.05304618119822e-20	-1.73164570173209	0.112	0.535	5.0598134360998e-16	0	Man1a
Azin2	3.05830903143731e-20	-2.40717998567181	0.037	0.419	5.06853555780106e-16	0	Azin2
Tenm3	3.11064303464715e-20	-1.94927158237276	0.239	0.638	5.15526870132073e-16	0	Tenm3
Syt2	3.12296754668202e-20	-3.18619150168669	0.021	0.387	5.17569411511612e-16	0	Syt2
Cygb	3.48193707303262e-20	-2.47585622319139	0.027	0.398	5.77061431113696e-16	0	Cygb
Atpif1	3.65104706280633e-20	-1.38244034846659	0.223	0.672	6.05088029718894e-16	0	Atpif1
Nol4	4.04518951981686e-20	-5.5181897530024	0.005	0.351	6.70409259119248e-16	0	Nol4
Sybu	4.25999989533485e-20	-4.21277917876047	0.011	0.362	7.06009782653845e-16	0	Sybu
Gdap1	4.42935185248451e-20	-7.62735184804856	0	0.341	7.34076482512258e-16	0	Gdap1
Tmsb10	4.70204461897812e-20	-1.40253470774322	0.335	0.772	7.79269854703243e-16	0	Tmsb10
Filip1	5.32403524616181e-20	-1.90153519161072	0.09	0.501	8.82352361346396e-16	0	Filip1
Gulp1	6.0199416538251e-20	2.57147265525079	0.548	0.308	9.97684930288434e-16	0	Gulp1
Slc4a4	6.19537736836672e-20	-4.20078013406448	0.016	0.368	1.02675989125942e-15	0	Slc4a4
Stmn4	6.2923361319017e-20	-2.54790096328936	0.032	0.402	1.04282886714007e-15	0	Stmn4
Cnr1	6.52772905089792e-20	-2.04738947147044	0.037	0.414	1.08184053560531e-15	0	Cnr1
Add2	7.04611666715279e-20	-3.85338645715567	0.011	0.361	1.16775291524723e-15	0	Add2
Ica1	7.90662666183314e-20	-2.30927335301937	0.027	0.39	1.31036523666561e-15	0	Ica1
Eif4g3	8.15484142492564e-20	-1.15506657538019	0.117	0.561	1.35150186935293e-15	0	Eif4g3
Etnk1	8.21609209350912e-20	-1.10466656811018	0.122	0.576	1.36165294265727e-15	0	Etnk1
Hspb8	8.34552920273461e-20	-2.36301067025561	0.027	0.393	1.38310455476921e-15	0	Hspb8
Tmod1	8.45998367718276e-20	-1.71861740858501	0.064	0.465	1.4020730948195e-15	0	Tmod1
Stxbp5	8.92334525851348e-20	-1.33457281632591	0.149	0.601	1.47886600969344e-15	0	Stxbp5
H2afy	9.30345659667662e-20	-1.60552772826817	0.074	0.487	1.54186186176722e-15	0	H2afy
Bglap2	9.4801108940827e-20	-4.63215601886517	0.016	0.364	1.57113877847633e-15	0	Bglap2
Pcdh9	1.09642160221013e-19	-1.78410633034979	0.362	0.737	1.81709952134285e-15	0	Pcdh9
Pde10a	1.18165438910752e-19	-1.74834317489426	0.138	0.567	1.95835581906789e-15	0	Pde10a
Pfkp	1.30323402680169e-19	-1.77146335792771	0.064	0.458	2.15984975261844e-15	0	Pfkp
Mapk8ip2	1.47154587419599e-19	-2.79150499557319	0.021	0.378	2.43879297730501e-15	0	Mapk8ip2
Herc3	1.62279613168162e-19	-2.75373169154463	0.027	0.385	2.68946002903595e-15	0	Herc3
Hmgcr	1.7064674566582e-19	-3.64423483288149	0.011	0.354	2.82812851591964e-15	0	Hmgcr
Ppia	1.78931029603376e-19	-1.26615014707012	0.34	0.781	2.96542395361676e-15	0	Ppia
Galnt16	1.80442219487536e-19	3.47153807503476	0.298	0.069	2.99046890356693e-15	0	Galnt16
Plekha6	1.98825394907583e-19	-1.71533818835145	0.059	0.448	3.29513326980337e-15	0	Plekha6
Afap1l2	2.20894961396072e-19	3.72254564283751	0.277	0.059	3.6608921952171e-15	0	Afap1l2
Napb	2.36538585133405e-19	-2.4429781538605	0.048	0.424	3.92015397141592e-15	0	Napb
Plekhb2	2.37090515162661e-19	-2.87423530118734	0.021	0.374	3.92930110779079e-15	0	Plekhb2
Grm7	2.44257169794173e-19	-3.51170767760214	0.128	0.529	4.04807407499884e-15	0	Grm7
Scg5	2.47535501133848e-19	-1.42914418481874	0.112	0.547	4.10240586029126e-15	0	Scg5
Cd59a	2.64498371968498e-19	3.05068724084292	0.431	0.176	4.38353151863391e-15	0	Cd59a
Zcchc24	2.73378825087161e-19	4.28482236833082	0.239	0.04	4.53070726816952e-15	0	Zcchc24
Phactr1	2.76849966857218e-19	-2.38490423986502	0.032	0.393	4.58823450072467e-15	0	Phactr1
Entpd3	2.98943376792895e-19	-2.39860306360191	0.021	0.374	4.95438858358865e-15	0	Entpd3
Gnl3l	3.04239296206088e-19	-1.43895939331076	0.048	0.43	5.04215785602349e-15	0	Gnl3l
Lingo2	3.11643505377002e-19	-3.0315999721965	0.128	0.515	5.16486781461306e-15	0	Lingo2
Msi2	3.1307184414122e-19	-1.02467416928123	0.303	0.777	5.18853967295244e-15	0	Msi2
Nrsn1	3.16266407520919e-19	-7.50310176760933	0	0.328	5.24148317184419e-15	0	Nrsn1
Sox5	3.32587196406262e-19	2.71858014479973	0.431	0.168	5.51196760604097e-15	0	Sox5
Gab1	3.33292496503968e-19	2.90289151269941	0.394	0.137	5.52365654456026e-15	0	Gab1
Nefl	3.39170408269574e-19	-3.07165549105403	0.021	0.37	5.62107117625166e-15	0	Nefl
Cystm1	3.58409152152108e-19	-2.40400581576516	0.021	0.373	5.93991487861689e-15	0	Cystm1
Asl	3.60357401339963e-19	-2.42450799937729	0.053	0.427	5.97220321240721e-15	0	Asl
Sh3gl2	3.6190208231079e-19	-4.39194547446143	0.005	0.339	5.99780321013672e-15	0	Sh3gl2
Bglap3	4.02716971515111e-19	-3.26863768553248	0.059	0.418	6.67422836891993e-15	0	Bglap3
Gucy1b3	4.15894152795521e-19	-5.06874347165601	0.005	0.337	6.89261379428017e-15	0	Gucy1b3
Cadm1	4.27567582600393e-19	-1.26585567045013	0.505	0.797	7.08607754643632e-15	0	Cadm1
Rnf144b	4.3196096717294e-19	-2.99617431258753	0.016	0.361	7.15888910895713e-15	0	Rnf144b
Mmd	4.37452729635236e-19	-2.42121692400274	0.032	0.391	7.24990408824477e-15	0	Mmd
Greb1	4.53383178683403e-19	4.34968699919355	0.25	0.046	7.51391942032004e-15	0	Greb1
Srebf2	5.0273578867038e-19	-1.28723505633934	0.064	0.458	8.3318402256342e-15	0	Srebf2
Eid1	5.09197025346496e-19	-1.56639280610992	0.043	0.414	8.43892230106747e-15	0	Eid1
Ube2e2	5.14998120428405e-19	-0.939510647142271	0.186	0.649	8.53506384985996e-15	0	Ube2e2
Faim2	5.72716447906233e-19	-3.54578378337321	0.016	0.357	9.49162969115e-15	0	Faim2
Pde1a	6.05352056867095e-19	-4.43959350329892	0.011	0.345	1.00324996384584e-14	0	Pde1a
Fmn2	6.83031584388191e-19	-2.33149122796625	0.059	0.433	1.13198824480655e-14	0	Fmn2
Snta1	7.00531831343978e-19	3.81284204385895	0.324	0.092	1.16099140408638e-14	0	Snta1
Rundc3a	7.56969831414138e-19	-2.90963958129841	0.027	0.378	1.25452610160265e-14	0	Rundc3a
Hs3st2	7.80327707703492e-19	-2.54435831039814	0.027	0.378	1.293237109977e-14	0	Hs3st2
Nkain4	7.94969546867053e-19	3.96125905730472	0.255	0.049	1.31750303002277e-14	0	Nkain4
Gpcpd1	8.0051740425515e-19	2.63517127529744	0.548	0.333	1.32669749407206e-14	0	Gpcpd1
Pgm2l1	8.4533367441905e-19	-2.2737342578541	0.027	0.379	1.40097149861469e-14	0	Pgm2l1
Cpeb4	8.91462124691108e-19	-2.02792569967811	0.043	0.41	1.47742017925057e-14	0	Cpeb4
Gpx3	9.48375903229462e-19	-3.868490426559	0.021	0.361	1.57174338442219e-14	0	Gpx3
Wdr6	9.83543233397155e-19	-1.67414350337651	0.053	0.428	1.6300262007091e-14	0	Wdr6
Mfsd6	9.84515274805468e-19	-1.66993881130919	0.043	0.41	1.6316371649351e-14	0	Mfsd6
Ap3b2	9.93590396005313e-19	-3.01291939019105	0.021	0.365	1.6466773632996e-14	0	Ap3b2
Atp5k	1.00143150209767e-18	-1.62147400457642	0.106	0.51	1.65967242842647e-14	0	Atp5k
Rimbp2	1.09182977138645e-18	-2.63392784068796	0.027	0.374	1.80948948011876e-14	0	Rimbp2
Dpysl5	1.27919496961722e-18	-2.40573054695326	0.021	0.365	2.12000982314663e-14	0	Dpysl5
Sv2a	1.34917153782576e-18	-7.27203244605473	0	0.319	2.23598198963864e-14	0	Sv2a
Sltm	1.35498215233741e-18	-1.33697982799569	0.255	0.729	2.24561192106879e-14	0	Sltm
Arpc1b	1.38206956833904e-18	3.09571697557473	0.34	0.102	2.29050389560829e-14	0	Arpc1b
Mxra7	1.60236847025648e-18	-0.952074862007269	0.085	0.49	2.65560526575606e-14	0	Mxra7
Tmem179	1.74724346309603e-18	-3.48000601004382	0.011	0.341	2.89570659138905e-14	0	Tmem179
Htr2b	1.77498237975052e-18	-5.0637395052236	0.005	0.328	2.94167829796053e-14	0	Htr2b
Adcy9	1.81736668482914e-18	-1.64595781260784	0.074	0.465	3.01192180676734e-14	0	Adcy9
Gpc6	1.92791404441455e-18	-2.64523917521541	0.181	0.556	3.19513194580823e-14	0	Gpc6
Serpini1	1.95107383868409e-18	-3.74225813243898	0.011	0.339	3.23351467285115e-14	0	Serpini1
1700016D06Rik	2.09791601134448e-18	-1.28893438705873	0.17	0.618	3.47687620560121e-14	0	1700016D06Rik
Pacsin1	2.12331454425967e-18	-2.23508682206003	0.037	0.394	3.51896919420155e-14	0	Pacsin1
Ywhab	2.16412290037409e-18	-1.17495397838872	0.165	0.612	3.58660088278997e-14	0	Ywhab
Gria1	2.20955614874669e-18	-2.28312429555245	0.032	0.381	3.66189740531789e-14	0	Gria1
Eno1	2.31634777854714e-18	-1.80618456165963	0.08	0.468	3.83888317338618e-14	0	Eno1
Megf9	2.36693361009908e-18	3.01131610455175	0.5	0.277	3.92271907201721e-14	0	Megf9
Cds2	2.41951899293148e-18	-1.62386172429359	0.069	0.453	4.00986882698534e-14	0	Cds2
Aspa	2.43590743904337e-18	3.6085363627414	0.282	0.066	4.03702939872658e-14	0	Aspa
Arhgap15	2.50689410165937e-18	-2.69753432951889	0.053	0.411	4.15467559468007e-14	0	Arhgap15
Pde4dip	2.73149747035482e-18	-1.84631630142127	0.074	0.456	4.52691075761905e-14	0	Pde4dip
Eif4a2	3.1122960124396e-18	-1.2868920770302	0.191	0.624	5.15800818141615e-14	0	Eif4a2
Tanc2	3.8328959981055e-18	2.20361108389918	0.628	0.487	6.35225853766024e-14	0	Tanc2
Trpc4	3.89428924476859e-18	-2.31088814528256	0.037	0.385	6.45400556535499e-14	0	Trpc4
Reps2	3.91484462546165e-18	-2.08278430977368	0.032	0.379	6.48807199777759e-14	0	Reps2
Syt5	4.11579710702843e-18	-3.92332853499842	0.011	0.334	6.82111054547822e-14	0	Syt5
Gramd1b	4.12594737444938e-18	-1.55166761172153	0.122	0.521	6.83793258367496e-14	0	Gramd1b
Gm1043	4.45102892954765e-18	-7.5512339085315	0	0.311	7.37669024493932e-14	0	Gm1043
Scn9a	4.55334864586429e-18	-3.66476445037051	0.011	0.333	7.54626471079089e-14	0	Scn9a
Rab6a	4.87192449817977e-18	-0.933095056201433	0.138	0.567	8.07424047083333e-14	0	Rab6a
Mllt4	4.87668379146834e-18	-1.569480162007	0.059	0.431	8.08212804760048e-14	0	Mllt4
Cpne8	4.95717068068147e-18	-3.70881101734416	0.016	0.342	8.2155189690934e-14	0	Cpne8
Tomm20	4.97155979336459e-18	-1.92407168815763	0.069	0.445	8.23936604554314e-14	0	Tomm20
Rps3a1	5.47176048142668e-18	-1.1177685037162	0.202	0.663	9.06834864586844e-14	0	Rps3a1
Nrg1	5.56507330081699e-18	-1.06367675717188	0.282	0.757	9.222995981444e-14	0	Nrg1
Khdrbs3	5.63615720814714e-18	-2.27735965312002	0.048	0.402	9.34080334106225e-14	0	Khdrbs3
Impact	5.87829404338307e-18	-1.90178809974609	0.069	0.445	9.74209671809876e-14	0	Impact
Chd5	6.00199552364925e-18	-3.30697095452842	0.021	0.353	9.94710718134391e-14	0	Chd5
Msmo1	6.34117118406522e-18	-1.00590094653215	0.09	0.488	1.05092230033513e-13	0	Msmo1
Mtss1	6.52219435393053e-18	-1.35446230771959	0.074	0.453	1.08092327027691e-13	0	Mtss1
Gabarapl1	6.53586593368543e-18	-1.24567019158948	0.154	0.579	1.08318906118969e-13	0	Gabarapl1
Qk	6.69272895820092e-18	2.64785516642357	0.484	0.245	1.10918597024264e-13	0	Qk
Tmed8	7.06193017929397e-18	-1.86330452739889	0.037	0.385	1.17037368861439e-13	0	Tmed8
Dpp10	7.13888799516678e-18	-2.73586256748475	0.048	0.401	1.18312790743899e-13	0	Dpp10
Ina	8.37307188278591e-18	-3.66826929012136	0.011	0.33	1.38766920313411e-13	0	Ina
Ids	8.5693230579208e-18	-1.66556522580369	0.09	0.481	1.42019391038921e-13	0	Ids
Ywhaz	8.63495874045365e-18	-1.15769299884977	0.223	0.666	1.43107171205538e-13	0	Ywhaz
Hecw2	8.66169111841642e-18	-1.8276000902382	0.069	0.441	1.43550206905515e-13	0	Hecw2
Vamp2	9.098444084264e-18	-1.22662190696544	0.133	0.553	1.50788513808507e-13	0	Vamp2
Ppp2r1a	9.10637621171243e-18	-1.49807956059921	0.085	0.465	1.5091997295671e-13	0	Ppp2r1a
Tbca	9.1280660816548e-18	-1.25229521207379	0.117	0.525	1.51279439171265e-13	0	Tbca
Scn5a	9.80753699127385e-18	-4.01257701086575	0.011	0.328	1.62540310556382e-13	0	Scn5a
Fchsd2	9.81013845054303e-18	-1.37412359922238	0.074	0.458	1.6258342454085e-13	0	Fchsd2
Gm28045	1.02233477525973e-17	3.60440563631159	0.404	0.169	1.69431542303796e-13	0	Gm28045
Ccdc88a	1.0600063255429e-17	-0.772546782389184	0.106	0.512	1.75674848332224e-13	0	Ccdc88a
Slc10a4	1.15646136232734e-17	-3.6104321552825	0.016	0.337	1.91660341578511e-13	0	Slc10a4
Stxbp5l	1.16431056453221e-17	-4.63126924906373	0.011	0.325	1.92961189859923e-13	0	Stxbp5l
Syt13	1.31138076149807e-17	-5.50766537632795	0.005	0.314	2.17335133603076e-13	0	Syt13
Xkr6	1.34397837969123e-17	-1.22691147074222	0.101	0.498	2.22737536866228e-13	0	Xkr6
Cartpt	1.38886273731114e-17	-4.86965639142215	0.011	0.324	2.30176221454575e-13	0	Cartpt
Maged1	1.43594823823653e-17	-1.13185188314892	0.165	0.601	2.3797970152294e-13	0	Maged1
Syt9	1.44850362379218e-17	-7.27730882782681	0	0.304	2.40060505571077e-13	0	Syt9
Abca5	1.45095103735599e-17	-2.94937473677546	0.021	0.348	2.40466115421008e-13	0	Abca5
Gm1673	1.47995306181925e-17	-1.43103877341398	0.069	0.441	2.45272620935304e-13	0	Gm1673
Cpne3	1.52376119688537e-17	-1.20821929357586	0.085	0.476	2.52532943159813e-13	0	Cpne3
Fign	1.54178453301835e-17	3.03094808060577	0.399	0.159	2.55519950657132e-13	0	Fign
Cntn3	1.5502246977118e-17	-3.83151431664585	0.021	0.342	2.56918739151776e-13	0	Cntn3
Wwc2	1.63485682306911e-17	-1.48495501274483	0.112	0.505	2.70944821287244e-13	0	Wwc2
Sphkap	1.68159997706019e-17	-3.86723726149898	0.021	0.342	2.78691564198185e-13	0	Sphkap
Sez6	1.78277913569178e-17	-2.83717070568456	0.016	0.336	2.95459986158199e-13	0	Sez6
Nmnat2	1.9149258160127e-17	-2.02809164158497	0.027	0.359	3.17360655487784e-13	0	Nmnat2
Map4	2.04128549842606e-17	-0.866055513035949	0.298	0.741	3.38302245654151e-13	0	Map4
Jazf1	2.10948977397884e-17	-1.85057437820203	0.069	0.436	3.49605740241513e-13	0	Jazf1
P2rx2	2.17009411745296e-17	-2.07567671069426	0.037	0.378	3.59649698085479e-13	0	P2rx2
Stk39	2.25966777678285e-17	-1.29755516836151	0.069	0.442	3.74494740646222e-13	0	Stk39
Stx3	2.2665446453578e-17	-2.59140016216196	0.032	0.365	3.75634444075149e-13	0	Stx3
Fat3	2.40877188904098e-17	-3.61534275602436	0.027	0.348	3.99205765170762e-13	0	Fat3
Qdpr	2.57192835282166e-17	-1.8622572801828	0.064	0.421	4.26245685913134e-13	0	Qdpr
Tpi1	2.80459337795179e-17	-1.73620183120241	0.101	0.482	4.64805260527949e-13	0	Tpi1
Phox2a	2.87696028405811e-17	-2.61790210006472	0.011	0.322	4.76798627876951e-13	0	Phox2a
Chgb	2.97570173581274e-17	-2.91649517085194	0.021	0.342	4.93163048676245e-13	0	Chgb
Snph	3.01278377398084e-17	-3.42607245076829	0.016	0.331	4.99308654861844e-13	0	Snph
Crmp1	3.25929092145392e-17	-2.38583251957844	0.016	0.333	5.40162284412558e-13	0	Crmp1
Fnbp1	3.30203884245456e-17	-1.42896384702417	0.08	0.455	5.47246897359994e-13	0	Fnbp1
Dync1h1	3.33785411409472e-17	-0.989653882810172	0.165	0.61	5.53182562328918e-13	0	Dync1h1
Ap2a2	3.41128109795404e-17	-1.11645832616709	0.08	0.459	5.65351616363923e-13	0	Ap2a2
Dync1li1	3.7362295573901e-17	-1.77603885051341	0.037	0.374	6.19205324546262e-13	0	Dync1li1
Ndufc1	3.91475392176648e-17	-1.36940854849613	0.069	0.436	6.48792167454359e-13	0	Ndufc1
H2-D1	4.09862045316149e-17	2.32324224822325	0.537	0.322	6.79264367702454e-13	0	H2-D1
Gm12709	4.95537519080957e-17	-1.54977762938086	0.074	0.442	8.2125433037287e-13	0	Gm12709
Cox6c	4.96610066860438e-17	-1.17388084646048	0.239	0.673	8.23031863807803e-13	0	Cox6c
Kidins220	5.00544291757414e-17	-0.594253194818805	0.144	0.572	8.29552054729562e-13	0	Kidins220
Ptbp3	5.44200696625618e-17	-1.08034088332359	0.117	0.527	9.01903814517636e-13	0	Ptbp3
Olfm1	5.4946175873027e-17	-1.69136839550482	0.059	0.405	9.10622972743676e-13	0	Olfm1
Slc7a8	5.86332281687127e-17	-7.21569696227259	0	0.294	9.71728490440076e-13	0	Slc7a8
Fabp5	6.045594163891e-17	-1.35086382780141	0.059	0.414	1.00193632078166e-12	0	Fabp5
Nr4a1	6.19242314857268e-17	3.91104979044413	0.234	0.046	1.02627028841295e-12	0	Nr4a1
Fxyd7	6.9739503470966e-17	-1.44299835052799	0.069	0.428	1.15579279102432e-12	0	Fxyd7
Il1rap	7.21021019730071e-17	4.03948063862471	0.261	0.062	1.19494813599865e-12	0	Il1rap
Flot2	7.93698044605422e-17	-1.17088108643596	0.101	0.49	1.31539576932457e-12	0	Flot2
Dnm1	9.66592490546887e-17	-1.93686947265828	0.021	0.337	1.60193373458336e-12	0	Dnm1
Sept6	1.01593509494463e-16	-4.61436429560705	0.005	0.302	1.68370923285173e-12	0	Sept6
Prkaca	1.02027866183115e-16	-1.76364135340226	0.032	0.359	1.69090782625276e-12	0	Prkaca
Thrb	1.02538396600005e-16	-4.48576636340395	0.011	0.311	1.69936884685189e-12	0	Thrb
Rims3	1.08515754415882e-16	-3.99525046436159	0.005	0.302	1.79843159793441e-12	0	Rims3
Parvb	1.09784722618876e-16	-3.52980669020651	0.005	0.302	1.81946220796264e-12	0	Parvb
Jakmip1	1.12695283449484e-16	-1.5729071801238	0.053	0.399	1.86769893260831e-12	0	Jakmip1
Tusc3	1.13726012157359e-16	-1.1648922187574	0.101	0.49	1.88478119948391e-12	0	Tusc3
Fam13c	1.16954208773893e-16	-5.06958450275512	0.005	0.3	1.93828210200972e-12	0	Fam13c
Evl	1.17764141170662e-16	-1.75634198201097	0.037	0.367	1.95170511162138e-12	0	Evl
Tmcc3	1.20321126609571e-16	-3.20852570007929	0.011	0.313	1.99408203130041e-12	0	Tmcc3
Usp22	1.20505278071757e-16	-0.875318027942099	0.096	0.479	1.99713397348323e-12	0	Usp22
Gpr158	1.22347198730398e-16	-2.14086792355633	0.032	0.356	2.02766012455888e-12	0	Gpr158
Ndn	1.26090965992456e-16	-1.08707342407793	0.144	0.549	2.08970557939298e-12	0	Ndn
Ndufa11	1.27830996916927e-16	-1.40885448705328	0.112	0.495	2.11854311190423e-12	0	Ndufa11
mt-Nd1	1.29536646484556e-16	-0.908550274282875	0.814	0.963	2.14681084218855e-12	0	mt-Nd1
Unc80	1.30945938074748e-16	-0.819683044804895	0.154	0.584	2.1701670317128e-12	0	Unc80
Ndufa1	1.39456918820529e-16	-1.52406030260076	0.085	0.45	2.31121951561263e-12	0	Ndufa1
Glp2r	1.43018471370698e-16	2.90797476620602	0.399	0.168	2.37024512602657e-12	0	Glp2r
Cntn5	1.49281377363044e-16	-2.5360994133325	0.165	0.529	2.47404026703773e-12	0	Cntn5
Tuba1b	1.52546928921656e-16	-0.988912255306918	0.372	0.77	2.5281602530186e-12	0	Tuba1b
Caly	1.54358575323704e-16	-4.11205610935762	0.011	0.31	2.55818466883975e-12	0	Caly
Sh3bgrl3	1.71789628687399e-16	-1.46914098880255	0.085	0.451	2.84706951623626e-12	0	Sh3bgrl3
Col16a1	1.81468017343385e-16	2.65830485052703	0.394	0.154	3.00746945143192e-12	0	Col16a1
Arhgap44	1.85273760343303e-16	-7.0452163177957	0	0.287	3.07054203016956e-12	0	Arhgap44
Syt14	1.85324289100071e-16	-3.3926068935292	0.011	0.31	3.07137944325548e-12	0	Syt14
Acly	1.96143067681083e-16	-1.45621417439414	0.08	0.439	3.25067906067859e-12	0	Acly
Mapk8	1.99939272189759e-16	-1.63032594923673	0.064	0.414	3.31359355800087e-12	0	Mapk8
Sub1	2.02118061885144e-16	-1.20945044119996	0.117	0.508	3.34970263962249e-12	0	Sub1
Gnal	2.04727251388098e-16	-2.48518970966957	0.032	0.35	3.39294473725495e-12	0	Gnal
Tshz2	2.24763284685621e-16	-1.08288013816706	0.335	0.752	3.7250019170948e-12	0	Tshz2
Cfap77	2.29967071623792e-16	-1.30203095656575	0.096	0.475	3.81124427802111e-12	0	Cfap77
Rbfox3	2.48268706406253e-16	-4.7898165103853	0.005	0.296	4.11455727127083e-12	0	Rbfox3
Cacna1e	2.61056993890086e-16	-3.74598742277718	0.011	0.307	4.32649755974039e-12	0	Cacna1e
Usp9x	2.86004828719744e-16	-1.05073902439792	0.133	0.538	4.73995802637232e-12	0	Usp9x
Zmynd8	2.86674465954469e-16	-1.02579046128181	0.122	0.515	4.75105592426342e-12	0	Zmynd8
Tcp11l1	2.94730151953138e-16	-0.948106442826137	0.101	0.481	4.88456280831935e-12	0	Tcp11l1
Hes1	2.96260246970253e-16	2.9666365878877	0.298	0.085	4.90992107303801e-12	0	Hes1
Sqle	3.00021542984401e-16	-2.46828174596402	0.032	0.35	4.97225703188047e-12	0	Sqle
Rgs17	3.06259459738923e-16	-2.05498360341851	0.027	0.339	5.07563802625318e-12	0	Rgs17
Ppp2r5c	3.4405891450844e-16	-0.954156376335007	0.122	0.519	5.70208839014837e-12	0	Ppp2r5c
Lrrc7	3.83532450816794e-16	-4.35321887567851	0.016	0.311	6.35628330738673e-12	0	Lrrc7
Atp8a2	3.9714984188102e-16	-1.42915694491106	0.064	0.407	6.58196432949415e-12	0	Atp8a2
Abca7	3.98150176941806e-16	-1.22149389455244	0.059	0.401	6.59854288245656e-12	0	Abca7
Nek7	4.25414786746031e-16	2.36950550033567	0.59	0.473	7.05039926074198e-12	0	Nek7
Arhgap22	4.33760565583579e-16	-2.85088543486521	0.011	0.304	7.18871385341666e-12	0	Arhgap22
Kcnq2	4.36693077297043e-16	-2.34988956476546	0.032	0.347	7.2373143700439e-12	0	Kcnq2
Col14a1	4.43517781399462e-16	2.65818750707827	0.319	0.099	7.35042019113329e-12	0	Col14a1
Tmem8b	4.50492236650111e-16	-3.33302654692286	0.011	0.304	7.46600783800229e-12	0	Tmem8b
Parva	4.67475966647223e-16	-1.12002272330263	0.128	0.513	7.74747919524443e-12	0	Parva
Aprt	4.93032221952032e-16	-1.37523737166961	0.064	0.407	8.17102301441103e-12	0	Aprt
Ran	5.10131411172539e-16	-1.37803907866568	0.074	0.427	8.4544078773625e-12	0	Ran
Gm9844	5.16028535408702e-16	-1.2067834233345	0.138	0.519	8.55214091732841e-12	0	Gm9844
Trib2	5.31331126471411e-16	-3.89808478578191	0.005	0.291	8.80575075901069e-12	0	Trib2
Dcc	5.44015320210359e-16	-3.07745440750717	0.053	0.368	9.01596590184628e-12	0	Dcc
Rufy3	5.59415753588569e-16	-1.07679357074077	0.165	0.576	9.27119728422336e-12	0	Rufy3
Sez6l2	5.60726931266832e-16	-2.8195116473818	0.011	0.302	9.29292743188521e-12	0	Sez6l2
Cyfip2	5.66442029260042e-16	-1.02983546801995	0.064	0.413	9.38764375092668e-12	0	Cyfip2
Atp5g3	6.42236604158811e-16	-1.06133729891656	0.186	0.609	1.0643787240724e-11	0	Atp5g3
Mapre3	6.56555735667418e-16	-1.55727094513194	0.043	0.367	1.08810982072161e-11	0	Mapre3
Mirg	6.8430477660564e-16	-3.37557961721053	0.016	0.311	1.13409830626853e-11	0	Mirg
Rev3l	7.23946574970737e-16	-0.840091947084504	0.117	0.508	1.199796658699e-11	0	Rev3l
Cacna1b	7.38099087913699e-16	-1.0189845014897	0.144	0.547	1.22325161839937e-11	0	Cacna1b
Epha4	7.38195108536808e-16	-3.4368432567365	0.011	0.3	1.22341075337805e-11	0	Epha4
R3hdm1	7.6622554920923e-16	-0.933177227622627	0.202	0.632	1.26986560270446e-11	0	R3hdm1
Adcyap1r1	7.91011233992628e-16	-2.47297514712984	0.016	0.311	1.31094291809598e-11	0	Adcyap1r1
Hspa8	8.79669601544187e-16	-1.03652931731938	0.404	0.786	1.45787643063918e-11	0	Hspa8
Sgsm1	8.905952207901e-16	-3.44660372218866	0.011	0.299	1.47598345941543e-11	0	Sgsm1
Foxo1	9.00120152910503e-16	2.72112534216694	0.426	0.202	1.49176912941858e-11	0	Foxo1
9530036O11Rik	1.01990615616785e-15	-2.01496240389938	0.053	0.381	1.69029047261698e-11	0	9530036O11Rik
Ramp2	1.11167362861225e-15	2.79545815109445	0.277	0.072	1.84237670469908e-11	0	Ramp2
Bves	1.13626797092424e-15	-7.6323444998358	0	0.274	1.88313690821274e-11	0	Bves
Apod	1.14739423705081e-15	3.83895240915564	0.303	0.092	1.90157646906431e-11	0	Apod
2010111I01Rik	1.15596323926498e-15	-0.888330855099722	0.309	0.753	1.91577787643385e-11	0	2010111I01Rik
Chchd10	1.18613681846411e-15	-1.76513985198279	0.043	0.361	1.96578454924057e-11	0	Chchd10
Hdgfrp3	1.24290540966159e-15	-1.44354723536617	0.053	0.384	2.05986713543215e-11	0	Hdgfrp3
Opcml	1.28980079052298e-15	-2.54211159793798	0.085	0.408	2.13758685013374e-11	0	Opcml
A730017C20Rik	1.34209389101699e-15	-2.48193994460852	0.005	0.285	2.22425220558245e-11	0	A730017C20Rik
Dnaja1	1.45540229429674e-15	-1.21596755094206	0.096	0.456	2.41203822233799e-11	0	Dnaja1
Dync1i2	1.47364209952114e-15	-0.721683622629269	0.17	0.587	2.44226705153639e-11	0	Dync1i2
Rpl29	1.47442250112493e-15	-1.53113377978678	0.08	0.422	2.44356041111435e-11	0	Rpl29
Tagln3	1.47670098372875e-15	-2.36255985747535	0.037	0.347	2.44733654033365e-11	0	Tagln3
Disp2	1.52155951171047e-15	-1.14794615599071	0.048	0.371	2.52168057875777e-11	0	Disp2
Rps3	1.53505200015943e-15	-0.724695152935397	0.197	0.636	2.54404167986422e-11	0	Rps3
Cxxc4	1.77892207823793e-15	-7.12288306286969	0	0.271	2.94820756026373e-11	0	Cxxc4
Jph4	1.77892323081744e-15	-6.92305376871439	0	0.271	2.94820947043374e-11	0	Jph4
Eef2	1.80999183752828e-15	-0.784874212640168	0.271	0.709	2.99969947233562e-11	0	Eef2
Gnb4	1.83569834536456e-15	-2.01139182800028	0.027	0.328	3.04230286777268e-11	0	Gnb4
Usp29	1.86076248895797e-15	-1.84184023630435	0.059	0.387	3.08384167295005e-11	0	Usp29
Ldlrad4	1.87194739967591e-15	2.05055212979485	0.596	0.468	3.10237842548288e-11	0	Ldlrad4
Dynlt3	1.87781259720563e-15	-1.54287588231008	0.053	0.379	3.11209881734888e-11	0	Dynlt3
Kirrel	1.92116322124484e-15	3.77249031037276	0.181	0.026	3.18394380656908e-11	0	Kirrel
Prmt2	1.92941484853278e-15	-1.39482825852115	0.053	0.379	3.19761922847338e-11	0	Prmt2
Rap1gap2	1.94189667306221e-15	-1.3884028562301	0.069	0.408	3.218305356266e-11	0	Rap1gap2
Hnrnpa1	2.00667418019681e-15	-2.27914595310996	0.043	0.356	3.32566111884017e-11	0	Hnrnpa1
Ebf3	2.02152758964823e-15	-4.09641265499421	0.005	0.282	3.35027767432402e-11	0	Ebf3
Gabbr1	2.06109716815016e-15	-0.708208338928955	0.149	0.556	3.41585633677526e-11	0	Gabbr1
Ano6	2.19642060921983e-15	-0.673377240593016	0.186	0.609	3.64012787566003e-11	0	Ano6
Grin1	2.29206382469832e-15	-1.83105538390408	0.027	0.327	3.79863737667253e-11	0	Grin1
Susd4	2.29574076126784e-15	-3.81259580225889	0.011	0.291	3.8047311636492e-11	0	Susd4
Dnajc5	2.30791453677215e-15	-0.958128050376675	0.074	0.421	3.82490676179249e-11	0	Dnajc5
Mdh1	2.32753651909075e-15	-1.49974780038596	0.101	0.451	3.8574262730891e-11	0	Mdh1
Kcnab2	2.35219275228557e-15	-2.99845250748153	0.016	0.304	3.89828904836287e-11	0	Kcnab2
Nfia	2.43762433877729e-15	1.65918413542203	0.638	0.476	4.0398748166556e-11	0	Nfia
Gm16083	2.51181600939271e-15	-3.77332086385908	0.011	0.291	4.16283267236655e-11	0	Gm16083
Hk1	2.71120054825842e-15	-1.48635283417101	0.069	0.407	4.49327266862867e-11	0	Hk1
Fsd1l	2.71265117755262e-15	-1.80434748885153	0.032	0.336	4.49567679655795e-11	0	Fsd1l
9530059O14Rik	2.89255397928108e-15	-4.97813005336845	0.005	0.279	4.79382970986254e-11	0	9530059O14Rik
Psip1	3.22746778516967e-15	-1.14209590795408	0.074	0.418	5.34888236036169e-11	0	Psip1
Prkacb	3.25971161358465e-15	-0.938938455906886	0.117	0.49	5.40232005719384e-11	0	Prkacb
Ppm1e	3.3063558894392e-15	-3.14987137361415	0.021	0.31	5.47962361556759e-11	0	Ppm1e
Cep170b	3.39873174911476e-15	-2.24012067861287	0.032	0.333	5.6327181278079e-11	0	Cep170b
C2cd5	3.57617504018933e-15	-1.06363008469928	0.069	0.408	5.92679489410578e-11	0	C2cd5
Dgkg	3.80980681221224e-15	-4.8002559558554	0.005	0.277	6.31399282987935e-11	0	Dgkg
Hmgcll1	3.8665448408383e-15	-1.62136559739409	0.064	0.394	6.40802476472131e-11	0	Hmgcll1
Smdt1	3.92629589863755e-15	-1.23789936991408	0.133	0.51	6.50705019281202e-11	0	Smdt1
Bex1	3.99348208117586e-15	-1.09804248721158	0.043	0.354	6.61839785313276e-11	0	Bex1
Magee1	4.0052617399003e-15	-2.13518316135724	0.016	0.3	6.63792028153677e-11	0	Magee1
Rab11a	4.26142660322125e-15	-1.64543739405851	0.059	0.385	7.06246230951858e-11	0	Rab11a
Reck	4.35408172849832e-15	3.05152986023468	0.372	0.156	7.21601964864026e-11	0	Reck
Slc38a1	4.51750798170875e-15	-2.94371154192387	0.016	0.299	7.4868659780859e-11	0	Slc38a1
Slc25a12	4.61804048424285e-15	-1.12037273201327	0.09	0.445	7.65347849453567e-11	0	Slc25a12
Sh3rf3	4.82057931354085e-15	-3.32723413258591	0.016	0.297	7.98914609633126e-11	0	Sh3rf3
Enox1	4.95648073643332e-15	-1.6981047512683	0.101	0.447	8.21437552449093e-11	0	Enox1
Itgav	4.99889394810312e-15	2.6073605068965	0.303	0.094	8.2846669401913e-11	0	Itgav
Ogdh	5.05747197522517e-15	-1.38333260649782	0.074	0.413	8.38174830454068e-11	0	Ogdh
Hspg2	5.39600999164895e-15	2.49963795529172	0.314	0.102	8.9428073591598e-11	0	Hspg2
Tubb4a	5.49506312930065e-15	-1.36710914198929	0.069	0.401	9.10696812418997e-11	0	Tubb4a
Fbln7	5.76414144062551e-15	4.58429176870118	0.186	0.031	9.55291160954866e-11	0	Fbln7
Slc39a6	5.8587552905065e-15	-1.07947998613646	0.048	0.362	9.70971514295642e-11	0	Slc39a6
Lama2	5.99502787969366e-15	2.13523024772156	0.41	0.174	9.9355597050163e-11	0	Lama2
Osbpl6	6.05139284859392e-15	-2.25431671526366	0.027	0.319	1.00289733679747e-10	0	Osbpl6
Ifitm3	6.12089444708003e-15	1.76002273662686	0.447	0.199	1.01441583671457e-10	0	Ifitm3
Cmah	6.27890426669652e-15	-4.05805493422649	0.005	0.274	1.04060280411961e-10	0	Cmah
Wbp5	6.37650475387624e-15	-1.04658801231256	0.08	0.424	1.05677813285991e-10	0	Wbp5
Morf4l2	6.55031855247732e-15	-0.998225174640039	0.165	0.558	1.08558429370207e-10	0	Morf4l2
Ank	6.59458094879513e-15	-2.18519943737486	0.048	0.357	1.09291990064382e-10	0	Ank
Grina	6.79469470957688e-15	-0.667890193511156	0.186	0.609	1.12608475421818e-10	0	Grina
Eef1a1	7.04258704840608e-15	-0.802199882179042	0.431	0.832	1.16716795153234e-10	0	Eef1a1
Pfdn2	7.15861236947969e-15	-1.90363874597663	0.059	0.376	1.18639682799387e-10	0	Pfdn2
Ryr3	7.45276481344676e-15	-1.25615675075046	0.154	0.539	1.23514671253253e-10	0	Ryr3
Bsn	7.94523316931713e-15	-3.54077283003457	0.011	0.284	1.31676349315093e-10	0	Bsn
Wdfy3	8.17745659380829e-15	-0.934424759043454	0.138	0.524	1.35524988129185e-10	0	Wdfy3
Mgat5	8.31346757259124e-15	-1.57543214389677	0.059	0.378	1.37779098080555e-10	0	Mgat5
Tmem59l	8.40575093968985e-15	-7.03966373502702	0	0.26	1.3930851032348e-10	0	Tmem59l
Pdlim5	9.47909289883622e-15	-0.934906927575794	0.191	0.596	1.57097006612413e-10	0	Pdlim5
Raph1	1.00094871871928e-14	-1.68296572066326	0.053	0.365	1.65887231153346e-10	0	Raph1
Mfsd4	1.00736211859103e-14	-2.69117237527364	0.027	0.311	1.66950123914092e-10	0	Mfsd4
Rims1	1.03603838546811e-14	-1.83449870983468	0.064	0.379	1.7170264162363e-10	0	Rims1
Fnbp1l	1.14487612685838e-14	-1.10340061914434	0.09	0.436	1.89740320504239e-10	0	Fnbp1l
Unc13a	1.16525463995922e-14	-2.77602608101886	0.016	0.293	1.93117651480441e-10	0	Unc13a
Rab2a	1.22967885863078e-14	-0.884066302456181	0.122	0.501	2.03794677240879e-10	0	Rab2a
Nlrc4	1.23291147398448e-14	-0.848213190829733	0.138	0.516	2.04330418583448e-10	0	Nlrc4
Ubr5	1.26210991210373e-14	-1.06582098510365	0.112	0.476	2.09169475732951e-10	0	Ubr5
Sdk1	1.28653533229554e-14	-3.5465466508961	0.021	0.299	2.13217500621339e-10	0	Sdk1
Aes	1.30803259323739e-14	-1.11675700357524	0.106	0.465	2.16780241677232e-10	0	Aes
Apba2	1.30965661332521e-14	-1.856894342655	0.032	0.324	2.17049390526387e-10	0	Apba2
Prkcz	1.33134016830192e-14	-2.33322773927078	0.027	0.313	2.20643006092678e-10	0	Prkcz
Scamp1	1.34681921617366e-14	-0.990408851007041	0.112	0.471	2.2320834869646e-10	0	Scamp1
Ndufa5	1.35189372799724e-14	-1.02865186454106	0.128	0.498	2.24049347540983e-10	0	Ndufa5
Slc25a1	1.39316320878618e-14	-2.50676511203283	0.016	0.291	2.30888938592133e-10	0	Slc25a1
Ankrd12	1.4131444705467e-14	-1.0074129583865	0.149	0.535	2.34200433103704e-10	0	Ankrd12
Eif5a	1.45931414320959e-14	-1.07496874387539	0.133	0.508	2.41852132954125e-10	0	Eif5a
Insc	1.54059683274556e-14	4.53208062442386	0.165	0.023	2.55323113090921e-10	0	Insc
Tac1	1.56685579650714e-14	-3.26649189951946	0.122	0.439	2.59675011155128e-10	0	Tac1
Smad1	1.57106363011086e-14	-2.17950051970337	0.021	0.302	2.60372375418272e-10	0	Smad1
Trpm3	1.59093322176393e-14	-1.21616904269144	0.309	0.687	2.63665362842936e-10	0	Trpm3
Nell1	1.5978595368452e-14	-5.20722904620134	0.005	0.267	2.64813261041355e-10	0	Nell1
Txn1	1.66294885998933e-14	-1.58328440259465	0.106	0.448	2.75600514566032e-10	0	Txn1
Mmp17	1.69189689370959e-14	4.34644931713714	0.186	0.032	2.80398072194491e-10	0	Mmp17
Dusp26	1.73918500974944e-14	-2.27032697989157	0.016	0.29	2.88235131665774e-10	0	Dusp26
Ctnnb1	1.74258013771118e-14	-1.85390172561702	0.037	0.333	2.88797806222874e-10	0	Ctnnb1
Hspa4l	1.77378640241207e-14	-1.65129116804949	0.043	0.344	2.93969620471753e-10	0	Hspa4l
Neo1	1.78900766410724e-14	-0.907865286498258	0.08	0.416	2.96492240172493e-10	0	Neo1
Ndufv3	1.85629419031813e-14	-0.965963223566014	0.128	0.498	3.07643636161424e-10	0	Ndufv3
Rpl22l1	1.85675035867619e-14	-0.911079757461523	0.223	0.633	3.07719236943405e-10	0	Rpl22l1
Rgs3	1.88045683388636e-14	-1.55860814188402	0.069	0.393	3.11648111079986e-10	0	Rgs3
Adgrl1	1.97153009901754e-14	-1.16046398411472	0.037	0.333	3.26741683310177e-10	0	Adgrl1
D430019H16Rik	2.08500978539717e-14	-2.91465430017873	0.011	0.277	3.45548671733873e-10	0	D430019H16Rik
Atp6v1e1	2.17945301927012e-14	-1.24191701931088	0.085	0.421	3.61200748883637e-10	0	Atp6v1e1
Thra	2.21076974897758e-14	-0.737222915110857	0.133	0.504	3.66390870498054e-10	0	Thra
Fam78b	2.27102142236021e-14	-0.903026907124157	0.112	0.468	3.76376380327757e-10	0	Fam78b
Rpl13a	2.27808537680799e-14	-0.811361706086212	0.314	0.746	3.77547089498388e-10	0	Rpl13a
Cyb561	2.28783272901013e-14	-1.89543903936889	0.037	0.33	3.79162518178848e-10	0	Cyb561
Alk	2.4170068575971e-14	-2.16621748350347	0.074	0.385	4.00570546509567e-10	0	Alk
Penk	2.51547346218322e-14	-3.63894610024031	0.064	0.356	4.16889416887625e-10	0	Penk
Dapk1	2.53197008278498e-14	-1.33166313634038	0.074	0.401	4.19623401819955e-10	0	Dapk1
Mpp7	2.56786622242775e-14	2.42945800763664	0.441	0.233	4.25572469042951e-10	0	Mpp7
Ttc3	2.65934568224472e-14	-0.706933220192854	0.293	0.752	4.40733359918418e-10	0	Ttc3
Whsc1	2.68202326832531e-14	-1.36600014412898	0.08	0.411	4.44491716259554e-10	0	Whsc1
Sv2c	2.68483930653585e-14	-3.25388861215948	0.016	0.285	4.44958418272186e-10	0	Sv2c
Fam107a	2.744689222741e-14	3.25318496379057	0.234	0.057	4.54877344884867e-10	0	Fam107a
Grb2	2.96489551305994e-14	-0.622066837378739	0.144	0.529	4.91372133379424e-10	0	Grb2
Ino80dos	3.00982396357109e-14	-1.66601020627271	0.064	0.374	4.98818125482636e-10	0	Ino80dos
Maml3	3.01554946124245e-14	-0.606255076142585	0.261	0.695	4.99767012211712e-10	0	Maml3
Gal	3.03970671054904e-14	-3.4020242125207	0.053	0.344	5.03770593139292e-10	0	Gal
Loxl1	3.06868187891042e-14	2.89378158716718	0.314	0.111	5.08572647791823e-10	0	Loxl1
S100a13	3.29238040722538e-14	-1.10497607729144	0.144	0.507	5.45646204889463e-10	0	S100a13
Mt3	3.29699112073954e-14	-2.93184778987008	0.048	0.336	5.46410338440165e-10	0	Mt3
Slc16a2	3.37183929238933e-14	-0.705534245631326	0.213	0.624	5.58814925927683e-10	0	Slc16a2
Rps25	3.39745789163803e-14	-0.818294338094317	0.16	0.547	5.6306069638117e-10	0	Rps25
Bcr	3.44875426721769e-14	-1.13709685146113	0.043	0.339	5.71562044705987e-10	0	Bcr
Prkar2a	3.5281586700535e-14	-1.12431218148488	0.059	0.368	5.84721736387966e-10	0	Prkar2a
Fkbp1b	3.65618682226784e-14	-3.35750544529415	0.005	0.262	6.05939842054449e-10	0	Fkbp1b
Pkm	3.91705698230081e-14	-0.815017214722671	0.223	0.619	6.49173853676714e-10	0	Pkm
Ttl	4.00945539277917e-14	-2.76662828265076	0.016	0.284	6.64487042245292e-10	0	Ttl
Ntm	4.08067480243745e-14	-2.53969011160171	0.021	0.294	6.76290235007958e-10	0	Ntm
Tes	4.08356592897109e-14	-1.50297029953347	0.043	0.337	6.76769381408378e-10	0	Tes
Serp2	4.47285958187554e-14	-3.85147635246182	0.005	0.26	7.41287018504233e-10	0	Serp2
Vcan	4.72499220027272e-14	-3.4438378261881	0.011	0.271	7.83072957351197e-10	0	Vcan
Kcnh7	5.25493364100411e-14	-2.60771313664736	0.027	0.302	8.70900152323612e-10	0	Kcnh7
Arid5b	5.28936473633907e-14	-1.09596777661031	0.117	0.465	8.76606417753475e-10	0	Arid5b
Med12l	5.50297159741178e-14	-2.37259202828211	0.016	0.282	9.12007482839054e-10	0	Med12l
Ctdspl	5.6191717412763e-14	-2.10538964688876	0.037	0.324	9.31265332681721e-10	0	Ctdspl
Gm15800	5.89505918591663e-14	-1.14651547916755	0.08	0.405	9.76988158881962e-10	0	Gm15800
Cped1	5.90841994259012e-14	-3.01689886725249	0.016	0.28	9.7920243708546e-10	0	Cped1
Adcy3	5.95115668261081e-14	-3.06109385501701	0.016	0.28	9.86285197009089e-10	0	Adcy3
Ttc7b	5.99033543706272e-14	-1.55012182897592	0.043	0.336	9.92778291984405e-10	0	Ttc7b
Arf3	6.17103372994619e-14	-0.779487739781798	0.101	0.447	1.02272542006398e-09	0	Arf3
P4ha3	6.25310671233777e-14	3.45591933414341	0.202	0.042	1.03632737543574e-09	0	P4ha3
Elavl2	6.30417360931336e-14	-2.47867258814911	0.016	0.28	1.0447906922715e-09	0	Elavl2
Adamts12	6.56261411167919e-14	3.01645184055773	0.319	0.117	1.08762203672859e-09	0	Adamts12
Dusp3	6.71631862837042e-14	-1.08113355045451	0.048	0.347	1.11309548627983e-09	0	Dusp3
Eml4	6.83718935255531e-14	-0.994116453775381	0.09	0.422	1.13312739139899e-09	0	Eml4
Tjp1	6.88674680813317e-14	-0.791405148247726	0.096	0.435	1.14134054851191e-09	0	Tjp1
Edil3	6.91156972251165e-14	1.77972050231596	0.596	0.464	1.14545445011186e-09	0	Edil3
Ptprm	6.91174908330186e-14	1.92202689821019	0.479	0.271	1.14548417557562e-09	0	Ptprm
Slc29a1	7.04082130895859e-14	-1.75822754225946	0.043	0.333	1.16687531553371e-09	0	Slc29a1
Svop	7.45706640529017e-14	-3.00681660857967	0.016	0.279	1.23585961534874e-09	0	Svop
Jak1	7.54414190278676e-14	-0.787686854096653	0.128	0.492	1.25029063754885e-09	0	Jak1
Dmtn	7.58015410404255e-14	-1.67885596916202	0.027	0.302	1.25625893966297e-09	0	Dmtn
Cdon	7.62215348222078e-14	-1.35242622692592	0.064	0.368	1.26321949660845e-09	0	Cdon
Myo9a	7.67942662902464e-14	-0.996376249072935	0.17	0.552	1.27271137522825e-09	0	Myo9a
Sepw1	7.75343088695766e-14	-0.941043696002748	0.399	0.772	1.28497610089549e-09	0	Sepw1
Clmp	7.8584566741524e-14	-2.66233803647066	0.016	0.277	1.30238202460728e-09	0	Clmp
Cycs	8.18598339061311e-14	-2.03514508243418	0.053	0.347	1.35666302732631e-09	0	Cycs
Pld5	8.28105533411188e-14	-3.1979894042857	0.043	0.317	1.37241930052236e-09	0	Pld5
Hprt	8.63557944524405e-14	-0.902203148036979	0.074	0.394	1.4311745814603e-09	0	Hprt
AW551984	8.66895453051181e-14	-2.96675021678667	0.005	0.256	1.43670583434172e-09	0	AW551984
Cmpk1	9.10659128678033e-14	-1.66786973341765	0.043	0.333	1.5092353739581e-09	0	Cmpk1
Syt11	9.33680654732499e-14	-0.556504088267219	0.245	0.67	1.54738894908817e-09	0	Syt11
Psmc5	9.54154401072242e-14	-1.43082797121706	0.043	0.333	1.58132008889703e-09	0	Psmc5
Gdi1	9.93946918276976e-14	-0.673642652731258	0.128	0.487	1.64726822766043e-09	0	Gdi1
Atxn10	1.00838961661227e-13	-0.768267397203626	0.197	0.596	1.67120411161152e-09	0	Atxn10
Rpl21	1.01452041099218e-13	-0.731781968073748	0.282	0.704	1.68136467713734e-09	0	Rpl21
Rspo2	1.0189736541035e-13	-2.16849824738405	0.032	0.307	1.68874503694572e-09	0	Rspo2
Vdac1	1.05345146500863e-13	-0.990558442461628	0.101	0.441	1.7458851129588e-09	0	Vdac1
Tcaf1	1.08336071387477e-13	-0.487424654246179	0.122	0.487	1.79545371110465e-09	0	Tcaf1
Epb41	1.09506452977815e-13	-1.56779493016003	0.037	0.32	1.81485044520132e-09	0	Epb41
Adgrl3	1.10182946143218e-13	1.32007355752865	0.729	0.689	1.82606196643155e-09	0	Adgrl3
Cyp51	1.10642736047568e-13	-3.38112121040559	0.011	0.265	1.83368206451635e-09	0	Cyp51
Elovl6	1.10933419878757e-13	-1.33181921565252	0.059	0.362	1.83849956765064e-09	0	Elovl6
Lonrf2	1.13592082586749e-13	-3.11355371395065	0.016	0.276	1.8825615847102e-09	0	Lonrf2
Reep2	1.13778556587991e-13	-6.79968744482268	0	0.242	1.88565201833278e-09	0	Reep2
Ttll7	1.14755216050693e-13	-3.16610359618814	0.011	0.265	1.90183819560814e-09	0	Ttll7
S100a6	1.1712475383814e-13	-0.981388593345529	0.697	0.898	1.9411085453595e-09	0	S100a6
Cyth3	1.20004676370577e-13	-0.956821912485144	0.207	0.596	1.98883750148957e-09	0	Cyth3
Hmgcs2	1.20008234729229e-13	3.59524167090397	0.197	0.04	1.9888964741675e-09	0	Hmgcs2
Sgcz	1.23015358620375e-13	-3.10764197916998	0.074	0.364	2.03873353841548e-09	0	Sgcz
E130308A19Rik	1.23114895321378e-13	-1.36338997355167	0.059	0.361	2.04038316016120e-09	0	E130308A19Rik
Csrnp3	1.26541484800776e-13	-1.64834310476334	0.043	0.325	2.09717202760325e-09	0	Csrnp3
Stard5	1.27060142193545e-13	3.30366794465514	0.282	0.092	2.10576773657362e-09	0	Stard5
Plekha7	1.28842352741424e-13	-1.606824992647	0.043	0.328	2.13530431198361e-09	0	Plekha7
Fer	1.29421289182177e-13	-1.27173141146275	0.059	0.357	2.14489902561623e-09	0	Fer
Pmp22	1.30434795761807e-13	2.33852597238163	0.479	0.29	2.16169587016043e-09	0	Pmp22
Rpsa	1.3046629213871e-13	-0.862992624298787	0.229	0.635	2.16221785961485e-09	0	Rpsa
Chrm1	1.30669913476162e-13	-3.26215527270753	0.011	0.263	2.16559247604043e-09	0	Chrm1
Chrnb4	1.32979243402736e-13	-2.3427302075182	0.016	0.276	2.20386500091354e-09	0	Chrnb4
Gabarapl2	1.34060836337697e-13	-1.07755826800227	0.138	0.49	2.22179024062464e-09	0	Gabarapl2
BC031181	1.35610094463321e-13	-0.866597993423848	0.096	0.428	2.24746609554062e-09	0	BC031181
Dmd	1.49721771353417e-13	0.913893025992807	0.83	0.784	2.48133891664018e-09	0	Dmd
Slc6a15	1.51274867668341e-13	-3.04705510008221	0.016	0.273	2.50707838186742e-09	0	Slc6a15
A4galt	1.52431704526984e-13	-4.4531566932463	0.005	0.251	2.5262506391257e-09	0	A4galt
Necab1	1.54695539256083e-13	-2.28482917505758	0.021	0.285	2.56376917209106e-09	0	Necab1
Rap1gds1	1.62988789818923e-13	-0.934194266641617	0.128	0.482	2.70121321366901e-09	0	Rap1gds1
Rc3h2	1.66141874460671e-13	-0.739313306649934	0.122	0.479	2.7534692854367e-09	0	Rc3h2
Ocrl	1.70564401017599e-13	-0.812631338179729	0.064	0.37	2.82676381806466e-09	0	Ocrl
Fam19a1	1.72713715933808e-13	-2.39815335409673	0.101	0.402	2.86238441417099e-09	0	Fam19a1
Syne1	1.739883884865e-13	-0.663751019377595	0.122	0.476	2.88350956238676e-09	0	Syne1
Cd47	1.74488272139094e-13	-0.760350980277304	0.176	0.562	2.8917941341612e-09	0	Cd47
Rps24	1.74904176750186e-13	-0.742099632733755	0.266	0.683	2.89868692128084e-09	0	Rps24
Vwa5b1	1.80153232213744e-13	-2.11206469412278	0.021	0.284	2.98567951747838e-09	0	Vwa5b1
Strbp	1.82337680362015e-13	-0.567467157820724	0.191	0.59	3.02188237663967e-09	0	Strbp
Dmxl2	1.92821306918301e-13	-0.809221264645084	0.043	0.328	3.19562751955699e-09	0	Dmxl2
Pantr1	2.03665659837392e-13	-1.71730068468528	0.043	0.325	3.37535098048509e-09	0	Pantr1
Picalm	2.10143347371278e-13	-1.52693304437265	0.069	0.371	3.48270569598419e-09	0	Picalm
Plekha5	2.12027126712226e-13	-0.941499263025114	0.314	0.693	3.51392557100172e-09	0	Plekha5
Pnmal1	2.12875767570562e-13	-3.20834355625604	0.011	0.26	3.52799009594693e-09	0	Pnmal1
Tmem150c	2.15856222970068e-13	-6.86405638140086	0	0.237	3.57738518328294e-09	0	Tmem150c
Tmem255b	2.15856222970068e-13	-6.81067314278283	0	0.237	3.57738518328294e-09	0	Tmem255b
Ndufb5	2.24936799367042e-13	-1.32134932309345	0.069	0.376	3.72787757590999e-09	0	Ndufb5
Cbarp	2.36031177017529e-13	-1.03712212708864	0.059	0.359	3.9117446967115e-09	0	Cbarp
Arf1	2.42643939948873e-13	-0.611616215340664	0.106	0.45	4.02133801677267e-09	0	Arf1
Ppm1a	2.43484063741926e-13	-0.806769360818619	0.101	0.436	4.03526138839493e-09	0	Ppm1a
Arhgef3	2.44480849795995e-13	-0.717790803849381	0.197	0.59	4.05178112366903e-09	0	Arhgef3
Fbxl2	2.483867666768e-13	-1.33526522717976	0.043	0.325	4.11651388413461e-09	0	Fbxl2
Vdac3	2.50768445137506e-13	-0.462173859263167	0.112	0.453	4.15598544126388e-09	0	Vdac3
Slc35d3	2.53208618425181e-13	-2.72201665951592	0.005	0.248	4.19642643316052e-09	0	Slc35d3
Capza2	2.55459335956547e-13	-0.987534917421085	0.09	0.414	4.23372757480786e-09	0	Capza2
Tceb2	2.56294413883038e-13	-0.731025539177808	0.197	0.575	4.24756732128359e-09	0	Tceb2
Ptpra	2.57998778900952e-13	-0.810272665911124	0.101	0.436	4.27581376272548e-09	0	Ptpra
Tub	2.65813726689469e-13	-2.94256303594307	0.016	0.27	4.40533089242456e-09	0	Tub
Eea1	2.69276162573394e-13	-1.55717408906805	0.043	0.324	4.46271384232885e-09	0	Eea1
Xlr5a	2.75366921082508e-13	-0.670939576563102	0.197	0.595	4.56365598310041e-09	0	Xlr5a
Glrb	2.85753909841824e-13	-2.24463269421912	0.021	0.28	4.73579954780855e-09	0	Glrb
Tmeff2	3.06161426807619e-13	-4.60054653698831	0.011	0.256	5.07401332648267e-09	0	Tmeff2
Gclm	3.06468268806188e-13	-0.894607145979844	0.271	0.672	5.07909861892496e-09	0	Gclm
Dbn1	3.10831412052253e-13	-1.58836971408478	0.043	0.324	5.15140899194199e-09	0	Dbn1
Col5a2	3.13266635979089e-13	2.14245243865169	0.463	0.265	5.19176795808144e-09	0	Col5a2
Pcnp	3.41294077178313e-13	-0.640868949379371	0.074	0.388	5.65626674107619e-09	0	Pcnp
Cct7	3.44277451592198e-13	-0.8852916053714	0.085	0.402	5.70571020523749e-09	0	Cct7
Atp6v1d	3.45172838281166e-13	-1.16340045281546	0.08	0.39	5.72054944883376e-09	0	Atp6v1d
Oprm1	3.45720369666012e-13	-1.78859367672868	0.037	0.311	5.72962368647481e-09	0	Oprm1
Slc41a2	3.4723042243385e-13	-3.00511594103282	0.011	0.257	5.7546497909962e-09	0	Slc41a2
Htr3b	3.6467549611271e-13	-4.3794955824145	0.005	0.245	6.04376699707594e-09	0	Htr3b
Zdhhc14	3.64865611919087e-13	-1.44281268080582	0.053	0.342	6.04691778633504e-09	0	Zdhhc14
Atp5a1	3.66780467372036e-13	-1.01245198801703	0.165	0.525	6.07865268575676e-09	0	Atp5a1
Psmc1	3.67606086617556e-13	-1.28802080316005	0.043	0.322	6.09233567351275e-09	0	Psmc1
Nedd8	3.71316045469493e-13	-0.774612507580291	0.176	0.559	6.1538208215659e-09	0	Nedd8
Lrrc16a	3.76690246716635e-13	-1.52925435326474	0.053	0.339	6.24288745883478e-09	0	Lrrc16a
Dnah11	3.87008408518368e-13	-1.74771997385612	0.043	0.319	6.41389035437491e-09	0	Dnah11
Vamp1	3.93746709041212e-13	-1.57854604175671	0.037	0.311	6.52556420894e-09	0	Vamp1
Rpl7a	3.96408012882067e-13	-0.607360404618846	0.149	0.508	6.5696699974945e-09	0	Rpl7a
Wasf1	4.01491962613432e-13	-1.52522059370331	0.027	0.29	6.6539262963924e-09	0	Wasf1
Ube3c	4.01713409622586e-13	-0.940844331263559	0.096	0.422	6.65759633767512e-09	0	Ube3c
Cplx2	4.1557324720212e-13	-3.94804863824885	0.011	0.254	6.88729542588074e-09	0	Cplx2
Eef1g	4.29879190088121e-13	-0.854012855409525	0.154	0.522	7.12438781733043e-09	0	Eef1g
Kcnk5	4.33818350756343e-13	4.21697158369097	0.112	0.008	7.18967152708487e-09	0	Kcnk5
Snap47	4.39814230530132e-13	-1.10342687931287	0.059	0.351	7.28904124257588e-09	0	Snap47
Pnmal2	4.51130094360521e-13	-1.97064504597714	0.048	0.327	7.47657905383691e-09	0	Pnmal2
Pcbd1	4.93643307362874e-13	-2.82572318574428	0.021	0.276	8.18115053292492e-09	0	Pcbd1
Ptchd1	5.03567686137538e-13	-7.15253964103643	0	0.231	8.34562726235742e-09	0	Ptchd1
mt-Nd4l	5.26735223376869e-13	-0.692624609487562	0.101	0.43	8.72958285702485e-09	0	mt-Nd4l
Synj1	5.581448453939e-13	-0.758839239276354	0.128	0.476	9.25013452271311e-09	0	Synj1
Ldlr	5.61282520238084e-13	-0.918724059338453	0.069	0.37	9.30213520790576e-09	0	Ldlr
Skint6	5.77918311660976e-13	-0.499740545376175	0.181	0.567	9.57784017915735e-09	0	Skint6
Arhgef26	5.90672682843167e-13	2.94668537500636	0.303	0.114	9.78921837275981e-09	0	Arhgef26
Eml2	5.95224603125471e-13	-4.10694781060199	0.011	0.251	9.86465734759843e-09	0	Eml2
Shc4	5.97536500286147e-13	3.65653182135452	0.213	0.052	9.90297241924231e-09	0	Shc4
Tmsb4x	5.99660406643625e-13	0.702935548133384	0.878	0.886	9.93817191930479e-09	0	Tmsb4x
Hmgn3	6.00817441956784e-13	-0.940776096501709	0.069	0.37	9.95734746554978e-09	0	Hmgn3
Fam49b	6.0148326030179e-13	-1.20127074799877	0.059	0.348	9.96838207298156e-09	0	Fam49b
Alcam	6.09379857909362e-13	-1.11960311016717	0.394	0.709	1.00992523851319e-08	0	Alcam
St8sia3	6.21261362064089e-13	-2.57746230875194	0.011	0.253	1.02961645534881e-08	0	St8sia3
Chp1	6.22288378861803e-13	-0.631256265817833	0.096	0.424	1.03131853028767e-08	0	Chp1
Tbc1d8	6.27589962965223e-13	-1.99894608712956	0.021	0.276	1.04010484562226e-08	0	Tbc1d8
Synpo2	6.35644224193697e-13	-2.10188349075641	0.053	0.331	1.05345317275621e-08	0	Synpo2
Arhgdig	6.80039138598265e-13	-2.12307639180744	0.027	0.285	1.1270288643989e-08	0	Arhgdig
Cox5a	7.01581863037549e-13	-1.18956443825465	0.128	0.459	1.16273162161213e-08	0	Cox5a
Cd81	7.03721372913663e-13	1.55657124597804	0.654	0.633	1.16627743132981e-08	0	Cd81
Iqsec3	7.12136582600219e-13	-3.91939680395063	0.005	0.24	1.18022395834334e-08	0	Iqsec3
Rundc3b	7.14518872350504e-13	-1.07857588917284	0.043	0.317	1.18417212714649e-08	0	Rundc3b
Nsdhl	7.20036320886829e-13	-3.6830844931052	0.005	0.24	1.19331619460574e-08	0	Nsdhl
Esyt2	7.3325941793974e-13	-0.647953888840112	0.128	0.479	1.21523083335153e-08	0	Esyt2
Rpl14	7.47476483328656e-13	-0.600716159831746	0.319	0.761	1.23879277582058e-08	0	Rpl14
Gpr22	7.57679755588704e-13	-2.69128567555064	0.021	0.273	1.25570265893716e-08	0	Gpr22
Ankrd6	7.71099342744224e-13	-0.678114036092934	0.133	0.481	1.27794294073e-08	0	Ankrd6
Map2k1	7.83111387614031e-13	-1.2615606154752	0.08	0.385	1.29785050269273e-08	0	Map2k1
Rps11	7.86855320076228e-13	-0.915220177687219	0.144	0.493	1.30405532196233e-08	0	Rps11
Dlg4	8.15709257119681e-13	-0.827458695714926	0.096	0.416	1.35187495182445e-08	0	Dlg4
Ahcyl2	8.25381207646034e-13	-0.479284595185526	0.069	0.37	1.36790427543177e-08	0	Ahcyl2
Epb41l1	8.30823380716598e-13	-1.93891224885584	0.032	0.294	1.37692358886162e-08	0	Epb41l1
Rtn4	8.51445310044652e-13	-0.618622449157215	0.277	0.701	1.411100312337e-08	0	Rtn4
Hdac11	8.60996308814614e-13	-2.12428100533104	0.016	0.262	1.42692918259846e-08	0	Hdac11
Poc1a	8.61151526670795e-13	4.27007233339938	0.213	0.054	1.42718642515151e-08	0	Poc1a
Srp14	8.61232204812069e-13	-1.12635474163626	0.117	0.448	1.42732013303504e-08	0	Srp14
Rpl27a	9.00048118598358e-13	-0.686310827184911	0.266	0.656	1.49164974695306e-08	0	Rpl27a
Micu1	9.05054035372939e-13	-0.814025148197747	0.09	0.405	1.49994605282357e-08	0	Micu1
Timm8b	9.24523493302713e-13	-1.26330858523121	0.037	0.305	1.53221278545059e-08	0	Timm8b
Ube2e1	9.36475623169807e-13	-0.781434767959071	0.043	0.317	1.55202105027932e-08	0	Ube2e1
Abi2	9.55253609713807e-13	-0.495065888641846	0.09	0.408	1.58314180737869e-08	0	Abi2
Wsb2	9.86456520500322e-13	-2.69705012669249	0.011	0.25	1.63485439142518e-08	0	Wsb2
Mrps33	9.98113097854763e-13	-0.908436706602641	0.074	0.376	1.6541728370747e-08	0	Mrps33
Apba1	1.00624761195349e-12	-1.02019205618814	0.133	0.468	1.66765416729052e-08	0	Apba1
Dixdc1	1.02078839317018e-12	-0.457454386714901	0.085	0.396	1.69175260400094e-08	0	Dixdc1
Asap1	1.07642587664394e-12	-0.671097620025502	0.165	0.533	1.783960605362e-08	0	Asap1
Dlgap2	1.08610285666058e-12	-1.73677115437595	0.043	0.313	1.79999826434357e-08	0	Dlgap2
Axl	1.09479915030549e-12	2.85611918825654	0.255	0.079	1.81441063180129e-08	0	Axl
Casz1	1.09519497154485e-12	-3.00385404004942	0.016	0.257	1.81506662634128e-08	0	Casz1
Dclk2	1.13464802573801e-12	-1.0548066976219	0.074	0.374	1.8804521730556e-08	0	Dclk2
Rgmb	1.14333339068255e-12	-0.79540036265212	0.085	0.396	1.89484642837818e-08	0	Rgmb
Pde1c	1.14526067321334e-12	-1.13346392114575	0.08	0.381	1.89804051371647e-08	0	Pde1c
St6galnac5	1.16589441033381e-12	-7.14423774837389	0	0.225	1.93223680624622e-08	0	St6galnac5
Got1	1.16589441033381e-12	-6.70286457277057	0	0.225	1.93223680624622e-08	0	Got1
Dnmt3a	1.19996312150861e-12	-0.644584278012082	0.16	0.519	1.98869888127621e-08	0	Dnmt3a
Pgrmc1	1.20571593620111e-12	-0.94393240003183	0.09	0.404	1.9982330210661e-08	0	Pgrmc1
Hcfc1r1	1.23365085851693e-12	-0.872334150225173	0.117	0.439	2.04452956782011e-08	0	Hcfc1r1
Dach2	1.25451391540297e-12	-2.13084630142634	0.021	0.27	2.07910591199734e-08	0	Dach2
Apc	1.25732411902001e-12	-0.52803152785029	0.133	0.487	2.08376326245186e-08	0	Apc
Dnm1l	1.2626597830873e-12	-0.603429562418253	0.053	0.336	2.09260605851058e-08	0	Dnm1l
5330417C22Rik	1.26311952918739e-12	-4.52950587287764	0.005	0.236	2.09336799572226e-08	0	5330417C22Rik
Dync1li2	1.27213178502842e-12	-0.784636709729499	0.069	0.365	2.10830400732761e-08	0	Dync1li2
Csnk1e	1.31276890142209e-12	-1.12661481805694	0.053	0.33	2.17565190032683e-08	0	Csnk1e
Dhcr24	1.32007303696932e-12	-1.16980197319404	0.048	0.324	2.18775704416926e-08	0	Dhcr24
Olfm3	1.32888038163275e-12	-5.49281015234686	0.005	0.234	2.20235345647995e-08	0	Olfm3
Arfgef3	1.33064500459913e-12	-1.00225720063005	0.08	0.382	2.20527796612215e-08	0	Arfgef3
Fam162a	1.35008317185102e-12	-1.49529188026433	0.059	0.342	2.2374928407087e-08	0	Fam162a
Pafah1b2	1.36433202564083e-12	-0.415032446798249	0.074	0.376	2.26110746609455e-08	0	Pafah1b2
Itpr3	1.41862066621662e-12	3.82230796410882	0.165	0.029	2.35108003012081e-08	0	Itpr3
Rbfox2	1.42152055300526e-12	-0.617974313163428	0.229	0.635	2.35588601249562e-08	0	Rbfox2
Bag3	1.43630543242624e-12	-1.24005150556644	0.037	0.3	2.38038899316001e-08	0	Bag3
Oprd1	1.43648212095889e-12	-7.1383279914559	0	0.223	2.38068181906517e-08	0	Oprd1
Lhfpl2	1.44686695670299e-12	3.50496609235551	0.218	0.057	2.39789260734386e-08	0	Lhfpl2
Gm12688	1.5234953723987e-12	4.76487375599838	0.138	0.018	2.52488888067636e-08	0	Gm12688
Mal	1.55680875967885e-12	4.57757395509689	0.09	0.003	2.58009915741576e-08	0	Mal
Cacna1d	1.56643805666312e-12	-2.03838111637701	0.048	0.316	2.59605779130778e-08	0	Cacna1d
Vezt	1.61878657246271e-12	-1.15820467189028	0.064	0.354	2.68281498654246e-08	0	Vezt
Shank2	1.62171733278528e-12	-1.8478070850611	0.027	0.279	2.68767213562504e-08	0	Shank2
Arfgef1	1.6338670050321e-12	-0.791474386268906	0.096	0.408	2.70780778743969e-08	0	Arfgef1
S100a1	1.6338670050321e-12	-1.0840083745594	0.096	0.408	2.70780778743969e-08	0	S100a1
Gsk3b	1.67105052775368e-12	-0.451901983628963	0.234	0.661	2.76943203964618e-08	0	Gsk3b
Rcan3	1.67194140834108e-12	-1.90851948341024	0.027	0.279	2.77090849604367e-08	0	Rcan3
Ywhaq	1.6749726809783e-12	-0.82406070633636	0.176	0.545	2.77593222418533e-08	0	Ywhaq
Fam117b	1.68378120121624e-12	-1.2241754339845	0.053	0.33	2.79053058477568e-08	0	Fam117b
Paqr6	1.72204500431653e-12	3.78773748194007	0.186	0.04	2.85394518565379e-08	0	Paqr6
Fam135b	1.73429150748203e-12	-2.95182686349424	0.011	0.245	2.87424131534997e-08	0	Fam135b
Eif4g2	1.73587307252805e-12	-0.370507779896985	0.181	0.555	2.87686244310074e-08	0	Eif4g2
Rapgef4	1.76904284156473e-12	-7.0637424099012	0	0.222	2.93183470132523e-08	0	Rapgef4
Atp2b3	1.76904284156473e-12	-6.67554534981492	0	0.222	2.93183470132523e-08	0	Atp2b3
Ndrg3	1.80760962255331e-12	-0.753366826825068	0.085	0.394	2.99575142745761e-08	0	Ndrg3
Scoc	1.84332193735067e-12	-1.14642733374815	0.08	0.379	3.05493744677127e-08	0	Scoc
Ggta1	1.86165307783847e-12	3.03369262631904	0.298	0.114	3.0853176459017e-08	0	Ggta1
Psmd1	1.86916158737767e-12	-1.12653955678642	0.074	0.371	3.09776149876101e-08	0	Psmd1
Ccdc109b	1.88306880699541e-12	-2.02676758638566	0.011	0.245	3.1208099338335e-08	0	Ccdc109b
Ece2	1.96732501815702e-12	-2.43442971425728	0.021	0.267	3.26044775259163e-08	0	Ece2
Me1	2.03324702562439e-12	-0.477952039992735	0.085	0.393	3.36970029556729e-08	0	Me1
Usp31	2.06309621766946e-12	-1.78461233947342	0.016	0.256	3.4191693615436e-08	0	Usp31
Cct8	2.07160108410729e-12	-0.992797347689312	0.08	0.379	3.43326447669101e-08	0	Cct8
Lims2	2.10169038137139e-12	2.97273473489403	0.197	0.045	3.48313146904681e-08	0	Lims2
Flot1	2.1405129325307e-12	-1.1288494880086	0.064	0.35	3.54747208308313e-08	0	Flot1
Tmem65	2.1715118431717e-12	-1.01534388868468	0.08	0.378	3.59884657768846e-08	0	Tmem65
Grem2	2.17758183437603e-12	-7.04199766127488	0	0.22	3.60890637411139e-08	0	Grem2
Greb1l	2.17758183437603e-12	-6.7551684550983	0	0.22	3.60890637411139e-08	0	Greb1l
Rab27b	2.21895113526215e-12	-3.6392653863938	0.011	0.242	3.67746771646996e-08	0	Rab27b
Cdipt	2.35564354819703e-12	-1.63621251404189	0.043	0.307	3.90400805242693e-08	0	Cdipt
Gm4131	2.36359025138553e-12	-2.20410738224458	0.032	0.285	3.91717812362124e-08	0	Gm4131
Ttyh2	2.39803335706882e-12	3.58398628595028	0.17	0.032	3.97426068267015e-08	0	Ttyh2
Znhit1	2.41345322719732e-12	-1.84863952071321	0.027	0.276	3.99981603343412e-08	0	Znhit1
Myo5a	2.4260109606457e-12	-0.447950542292048	0.144	0.501	4.02062796507811e-08	0	Myo5a
Col3a1	2.43722029866809e-12	0.462102408059879	0.484	0.243	4.03920520098262e-08	0	Col3a1
Gm9493	2.50381843918372e-12	-0.68014660789763	0.223	0.61	4.14957829925918e-08	0	Gm9493
Pak7	2.5047880548368e-12	-1.78478659668474	0.027	0.276	4.15118524328102e-08	0	Pak7
Ncald	2.56848119816293e-12	-1.07296105745017	0.128	0.455	4.25674388971542e-08	0	Ncald
Usmg5	2.5854308800293e-12	-1.00060626745951	0.096	0.404	4.28483459747256e-08	0	Usmg5
Gls	2.63580384901358e-12	-0.392872096206654	0.176	0.559	4.36831771897021e-08	0	Gls
Atp6ap2	2.66855604417293e-12	-0.716737515102464	0.16	0.519	4.42259793200779e-08	0	Atp6ap2
Gbf1	2.7216002728977e-12	-0.713611289230829	0.154	0.504	4.51050813227336e-08	0	Gbf1
Txnip	2.73006276958147e-12	2.28064292125802	0.436	0.25	4.52453302802737e-08	0	Txnip
Rgcc	2.75408426010045e-12	4.23401090855642	0.213	0.057	4.56434384426448e-08	0	Rgcc
Sod1	2.76216157401307e-12	-0.938512061948217	0.117	0.433	4.57773037661186e-08	0	Sod1
Cadm3	2.77173327348977e-12	-0.567500603422011	0.128	0.468	4.59359355415459e-08	0	Cadm3
6330403A02Rik	2.81589582985638e-12	-3.20618285120389	0.016	0.251	4.66678415882099e-08	0	6330403A02Rik
Ubl5	2.92787425250771e-12	-0.775723526315271	0.106	0.425	4.85236599868104e-08	0	Ubl5
Itgb4	2.94537795309481e-12	3.37842742864982	0.149	0.023	4.88137488166403e-08	0	Itgb4
Chmp5	3.0184824021318e-12	-0.983793262419393	0.048	0.316	5.00253088505303e-08	0	Chmp5
Kcnk10	3.03117807906111e-12	-1.76155305532232	0.021	0.263	5.02357143042798e-08	0	Kcnk10
Arhgef9	3.05205549622944e-12	-1.28241145451495	0.053	0.325	5.05817157390104e-08	0	Arhgef9
Atp6v1g1	3.11603941325909e-12	-0.686683262766041	0.149	0.499	5.16421211959429e-08	0	Atp6v1g1
Gfra2	3.22791403697574e-12	2.39924673199543	0.41	0.219	5.3496219334799e-08	0	Gfra2
Sncb	3.24297606159288e-12	-4.85429489200132	0.005	0.228	5.37458422687788e-08	0	Sncb
P2ry6	3.29490408343374e-12	-6.61260511388287	0	0.217	5.46064453747474e-08	0	P2ry6
G3bp2	3.3348060332783e-12	-0.872075675028694	0.106	0.424	5.52677403895212e-08	0	G3bp2
Cdc42	3.37472597417735e-12	-0.857578336976645	0.213	0.59	5.59293335700412e-08	0	Cdc42
Nap1l1	3.37756733164176e-12	-0.488460728752208	0.074	0.368	5.59764233872989e-08	0	Nap1l1
Cend1	3.37786281826685e-12	-2.88029676708532	0.016	0.251	5.59813204871365e-08	0	Cend1
Dynlrb1	3.4479452798271e-12	-0.551819950852176	0.176	0.538	5.71427971225746e-08	0	Dynlrb1
Dach1	3.51149869314528e-12	-2.29052044743919	0.037	0.29	5.81960678414967e-08	0	Dach1
Ppp2r5b	3.66196898691585e-12	-1.82015160851339	0.032	0.284	6.06898120201564e-08	0	Ppp2r5b
Lpgat1	3.68453307458534e-12	-0.625948959948417	0.133	0.475	6.10637666451028e-08	0	Lpgat1
Adamts5	3.74269742385114e-12	-1.47876291214403	0.059	0.33	6.20277244054849e-08	0	Adamts5
Klhl29	3.80416820513897e-12	2.379876208421	0.527	0.418	6.30464796637681e-08	0	Klhl29
Rrp1	3.87763683273879e-12	-0.731813961623443	0.074	0.367	6.42640752289799e-08	0	Rrp1
Dnajb14	3.92827806930003e-12	-0.754424965144767	0.059	0.334	6.51033524425094e-08	0	Dnajb14
Cox7a2l	3.9925211898825e-12	-0.758281536316104	0.112	0.433	6.61680536799226e-08	0	Cox7a2l
Camsap2	4.01131251980026e-12	-0.767506165229241	0.059	0.337	6.64794823906497e-08	0	Camsap2
Tmtc2	4.06121354366968e-12	-1.04476379676562	0.298	0.658	6.73064920592376e-08	0	Tmtc2
Rassf2	4.16520589016915e-12	3.95104611405082	0.144	0.022	6.90299572177734e-08	0	Rassf2
Gm15398	4.19841713739757e-12	-3.01541039575063	0.011	0.239	6.958036721809e-08	0	Gm15398
Ehd3	4.60886763894645e-12	-2.66950406615597	0.021	0.259	7.63827633802595e-08	0	Ehd3
H13	4.7116611595783e-12	-0.860986556385428	0.069	0.354	7.80863603976912e-08	0	H13
Tmx4	4.87271924905607e-12	-0.476171448560685	0.138	0.487	8.07555761146062e-08	0	Tmx4
Chrm3	4.87897521143231e-12	-5.13116791657771	0.005	0.225	8.08592561790677e-08	0	Chrm3
Cltb	4.95772812055719e-12	-1.16760036476263	0.085	0.379	8.21644281419944e-08	0	Cltb
Cplx1	4.97635889465234e-12	-6.35805308765641	0	0.214	8.24731959610732e-08	0	Cplx1
Plcxd3	5.27441284973904e-12	-1.73601248134006	0.037	0.29	8.74128441587252e-08	0	Plcxd3
App	5.46282571226086e-12	-0.570749798051705	0.473	0.849	9.05354105292993e-08	0	App
Scn8a	5.56661235058849e-12	-0.919890511632506	0.074	0.364	9.2255466486303e-08	0	Scn8a
Mid1	5.65604360082412e-12	-0.846025703676392	0.138	0.465	9.37376105964582e-08	0	Mid1
Nudt3	5.70983547193933e-12	-0.998603941207691	0.085	0.382	9.46291032764505e-08	0	Nudt3
Apbb1	5.79371219234143e-12	-0.845579799531937	0.059	0.333	9.60191921636745e-08	0	Apbb1
Akap13	5.98494060426699e-12	-0.70448796901452	0.463	0.818	9.91884206345169e-08	0	Akap13
Gnaz	6.11149308045508e-12	-6.35580372224259	0	0.213	1.01285774822382e-07	0	Gnaz
Kalrn	6.25197381109268e-12	-0.724898324827673	0.213	0.586	1.03613961971239e-07	0	Kalrn
Mdh2	6.29488756587304e-12	-1.15547668920134	0.112	0.421	1.04325171629214e-07	0	Mdh2
Tmem130	6.37933122790854e-12	-2.7423267788139	0.016	0.247	1.05724656440128e-07	0	Tmem130
Ap2m1	6.46528289360727e-12	-0.875673782524278	0.096	0.394	1.07149133395753e-07	0	Ap2m1
Gal3st1	6.53286246033828e-12	3.93103362046983	0.149	0.025	1.08269129555186e-07	0	Gal3st1
B2m	6.58164639207662e-12	2.12431637458054	0.484	0.317	1.09077625655886e-07	0	B2m
Wnk2	6.58989832083556e-12	-1.79135046852096	0.021	0.257	1.09214384871208e-07	0	Wnk2
Madd	6.72044715591979e-12	-2.19566573830104	0.016	0.247	1.11377970715059e-07	0	Madd
Idi1	7.00646895935695e-12	-1.61379972489781	0.021	0.257	1.16118210063423e-07	0	Idi1
Uqcrb	7.21912107601753e-12	-0.895629043337037	0.149	0.485	1.19642493592839e-07	0	Uqcrb
Map2	7.32024578655273e-12	-0.660694049643938	0.303	0.68	1.21318433420538e-07	0	Map2
Grik1	7.33804306256232e-12	-3.29271860659592	0.021	0.253	1.21613387675845e-07	0	Grik1
Pcbp1	7.3860525508956e-12	-0.843689985642209	0.08	0.371	1.22409048925993e-07	0	Pcbp1
H1f0	7.44307694743212e-12	-1.67454166052681	0.027	0.268	1.23354114249792e-07	0	H1f0
Cmas	7.47004246093656e-12	-2.07245508079957	0.037	0.287	1.23801013705102e-07	0	Cmas
St8sia1	7.50213294758912e-12	-6.83527759929743	0	0.211	1.24332849340394e-07	0	St8sia1
Oaz2	7.51270045125179e-12	-0.595060854756454	0.08	0.37	1.24507984578596e-07	0	Oaz2
Rpl5	7.66720968791781e-12	-0.671255412984506	0.138	0.471	1.27068666157862e-07	0	Rpl5
Tubb4b	7.71125139344421e-12	-0.75965378740682	0.176	0.525	1.27798569343551e-07	0	Tubb4b
Ilf3	7.767266582932e-12	-2.3353796129838	0.011	0.234	1.28726909078932e-07	0	Ilf3
Ndfip2	8.14859636958864e-12	-1.10606407552399	0.048	0.311	1.35046687633192e-07	0	Ndfip2
Synrg	8.25266860419736e-12	-0.681516793729239	0.069	0.353	1.36771476777363e-07	0	Synrg
Cmip	8.30553850574723e-12	-0.675634490633369	0.197	0.57	1.37647689655749e-07	0	Cmip
Bola2	8.31645538396257e-12	-1.27460184046421	0.053	0.319	1.37828615078412e-07	0	Bola2
Ppp3ca	8.5542365166643e-12	-0.673494806301473	0.356	0.761	1.41769361790677e-07	0	Ppp3ca
Efr3a	8.70518018150406e-12	-1.33770552392682	0.085	0.376	1.44270951148067e-07	0	Efr3a
Sh3glb1	8.71683558357937e-12	-1.10361092665454	0.074	0.361	1.44464116126661e-07	0	Sh3glb1
Dlgap3	8.75133857222819e-12	-2.11947367543026	0.005	0.222	1.45035934157538e-07	0	Dlgap3
Macrod2	8.93144325472925e-12	-0.690510521645217	0.33	0.715	1.48020809060628e-07	0	Macrod2
Zc3h15	9.21709105773378e-12	-1.15461331698917	0.069	0.347	1.52754850099822e-07	0	Zc3h15
Cers6	9.31110765698991e-12	-1.80076388834496	0.027	0.265	1.54312987199294e-07	0	Cers6
Cbl	9.46980659515066e-12	-1.55824416286745	0.064	0.334	1.56943104701432e-07	0	Cbl
Gtf2ird1	1.00693231202726e-11	-1.7891637763041	0.032	0.276	1.66878892072278e-07	0	Gtf2ird1
Ttc9b	1.02041249313293e-11	-4.11815929833304	0.005	0.22	1.69112962486921e-07	0	Ttc9b
Car1	1.02648357616893e-11	-0.889080184112086	0.08	0.367	1.70119123078477e-07	0	Car1
Gucy1a3	1.05409537461912e-11	-3.41870778921	0.011	0.231	1.74695226435626e-07	0	Gucy1a3
Ndufs5	1.05829193305062e-11	-0.657050954926947	0.064	0.341	1.75390722064478e-07	0	Ndufs5
Etv1	1.11082755205352e-11	-0.920835756720404	0.255	0.576	1.8409745020183e-07	0	Etv1
Tbcd	1.12209001888729e-11	-1.91553975819262	0.043	0.294	1.85963978830191e-07	0	Tbcd
Kifap3	1.13045996452519e-11	-0.489028197062731	0.117	0.438	1.8735112992076e-07	0	Kifap3
Micu3	1.13611804822349e-11	-1.27976180741292	0.059	0.325	1.8828884413208e-07	0	Micu3
Usp12	1.1582951720031e-11	-0.897810292069448	0.043	0.297	1.91964258856074e-07	0	Usp12
Chd3	1.16210604516745e-11	-0.689513263253283	0.048	0.308	1.92595834865601e-07	0	Chd3
Nptxr	1.16267772523468e-11	-2.46451145614088	0.016	0.242	1.92690579403143e-07	0	Nptxr
Stip1	1.17169845327245e-11	-0.450406132420391	0.059	0.328	1.94185584660843e-07	0	Stip1
Hacd1	1.20261612145081e-11	-1.61449496457105	0.032	0.274	1.99309569808043e-07	0	Hacd1
Cabp1	1.20780242466937e-11	-1.86712698440885	0.037	0.284	2.00169095840454e-07	0	Cabp1
Rps7	1.23701758625565e-11	-0.616044318231493	0.213	0.592	2.05010924570149e-07	0	Rps7
Unc5d	1.24839283774589e-11	-2.53009591429628	0.053	0.3	2.06896144999627e-07	0	Unc5d
Vti1b	1.27624512958614e-11	-1.08167051111462	0.053	0.317	2.11512105326311e-07	0	Vti1b
Zmat3	1.2956678059954e-11	-0.257181632393377	0.059	0.327	2.14731025487618e-07	0	Zmat3
Epb41l5	1.33400655864817e-11	-0.942641796004911	0.064	0.337	2.21084906964761e-07	0	Epb41l5
Idh1	1.38402964716346e-11	-1.65956778949212	0.032	0.274	2.293752334244e-07	0	Idh1
Cox7b	1.40812316143873e-11	-0.699258201649479	0.128	0.445	2.33368251545241e-07	0	Cox7b
Mrpl20	1.45842924911761e-11	-0.935062943217497	0.048	0.305	2.41705479456261e-07	0	Mrpl20
Fem1b	1.45880352206174e-11	-0.399451402147284	0.069	0.347	2.41767507711292e-07	0	Fem1b
Atp2b4	1.46546008492509e-11	-0.824636216935562	0.149	0.481	2.42870699874635e-07	0	Atp2b4
Dctn1	1.48295119380377e-11	-0.801857922058025	0.048	0.307	2.45769501349099e-07	0	Dctn1
Dynll1	1.48721649678285e-11	-0.697362203246406	0.314	0.684	2.46476390011822e-07	0	Dynll1
Tox	1.50532565147308e-11	-1.1618352787535	0.207	0.525	2.49477620218634e-07	0	Tox
Mfhas1	1.53297893730657e-11	-3.59203009083124	0.011	0.228	2.54060599279819e-07	0	Mfhas1
Klhdc10	1.54902121641915e-11	-1.06202219304548	0.064	0.334	2.56719286197146e-07	0	Klhdc10
Lgi1	1.55925871352915e-11	-1.82810801211271	0.027	0.262	2.58415946593187e-07	0	Lgi1
Gmcl1	1.61326670220225e-11	-1.43493636888191	0.037	0.284	2.67366690555979e-07	0	Gmcl1
Rab27a	1.65252562725708e-11	-1.24115567393066	0.037	0.284	2.73873072205316e-07	0	Rab27a
Rnf7	1.67026054270137e-11	-0.822790722278413	0.064	0.336	2.76812279741898e-07	0	Rnf7
Nsf	1.68123519167143e-11	-0.617531105155074	0.149	0.484	2.78631108315706e-07	0	Nsf
Pxylp1	1.69082412585204e-11	-2.07037614110497	0.027	0.26	2.80220282377458e-07	0	Pxylp1
Csnk1g2	1.72235887076749e-11	-2.45693244703093	0.021	0.25	2.85446535652296e-07	0	Csnk1g2
mt-Nd3	1.74968415569463e-11	-0.720377168037697	0.319	0.703	2.89975155123271e-07	0	mt-Nd3
Prdx1	1.77321161522091e-11	-0.297208859104373	0.229	0.61	2.93874360990561e-07	0	Prdx1
1110051M20Rik	1.8390467553425e-11	-0.382059906149024	0.176	0.538	3.04785218762912e-07	0	1110051M20Rik
Aak1	1.85022943901467e-11	-0.710878866361976	0.128	0.442	3.06638524927902e-07	0	Aak1
Rangap1	1.85025909846052e-11	-1.37342620965722	0.043	0.291	3.06643440387863e-07	0	Rangap1
Arl8b	1.86732678855582e-11	-1.10109253091801	0.064	0.333	3.09472068667355e-07	0	Arl8b
Zcchc11	1.92718086163856e-11	-0.677913419202242	0.112	0.419	3.19391684199359e-07	0	Zcchc11
Tmem30a	1.92938194090024e-11	-0.466942854566718	0.16	0.508	3.19756469065397e-07	0	Tmem30a
Gm2115	1.95620121721766e-11	3.79939470645357	0.165	0.034	3.24201227729483e-07	0	Gm2115
Tspyl1	1.97738981426658e-11	-0.640580170382144	0.096	0.391	3.277128139184e-07	0	Tspyl1
Tnpo1	1.99892950986474e-11	-0.582658655235605	0.165	0.51	3.31282587669884e-07	0	Tnpo1
Deptor	2.00753910640191e-11	2.83506471717871	0.335	0.156	3.32709456103989e-07	0	Deptor
Zfp536	2.03914915989242e-11	2.17046163976085	0.484	0.336	3.3794819026897e-07	0	Zfp536
Ndufb11	2.04510670510903e-11	-0.915710919201149	0.112	0.416	3.3893553423772e-07	0	Ndufb11
Kif5b	2.07586922693929e-11	-0.622392327304822	0.176	0.535	3.44033806980649e-07	0	Kif5b
Kcnb1	2.07692760182776e-11	-6.34616046706365	0	0.203	3.44209211450915e-07	0	Kcnb1
Camk2n1	2.0969471841031e-11	-0.815429806188118	0.08	0.364	3.47527056821407e-07	0	Camk2n1
Maml2	2.19792405660098e-11	2.95665390222308	0.25	0.085	3.6426195390048e-07	0	Maml2
Rpl4	2.23296547938841e-11	-0.4665924024621	0.207	0.578	3.70069368899042e-07	0	Rpl4
Grb14	2.24789470973553e-11	2.32717966853034	0.463	0.311	3.72543590244469e-07	0	Grb14
Cxx1b	2.28866972315986e-11	-1.35850414783565	0.043	0.29	3.79301233219283e-07	0	Cxx1b
Nbas	2.32446760119813e-11	-0.755624027038504	0.106	0.408	3.85234015546565e-07	0	Nbas
Ttll11	2.35194281301797e-11	-2.68026351129405	0.016	0.236	3.89787482401469e-07	0	Ttll11
Pam	2.38267777586316e-11	-0.628695802780509	0.612	0.912	3.94881187793802e-07	0	Pam
Lrrc3b	2.39252043030334e-11	-3.42062616505417	0.005	0.214	3.96512410914173e-07	0	Lrrc3b
Ccdc64	2.40979019085537e-11	-2.9442724752008	0.005	0.214	3.9937452833046e-07	0	Ccdc64
Dcbld2	2.41066298957807e-11	-1.0043705662235	0.069	0.337	3.99519177262774e-07	0	Dcbld2
Rnf187	2.43045591407802e-11	-0.408453141794695	0.154	0.493	4.02799458640151e-07	0	Rnf187
Npas3	2.44916483524984e-11	3.16558786665624	0.245	0.082	4.05900088145956e-07	0	Npas3
Cited2	2.45291222813085e-11	-1.43106272589238	0.043	0.29	4.06521143568126e-07	0	Cited2
Polb	2.51779704191439e-11	-1.33258389549889	0.048	0.3	4.17274503756472e-07	0	Polb
St6galnac3	2.54262802408678e-11	-7.0755430687396	0	0.202	4.21389742431902e-07	0	St6galnac3
Plppr5	2.54262950295197e-11	-6.71883498729458	0	0.202	4.21389987524231e-07	0	Plppr5
Tbc1d9	2.54867666188238e-11	-0.749090350420777	0.08	0.361	4.22392183173767e-07	0	Tbc1d9
Rheb	2.55082364212618e-11	-0.828860958559376	0.122	0.43	4.22748002209571e-07	0	Rheb
Snx10	2.58352659742587e-11	-0.662750427503813	0.085	0.371	4.28167862991389e-07	0	Snx10
Olfml2a	2.60740297801897e-11	3.26983216571281	0.197	0.051	4.32124895547084e-07	0	Olfml2a
Snrpd3	2.6233384875278e-11	-0.83335830179459	0.08	0.361	4.34765887537982e-07	0	Snrpd3
Rps27a	2.62459078205393e-11	-0.745386047417073	0.34	0.718	4.34973430309798e-07	0	Rps27a
Dopey1	2.64575239438016e-11	-0.937835016152322	0.048	0.3	4.38480544320624e-07	0	Dopey1
Dennd5b	2.77161097463875e-11	-0.760505112724945	0.074	0.353	4.5933908682688e-07	0	Dennd5b
Mtus1	2.84609359524737e-11	-0.595955835791141	0.122	0.439	4.71683091540346e-07	0	Mtus1
Ndufb8	2.90093405813241e-11	-1.26167884182095	0.053	0.31	4.80771801454285e-07	0	Ndufb8
Coa3	2.99659924701854e-11	-0.777610154217881	0.09	0.378	4.96626393208383e-07	0	Coa3
Mab21l2	3.03599994723968e-11	-4.96300477389361	0.005	0.211	5.03156271256032e-07	0	Mab21l2
Bnc2	3.0436191247774e-11	-2.25066568342817	0.064	0.31	5.04418997549358e-07	0	Bnc2
Stard7	3.0823103184713e-11	-1.39391711417903	0.059	0.316	5.10831289080248e-07	0	Stard7
Pqbp1	3.09441093570056e-11	-1.58608687040728	0.027	0.257	5.12836724373654e-07	0	Pqbp1
Frrs1l	3.1113661541237e-11	-6.18144760084443	0	0.2	5.15646712722921e-07	0	Frrs1l
Trpv2	3.14439296371466e-11	-2.99292520611251	0.011	0.223	5.2112024587643e-07	0	Trpv2
Pdlim3	3.15869177097994e-11	-3.40673138450788	0.016	0.233	5.23489987204505e-07	0	Pdlim3
Mrfap1	3.16131125180583e-11	-0.637735095921141	0.191	0.539	5.2392411376178e-07	0	Mrfap1
Atp1b3	3.18115133422275e-11	-0.434438748333567	0.144	0.481	5.27212210620736e-07	0	Atp1b3
Tkt	3.19945407614635e-11	-0.657226683276748	0.101	0.399	5.30245524039734e-07	0	Tkt
Cerk	3.22023689922444e-11	-2.5398170476475	0.016	0.234	5.33689861308466e-07	0	Cerk
Large	3.23116184885906e-11	-0.604277090147759	0.223	0.581	5.35500453211413e-07	0	Large
Zzef1	3.24517304098227e-11	-0.686502001549696	0.085	0.368	5.37822528081991e-07	0	Zzef1
Ppp1r12b	3.25711306667321e-11	-0.586179474307164	0.138	0.458	5.39801348539751e-07	0	Ppp1r12b
Ptrf	3.28305453542386e-11	1.8599750565186	0.33	0.139	5.44100628155797e-07	0	Ptrf
Tango2	3.34829491726286e-11	-1.01548893018886	0.059	0.319	5.54912916637974e-07	0	Tango2
Adar	3.35963138619743e-11	-0.669066255074156	0.037	0.279	5.567917096345e-07	0	Adar
Xylt1	3.41542501769882e-11	-0.712370287506249	0.106	0.408	5.66038388183226e-07	0	Xylt1
Scmh1	3.49420269930049e-11	-0.508941391481975	0.176	0.527	5.79094213355071e-07	0	Scmh1
Tmem63c	3.62272054224905e-11	-1.26230243060542	0.053	0.307	6.00393475466935e-07	0	Tmem63c
Gnas	3.6951435150112e-11	-0.719728699552177	0.378	0.76	6.12396134742806e-07	0	Gnas
Osbpl3	3.81077970055096e-11	-2.86425440039433	0.011	0.222	6.3156051977231e-07	0	Osbpl3
Rraga	3.87040584112021e-11	-1.24348915448835	0.059	0.316	6.41442360048852e-07	0	Rraga
Nt5c2	3.95900356266446e-11	-0.720853605406629	0.069	0.339	6.56125660440382e-07	0	Nt5c2
Pkia	4.13547256754759e-11	-0.579416582042623	0.133	0.451	6.85371868619663e-07	0	Pkia
Shc1	4.22728880083938e-11	-2.18955009882066	0.016	0.233	7.00588572963111e-07	0	Shc1
Cdc42bpa	4.23724352990284e-11	-0.457501376195305	0.165	0.512	7.02238370210798e-07	0	Cdc42bpa
Myef2	4.26966206612137e-11	-0.772067016947131	0.053	0.308	7.07611094218294e-07	0	Myef2
Cox8a	4.31344022131143e-11	-0.558767527445987	0.335	0.718	7.14866447877943e-07	0	Cox8a
Ppp3cb	4.32048186538229e-11	-0.774393618635482	0.154	0.484	7.16033459549807e-07	0	Ppp3cb
S100b	4.59615592422009e-11	3.00413886972134	0.261	0.096	7.61720921320995e-07	0	S100b
Sdhb	4.60101121707379e-11	-0.669375104987243	0.059	0.317	7.6252558900564e-07	0	Sdhb
Atcay	4.6527399448404e-11	-6.24126869489671	0	0.197	7.71098591058399e-07	0	Atcay
Dnajc7	4.72321038513887e-11	-0.815210746586389	0.08	0.356	7.82777657129064e-07	0	Dnajc7
Lrrc58	4.79128731839574e-11	-0.759578159446343	0.213	0.561	7.94060047277725e-07	0	Lrrc58
Nop10	4.80919370816953e-11	-0.417826805201474	0.09	0.378	7.97027673254937e-07	0	Nop10
Polr2m	4.87371144525703e-11	-0.938729586728144	0.048	0.296	8.07720197822448e-07	0	Polr2m
Pdlim4	4.92248436322982e-11	3.05286905679385	0.213	0.062	8.15803333518079e-07	0	Pdlim4
Hacd3	5.00033385688811e-11	-0.933987612477261	0.085	0.364	8.28705330102067e-07	0	Hacd3
P2rx7	5.06079349036014e-11	2.56633565274945	0.266	0.097	8.38725305157385e-07	0	P2rx7
C1d	5.06641124331838e-11	-0.48879150247506	0.069	0.336	8.39656335355155e-07	0	C1d
Prr13	5.1264017702046e-11	-1.19982605017917	0.048	0.294	8.49598565376009e-07	0	Prr13
Orc5	5.15241052015816e-11	-0.615569585000587	0.245	0.622	8.53908995505812e-07	0	Orc5
Trp53bp1	5.23931426690021e-11	-0.992930206809065	0.053	0.305	8.68311553453371e-07	0	Trp53bp1
Zyg11b	5.38117364295254e-11	-0.376115402241346	0.074	0.348	8.91821907846524e-07	0	Zyg11b
Smarca1	5.39060265564523e-11	-2.90989021989816	0.005	0.208	8.93384578120084e-07	0	Smarca1
Fgf12	5.43382824906211e-11	-0.916730873460354	0.037	0.274	9.00548355717064e-07	0	Fgf12
Phox2b	5.45687261166975e-11	-0.644281097252844	0.202	0.553	9.04367497932028e-07	0	Phox2b
Cacybp	5.49021313953232e-11	-1.67963365284038	0.037	0.273	9.09893023614691e-07	0	Cacybp
Uhmk1	5.52304440180217e-11	-0.956731096422308	0.043	0.285	9.15334148710674e-07	0	Uhmk1
Ajap1	5.53345643319561e-11	4.40908494239419	0.101	0.009	9.17059734673509e-07	0	Ajap1
Scn2b	5.6099942863092e-11	-2.43191576322378	0.016	0.23	9.29744353070023e-07	0	Scn2b
5730522E02Rik	5.65377130765123e-11	-2.23466973022008	0.021	0.24	9.36999518817038e-07	0	5730522E02Rik
Ttc8	5.78912825285696e-11	-0.997948460745369	0.059	0.314	9.59432225345984e-07	0	Ttc8
Pura	5.8294086227931e-11	-0.464103992502498	0.255	0.646	9.661078910555e-07	0	Pura
Bmp2k	5.96928813368448e-11	-1.16299389279198	0.027	0.253	9.89290122395529e-07	0	Bmp2k
Sik3	5.9733781090226e-11	-0.384495456810886	0.181	0.547	9.89967954008315e-07	0	Sik3
Shoc2	6.28035741874868e-11	-0.427466718441793	0.133	0.453	1.04084363500922e-06	0	Shoc2
Erbb2ip	6.39868515230555e-11	-0.371537667561743	0.154	0.488	1.0604540902916e-06	0	Erbb2ip
Cttnbp2	6.44376239384421e-11	-1.70576251882282	0.048	0.288	1.0679247415318e-06	0	Cttnbp2
Emb	6.56170627549519e-11	-2.69744038130079	0.005	0.206	1.08747158103782e-06	0	Emb
H1fx	6.57042467604672e-11	-1.86556800396622	0.021	0.24	1.08891648156122e-06	0	H1fx
Sgsm2	6.58173982403477e-11	-1.38779395939033	0.048	0.293	1.09079174103728e-06	0	Sgsm2
Ube2n	6.68259925919898e-11	-0.976360303351249	0.053	0.304	1.10750717522705e-06	0	Ube2n
Tmem117	6.74941428667958e-11	-0.67420301928137	0.138	0.451	1.11858042973141e-06	0	Tmem117
Ipo5	6.83278750400887e-11	-1.09413179904682	0.043	0.284	1.13239787303939e-06	0	Ipo5
Synpr	6.90661020942661e-11	-2.48764932807857	0.027	0.247	1.14463251000827e-06	0	Synpr
Rprml	6.93307322697571e-11	-3.11568162290857	0.011	0.217	1.14901822590669e-06	0	Rprml
Mark1	6.94543736418486e-11	-6.28383272722726	0	0.194	1.15106733436636e-06	0	Mark1
Dcaf5	7.21263963438684e-11	-1.26440479470753	0.043	0.282	1.19535076660693e-06	0	Dcaf5
Calm3	7.23965343383268e-11	-0.763309758073488	0.144	0.462	1.19982776358909e-06	0	Calm3
Mtch1	7.25005730806783e-11	-0.295436775528734	0.186	0.541	1.20155199766608e-06	0	Mtch1
Kcnj10	7.27132849579764e-11	4.16678969083052	0.144	0.026	1.20507727160854e-06	0	Kcnj10
Tmem131	7.43710611646363e-11	-0.600085257390626	0.064	0.324	1.23255159668152e-06	0	Tmem131
Atp5g2	7.51607389451021e-11	-0.720677803397056	0.149	0.467	1.24563892653718e-06	0	Atp5g2
Atp5b	7.57934680843166e-11	-0.664036665580799	0.202	0.549	1.25612514656138e-06	0	Atp5b
Hras	7.59633191563943e-11	-1.07141300622351	0.037	0.271	1.25894008837892e-06	0	Hras
Fam63b	7.60057366851080e-11	-0.709304791610319	0.074	0.344	1.2596430740823e-06	0	Fam63b
Oxct1	7.73524651447906e-11	-0.30011067785768	0.128	0.439	1.28196240484461e-06	0	Oxct1
Cox7a2	7.75424352958945e-11	-0.534761554846976	0.202	0.545	1.28511078015886e-06	0	Cox7a2
Cep350	7.82209288241264e-11	-1.00991762443147	0.048	0.291	1.29635545340225e-06	0	Cep350
Cdk5r2	7.89874584741977e-11	-3.7316719335411	0.005	0.205	1.30905914929288e-06	0	Cdk5r2
Xist	8.73739433521363e-11	0.72397955687156	0.835	0.75	1.44804836317496e-06	0	Xist
Ddah1	8.75580005816571e-11	-0.486755051434842	0.25	0.639	1.4510987436398e-06	0	Ddah1
RP23-54G8.4	8.88816336754953e-11	-2.28153481293837	0.027	0.248	1.47303531490398e-06	0	RP23-54G8.4
Ttc28	9.06283997674047e-11	-0.368442819453599	0.144	0.464	1.5019844693452e-06	0	Ttc28
Fkbp4	9.13668725454573e-11	-0.52620335619786	0.09	0.373	1.51422317869586e-06	0	Fkbp4
Gabrb1	9.23422934302501e-11	-0.344534496591061	0.176	0.522	1.53038882901953e-06	0	Gabrb1
Pak1	9.48318160959695e-11	-1.70728106518563	0.032	0.259	1.5716476881585e-06	0	Pak1
Sorbs1	9.48577015209016e-11	2.03926131180548	0.468	0.324	1.5720766873059e-06	0	Sorbs1
Lhfpl5	9.84918253110732e-11	-2.26954013337842	0.005	0.203	1.63230502088042e-06	0	Lhfpl5
Tollip	1.02426901657729e-10	-1.19447474026524	0.037	0.268	1.69752104117354e-06	0	Tollip
Plekhm3	1.02635865011403e-10	-0.590777468189683	0.09	0.373	1.70098419083399e-06	0	Plekhm3
Ttc39b	1.02651957517625e-10	-1.64056264575929	0.027	0.247	1.70125089193961e-06	0	Ttc39b
Slc9a7	1.02990485597118e-10	-1.88624790057468	0.021	0.236	1.70686131780103e-06	0	Slc9a7
Rgs7bp	1.03497272111671e-10	-7.11750340118922	0	0.191	1.71526029070672e-06	0	Rgs7bp
Rpl19	1.05164135333663e-10	-0.726955731687706	0.298	0.673	1.7428852148848e-06	0	Rpl19
Gm10684	1.06119654795927e-10	-2.15972115057042	0.011	0.214	1.7587210389329e-06	0	Gm10684
Ggt7	1.06361366580337e-10	-2.74785891433385	0.016	0.225	1.76272692833593e-06	0	Ggt7
Gapdh	1.07815010951854e-10	-2.44181032166182	0.016	0.225	1.78681817650508e-06	0	Gapdh
Tbc1d12	1.07825013398079e-10	-0.4430588481794	0.064	0.324	1.78698394704637e-06	0	Tbc1d12
Ubr3	1.09225071443992e-10	-0.331121429730138	0.144	0.461	1.81018710904127e-06	0	Ubr3
Plxnb3	1.12617860143443e-10	4.73837979980024	0.112	0.014	1.86641579615728e-06	0	Plxnb3
Socs6	1.13825783693371e-10	-2.00429694109943	0.016	0.225	1.88643471315024e-06	0	Socs6
Atp6v1f	1.14169743928172e-10	-0.643000653082826	0.133	0.439	1.89213516612159e-06	0	Atp6v1f
Trps1	1.14396416165365e-10	-1.58541235335948	0.133	0.408	1.89589180510859e-06	0	Trps1
Glud1	1.15274928730227e-10	-0.40247504507304	0.101	0.39	1.91045139384606e-06	0	Glud1
Il34	1.19671595425441e-10	3.3337513168152	0.16	0.034	1.98331735098583e-06	0	Il34
Tulp4	1.20845690343731e-10	-0.436501402247938	0.176	0.515	2.00277562606665e-06	0	Tulp4
Kantr	1.21181331367258e-10	-1.25874004431024	0.021	0.236	2.00833820474957e-06	0	Kantr
Mest	1.24713063414272e-10	3.2833401864407	0.298	0.133	2.06686959996473e-06	0	Mest
Csde1	1.25041407399501e-10	-0.455776317361856	0.138	0.453	2.07231124483194e-06	0	Csde1
Hspd1	1.26145538442258e-10	-0.68626693678934	0.053	0.299	2.09061000860353e-06	0	Hspd1
Miat	1.26258148300538e-10	-6.37783588048113	0	0.19	2.09247629178481e-06	0	Miat
Pds5b	1.26499362215704e-10	-0.355592033112303	0.133	0.444	2.09647393000086e-06	0	Pds5b
Ghitm	1.28805845335659e-10	-0.366679502508508	0.09	0.368	2.13469927474788e-06	0	Ghitm
Tomm70a	1.30518222566789e-10	-1.51767737248169	0.032	0.256	2.1630785025994e-06	0	Tomm70a
Rb1cc1	1.33685081743472e-10	-0.614669442026665	0.133	0.442	2.21556285973456e-06	0	Rb1cc1
Psma5	1.37350040603239e-10	-1.80260500798906	0.032	0.256	2.27630222291747e-06	0	Psma5
Syt16	1.38424441240649e-10	-4.18711129511681	0.005	0.2	2.29410826468128e-06	0	Syt16
Ensa	1.40671491291669e-10	-1.48373858107969	0.032	0.256	2.33134862517682e-06	0	Ensa
Set	1.46767883345503e-10	-0.283466487925901	0.096	0.378	2.43238413068501e-06	0	Set
Cfdp1	1.4693086671627e-10	-0.817434936274161	0.074	0.337	2.43508525408874e-06	0	Cfdp1
Car12	1.49037898608794e-10	3.09493773263886	0.223	0.072	2.47000509364354e-06	0	Car12
Atad1	1.49783785614583e-10	-0.5077023192824	0.069	0.328	2.48236667899048e-06	0	Atad1
2210013O21Rik	1.50957994606946e-10	-1.33122794681053	0.059	0.305	2.50182684462091e-06	0	2210013O21Rik
Hypk	1.533393214851e-10	-0.795524360376771	0.074	0.339	2.54129257497256e-06	0	Hypk
Usp5	1.55162503819637e-10	-1.31214843534617	0.048	0.285	2.57150817580284e-06	0	Usp5
Acss2	1.56757155183934e-10	-1.93627520202536	0.016	0.222	2.59793633286334e-06	0	Acss2
Rabep1	1.57732189721963e-10	-0.480256928069746	0.149	0.471	2.61409558026209e-06	0	Rabep1
Usp14	1.60450280535151e-10	-0.777505481048976	0.064	0.317	2.65914249930906e-06	0	Usp14
Selt	1.61495950115105e-10	-0.735136927082989	0.064	0.316	2.67647238125763e-06	0	Selt
Mt1	1.65882321216488e-10	2.57670408842064	0.372	0.202	2.74916770952086e-06	0	Mt1
Col5a3	1.71470128399928e-10	3.07017309943515	0.245	0.088	2.841774437972e-06	0	Col5a3
Clmn	1.71732381708942e-10	-1.21776674321771	0.016	0.222	2.8461207620623e-06	0	Clmn
Aff4	1.72149191131385e-10	-0.298004157384597	0.154	0.487	2.85302854462044e-06	0	Aff4
Srp9	1.72607720173086e-10	-0.860874052954427	0.08	0.344	2.86062774642855e-06	0	Srp9
Hpcal4	1.76086274473335e-10	-3.04714522894054	0.005	0.199	2.91827782684657e-06	0	Hpcal4
Bscl2	1.76723751248274e-10	-0.571118135951627	0.064	0.316	2.92884272943765e-06	0	Bscl2
Pdha1	1.76844390557284e-10	-0.650606283661454	0.043	0.276	2.93084208470587e-06	0	Pdha1
Calcrl	1.82128081484254e-10	-2.07871707605222	0.032	0.251	3.01840869443854e-06	0	Calcrl
Fras1	1.83583064480876e-10	-3.71814274718892	0.011	0.208	3.04252212764156e-06	0	Fras1
Gpx8	1.86494625988641e-10	2.88228554392921	0.17	0.04	3.09077543650975e-06	0	Gpx8
Rgs4	1.86802926453346e-10	-4.85133088499669	0.005	0.197	3.0958849001113e-06	0	Rgs4
Aktip	1.9227500862645e-10	-1.07867313062951	0.027	0.243	3.18657371796616e-06	0	Aktip
Coro1c	1.96724589306605e-10	-0.599593545660353	0.106	0.396	3.26031661857836e-06	0	Coro1c
Kcnq1ot1	1.97104958803046e-10	-0.50021236787445	0.197	0.538	3.26662048224289e-06	0	Kcnq1ot1
Cyp39a1	1.98563802234673e-10	3.31063681082844	0.154	0.032	3.29079789443523e-06	0	Cyp39a1
Sidt1	1.99244355282118e-10	-1.08055292072045	0.064	0.313	3.30207670009054e-06	0	Sidt1
Frmd3	2.01409052755806e-10	-2.4667813872869	0.016	0.22	3.33795223132197e-06	0	Frmd3
Slc4a10	2.03428576103884e-10	-4.2404936507931	0.005	0.197	3.37142179176967e-06	0	Slc4a10
Airn	2.03837124164343e-10	-0.909734092834837	0.202	0.512	3.37819265877565e-06	0	Airn
Gnb1	2.03991927808931e-10	-0.545538233921066	0.34	0.737	3.38075821957741e-06	0	Gnb1
Spin1	2.06224836489773e-10	-1.18321721363275	0.064	0.314	3.41776421514501e-06	0	Spin1
Rpl32	2.07746505607395e-10	-0.557788115933104	0.282	0.643	3.44298283743135e-06	0	Rpl32
Gm10263	2.16083469239327e-10	-0.595365654705566	0.33	0.723	3.58115133570337e-06	0	Gm10263
Ncl	2.1689278763782e-10	-0.573201631826816	0.09	0.362	3.59456416952159e-06	0	Ncl
Napa	2.18187796566601e-10	-0.456515031959903	0.069	0.325	3.61602635249828e-06	0	Napa
Sdhc	2.18523377221403e-10	-0.945180799979473	0.064	0.314	3.62158793069031e-06	0	Sdhc
Map2k2	2.21871471808597e-10	-1.1822958692251	0.064	0.311	3.67707590228388e-06	0	Map2k2
Tpm1	2.2605172832488e-10	-0.854238445894995	0.133	0.428	3.74635529352824e-06	0	Tpm1
Ptpn3	2.27538046572308e-10	-1.55858707126637	0.032	0.251	3.77098804584286e-06	0	Ptpn3
Dtd1	2.31174623414847e-10	-1.73332498253357	0.032	0.251	3.83125703385425e-06	0	Dtd1
Bbx	2.34539626791516e-10	-0.819640721127413	0.096	0.37	3.88702523481579e-06	0	Bbx
Ncs1	2.36322867655105e-10	-2.76244029095548	0.011	0.208	3.91657888564806e-06	0	Ncs1
Dgkb	2.42423679054583e-10	-0.874426383129022	0.622	0.866	4.0176876329716e-06	0	Dgkb
Slc25a3	2.47233184801548e-10	-0.44990254086875	0.191	0.532	4.09739557171606e-06	0	Slc25a3
Mblac2	2.47862725491262e-10	-1.23176277089389	0.032	0.251	4.10782894956668e-06	0	Mblac2
Frmd4a	2.48192468514178e-10	-0.841759666304366	0.447	0.746	4.11329378068547e-06	0	Frmd4a
Serpinh1	2.49495592945572e-10	1.91340181082026	0.34	0.157	4.13489046188696e-06	0	Serpinh1
Arfgef2	2.50498481558889e-10	-0.709425869724203	0.064	0.313	4.15151133487546e-06	0	Arfgef2
Agrp	2.50674170990673e-10	-0.315822184853597	0.154	0.478	4.15442303582843e-06	0	Agrp
Prmt1	2.52827956921132e-10	-1.11738324985086	0.043	0.273	4.19011773005393e-06	0	Prmt1
Tsg101	2.55413378349187e-10	-0.669821938283866	0.069	0.322	4.23296591938108e-06	0	Tsg101
Rad23b	2.57893567878333e-10	-0.82667345989389	0.074	0.333	4.27407010044761e-06	0	Rad23b
Sdc3	2.61274509547893e-10	-0.774302709913158	0.09	0.362	4.33010244673723e-06	0	Sdc3
Cpne4	2.66775973068269e-10	-1.33456940627012	0.069	0.314	4.42127820166043e-06	0	Cpne4
Fut8	2.67503935206171e-10	-0.612764461844806	0.229	0.582	4.43334271817188e-06	0	Fut8
Golga7b	2.69350787725593e-10	-1.80556991057031	0.027	0.239	4.46395060497626e-06	0	Golga7b
Dmxl1	2.7101299578632e-10	-0.340258075832272	0.101	0.382	4.49149837916668e-06	0	Dmxl1
Kctd8	2.77880313473348e-10	-2.97176686754996	0.032	0.242	4.60531043519379e-06	0	Kctd8
Slc30a9	2.81722733965074e-10	-0.704477208963898	0.085	0.353	4.66899087000317e-06	0	Slc30a9
Eef1b2	2.83350968284121e-10	-0.294231237398516	0.112	0.401	4.69597559737273e-06	0	Eef1b2
Heph	2.84710046841911e-10	-0.648279915147971	0.293	0.652	4.718499606311e-06	0	Heph
Trip12	2.86110944943045e-10	-0.401603766001917	0.181	0.519	4.74171669054109e-06	0	Trip12
Rogdi	2.86378309140583e-10	-1.53976637972328	0.027	0.239	4.74614771738688e-06	0	Rogdi
Cdip1	2.96026203385196e-10	-0.560157223435583	0.101	0.382	4.90604226870285e-06	0	Cdip1
Btbd9	3.03032637333413e-10	-0.368377139171819	0.298	0.726	5.02215989852666e-06	0	Btbd9
Csnk1g1	3.06107857897212e-10	-0.81354014956235	0.128	0.421	5.07312552893049e-06	0	Csnk1g1
Map7	3.10023896993362e-10	-0.544333928121808	0.133	0.438	5.13802604487098e-06	0	Map7
Dhx9	3.12124408632582e-10	-1.48484967234552	0.032	0.25	5.17283782426779e-06	0	Dhx9
Slc6a6	3.13813695587088e-10	-0.869564728546524	0.059	0.3	5.20083437696482e-06	0	Slc6a6
Tle4	3.16220534667931e-10	-0.81824424356896	0.101	0.373	5.24072292105163e-06	0	Tle4
Cacna2d2	3.19358959074717e-10	-0.750292206952369	0.059	0.3	5.29273602874528e-06	0	Cacna2d2
Arl2	3.27744737690455e-10	-0.615255685468957	0.064	0.311	5.4317135377439e-06	0	Arl2
Ctbp1	3.30020128625913e-10	-0.289408975065227	0.096	0.371	5.46942359171725e-06	0	Ctbp1
Nyap2	3.30023236202439e-10	-2.52920306604225	0.011	0.205	5.46947509358302e-06	0	Nyap2
Rpl17	3.3143278064473e-10	-0.592569530115872	0.234	0.587	5.49283547362511e-06	0	Rpl17
Rpl36al	3.32619024038232e-10	-0.362568961563839	0.17	0.498	5.51249508538561e-06	0	Rpl36al
Psd	3.3413318930422e-10	-2.52495732727421	0.021	0.227	5.53758934633884e-06	0	Psd
RP23-466J17.3	3.38923348889502e-10	-6.46255846745077	0	0.182	5.61697666114572e-06	0	RP23-466J17.3
Zdhhc21	3.55081434005654e-10	-0.519363104456171	0.09	0.361	5.8847646057757e-06	0	Zdhhc21
Thsd7a	3.59360301251067e-10	-0.88069694113813	0.261	0.576	5.95567827263393e-06	0	Thsd7a
Rexo2	3.59794301755366e-10	-0.660221903862809	0.096	0.368	5.96287096299168e-06	0	Rexo2
Mtmr6	3.68415871088673e-10	-0.663758423108846	0.074	0.331	6.10575623155257e-06	0	Mtmr6
Sema3a	3.71514098240117e-10	-2.72664992403561	0.027	0.234	6.15710315013346e-06	0	Sema3a
Nup210l	3.73257966205356e-10	-0.510384506583421	0.101	0.378	6.18600427392136e-06	0	Nup210l
2900011O08Rik	3.76055093506992e-10	-1.57674680136194	0.021	0.227	6.23236106469138e-06	0	2900011O08Rik
Camsap1	3.78031622853981e-10	-1.4287641291592	0.032	0.247	6.26511808555902e-06	0	Camsap1
Purb	3.78208174892599e-10	-0.616323983589438	0.053	0.291	6.26804408249504e-06	0	Purb
Dopey2	3.81845754172803e-10	-0.884091275786523	0.053	0.288	6.32832968390587e-06	0	Dopey2
Ly6h	3.89956688786108e-10	-1.45209966191376	0.016	0.216	6.46275220325217e-06	0	Ly6h
Atp5j	3.90125978089011e-10	-0.805105863605809	0.165	0.476	6.46555783486919e-06	0	Atp5j
Slc2a3	3.92699202059569e-10	-0.411750354811725	0.112	0.398	6.50820387573323e-06	0	Slc2a3
Dpy30	3.9561860623893e-10	-1.06818777187477	0.059	0.297	6.55658716119778e-06	0	Dpy30
Man2a1	4.00164464682512e-10	-0.700269691205101	0.17	0.485	6.63192567318327e-06	0	Man2a1
mt-Co3	4.00775056522453e-10	-0.585728942233267	0.952	0.989	6.64204501174661e-06	0	mt-Co3
Ap3s1	4.08563529101417e-10	-0.330796467519557	0.096	0.371	6.77112336779778e-06	0	Ap3s1
Ago2	4.10648243168875e-10	-0.400153951113361	0.106	0.39	6.80567333403776e-06	0	Ago2
Ubap2l	4.14006768742215e-10	-0.401845514994601	0.112	0.394	6.86133417836473e-06	0	Ubap2l
Rps6ka2	4.172422640362e-10	-0.859561509074541	0.027	0.237	6.91495604187194e-06	0	Rps6ka2
Trappc6b	4.17987001067513e-10	-0.327207302549876	0.08	0.341	6.9272985686919e-06	0	Trappc6b
Arhgap28	4.18242337457956e-10	-2.85102725919281	0.011	0.203	6.9315302586907e-06	0	Arhgap28
Dctn3	4.18676412081918e-10	-0.890874628585642	0.09	0.356	6.93872417743362e-06	0	Dctn3
Ubr4	4.25789065669174e-10	-0.56674026905277	0.059	0.299	7.05660218533522e-06	0	Ubr4
Fez1	4.43690536171521e-10	-1.05896162838493	0.074	0.324	7.35328325597061e-06	0	Fez1
Gm26883	4.47028037835895e-10	-1.41514340949312	0.053	0.285	7.40859567105429e-06	0	Gm26883
Tmod3	4.48805854805788e-10	-1.10028502144271	0.053	0.287	7.43805943169633e-06	0	Tmod3
Hist3h2ba	4.50555258263523e-10	-1.69117917856683	0.016	0.214	7.46705229520137e-06	0	Hist3h2ba
Slc45a1	4.56061588347453e-10	-3.81032662538936	0.005	0.191	7.55830870368234e-06	0	Slc45a1
Ap2b1	4.63078800004288e-10	-0.527508402035632	0.128	0.424	7.67460495247106e-06	0	Ap2b1
Mast1	4.64178058064567e-10	-3.61239928694972	0.005	0.191	7.69282295630407e-06	0	Mast1
Hsd17b12	4.65300557592331e-10	-0.405368417298704	0.122	0.416	7.7114261409777e-06	0	Hsd17b12
Epb41l2	4.69931513481841e-10	2.208382067669	0.473	0.354	7.78817497293455e-06	0	Epb41l2
Ociad1	4.69978053276565e-10	-0.534202237579008	0.138	0.442	7.78894627695251e-06	0	Ociad1
Plch2	4.70772385154496e-10	-3.43405591618844	0.005	0.191	7.80211073916546e-06	0	Plch2
Camk2n2	4.74103497137998e-10	-2.87567325358547	0.005	0.191	7.85731725806803e-06	0	Camk2n2
Kcng3	4.77458114573517e-10	-2.37915628362944	0.005	0.191	7.9129133328269e-06	0	Kcng3
Add1	4.78314529140403e-10	-0.276132518135537	0.181	0.522	7.9271066914439e-06	0	Add1
Adgrb2	4.99732795943421e-10	-2.36072433463181	0.011	0.202	8.28207162717032e-06	0	Adgrb2
Pitpnm3	5.01578936289313e-10	-6.32877676393132	0	0.179	8.31266771112278e-06	0	Pitpnm3
Capns1	5.01992005916979e-10	-0.545316667334477	0.234	0.582	8.3195135140621e-06	0	Capns1
Mdn1	5.07858491913827e-10	-0.87284670579883	0.043	0.267	8.41673878648786e-06	0	Mdn1
Gm9843	5.08803524301165e-10	-0.700391961806273	0.34	0.707	8.4324008082432e-06	0	Gm9843
Ubxn6	5.10481264842182e-10	-1.06353204836426	0.048	0.276	8.46020600222949e-06	0	Ubxn6
Lhfpl4	5.13480838368189e-10	-2.1994350281882	0.016	0.213	8.50991793427599e-06	0	Lhfpl4
Matr3	5.1759399680598e-10	-0.52370119995244	0.16	0.479	8.5780853090655e-06	0	Matr3
Guk1	5.18744129276755e-10	-0.856870897734587	0.043	0.267	8.59714645450367e-06	0	Guk1
Usp34	5.24508741243832e-10	-0.449624651653253	0.266	0.65	8.69268336863403e-06	0	Usp34
Smarca2	5.29092140755308e-10	-0.502086387155705	0.128	0.422	8.76864404873772e-06	0	Smarca2
Ralgapb	5.31906635198238e-10	-0.62692039066693	0.09	0.357	8.8152886651404e-06	0	Ralgapb
Gm26782	5.35288322533237e-10	-4.26320616518568	0.005	0.19	8.87133336934334e-06	0	Gm26782
Atf4	5.36923541888442e-10	-0.629811494293009	0.101	0.374	8.89843385971715e-06	0	Atf4
Mmp16	5.49214197721792e-10	-0.426961130767592	0.144	0.447	9.10212689884326e-06	0	Mmp16
Fam129a	5.53562703030904e-10	2.0099520777356	0.309	0.137	9.17419467733117e-06	0	Fam129a
Ralgps2	5.59820950073774e-10	-1.54052216444114	0.032	0.245	9.27791260557266e-06	0	Ralgps2
B230219D22Rik	5.72340023451373e-10	-0.803217214973368	0.043	0.267	9.4853912086596e-06	0	B230219D22Rik
Pik3r3	5.73731738071376e-10	-1.36780799470073	0.032	0.243	9.50845609505692e-06	0	Pik3r3
Paip1	5.77398864927494e-10	-1.18494116424173	0.043	0.263	9.56923138844336e-06	0	Paip1
Ciapin1	5.88594211384384e-10	-0.983952950845084	0.032	0.245	9.75477186527339e-06	0	Ciapin1
Col25a1	5.91110717934796e-10	-2.69081960905249	0.021	0.22	9.79647792833338e-06	0	Col25a1
Tsen34	5.97971930609449e-10	-0.690830023468893	0.096	0.365	9.9101888059904e-06	0	Tsen34
Slc2a13	5.98334163304762e-10	-0.630867931065395	0.122	0.408	9.91619208844981e-06	0	Slc2a13
Cacnb4	6.0288593336633e-10	-2.75966168107529	0.016	0.211	9.99162857368018e-06	0	Cacnb4
Rnf14	6.03969347652969e-10	-0.351112184958176	0.09	0.356	1.00095839986527e-05	0	Rnf14
Clstn3	6.09793019977956e-10	-6.55859387596939	0	0.177	1.01060997200947e-05	0	Clstn3
1110008P14Rik	6.11048285716191e-10	-1.249127508231	0.027	0.233	1.01269032391744e-05	0	1110008P14Rik
Zc2hc1a	6.13249280522368e-10	-0.677870138831897	0.085	0.347	1.01633803260972e-05	0	Zc2hc1a
Leprotl1	6.3484181869468e-10	-1.38338229607047	0.037	0.254	1.05212334612269e-05	0	Leprotl1
Lnp	6.43094911387922e-10	-0.513806541442411	0.053	0.287	1.0658011966432e-05	0	Lnp
Trio	6.44353470455786e-10	-0.96380562530476	0.122	0.404	1.06788700658637e-05	0	Trio
Gm14820	6.46269485694122e-10	-0.500015484576869	0.25	0.609	1.07106241864087e-05	0	Gm14820
Cct2	6.53329808028878e-10	-1.2103215968072	0.064	0.304	1.08276349084626e-05	0	Cct2
Cox5b	6.60173128694351e-10	-0.338314453197079	0.191	0.527	1.09410492618515e-05	0	Cox5b
Cs	6.8740910010207e-10	-0.333875417738547	0.08	0.336	1.13924310159916e-05	0	Cs
Bmpr2	7.02993643220543e-10	-0.289176267123604	0.202	0.558	1.16507136490941e-05	0	Bmpr2
Osbpl8	7.08450556742606e-10	-0.561662902998519	0.08	0.336	1.17411510768952e-05	0	Osbpl8
Dtx3	7.15346475300139e-10	-0.591838740708754	0.096	0.364	1.18554371351492e-05	0	Dtx3
Ift88	7.1623656118862e-10	-1.59526923778327	0.032	0.242	1.1870188528579e-05	0	Ift88
Arhgap35	7.16641104764358e-10	-0.492479223361346	0.106	0.385	1.18768930292597e-05	0	Arhgap35
Sipa1l1	7.17388541645385e-10	-0.360714312140493	0.128	0.422	1.1889280300689e-05	0	Sipa1l1
Cttn	7.29588113276963e-10	-0.710876525009075	0.059	0.293	1.20914638013391e-05	0	Cttn
Myl1	7.41041558966649e-10	-7.10010923060531	0	0.176	1.22812817567543e-05	0	Myl1
Pmvk	7.42106610955456e-10	-1.19852905160888	0.053	0.282	1.22989328633648e-05	0	Pmvk
Gdi2	7.48654034564504e-10	-0.411273465712472	0.117	0.405	1.24074433148375e-05	0	Gdi2
Ap1s2	7.55780229683446e-10	-0.624622138042824	0.074	0.322	1.25255457465438e-05	0	Ap1s2
Fam168b	7.59966272524996e-10	-0.850451712649511	0.037	0.253	1.25949210345568e-05	0	Fam168b
Ccdc92	7.60453339414298e-10	-2.49795106800932	0.011	0.199	1.26029931941132e-05	0	Ccdc92
Arl8a	7.73170465492415e-10	-0.263787741352868	0.149	0.459	1.28137541246058e-05	0	Arl8a
Gsg1l	7.73847181428782e-10	-4.5474053126483	0.005	0.186	1.28249693378192e-05	0	Gsg1l
Pink1	7.78336467360654e-10	-0.676234507067146	0.048	0.274	1.28993702735681e-05	0	Pink1
Dag1	7.85047426163197e-10	2.32742919398567	0.447	0.32	1.30105909938027e-05	0	Dag1
Vcp	7.92241362216797e-10	-0.588504666167231	0.223	0.569	1.3129816096019e-05	0	Vcp
Caprin1	7.93148797016355e-10	-0.348841538888566	0.133	0.433	1.31448550129521e-05	0	Caprin1
March6	7.97920355951755e-10	-0.337407813286081	0.144	0.448	1.32239340591884e-05	0	March6
Tm4sf1	8.02437132456669e-10	-0.756339167801274	0.059	0.293	1.32987905962044e-05	0	Tm4sf1
Ppp2ca	8.11105146061343e-10	-0.610670102372478	0.138	0.433	1.34424455856746e-05	0	Ppp2ca
Cacng7	8.11723430383387e-10	-1.67571990675798	0.027	0.231	1.34526924117439e-05	0	Cacng7
Tpd52	8.20596571428591e-10	-1.17754930195506	0.048	0.273	1.3599746978286e-05	0	Tpd52
Pitpnc1	8.25037235396225e-10	-0.635542541633919	0.197	0.515	1.36733421022216e-05	0	Pitpnc1
Camk2d	8.42432004517935e-10	-0.460911972786937	0.346	0.766	1.39616256108757e-05	0	Camk2d
Pebp1	8.45857825799368e-10	-0.621413085309489	0.186	0.515	1.40184017469729e-05	0	Pebp1
Larp4b	8.5043363418353e-10	0.257914589534788	0.128	0.425	1.40942366193236e-05	0	Larp4b
Park7	8.5443262840306e-10	-0.571076689826098	0.133	0.428	1.41605119505239e-05	0	Park7
Pdhb	8.66943526545814e-10	-0.965855595912562	0.037	0.253	1.43678550654438e-05	0	Pdhb
Kif2a	8.73856433842049e-10	-1.10260798258333	0.037	0.251	1.44824226780643e-05	0	Kif2a
Clint1	8.83204005034252e-10	-1.37077778395753	0.059	0.29	1.46373399754327e-05	0	Clint1
Gm11273	8.83249102595542e-10	-0.664934242854359	0.133	0.422	1.46380873773159e-05	0	Gm11273
Gfod2	8.87345178471923e-10	-1.05701729798216	0.037	0.251	1.47059716428152e-05	0	Gfod2
Insig1	8.95187415626701e-10	-0.828006586963219	0.043	0.262	1.48359410391813e-05	0	Insig1
Klc2	9.01322436547996e-10	-2.80803526934574	0.011	0.197	1.49376167409099e-05	0	Klc2
Lrp12	9.0132288314404e-10	-2.63438668862704	0.011	0.197	1.49376241423462e-05	0	Lrp12
Nisch	9.09488058833779e-10	-0.334656281732884	0.25	0.629	1.50729455990522e-05	0	Nisch
Rpl23	9.1410701965765e-10	-0.522136514789248	0.309	0.666	1.51494956367862e-05	0	Rpl23
Tro	9.51890136895032e-10	-1.77003360560055	0.011	0.197	1.57756752387614e-05	0	Tro
Rpl3	9.91414785896093e-10	-0.412241533469802	0.245	0.604	1.64307172466559e-05	0	Rpl3
Hmox2	9.98163735138348e-10	-1.03872528382172	0.027	0.23	1.65425675824478e-05	0	Hmox2
Kcnk2	1.00091768774372e-09	-0.639864679398121	0.09	0.348	1.65882088389767e-05	0	Kcnk2
Erc1	1.0065795968337e-09	-0.279838059722042	0.165	0.482	1.66820436583248e-05	0	Erc1
Glul	1.01736525448202e-09	-0.284229313702596	0.027	0.23	1.68607943625305e-05	0	Glul
Pcsk1	1.04045746435616e-09	-2.54781339682516	0.005	0.185	1.72435015567746e-05	0	Pcsk1
Ndufb6	1.07335523044904e-09	-0.65567060510221	0.074	0.317	1.7788716234232e-05	0	Ndufb6
Ranbp17	1.07811272971539e-09	-0.381868331520013	0.101	0.371	1.78675622695731e-05	0	Ranbp17
Tshz3	1.08069731175722e-09	-1.04574487402611	0.085	0.333	1.79103965477525e-05	0	Tshz3
Dnajb6	1.08924443259186e-09	-0.301564906765974	0.122	0.411	1.80520479813449e-05	0	Dnajb6
Tnpo2	1.10149633452799e-09	-1.918098288065	0.021	0.217	1.82550987521323e-05	0	Tnpo2
Kras	1.11753234058487e-09	-0.388538997994129	0.064	0.302	1.85208634805131e-05	0	Kras
Psmd14	1.13228577293131e-09	-0.484381706716513	0.112	0.388	1.87653721147906e-05	0	Psmd14
Ptprt	1.13533136291914e-09	-1.59332738282136	0.064	0.293	1.8815846677659e-05	0	Ptprt
Dgkz	1.1477361572075e-09	-1.45811337593136	0.027	0.228	1.90214313333999e-05	0	Dgkz
Rpl10	1.15065280300212e-09	-0.458875898870844	0.133	0.418	1.90697689041541e-05	0	Rpl10
Vps41	1.15693857761044e-09	-0.627898302825402	0.08	0.331	1.91739430467378e-05	0	Vps41
Akr1a1	1.16236018457642e-09	-0.434545266920831	0.218	0.565	1.92637953389851e-05	0	Akr1a1
S100a4	1.16923033802497e-09	-0.841659040148743	0.207	0.508	1.93776543920878e-05	0	S100a4
Ipo8	1.17800678673299e-09	-0.667231101264384	0.059	0.291	1.95231064765258e-05	0	Ipo8
Slco3a1	1.21480301136984e-09	-0.618882442404927	0.245	0.579	2.01329303074323e-05	0	Slco3a1
Arhgdia	1.2338965967088e-09	-0.415122047585097	0.218	0.564	2.04493682972549e-05	0	Arhgdia
Klhdc2	1.23686325170897e-09	-0.726342077787495	0.053	0.28	2.04985346705727e-05	0	Klhdc2
Atp5g1	1.2451866213433e-09	-0.647750507378762	0.122	0.404	2.06364778755225e-05	0	Atp5g1
Canx	1.25663296657326e-09	-0.45087735690906	0.277	0.635	2.08261781550186e-05	0	Canx
Ndufs7	1.25778311977898e-09	-0.743201318419545	0.096	0.356	2.08452396440971e-05	0	Ndufs7
Pabpc4	1.2582502220924e-09	-0.699078213679629	0.027	0.228	2.08529809307373e-05	0	Pabpc4
Huwe1	1.2680184897599e-09	-0.362081111368667	0.207	0.549	2.10148704307909e-05	0	Huwe1
Rnf11	1.2800678864619e-09	-0.335367348902854	0.106	0.379	2.12145650823331e-05	0	Rnf11
Cltc	1.30365859490795e-09	-0.52028204823339	0.229	0.569	2.16055338934094e-05	0	Cltc
Herc1	1.31845222497492e-09	-0.304062522300692	0.191	0.527	2.18507087245094e-05	0	Herc1
Ociad2	1.32658177625985e-09	-6.16382696068208	0	0.171	2.19854397779546e-05	0	Ociad2
Mfn2	1.33656873822313e-09	-1.17924890433465	0.043	0.257	2.21509536985719e-05	0	Mfn2
Sgip1	1.33744125498093e-09	-0.554354349218644	0.479	0.781	2.21654139187989e-05	0	Sgip1
Basp1	1.33815104454984e-09	-2.78740368464093	0.016	0.203	2.21771772613245e-05	0	Basp1
Tprgl	1.3383967821659e-09	-0.574251289628237	0.096	0.359	2.21812498708354e-05	0	Tprgl
Rere	1.35886473295261e-09	-0.428580614429587	0.367	0.78	2.25204652192236e-05	0	Rere
Fam13b	1.39445292047804e-09	-1.25125072390641	0.048	0.267	2.31102682510825e-05	0	Fam13b
Rpl39	1.41193301319868e-09	-0.595273100308123	0.277	0.619	2.33999658277418e-05	0	Rpl39
Psmc2	1.42154688712068e-09	-2.35377362543333	0.016	0.205	2.3559296560251e-05	0	Psmc2
Tmtc1	1.45717607178068e-09	-3.21377587213481	0.011	0.193	2.41497790376212e-05	0	Tmtc1
Lcor	1.46158415575774e-09	-0.292510097769719	0.245	0.612	2.4222834213373e-05	0	Lcor
Eif4b	1.47585452821731e-09	-1.34881353548012	0.032	0.236	2.44593370961456e-05	0	Eif4b
Ell2	1.47993561795539e-09	-1.73557999871696	0.043	0.254	2.45269729963747e-05	0	Ell2
D630045J12Rik	1.48898162453467e-09	-1.20254625787831	0.016	0.205	2.46768924634132e-05	0	D630045J12Rik
Rpl27-ps3	1.50383190223767e-09	-0.379120494839535	0.213	0.561	2.4923006115785e-05	0	Rpl27-ps3
Vapb	1.50930716398564e-09	-0.931593894900278	0.037	0.248	2.5013747628734e-05	0	Vapb
H2-K1	1.52375598226577e-09	2.19580598055037	0.394	0.236	2.52532078940906e-05	0	H2-K1
Map1lc3a	1.52477019891613e-09	-0.47631572589449	0.234	0.575	2.5270016506637e-05	0	Map1lc3a
Serpinb6a	1.52648134860848e-09	-0.331339138911833	0.16	0.473	2.52983753904883e-05	0	Serpinb6a
Vamp4	1.53393218773862e-09	-0.49122449616056	0.106	0.376	2.54218581473922e-05	0	Vamp4
Cfl1	1.55887022198374e-09	-0.574346651626834	0.266	0.609	2.58351561889365e-05	0	Cfl1
Senp6	1.56610030018717e-09	-0.500166195150173	0.149	0.451	2.5954980275002e-05	0	Senp6
Ccdc136	1.58479457623765e-09	-1.6739963799604	0.027	0.225	2.62648005119866e-05	0	Ccdc136
Spats2l	1.58898524773365e-09	-1.05903166731572	0.059	0.287	2.63342525106897e-05	0	Spats2l
Tuba4a	1.60942461350789e-09	-6.10296425570307	0	0.169	2.66729941196663e-05	0	Tuba4a
Ric3	1.60942461350789e-09	-6.0840472305378	0	0.169	2.66729941196663e-05	0	Ric3
Agpat4	1.61867215010326e-09	-1.56407995740381	0.037	0.245	2.68262535436614e-05	0	Agpat4
Gm2000	1.62019800024396e-09	-0.593274843294105	0.282	0.635	2.68515414580431e-05	0	Gm2000
Slc36a1	1.6202849820502e-09	-1.77354936421598	0.027	0.225	2.6852983007518e-05	0	Slc36a1
Gm13889	1.62434405243428e-09	-2.18168764830462	0.021	0.214	2.69202539809934e-05	0	Gm13889
Adrbk1	1.62897137746806e-09	-1.00640307414318	0.043	0.256	2.69969426387782e-05	0	Adrbk1
Ube2o	1.63327477455672e-09	-0.611824425592082	0.048	0.268	2.70682628387285e-05	0	Ube2o
Dstyk	1.63895284815884e-09	-0.548687093241426	0.059	0.29	2.71623655525365e-05	0	Dstyk
Ndufs2	1.64192873601993e-09	-0.969785073256939	0.064	0.297	2.72116849420584e-05	0	Ndufs2
Dnajc27	1.68086001209756e-09	-2.18931133345004	0.011	0.193	2.78568929804929e-05	0	Dnajc27
Ndufb2	1.68427376688439e-09	-0.459122105588795	0.122	0.399	2.7913469138575e-05	0	Ndufb2
Faap20	1.69758247804022e-09	-0.776843793052027	0.043	0.257	2.81340344085606e-05	0	Faap20
Epm2aip1	1.70775005845408e-09	-0.879935819120575	0.064	0.297	2.83025417187595e-05	0	Epm2aip1
Mrpl51	1.75051588879974e-09	-0.558879828744363	0.09	0.345	2.9011299825078e-05	0	Mrpl51
Smarca4	1.76459595748972e-09	-0.623545805609848	0.043	0.257	2.92446488034771e-05	0	Smarca4
Fam103a1	1.78042285958901e-09	-0.639795413775662	0.043	0.257	2.95069480519687e-05	0	Fam103a1
Pomp	1.7849800164998e-09	-0.495635961885849	0.112	0.382	2.95824738134512e-05	0	Pomp
Bmyc	1.81869168464402e-09	-1.50689861433284	0.021	0.214	3.01411772896053e-05	0	Bmyc
Eif4g1	1.88933830789174e-09	-0.411399503961781	0.117	0.394	3.13120037766898e-05	0	Eif4g1
Il4ra	1.89038091358171e-09	-3.32886308463407	0.011	0.191	3.13292828807897e-05	0	Il4ra
Hdac2	1.89743070456587e-09	-1.03875418508454	0.053	0.276	3.14461190667702e-05	0	Hdac2
Tcp1	1.90085514548485e-09	-0.821127564420705	0.069	0.304	3.15028723261204e-05	0	Tcp1
Pja1	1.91405948590316e-09	-0.792743927292465	0.032	0.236	3.1721707859873e-05	0	Pja1
Fcrla	1.94158037579907e-09	-0.524490470867993	0.112	0.382	3.21778115681179e-05	0	Fcrla
2410089E03Rik	1.94444042977794e-09	-0.447719783036007	0.138	0.431	3.22252112427098e-05	0	2410089E03Rik
Cdk5r1	1.95176534927805e-09	-5.98872077152983	0	0.168	3.23466071335851e-05	0	Cdk5r1
Slc24a3	1.95561963359164e-09	-2.31635893327704	0.032	0.231	3.24104841875142e-05	0	Slc24a3
Trp53inp2	1.96012518401944e-09	-1.1448614483744	0.037	0.245	3.24851546747541e-05	0	Trp53inp2
Tmem196	2.01623158814329e-09	-1.87994350472588	0.011	0.191	3.34150061102988e-05	0	Tmem196
Cnot7	2.02232341093025e-09	-1.02123537546254	0.032	0.234	3.35159658893471e-05	0	Cnot7
Ccdc124	2.07599817701725e-09	-0.62886886390358	0.064	0.296	3.44055177877068e-05	0	Ccdc124
Cyb5b	2.08567364428723e-09	-0.532189550661811	0.112	0.385	3.45658693067723e-05	0	Cyb5b
Ctnnbl1	2.09421119875644e-09	-0.592231169711056	0.069	0.307	3.47073621969905e-05	0	Ctnnbl1
Gm10250	2.11336126564787e-09	-0.652834854428105	0.181	0.485	3.50247362555822e-05	0	Gm10250
Trim46	2.13331308176048e-09	-1.78504118463425	0.016	0.202	3.53553977040164e-05	0	Trim46
Ifitm2	2.16060238284869e-09	-0.958124679169008	0.213	0.502	3.58076632909514e-05	0	Ifitm2
Ndufa4	2.16312249391197e-09	-0.690113136189378	0.287	0.626	3.58494290916031e-05	0	Ndufa4
Nrep	2.17020502466574e-09	-1.20670240425916	0.043	0.253	3.59668078737852e-05	0	Nrep
Pbx3	2.17419017120562e-09	-1.44421108040618	0.101	0.339	3.60328537073908e-05	0	Pbx3
Dpysl2	2.19176840968503e-09	-0.468137316647738	0.356	0.732	3.63241778537099e-05	0	Dpysl2
Rpl13-ps3	2.2061606475768e-09	-0.558111303539708	0.324	0.696	3.65627004122904e-05	0	Rpl13-ps3
6430573F11Rik	2.22864547148575e-09	-3.24804815686722	0.005	0.179	3.69353413989334e-05	0	6430573F11Rik
BC005561	2.24967190469888e-09	-0.459262590696609	0.048	0.263	3.72838124765745e-05	0	BC005561
Uqcrq	2.27044659918416e-09	-0.387867451189717	0.229	0.559	3.76281114882791e-05	0	Uqcrq
Prrc2b	2.27372060174047e-09	-0.257349087690993	0.181	0.502	3.76823715326448e-05	0	Prrc2b
Gm28905	2.2762553958236e-09	-2.50557320112466	0.021	0.21	3.77243806749845e-05	0	Gm28905
Zfp467	2.29885519181576e-09	-0.325736638274864	0.027	0.223	3.80989270939626e-05	0	Zfp467
Atp5e	2.30238006005081e-09	-0.439831334297396	0.186	0.504	3.81573447352221e-05	0	Atp5e
Actr3	2.32290617148866e-09	-0.61042291990352	0.069	0.305	3.84975239800815e-05	0	Actr3
Ndufb3	2.35714962085471e-09	-0.26065624750481	0.122	0.407	3.90650406664252e-05	0	Ndufb3
Acp1	2.36424219382497e-09	-0.859653046936019	0.037	0.245	3.91825858782612e-05	0	Acp1
Rtn4rl1	2.3659558008361e-09	-6.17946730983365	0	0.166	3.92109854872568e-05	0	Rtn4rl1
Fam131a	2.3659558008361e-09	-6.03353800249214	0	0.166	3.92109854872568e-05	0	Fam131a
Tecpr2	2.36823118620159e-09	-0.489203172509404	0.378	0.789	3.92486954489189e-05	0	Tecpr2
Ppp1r9b	2.40124951108222e-09	-1.87621826249667	0.011	0.19	3.97959081471656e-05	0	Ppp1r9b
Wbp4	2.41703469805691e-09	-1.44887015380936	0.027	0.222	4.00575160508972e-05	0	Wbp4
Stac	2.48799550349076e-09	-3.35732612216783	0.011	0.188	4.12335494793524e-05	0	Stac
Copg2	2.49431187340292e-09	-0.856517716481028	0.085	0.331	4.13382306779067e-05	0	Copg2
Sema6a	2.4955972899272e-09	-1.24301108377657	0.037	0.24	4.13595338859635e-05	0	Sema6a
Pitpnm2	2.49692922504886e-09	-1.1935699875596	0.037	0.242	4.13816080467348e-05	0	Pitpnm2
Dgkh	2.50065654316125e-09	-1.959865219794	0.037	0.239	4.14433808898113e-05	0	Dgkh
Raf1	2.51049436060992e-09	-0.968338919349871	0.053	0.274	4.16064230383883e-05	0	Raf1
Scai	2.51732001206485e-09	-0.796510427427338	0.096	0.35	4.17195445599508e-05	0	Scai
Plcl1	2.52660991570331e-09	-0.928554546017213	0.149	0.416	4.1873506132951e-05	0	Plcl1
Saraf	2.53263408617433e-09	-0.28745394277076	0.138	0.43	4.19733447101671e-05	0	Saraf
Spata7	2.53378495170694e-09	-0.728803091763112	0.069	0.304	4.19924180046391e-05	0	Spata7
Appl1	2.53577807844361e-09	-0.64628551523156	0.085	0.333	4.20254500940459e-05	0	Appl1
Rps20	2.54309495042532e-09	-0.434471307540152	0.229	0.573	4.21467126133988e-05	0	Rps20
Atp5f1	2.5473196137625e-09	-0.519926261373682	0.117	0.388	4.22167279588859e-05	0	Atp5f1
Dnaja2	2.55107513912597e-09	-1.1122479873599	0.069	0.302	4.22789682807347e-05	0	Dnaja2
Psmd7	2.56466348445038e-09	-0.605399602279352	0.064	0.294	4.25041679277962e-05	0	Psmd7
Atp5h	2.63485575444977e-09	-0.657830958843101	0.223	0.544	4.3667464418496e-05	0	Atp5h
Eif4e	2.69928563235949e-09	-0.680918699420607	0.069	0.304	4.47352607850938e-05	0	Eif4e
Sh3bp1	2.70804989452129e-09	-1.69973183415449	0.011	0.188	4.48805109019013e-05	0	Sh3bp1
Uba6	2.72031308827469e-09	-0.28483897613006	0.053	0.274	4.50837488119765e-05	0	Uba6
Sacm1l	2.75558965336491e-09	-0.475220303412373	0.053	0.274	4.56683873252167e-05	0	Sacm1l
Rnf112	2.76361949014505e-09	-2.99272702010612	0.011	0.188	4.58014658101739e-05	0	Rnf112
Atl3	2.76744816620479e-09	-0.496026445664591	0.053	0.274	4.5864918458512e-05	0	Atl3
Trpc6	2.86686828611821e-09	-6.38033362509488	0	0.165	4.75126081058371e-05	0	Trpc6
Pgm2	2.87810836484058e-09	-2.65084367065467	0.011	0.188	4.76988899305029e-05	0	Pgm2
Ablim1	2.88508118779729e-09	-0.527195626433686	0.197	0.521	4.78144505253645e-05	0	Ablim1
Prelid1	2.89521738804759e-09	-1.29187415616717	0.037	0.242	4.79824377721127e-05	0	Prelid1
Fxyd3	2.93741792798949e-09	3.81170297588245	0.16	0.042	4.86818273205698e-05	0	Fxyd3
Tmem200a	2.98755862970422e-09	-4.40437001878116	0.005	0.176	4.95128091700881e-05	0	Tmem200a
Sh3pxd2b	3.00279003605171e-09	2.9264195327343	0.197	0.063	4.9765239267485e-05	0	Sh3pxd2b
Fam169a	3.00305654030355e-09	-1.22660788200305	0.021	0.21	4.97696560424507e-05	0	Fam169a
Necap1	3.01271403802102e-09	-1.40228916250573	0.021	0.21	4.99297097521223e-05	0	Necap1
Fam178a	3.14633856457834e-09	-0.584484185322315	0.101	0.359	5.21442690307568e-05	0	Fam178a
Gm21972	3.18180476002001e-09	-0.618672761570907	0.043	0.253	5.27320502878117e-05	0	Gm21972
Gng2	3.1860069678638e-09	-0.719911884761871	0.186	0.479	5.28016934784067e-05	0	Gng2
mt-Nd4	3.23194610359241e-09	-0.637456208762932	0.691	0.924	5.35630427748369e-05	0	mt-Nd4
Anxa7	3.24412978802408e-09	-0.942175069078153	0.064	0.29	5.3764962976923e-05	0	Anxa7
Nfe2l1	3.25004195546247e-09	-0.584851422985134	0.096	0.347	5.38629453278796e-05	0	Nfe2l1
Fads2	3.27205634670602e-09	3.52467483397724	0.176	0.051	5.42277898339589e-05	0	Fads2
Pfdn4	3.29896205011389e-09	-1.22722267893138	0.043	0.251	5.46736980565375e-05	0	Pfdn4
Kitl	3.31343095013667e-09	-2.25259740127068	0.027	0.217	5.4913491136615e-05	0	Kitl
Ube2m	3.31736062403285e-09	-0.515675707609786	0.059	0.282	5.49786176220964e-05	0	Ube2m
Sptb	3.33378064615898e-09	-3.01073789427759	0.011	0.186	5.52507466487928e-05	0	Sptb
Psmd13	3.46658214662858e-09	-0.312661907677415	0.122	0.399	5.74516659160755e-05	0	Psmd13
Tle1	3.47035131267719e-09	-1.37789332146176	0.043	0.25	5.75141323049991e-05	0	Tle1
9330158H04Rik	3.4724175389122e-09	-6.16941823676632	0	0.163	5.75483758723919e-05	0	9330158H04Rik
Ylpm1	3.47376819318683e-09	-0.510769682120961	0.096	0.35	5.75707602656853e-05	0	Ylpm1
Gm13111	3.49846839636586e-09	7.69675098399428	0.053	0	5.79801167329714e-05	0	Gm13111
Abcc1	3.49876174954171e-09	-1.11173227125412	0.059	0.279	5.79849784751547e-05	0	Abcc1
Nt5dc3	3.51360378920499e-09	-1.10621158083813	0.059	0.279	5.82309555984942e-05	0	Nt5dc3
Begain	3.54262894247892e-09	-4.59175702006274	0.005	0.174	5.87119894637031e-05	0	Begain
Ptov1	3.57159340611171e-09	-0.359231976502327	0.122	0.396	5.91920175194894e-05	0	Ptov1
Gm26916	3.6085066074064e-09	2.12928913748129	0.346	0.188	5.98037800045463e-05	0	Gm26916
Ppp1r13b	3.62770468818153e-09	-1.14273904226816	0.043	0.25	6.01219497972325e-05	0	Ppp1r13b
Hmgn2	3.63898179739777e-09	-1.54220327267853	0.021	0.208	6.03088453282732e-05	0	Hmgn2
Nme6	3.65502791823399e-09	-1.62259261035965	0.027	0.219	6.05747776888919e-05	0	Nme6
Nars	3.6593342282082e-09	-0.476789488518927	0.053	0.271	6.06461461640945e-05	0	Nars
Mical3	3.71481016607088e-09	-0.548064384929623	0.09	0.339	6.15655488822927e-05	0	Mical3
Cdkl2	3.73341816521844e-09	-2.07909000438918	0.021	0.208	6.18739392521652e-05	0	Cdkl2
Rai1	3.75639433898695e-09	-0.294473492193414	0.08	0.32	6.22547233800307e-05	0	Rai1
Cox6a1	3.76423553469891e-09	-0.571751947555357	0.362	0.684	6.23846755165651e-05	0	Cox6a1
Btaf1	3.76763852447431e-09	-0.7309580816913	0.08	0.319	6.24410732661127e-05	0	Btaf1
Pfn1	3.78849411319714e-09	-0.331564440742425	0.144	0.428	6.27867129380162e-05	0	Pfn1
Arpc2	3.85163622614535e-09	-0.488355020296261	0.138	0.425	6.38331671759069e-05	0	Arpc2
Vps13d	3.87073179384395e-09	-0.260033569578952	0.128	0.407	6.41496380193758e-05	0	Vps13d
Ap2s1	3.91784924004452e-09	-0.349996213569289	0.149	0.442	6.49305154552578e-05	0	Ap2s1
Tomm34	3.92923073262759e-09	-1.60817209274378	0.032	0.228	6.5119140931837e-05	0	Tomm34
Vps13b	3.95121640887623e-09	-0.294755518155766	0.223	0.559	6.54835095443057e-05	0	Vps13b
Psmb6	3.97672498848446e-09	-0.547681568557237	0.122	0.396	6.59062632341529e-05	0	Psmb6
Slc7a1	3.97942903393949e-09	-3.19335645893951	0.011	0.185	6.59510773794791e-05	0	Slc7a1
Jund	3.98570461506409e-09	-0.355093064944424	0.261	0.619	6.60550825854572e-05	0	Jund
Rpl24	3.99017699845351e-09	-0.537077703266871	0.255	0.593	6.612920339537e-05	0	Rpl24
Kif3a	4.0184064556137e-09	-1.19993058418231	0.021	0.208	6.65970501888859e-05	0	Kif3a
Kif26a	4.08830374622498e-09	-2.70804660906379	0.011	0.185	6.77554579861867e-05	0	Kif26a
Pnpla8	4.09407627572991e-09	-1.00441117657299	0.043	0.25	6.78511261176718e-05	0	Pnpla8
Kif3c	4.09407778230841e-09	-1.05239273977861	0.043	0.25	6.78511510861973e-05	0	Kif3c
Arpc5	4.1235933738295e-09	-0.82629450741448	0.09	0.336	6.83403129844764e-05	0	Arpc5
Zfp521	4.16859408630531e-09	-0.538856023144566	0.176	0.476	6.90861097923378e-05	0	Zfp521
Ppp1ca	4.23266026269374e-09	-0.575238235789433	0.09	0.336	7.01478785336233e-05	0	Ppp1ca
Larp1	4.23878214782692e-09	-1.14130752391204	0.059	0.277	7.02493365359356e-05	0	Larp1
Mcu	4.2478764389136e-09	-0.869939001139178	0.074	0.307	7.0400056222115e-05	0	Mcu
Sorl1	4.25139956382717e-09	-0.764590908890798	0.085	0.327	7.04584449713077e-05	0	Sorl1
Palm	4.25399202943611e-09	-0.403987727195987	0.069	0.3	7.05014099038447e-05	0	Palm
Rpl7a-ps5	4.28847471987633e-09	-0.449132684440456	0.165	0.462	7.10728915325105e-05	0	Rpl7a-ps5
Fhl1	4.32570317706272e-09	-1.58597788302298	0.043	0.247	7.16898787534604e-05	0	Fhl1
Rps28	4.3921313740175e-09	-0.549078591807822	0.367	0.743	7.2790793261592e-05	0	Rps28
Trappc4	4.3953730953434e-09	-1.1053458824531	0.048	0.259	7.28445183091262e-05	0	Trappc4
P2ry1	4.39655269344958e-09	-1.13461260155424	0.043	0.247	7.28640677885398e-05	0	P2ry1
Reps1	4.51161781828596e-09	-0.554764140499033	0.09	0.337	7.47710421024532e-05	0	Reps1
Khdrbs1	4.57406441248754e-09	-0.303534270696358	0.128	0.405	7.5805969508156e-05	0	Khdrbs1
Msrb3	4.59719985749584e-09	-1.52189702874968	0.037	0.236	7.61893932382786e-05	0	Msrb3
Kcnn3	4.64158319991715e-09	-2.11585820234125	0.037	0.234	7.69249583722269e-05	0	Kcnn3
Mcf2l	4.72623040183136e-09	-3.28240951333377	0.005	0.173	7.83278164495512e-05	0	Mcf2l
Cep120	4.76705463109591e-09	-0.848747888179058	0.053	0.267	7.90043964011525e-05	0	Cep120
Cwc27	4.77700093060959e-09	-0.801009638681653	0.085	0.325	7.91692364229928e-05	0	Cwc27
Map9	4.79230065886476e-09	-3.22054777752779	0.005	0.173	7.94227988193656e-05	0	Map9
Fmn1	4.82694596207942e-09	-2.0237619619695	0.037	0.234	7.99969754295423e-05	0	Fmn1
Magi3	4.84422326171876e-09	-0.317794223843848	0.133	0.414	8.0283312116465e-05	0	Magi3
Eif4h	4.84963982584051e-09	-0.506718817329587	0.096	0.342	8.03730808336548e-05	0	Eif4h
Ptprf	4.88685965571127e-09	-0.694487668371776	0.112	0.371	8.09899250741029e-05	0	Ptprf
Clcn6	4.91891589509158e-09	-0.922605532950916	0.059	0.277	8.15211931293527e-05	0	Clcn6
Ndufc2	4.95675621451197e-09	-0.35692877700492	0.25	0.609	8.21483207431068e-05	0	Ndufc2
Rbx1	5.04031959800416e-09	-0.328228415544767	0.202	0.529	8.35332166977229e-05	0	Rbx1
Auh	5.08607209896389e-09	-0.68180176205605	0.053	0.268	8.42914728961285e-05	0	Auh
Tma7	5.10568475076576e-09	-0.497034231543293	0.165	0.468	8.4616513374441e-05	0	Tma7
Hoxb3	5.10962453893462e-09	-1.16067928269359	0.043	0.247	8.46818074837634e-05	0	Hoxb3
Bex4	5.14614249398783e-09	-2.5479793716599	0.016	0.194	8.52870195528604e-05	0	Bex4
Cul2	5.18177600944141e-09	-1.61638774484649	0.027	0.216	8.58775738044725e-05	0	Cul2
Stpg2	5.19238997050944e-09	-1.31052918182713	0.037	0.237	8.6053478981253e-05	0	Stpg2
Pced1b	5.26966765207029e-09	-0.943909294595331	0.069	0.296	8.73342019977609e-05	0	Pced1b
mt-Co2	5.39697695033828e-09	-0.578032872508048	0.809	0.968	8.94440989979564e-05	0	mt-Co2
Psma6	5.47441877965719e-09	-0.876273252211305	0.069	0.296	9.07275424352586e-05	0	Psma6
Fam120a	5.4755583591311e-09	-0.564242263407435	0.09	0.336	9.07464286858797e-05	0	Fam120a
Akap7	5.5287932202532e-09	-1.27638590754142	0.059	0.273	9.16286900392563e-05	0	Akap7
Rbbp7	5.60404752431728e-09	-0.709243945900992	0.08	0.314	9.28758796205103e-05	0	Rbbp7
Dnajc13	5.61002761827527e-09	-0.604014832200407	0.059	0.277	9.29749877176761e-05	0	Dnajc13
Mafg	5.6713983664959e-09	-0.288150404803263	0.048	0.257	9.39920851279366e-05	0	Mafg
Zfr	5.72533236976731e-09	-0.295523553142154	0.266	0.643	9.48859333641536e-05	0	Zfr
Tmem151a	5.73731707561738e-09	-3.475829031065	0.005	0.171	9.50845558942068e-05	0	Tmem151a
Slc25a51	5.75625226842286e-09	-0.345895675491969	0.069	0.297	9.53983688445721e-05	0	Slc25a51
Map3k2	5.77352637642217e-09	-0.693682703645228	0.064	0.287	9.56846526364446e-05	0	Map3k2
Arf4	5.80969286162476e-09	-0.306914252173811	0.144	0.43	9.62840397957072e-05	0	Arf4
Cldnd1	5.81479910948034e-09	-0.462774891403023	0.037	0.234	9.63686656414176e-05	0	Cldnd1
Plxnb1	5.82870319434796e-09	-0.593151844382045	0.112	0.371	9.65990980399287e-05	0	Plxnb1
Adcy5	5.92745944848750e-09	-0.903981216300429	0.021	0.205	9.82357854397833e-05	0	Adcy5
Dlgap1	5.95871874433975e-09	0.70572470032685	0.777	0.832	9.87538457499427e-05	0	Dlgap1
Tlx2	5.99695255562535e-09	-2.75708060328966	0.011	0.182	9.93874947043789e-05	0	Tlx2
Polr2g	6.05196325012167e-09	-1.78849384276431	0.027	0.214	0.000100299186944266	0	Polr2g
Sh3rf1	6.06674819962822e-09	-0.295117307324682	0.074	0.308	0.000100544217912439	0	Sh3rf1
Pcnx	6.08695528521837e-09	-0.397321756882569	0.101	0.356	0.000100879109941924	0	Pcnx
Dnajc8	6.09071448413403e-09	-0.588369985535328	0.08	0.316	0.000100941411145553	0	Dnajc8
Specc1l	6.16283284636115e-09	-0.429152317213769	0.064	0.288	0.000102136628762743	0	Specc1l
Pir	6.222734997144e-09	-2.4366196421899	0.011	0.182	0.000103129387107668	0	Pir
Lyst	6.22523215800909e-09	-0.504271501482033	0.101	0.353	0.000103170772554685	0	Lyst
Aimp1	6.27602071375279e-09	-1.84940611608202	0.016	0.193	0.000104012491289025	0	Aimp1
Polr2k	6.32471847300744e-09	-0.399818643467661	0.085	0.325	0.000104819559253152	0	Polr2k
Serinc1	6.36414061119364e-09	-0.460816861568692	0.266	0.613	0.000105472902349312	0	Serinc1
Ica1l	6.37070208942393e-09	-2.19795175696863	0.011	0.182	0.000105581645728023	0	Ica1l
Rps10	6.46966647339553e-09	-0.298952390509178	0.138	0.424	0.000107221782463584	0	Rps10
Moxd1	6.495735540423e-09	-4.23026817196021	0.005	0.169	0.00010765382511143	0	Moxd1
Rpl8	6.56503149092255e-09	-0.448265098789893	0.277	0.633	0.000108802266899059	0	Rpl8
Csmd2	6.59103316300182e-09	-2.06914896940826	0.016	0.193	0.000109233192610429	0	Csmd2
Rhoq	6.60083245175145e-09	-0.668152257425617	0.085	0.324	0.000109395596222877	0	Rhoq
Pdzd4	6.61133666653176e-09	-0.595174972681251	0.069	0.294	0.000109569682574431	0	Pdzd4
Fam174a	6.71303587687769e-09	-0.850970417907029	0.074	0.305	0.000111255143587494	0	Fam174a
2310015A10Rik	6.78970403936701e-09	-1.96261590773203	0.021	0.202	0.00011252576504443	0	2310015A10Rik
Psma7	6.80233900943219e-09	-0.538015743370239	0.122	0.385	0.00011273516440332	0	Psma7
Agap3	6.87211480510757e-09	-0.312555520061384	0.059	0.276	0.000113891558665048	0	Agap3
Sec61a2	6.87377599751618e-09	-1.05157959861274	0.043	0.245	0.000113919089606836	0	Sec61a2
Trim37	7.00722918743507e-09	-0.775536615623869	0.059	0.276	0.000116130809323361	0	Trim37
Fkbp3	7.02589098203212e-09	-0.45134016622234	0.069	0.296	0.000116440091245218	0	Fkbp3
1500009L16Rik	7.03447591355696e-09	-3.16055315966571	0.005	0.169	0.00011658236931538	0	1500009L16Rik
Phyhipl	7.08331774906344e-09	-2.24508569234976	0.005	0.169	0.000117391825055228	0	Phyhipl
Evi5	7.11504261458097e-09	-0.366415025741423	0.176	0.485	0.00011791760125145	0	Evi5
Parp8	7.14099144238975e-09	-0.504088036801152	0.096	0.337	0.000118347651174725	0	Parp8
Aftph	7.18856261162317e-09	-0.672723800138861	0.08	0.313	0.000119136048162431	0	Aftph
Zfp40	7.19050833466255e-09	-2.71193729889732	0.016	0.191	0.000119168294630362	0	Zfp40
Gfap	7.28415892981713e-09	3.15131515017898	0.17	0.049	0.000120720365943859	0	Gfap
Rnf208	7.36896399039289e-09	-2.78832409060432	0.011	0.18	0.000122125840212781	0	Rnf208
Kank4	7.40502082509673e-09	3.73813293996207	0.133	0.029	0.000122723410134328	0	Kank4
1500011B03Rik	7.44346288454444e-09	-6.06358970321789	0	0.157	0.000123360510385555	0	1500011B03Rik
Ift22	7.44346288454444e-09	-6.02031459730552	0	0.157	0.000123360510385555	0	Ift22
Mtmr7	7.44346288454444e-09	-6.01786022402872	0	0.157	0.000123360510385555	0	Mtmr7
Klhl7	7.50861164053694e-09	-0.772541625731813	0.08	0.313	0.000124440220718619	0	Klhl7
Pacs1	7.55328172510635e-09	-0.395305115266365	0.122	0.388	0.000125180538030188	0	Pacs1
Cd24a	7.6340276267857e-09	-1.9388315961736	0.09	0.305	0.000126518739858719	0	Cd24a
Ubqln2	7.64611598555399e-09	-0.435283588046633	0.085	0.322	0.000126719080228586	0	Ubqln2
1700037H04Rik	7.67147888810893e-09	-2.22163878142367	0.011	0.18	0.000127139419612629	0	1700037H04Rik
Rnf19b	7.70043435238147e-09	-2.05857432169666	0.016	0.191	0.000127619298522018	0	Rnf19b
Gm20696	7.71151747894873e-09	-1.03424457454686	0.064	0.282	0.000127802979178617	0	Gm20696
Ppm1l	7.75362910581956e-09	-1.16030143390399	0.048	0.253	0.000128500895170747	0	Ppm1l
Aldoc	8.00481387552745e-09	-2.40380848784769	0.021	0.2	0.000132663780359117	0	Aldoc
Bend6	8.00742731524543e-09	-1.9791792198543	0.016	0.191	0.000132707092895563	0	Bend6
Far2	8.01719850236922e-09	-4.18126867039865	0.005	0.168	0.000132869030779765	0	Far2
Nagk	8.07152006187725e-09	-0.940335508631829	0.032	0.223	0.000133769301985492	0	Nagk
Klf12	8.1842726744222e-09	-0.291641839394687	0.09	0.333	0.000135637951033199	0	Klf12
Uqcr10	8.21308125099528e-09	-0.421487709860143	0.213	0.538	0.000136115395572745	0	Uqcr10
Ppfibp2	8.26797122762683e-09	-0.528767688158614	0.09	0.328	0.000137025087155459	0	Ppfibp2
Gm9803	8.29464019419541e-09	-0.646653125351389	0.032	0.223	0.0001374670719384	0	Gm9803
Sos2	8.36232540206088e-09	-0.373250627321508	0.117	0.384	0.000138588818888355	0	Sos2
Idh3a	8.45489822088065e-09	-0.855709703317307	0.021	0.202	0.000140123028214655	0	Idh3a
Gtf2h5	8.55327299539749e-09	-0.38519146669244	0.074	0.307	0.000141753393352723	0	Gtf2h5
Mapk1	8.57120475997323e-09	-0.377914396147339	0.191	0.507	0.000142050576487036	0	Mapk1
Pip5k1b	8.64026070603211e-09	-0.409036499649616	0.101	0.35	0.00014319504068107	0	Pip5k1b
Stat5b	8.84622928708421e-09	-0.709615623897221	0.096	0.341	0.000146608557974847	0	Stat5b
Aacs	8.89026824955837e-09	-1.98557654445456	0.021	0.2	0.000147338415699931	0	Aacs
Naaa	8.94939092392078e-09	3.15386880587276	0.229	0.089	0.000148318255782139	0	Naaa
2810428I15Rik	8.95758262274057e-09	-0.638515121314305	0.117	0.378	0.000148454016806679	0	2810428I15Rik
Ctxn1	8.9689763467143e-09	-0.779645567570263	0.043	0.243	0.000148642844994096	0	Ctxn1
Wasf3	8.99759185488874e-09	-5.93303965713145	0	0.156	0.000149117089811071	0	Wasf3
Rnf157	9.05281774036892e-09	-0.740835632211471	0.053	0.263	0.000150032348411134	0	Rnf157
Asxl1	9.06540763594585e-09	-0.37662374836243	0.101	0.351	0.000150241000750531	0	Asxl1
Actr2	9.21506897581599e-09	-0.31386203331993	0.122	0.391	0.000152721338136198	0	Actr2
Tnk2	9.28631821685072e-09	-0.685815412076314	0.074	0.302	0.000153902151807867	0	Tnk2
Psmb4	9.29119641367309e-09	-0.419923011534597	0.128	0.398	0.000153982998163804	0	Psmb4
Fam57b	9.45573588089129e-09	-4.17229536833252	0.005	0.166	0.000156709910754011	0	Fam57b
Cox17	9.48135768277537e-09	-1.04605039896651	0.027	0.211	0.000157134540876636	0	Cox17
Arpc5l	9.71080129029816e-09	-0.809600390422423	0.059	0.273	0.000160937109784111	0	Arpc5l
Fbxo9	9.72351752611592e-09	-0.750939140278888	0.048	0.253	0.000161147855960319	0	Fbxo9
Cdh2	9.789717786378e-09	1.28767779443482	0.644	0.683	0.000162244992873643	0	Cdh2
Rpl23a-ps3	9.83803723139033e-09	-0.43301367216373	0.202	0.518	0.000163045791035832	0	Rpl23a-ps3
Gdpd5	9.94742670636795e-09	-1.78634709465505	0.016	0.19	0.000164858702804636	0	Gdpd5
Btbd1	1.00043495254621e-08	-0.831005674432345	0.059	0.271	0.000165802084685483	0	Btbd1
Eif3k	1.00178993916407e-08	-0.493612031125159	0.096	0.341	0.000166026646617661	0	Eif3k
Cul4a	1.00817887778611e-08	-1.76322985724839	0.032	0.22	0.000167085485415492	0	Cul4a
Med28	1.01083943146995e-08	-0.258614282199392	0.085	0.324	0.000167526418977515	0	Med28
Myo1d	1.02100843003649e-08	-0.262747533972955	0.069	0.293	0.000169211727109947	0	Myo1d
Efr3b	1.03617395403992e-08	-0.373844375754058	0.064	0.282	0.000171725109403036	0	Efr3b
D5Ertd579e	1.03709954171652e-08	-0.343378806027585	0.059	0.271	0.000171878507048679	0	D5Ertd579e
Txnl1	1.05758586894928e-08	-0.606793302179159	0.074	0.302	0.000175273706060964	0	Txnl1
Tspan5	1.05916900823746e-08	-1.63566382764529	0.027	0.21	0.000175536079735194	0	Tspan5
Clip3	1.06514647948208e-08	-0.498809324006226	0.09	0.33	0.000176526726044566	0	Clip3
Cnrip1	1.07252794801177e-08	-0.516367905499754	0.053	0.262	0.000177750056823991	0	Cnrip1
Adipor1	1.07263737066157e-08	-0.607641914213209	0.059	0.273	0.000177768191439741	0	Adipor1
Ptpn9	1.074767779309e-08	-0.315050325043374	0.133	0.408	0.00017812126406488	0	Ptpn9
Osbpl9	1.08134614933298e-08	-0.405430848070471	0.154	0.445	0.000179211497328956	0	Osbpl9
Ssbp3	1.0895006579809e-08	-0.444802509349376	0.144	0.422	0.000180562944047174	0	Ssbp3
Ube2l3	1.10360708347698e-08	-0.293247265872479	0.101	0.351	0.00018290080194464	0	Ube2l3
Vps29	1.10672002360677e-08	-0.719435673469701	0.064	0.28	0.00018341670951235	0	Vps29
Tnfrsf21	1.11330500171894e-08	-2.33820528257168	0.016	0.188	0.00018450803793488	0	Tnfrsf21
Anp32a	1.12189860271222e-08	-0.531757247288783	0.069	0.291	0.000185932255427497	0	Anp32a
Shank1	1.137334618712e-08	-2.32502609421535	0.011	0.177	0.000188490466359139	0	Shank1
Cyba	1.14423444737544e-08	2.0335786683015	0.218	0.077	0.000189633974963532	0	Cyba
Enpp1	1.16530126255542e-08	-1.38200230902797	0.037	0.228	0.00019312537824331	0	Enpp1
Ppp1cb	1.17536394862885e-08	-0.388456452382004	0.17	0.473	0.00019479306720626	0	Ppp1cb
Stx1a	1.17624701605562e-08	-0.390267430514757	0.037	0.231	0.000194939417970898	0	Stx1a
Spag6l	1.18198429292613e-08	-0.427997628744791	0.207	0.518	0.000195890256866648	0	Spag6l
Pde9a	1.20699878458499e-08	-3.74655972651283	0.005	0.165	0.000200035908569271	0	Pde9a
Meis2	1.20722727916774e-08	-3.47746151268653	0.021	0.193	0.00020007377697647	0	Meis2
Mpv17l	1.23223124338595e-08	-3.01008183989389	0.005	0.165	0.000204217683966353	0	Mpv17l
Mrgprf	1.2588611082419e-08	2.55966417071633	0.16	0.043	0.000208631051468929	0	Mrgprf
Pvt1	1.26234876601958e-08	-0.659138301238256	0.085	0.316	0.000209209060992424	0	Pvt1
Sept7	1.28665368849752e-08	-0.347317808236879	0.181	0.495	0.000213237115794694	0	Sept7
Wscd2	1.29395853805245e-08	-1.87449167662267	0.021	0.197	0.000214447748511432	0	Wscd2
Wnt6	1.340754804511e-08	4.71702287656693	0.096	0.014	0.000222203293751608	0	Wnt6
Popdc3	1.34076239602508e-08	-2.25462163987813	0.011	0.176	0.000222204551893236	0	Popdc3
Bcap29	1.35189085309569e-08	-0.756131397358289	0.053	0.259	0.000224048871083548	0	Bcap29
Spag9	1.35828933088789e-08	-0.336321413728135	0.213	0.542	0.000225109290808051	0	Spag9
Nap1l3	1.35876272170706e-08	-2.0421677433734	0.011	0.176	0.000225187745868511	0	Nap1l3
Uqcrc1	1.36467454151627e-08	-0.731572686509965	0.096	0.336	0.000226167511765491	0	Uqcrc1
Sema4d	1.36688254964192e-08	-0.411352183604576	0.085	0.32	0.000226533444952155	0	Sema4d
Cisd1	1.38039394056403e-08	-0.597814996281277	0.122	0.387	0.000228772687769677	0	Cisd1
Rasgrf2	1.40785631607939e-08	-3.96915903894459	0.005	0.163	0.000233324027263837	0	Rasgrf2
Ywhae	1.40909703628722e-08	-0.353665593617176	0.287	0.63	0.000233529651823881	0	Ywhae
Cetn2	1.42518586334196e-08	-1.00417976464088	0.043	0.239	0.000236196053131663	0	Cetn2
Vbp1	1.430687496634e-08	-0.612520209486373	0.074	0.299	0.000237107838817152	0	Vbp1
Chat	1.45722365065138e-08	-3.62903896612567	0.005	0.163	0.000241505675622454	0	Chat
Celsr3	1.4799823339853e-08	-3.18438360665848	0.005	0.163	0.000245277472211383	0	Celsr3
Dhdds	1.48405448873926e-08	-0.471630028259937	0.043	0.239	0.000245952350418758	0	Dhdds
Pnpla7	1.48637388607689e-08	-0.399863647778883	0.303	0.666	0.000246336744139522	0	Pnpla7
Rpl9-ps6	1.49111953067503e-08	-0.360653298945087	0.319	0.678	0.000247123239818773	0	Rpl9-ps6
Fam173a	1.49195516307136e-08	-0.656016761555357	0.053	0.257	0.000247261729175817	0	Fam173a
Slirp	1.50071263117552e-08	-0.706740519069713	0.048	0.248	0.000248713104364718	0	Slirp
Nyap1	1.50308763549684e-08	-2.55587148954252	0.005	0.163	0.000249106713830891	0	Nyap1
Kmt2a	1.51195761908937e-08	-0.426026365894188	0.176	0.47	0.000250576736211682	0	Kmt2a
Stx2	1.52599324312883e-08	-1.18445283975404	0.032	0.217	0.000252902860183741	0	Stx2
Mctp1	1.53297368952127e-08	-0.694035982167099	0.069	0.287	0.00025405972956436	0	Mctp1
Clip2	1.53383434187465e-08	-1.24482291653239	0.048	0.247	0.000254202365478886	0	Clip2
Spryd3	1.53520178427825e-08	-0.808256247224982	0.048	0.248	0.000254428991708434	0	Spryd3
Cacnb1	1.55391698017181e-08	-2.686923900774	0.011	0.174	0.000257530661123874	0	Cacnb1
Gm561	1.58208214196119e-08	-1.14147596177329	0.032	0.217	0.000262198473387227	0	Gm561
Kirrel3	1.60767221678205e-08	-1.00449832550689	0.144	0.401	0.000266439516487289	0	Kirrel3
Elovl4	1.61191762956774e-08	-2.19229167770583	0.011	0.174	0.000267143108748261	0	Elovl4
Hook1	1.61735838322179e-08	-1.89332329466258	0.016	0.185	0.000268044804851348	0	Hook1
Aida	1.62239768514064e-08	-1.04035266975801	0.053	0.257	0.000268879968358359	0	Aida
Pls3	1.62750205946271e-08	-0.945727709492998	0.059	0.268	0.000269725916314755	0	Pls3
Pdlim1	1.63159018491881e-08	2.84731273955872	0.17	0.051	0.000270403441346595	0	Pdlim1
Map7d2	1.63488021545084e-08	-0.443495776896693	0.117	0.374	0.000270948698106667	0	Map7d2
Dzip1	1.63897153057614e-08	-2.00847403057981	0.011	0.174	0.000271626751762384	0	Dzip1
Paip2	1.64945660830146e-08	-0.326939714161609	0.165	0.459	0.000273364443693801	0	Paip2
Ric8b	1.65737873449803e-08	-0.776758849462401	0.048	0.248	0.000274677377668358	0	Ric8b
Adgb	1.66004799275768e-08	-0.394201442377674	0.271	0.618	0.000275119753839731	0	Adgb
Ptbp2	1.67980314603565e-08	-0.572292881123537	0.181	0.478	0.000278393775392488	0	Ptbp2
Rabggtb	1.6950942447922e-08	-1.38983226918674	0.027	0.206	0.000280927969189411	0	Rabggtb
2210016L21Rik	1.69582890723962e-08	-0.469462074880155	0.059	0.268	0.000281049724796822	0	2210016L21Rik
Ndufs3	1.71270060812253e-08	-0.633991760000717	0.08	0.305	0.000283845871784147	0	Ndufs3
Caln1	1.7266534558831e-08	-2.29395101218802	0.021	0.194	0.000286158277243506	0	Caln1
Gm43713	1.7548211187207e-08	-1.06444382764667	0.059	0.265	0.000290826504005581	0	Gm43713
Nhs	1.76567833017569e-08	-0.538276626018122	0.17	0.45	0.000292625869660017	0	Nhs
Shc2	1.81389816004211e-08	-2.41962388680252	0.005	0.162	0.000300617342063779	0	Shc2
Unc5a	1.82014296077309e-08	-2.72721304408108	0.005	0.162	0.000301652292888924	0	Unc5a
Pip4k2b	1.82978201073848e-08	-1.4672858008731	0.037	0.225	0.000303249772639688	0	Pip4k2b
Rsf1	1.85546506321329e-08	-0.4744325418211	0.154	0.436	0.000307506224926338	0	Rsf1
Cfl2	1.86383399509417e-08	-0.513861940007315	0.09	0.325	0.000308893208006957	0	Cfl2
Fxr2	1.88727035508371e-08	-0.830156778760264	0.059	0.265	0.000312777315948022	0	Fxr2
Nucks1	1.8991855403007e-08	-0.327362530602496	0.112	0.367	0.000314752019594035	0	Nucks1
Erich3	1.91345145867413e-08	-5.90509252345744	0	0.149	0.000317116310246064	0	Erich3
Phf24	1.91345145867413e-08	-5.94289028564905	0	0.149	0.000317116310246064	0	Phf24
Tmc3	1.91345145867413e-08	-5.79933733482269	0	0.149	0.000317116310246064	0	Tmc3
Pdzrn4	1.91913348864838e-08	-3.18911779416838	0.021	0.191	0.000318057993073697	0	Pdzrn4
Plpp1	1.92432353355374e-08	-1.47659304860118	0.074	0.287	0.000318918139215862	0	Plpp1
Otub1	1.93547636961959e-08	-0.856850318314913	0.048	0.247	0.000320766498737055	0	Otub1
Cct4	1.9441368014464e-08	-0.318609531405714	0.053	0.257	0.000322201792103711	0	Cct4
Tspan17	1.9767814719465e-08	-0.602657897691933	0.053	0.257	0.000327611993345694	0	Tspan17
Hp1bp3	2.00133145952916e-08	-0.488611371587334	0.112	0.364	0.000331680662787768	0	Hp1bp3
Clstn2	2.00624323093738e-08	-2.34390294606938	0.021	0.193	0.000332494690663252	0	Clstn2
Ralgapa1	2.0138075342382e-08	-0.305853328601304	0.271	0.622	0.000333748322649298	0	Ralgapa1
Sdhd	2.03648204833894e-08	-1.19617089481815	0.027	0.205	0.000337506169871212	0	Sdhd
Use1	2.0572440958868e-08	-0.942047229008255	0.053	0.256	0.000340947064011319	0	Use1
Hnrnpab	2.06000278458528e-08	-0.417018044633653	0.069	0.287	0.000341404261489319	0	Hnrnpab
Apc2	2.08306616295733e-08	-0.302339958163372	0.032	0.216	0.000345226555186918	0	Apc2
Cept1	2.08538152995212e-08	-0.656668365667043	0.069	0.285	0.000345610280958964	0	Cept1
Rps26	2.09054165273529e-08	-0.498717648921565	0.218	0.532	0.000346465468107819	0	Rps26
Wdr37	2.11725491910335e-08	-0.387430270955913	0.074	0.294	0.000350892657742999	0	Wdr37
Actr1b	2.16343230013065e-08	-0.931992522757233	0.037	0.225	0.000358545635100652	0	Actr1b
Nap1l4	2.17289113553238e-08	-0.383491694323006	0.048	0.247	0.000360113247891782	0	Nap1l4
Vps13c	2.17893493195953e-08	-0.811406275133411	0.059	0.265	0.000361114886273652	0	Vps13c
Fbxw2	2.1995731242698e-08	-1.12304409138959	0.043	0.234	0.000364535253885233	0	Fbxw2
Sbf2	2.24135312311298e-08	-0.412190102971022	0.271	0.615	0.000371459453093514	0	Sbf2
Dcun1d5	2.24311518414053e-08	-0.278224698907689	0.08	0.304	0.000371751479467609	0	Dcun1d5
Wbp2	2.31133214566154e-08	-0.717181685333652	0.053	0.256	0.000383057076500487	0	Wbp2
Thrap3	2.3217868574025e-08	-0.849356881884104	0.064	0.273	0.000384789735877317	0	Thrap3
Ftx	2.3224001811815e-08	-0.268871908080307	0.133	0.401	0.00038489138202721	0	Ftx
Trnp1	2.36598756888824e-08	-2.2849040977207	0.011	0.171	0.000392115119791848	0	Trnp1
Snx3	2.37136685103917e-08	-0.528608055122954	0.064	0.274	0.000393006628222721	0	Snx3
Lsm4	2.41709931298906e-08	-1.11350845836599	0.032	0.214	0.000400585869141677	0	Lsm4
AW554918	2.42015572809595e-08	-0.533538047033363	0.117	0.367	0.000401092408817342	0	AW554918
Ank1	2.42613635007867e-08	-2.5280077660678	0.016	0.18	0.000402083577298538	0	Ank1
March8	2.44204309643366e-08	-0.619724437559325	0.059	0.263	0.00040471980237195	0	March8
Btrc	2.44999767149442e-08	-0.870918245753672	0.101	0.336	0.00040603811409677	0	Btrc
Rab11fip4	2.48900510249062e-08	-3.92932204147788	0.005	0.159	0.00041250281563577	0	Rab11fip4
Bhlhe40	2.5263240790392e-08	3.49527709116587	0.154	0.043	0.000418687689619167	0	Bhlhe40
Psmc4	2.55017835423765e-08	-0.49898677483687	0.048	0.245	0.000422641058647806	0	Psmc4
Shisa5	2.55444844585537e-08	-0.672009100199471	0.069	0.284	0.00042334874093161	0	Shisa5
Cpeb2	2.55574135195996e-08	-0.364576334536079	0.101	0.344	0.000423563014260324	0	Cpeb2
Man1a2	2.56860472377299e-08	-0.437902411830606	0.101	0.341	0.000425694860870898	0	Man1a2
Nkiras1	2.61497720052997e-08	-3.12394093562771	0.011	0.169	0.000433380171443832	0	Nkiras1
Xpo1	2.65072276646271e-08	-0.596574369408585	0.069	0.284	0.000439304284085865	0	Xpo1
Chm	2.69265162075085e-08	-0.634201175293223	0.09	0.32	0.000446253153107038	0	Chm
Hdhd2	2.78274494427183e-08	-0.779865537639525	0.043	0.234	0.000461184319614171	0	Hdhd2
Slc29a4	2.78385319340994e-08	-6.2233735782081	0	0.146	0.000461367989743829	0	Slc29a4
Asphd2	2.79435006309433e-08	-2.31747451188996	0.011	0.169	0.000463107635956623	0	Asphd2
Kpna3	2.81412057942639e-08	-0.613551620580468	0.09	0.319	0.000466384203628336	0	Kpna3
Rpl31	2.81727657292331e-08	-0.447994310262188	0.09	0.32	0.000466907246430581	0	Rpl31
Rcn1	2.82569212213336e-08	3.16562416814091	0.165	0.049	0.000468301955401161	0	Rcn1
Cnot6l	2.86644575202182e-08	-0.428089603549583	0.08	0.302	0.000475056054482576	0	Cnot6l
Gna11	2.87707716561366e-08	-0.69524942382445	0.037	0.223	0.000476817998657152	0	Gna11
Rps19	2.88423903973399e-08	-0.445882328933687	0.33	0.683	0.000478004936055114	0	Rps19
Arpc3	2.90879345893175e-08	-0.78171339572674	0.112	0.353	0.000482074339948759	0	Arpc3
Nck2	2.92367394802638e-08	-1.13926495871457	0.048	0.242	0.000484540483406412	0	Nck2
Ip6k2	2.95289928710952e-08	-0.806723275172401	0.059	0.262	0.00048938399885266	0	Ip6k2
Sergef	3.01153452888256e-08	-0.856423712337413	0.032	0.213	0.000499101617471706	0	Sergef
Ei24	3.03350966850258e-08	-0.479909162623101	0.074	0.291	0.000502743557360933	0	Ei24
March1	3.12728898577315e-08	-1.8865948393082	0.027	0.2	0.000518285603612185	0	March1
Zranb2	3.14338756716873e-08	-0.688758416307036	0.064	0.273	0.000520953621506874	0	Zranb2
Phxr4	3.15336048763216e-08	3.03614571781147	0.122	0.026	0.000522606433615277	0	Phxr4
Kpnb1	3.1676972715869e-08	-1.03154599760358	0.053	0.251	0.000524982468820096	0	Kpnb1
Chmp3	3.18560872517923e-08	-0.424952870425664	0.064	0.273	0.000527950934023954	0	Chmp3
2010107E04Rik	3.18656870479438e-08	-0.370495250510086	0.234	0.545	0.000528110031445572	0	2010107E04Rik
Timm17a	3.20164069190949e-08	-0.54541073744992	0.069	0.282	0.00053060791187016	0	Timm17a
Rab39	3.22218437406238e-08	-0.445978247178749	0.223	0.536	0.000534012616313359	0	Rab39
Gm10076	3.23641534864778e-08	-0.256528925165406	0.351	0.73	0.000536371115731397	0	Gm10076
Cpsf7	3.27372836557811e-08	-1.14295319813324	0.074	0.287	0.00054255500202726	0	Cpsf7
Ramp1	3.2829444629358e-08	-0.520619717225208	0.138	0.394	0.00054408238584235	0	Ramp1
[truncated: 5,950 more rows]
