# Supplementary material for: Building consensus: construction of a juvenile and adult scRNA-seq meta-atlas for dataset comparisons and harmonizing transcriptomic definitions of enteric neuron subtypes
Source: BMC Genomics. 2026 Jan 22;27:50. doi: 10.1186/s12864-025-12283-5 (PMC12825290; doi:10.1186/s12864-025-12283-5)
Supplement: Supplementary file 11 — Supplementary Material 11. Supplementary Table 7. Zeisel2018_P19P21P23_NeuronsOnly_2_MouseSmallIntestine_SCTv2BatchCorrected_FAM. [file 12864_2025_12283_MOESM11_ESM.csv]

	p_val	avg_log2FC	pct.1	pct.2	p_val_adj	cluster	gene
Sparc	2.38567586962481e-66	1.63001540149552	1	0.943	6.67941529977555e-62	0	Sparc
Lpar1	9.6352298329591e-65	2.02941006324507	0.913	0.393	2.69767164863189e-60	0	Lpar1
Apoe	2.4029983085827e-63	2.196181638507	0.981	0.893	6.72791466436986e-59	0	Apoe
Tgfb2	1.4528305509414e-61	1.98672878503843	0.937	0.472	4.06763497652574e-57	0	Tgfb2
Col12a1	1.52779226704946e-61	2.12363238276452	0.898	0.363	4.27751278928507e-57	0	Col12a1
Pmepa1	5.49887728857416e-56	1.99790088569616	0.898	0.48	1.53957566325499e-51	0	Pmepa1
Fxyd1	2.2756318177557e-55	1.65014439571855	0.966	0.737	6.37131396335242e-51	0	Fxyd1
Nid1	1.64302400736845e-50	1.95627060599106	0.854	0.413	4.60013861583018e-46	0	Nid1
Pcsk1n	1.03691228776379e-47	-1.32898909115646	0.961	0.981	2.90314702328107e-43	0	Pcsk1n
Dbi	2.06467918150716e-44	1.3307943986476	0.976	0.876	5.78068877238376e-40	0	Dbi
Plp1	1.20133071823698e-40	1.36098538559568	0.883	0.514	3.36348574491989e-36	0	Plp1
Cd59a	3.49605358408526e-40	1.55213431365734	0.888	0.627	9.7882508247219e-36	0	Cd59a
Atp1a2	4.99495597914677e-40	2.0292481580566	0.714	0.279	1.39848777504151e-35	0	Atp1a2
Cyr61	2.18452286506607e-37	2.11825803233879	0.718	0.303	6.11622711761198e-33	0	Cyr61
Cst3	3.10198586591406e-37	1.39330149101131	0.976	0.91	8.68494002738618e-33	0	Cst3
Col9a2	3.54168855917913e-37	2.67393636316086	0.466	0.101	9.91601962798974e-33	0	Col9a2
Vim	6.1274740534865e-36	1.2261118102364	0.947	0.702	1.71557018549515e-31	0	Vim
Prph	1.46800832231507e-35	-0.899102766308584	0.947	0.973	4.11012970081775e-31	0	Prph
Igfbp4	2.97004091520644e-35	2.08101752470087	0.631	0.24	8.31552055439498e-31	0	Igfbp4
Frzb	1.42395401817969e-34	2.80805976355656	0.432	0.096	3.9867864600995e-30	0	Frzb
Col11a1	1.04644282678781e-33	2.43851885427119	0.534	0.163	2.92983062644051e-29	0	Col11a1
Tmsb10	1.0700655223591e-33	-1.00912403365722	0.99	0.996	2.995969449501e-29	0	Tmsb10
Rarres2	7.31474079378383e-33	1.83078423455672	0.777	0.466	2.0479811274436e-28	0	Rarres2
Tmprss5	1.28535618078876e-32	2.34820290093267	0.495	0.142	3.59874023497236e-28	0	Tmprss5
Timp3	1.62200020858252e-32	1.33245631948751	0.898	0.611	4.54127618398934e-28	0	Timp3
Prnp	1.13132930542708e-31	0.778500862282227	0.981	0.982	3.16749578933475e-27	0	Prnp
Gsn	1.96480468188881e-31	1.95765841093721	0.714	0.376	5.5010601483523e-27	0	Gsn
Plekhb1	2.00871445656531e-31	1.43461206425509	0.82	0.575	5.62399873549155e-27	0	Plekhb1
Cpe	5.50591366305784e-31	0.912533954544432	0.985	0.948	1.54154570738293e-26	0	Cpe
Ttyh1	2.67434119523787e-30	1.98411490031294	0.655	0.316	7.48762047842698e-26	0	Ttyh1
Cnn3	5.71079588538207e-30	1.39939455466825	0.825	0.583	1.59890863198927e-25	0	Cnn3
Col18a1	1.28050037292606e-29	1.67149697140961	0.699	0.354	3.58514494411837e-25	0	Col18a1
S1pr3	2.32429471610295e-29	2.41076189927156	0.5	0.166	6.50756034614505e-25	0	S1pr3
Entpd2	6.57404924811415e-29	2.22749126076507	0.515	0.176	1.840602308487e-24	0	Entpd2
Cd81	1.08405793755111e-28	1.13498749140381	0.956	0.859	3.03514541355559e-24	0	Cd81
Sorbs2	1.33897639363365e-28	1.79383156652345	0.675	0.353	3.74886610689551e-24	0	Sorbs2
Lrrtm1	1.93266964477717e-28	2.7202724204138	0.451	0.138	5.41108847144712e-24	0	Lrrtm1
Mmd2	4.72312319671785e-28	2.09288039797462	0.549	0.214	1.32238003261706e-23	0	Mmd2
Uchl1	4.85000769376515e-28	-1.38440148925309	0.752	0.922	1.35790515410037e-23	0	Uchl1
Qk	7.68433767790866e-28	1.61223802792655	0.718	0.406	2.15146086306087e-23	0	Qk
Stmn2	8.36316301762798e-28	-0.701823361745549	0.961	0.978	2.34151838167548e-23	0	Stmn2
Stmn3	1.37098819321128e-27	-1.07926362524656	0.733	0.917	3.83849274335294e-23	0	Stmn3
Zbtb20	4.0305244541979e-27	0.786892626650555	0.976	0.966	1.12846623668633e-22	0	Zbtb20
Olfml3	6.03547405269943e-27	1.71822032097772	0.626	0.291	1.68981202527479e-22	0	Olfml3
Fbln5	7.60572336754692e-27	2.0617039735523	0.592	0.27	2.12945042844579e-22	0	Fbln5
Tubb3	2.55328310090942e-26	-1.84725962097172	0.549	0.814	7.1486820259262e-22	0	Tubb3
Sostdc1	3.08814260165618e-26	2.00487489228156	0.568	0.247	8.64618165611696e-22	0	Sostdc1
Vcam1	3.9009651795628e-26	2.60419848116718	0.359	0.085	1.09219223097399e-21	0	Vcam1
Ptprz1	6.7164530439715e-26	1.47387368481297	0.723	0.398	1.88047252325114e-21	0	Ptprz1
Cthrc1	7.482768234843e-26	2.61324446599734	0.34	0.076	2.09502545039134e-21	0	Cthrc1
Cmtm5	9.30159889459642e-26	1.98372712561516	0.519	0.198	2.60426165850911e-21	0	Cmtm5
Gfap	9.93798341323609e-26	2.3010384504617	0.5	0.186	2.78243659603784e-21	0	Gfap
Ifitm3	3.5354666013277e-25	1.48239476681808	0.752	0.49	9.89859939039731e-21	0	Ifitm3
Hmcn1	3.91340301403929e-25	1.7379197296988	0.549	0.213	1.09567457587072e-20	0	Hmcn1
Gpr37l1	5.59251282424145e-25	1.6091330019366	0.68	0.367	1.56579174053112e-20	0	Gpr37l1
Ltbp1	1.06457910341633e-24	2.2958655544397	0.485	0.175	2.98060857374505e-20	0	Ltbp1
Gpm6b	1.09559443149215e-24	1.20093478175248	0.748	0.447	3.06744528929171e-20	0	Gpm6b
Scn7a	2.11279838620101e-24	1.2407416467885	0.816	0.578	5.91541292168559e-20	0	Scn7a
Itm2b	7.37139607649257e-24	0.737520364563097	0.99	0.975	2.06384347349639e-19	0	Itm2b
S100b	1.13119205610414e-23	1.2001771190374	0.772	0.484	3.16711151868038e-19	0	S100b
Mllt11	1.59144698722637e-23	-0.929827362827534	0.84	0.935	4.45573327483638e-19	0	Mllt11
Tubb2b	2.00425258089687e-23	-1.50404577357427	0.626	0.846	5.61150637599505e-19	0	Tubb2b
Cryab	3.64802488562401e-23	0.826035443510871	0.966	0.867	1.02137400747701e-18	0	Cryab
Nkain4	5.36538222494401e-23	1.952688969945	0.456	0.162	1.50219971533982e-18	0	Nkain4
Hey2	7.91842753166217e-23	2.58638287364364	0.393	0.123	2.21700134031477e-18	0	Hey2
Ptrf	8.38858211617447e-23	1.77476266392167	0.587	0.288	2.34863522088653e-18	0	Ptrf
Car12	1.24564858001057e-22	1.91638824115797	0.49	0.192	3.4875668943136e-18	0	Car12
Zfp36l1	1.49456301065154e-22	1.553658550658	0.607	0.296	4.18447751722217e-18	0	Zfp36l1
Dtna	2.30472725327098e-22	1.67734849447355	0.65	0.376	6.45277536370809e-18	0	Dtna
Scd2	1.07378023379618e-21	0.914400968914794	0.908	0.821	3.00636989858254e-17	0	Scd2
Gng5	1.62866445499328e-21	1.07754514006765	0.835	0.641	4.55993474109019e-17	0	Gng5
Taf13	1.64117581361836e-21	1.17865294511446	0.786	0.608	4.59496404296868e-17	0	Taf13
Dst	1.81706756215775e-21	0.703084898759387	0.966	0.94	5.08742576052928e-17	0	Dst
Sox10	2.06548903628192e-21	1.69015242376052	0.553	0.263	5.78295620378213e-17	0	Sox10
Epb41l2	2.25013088300743e-21	1.56321564488092	0.65	0.37	6.29991644624421e-17	0	Epb41l2
S100a10	2.91770319497607e-21	-1.0879050938491	0.67	0.891	8.16898540529399e-17	0	S100a10
Junb	5.27478337658967e-21	1.17991403030924	0.922	0.833	1.47683384977758e-16	0	Junb
Ramp1	6.12205095230363e-21	0.77587858284368	0.932	0.858	1.71405182562597e-16	0	Ramp1
Sdc4	7.41757551848263e-21	1.8564351949396	0.51	0.219	2.07677279366477e-16	0	Sdc4
Myl12a	7.88439059477631e-21	1.2897580986767	0.733	0.538	2.20747167872547e-16	0	Myl12a
Plce1	9.40621703227948e-21	0.953069240584038	0.888	0.779	2.63355264469761e-16	0	Plce1
Fabp7	1.01310756817724e-20	1.38000556413547	0.646	0.37	2.83649856938263e-16	0	Fabp7
Fxyd6	1.05988943902928e-20	-0.750094214349267	0.825	0.93	2.96747845139418e-16	0	Fxyd6
Ednrb	1.22925831218134e-20	1.46744447540372	0.646	0.361	3.44167742244531e-16	0	Ednrb
Sncg	1.38510963567008e-20	-1.5705683610955	0.704	0.814	3.87802995794908e-16	0	Sncg
Rbp1	1.57544621549025e-20	1.47607457743311	0.675	0.436	4.4109343141296e-16	0	Rbp1
Ptn	1.57673711482927e-20	1.13076065379059	0.82	0.638	4.41454857409898e-16	0	Ptn
Fam129a	5.82966879537429e-20	2.13678943160764	0.393	0.137	1.63219066932889e-15	0	Fam129a
Arpc1b	1.06766964125101e-19	0.815009333155057	0.82	0.659	2.98926146157458e-15	0	Arpc1b
Snrpn	1.20654423633137e-19	-0.722639813504662	0.883	0.942	3.37808255288058e-15	0	Snrpn
Resp18	1.3850763254829e-19	-1.42462360281957	0.422	0.753	3.87793669608702e-15	0	Resp18
Tspan3	2.42705670722145e-19	0.86708097819341	0.908	0.843	6.79527336887862e-15	0	Tspan3
Fbln2	4.26224728241623e-19	2.20848498088412	0.393	0.144	1.1933439941309e-14	0	Fbln2
Mest	5.79744460968777e-19	1.44127989797844	0.636	0.383	1.62316854182038e-14	0	Mest
Shc4	5.91459498480581e-19	2.37498123678997	0.393	0.146	1.65596830384593e-14	0	Shc4
Col3a1	6.94230596647452e-19	1.17958823400078	0.684	0.425	1.94370682449354e-14	0	Col3a1
Gfra2	8.70141622862789e-19	1.02256194071303	0.791	0.625	2.43622251569124e-14	0	Gfra2
Wwtr1	1.81401751509197e-18	2.05720484340629	0.417	0.166	5.0788862387545e-14	0	Wwtr1
Ptgfrn	2.66738989876179e-18	2.12114606985924	0.379	0.136	7.46815823855326e-14	0	Ptgfrn
Zfp36l2	3.20080500607115e-18	1.32535485992839	0.675	0.426	8.96161385599799e-14	0	Zfp36l2
Loxl1	3.24987703763307e-18	2.05424602635326	0.408	0.16	9.09900572996507e-14	0	Loxl1
Fam107a	3.3400768450131e-18	2.22068546469797	0.354	0.118	9.35154715066767e-14	0	Fam107a
Map1b	3.43336421758205e-18	-0.684875228651147	0.908	0.969	9.61273313638621e-14	0	Map1b
Postn	4.18962929926211e-18	1.3724246093009	0.626	0.368	1.1730124112074e-13	0	Postn
Hsp90ab1	5.53979888850936e-18	-0.5452303046735	0.971	0.998	1.55103289280485e-13	0	Hsp90ab1
Serpinh1	5.78770173911578e-18	0.961102856022711	0.709	0.47	1.62044073291764e-13	0	Serpinh1
Gapdh	8.26969180685759e-18	-0.917381961321618	0.796	0.927	2.31534831208399e-13	0	Gapdh
Cdh19	1.08358843983161e-17	1.65108712815293	0.51	0.254	3.03383091384054e-13	0	Cdh19
Hapln1	1.32518595052281e-17	2.54425184218796	0.301	0.089	3.71025562427376e-13	0	Hapln1
Lgi4	1.33033627430702e-17	1.54635136965691	0.5	0.243	3.7246755008048e-13	0	Lgi4
Gsta4	1.89225778436882e-17	2.60819585678574	0.306	0.093	5.29794334467583e-13	0	Gsta4
Fads1	1.93272937488697e-17	1.29323069337051	0.689	0.49	5.41125570380854e-13	0	Fads1
Rps15	1.97296758226914e-17	-0.477429068339842	0.981	0.992	5.52391463683715e-13	0	Rps15
Metrn	2.65764423176164e-17	1.16631142269844	0.684	0.453	7.44087232008624e-13	0	Metrn
Tlx2	3.17639257853368e-17	-1.72375830474285	0.437	0.699	8.8932639413786e-13	0	Tlx2
Hcfc1r1	3.65620441636644e-17	-0.820844093538455	0.655	0.884	1.02366411249428e-12	0	Hcfc1r1
Cartpt	3.94766465352689e-17	-4.89523132768191	0.092	0.396	1.10526714969446e-12	0	Cartpt
Nos1	4.02073408550771e-17	-3.84674576987027	0.049	0.341	1.12572512926045e-12	0	Nos1
Dgkg	4.51128022415378e-17	-5.12218478856676	0.015	0.296	1.26306823715858e-12	0	Dgkg
Ctnnal1	5.45788794000173e-17	1.83094993700145	0.408	0.166	1.52809946544169e-12	0	Ctnnal1
Sh3bgrl3	6.90771900446921e-17	-0.984488559029734	0.728	0.871	1.93402316687129e-12	0	Sh3bgrl3
Col8a1	9.68303215427116e-17	2.32766754522439	0.301	0.092	2.71105534255284e-12	0	Col8a1
Rps12	1.01025618319939e-16	-0.614138557790063	0.927	0.973	2.82851526172166e-12	0	Rps12
Thra	1.21194422036283e-16	-0.692536602841098	0.786	0.937	3.39320142817186e-12	0	Thra
Ndrg1	1.28829454155277e-16	1.27274536951242	0.675	0.495	3.60696705743945e-12	0	Ndrg1
Sash1	1.85964884921127e-16	1.67636452635285	0.505	0.262	5.2066448480217e-12	0	Sash1
Mfsd2a	1.86338916638837e-16	3.13160835711355	0.189	0.034	5.21711698805415e-12	0	Mfsd2a
Ramp2	2.0458765495504e-16	2.26786482360673	0.345	0.129	5.72804516343122e-12	0	Ramp2
Snhg11	2.49851686813701e-16	-0.913496760454345	0.937	0.959	6.99534752740999e-12	0	Snhg11
Rps21	2.70866780469351e-16	-0.530609295952329	0.966	0.989	7.58372811958088e-12	0	Rps21
Gal	3.60033165011922e-16	-6.07857402204374	0.15	0.437	1.00802085540038e-11	0	Gal
Tmem130	4.14912021698492e-16	-2.23272778542723	0.097	0.402	1.16167067835144e-11	0	Tmem130
Oprk1	4.23388810123413e-16	1.08605290038284	0.597	0.314	1.18540399058353e-11	0	Oprk1
Gas7	4.2857556020771e-16	1.16971666873065	0.621	0.382	1.19992585346955e-11	0	Gas7
Hspa8	4.44045399793732e-16	-0.804862517265982	0.888	0.968	1.24323831034249e-11	0	Hspa8
Casz1	5.75472358649122e-16	0.961151994564215	0.762	0.523	1.61120750974581e-11	0	Casz1
Satb1	5.95441516430253e-16	0.99628802799787	0.694	0.421	1.66711715770142e-11	0	Satb1
Tmem108	6.22730818201342e-16	-2.50719557063112	0.058	0.356	1.74352174480012e-11	0	Tmem108
Tuba1b	6.55452111454071e-16	-0.71369159283172	0.84	0.946	1.83513482164911e-11	0	Tuba1b
Sema3b	7.66507674774401e-16	1.62662614032714	0.481	0.239	2.14606818783337e-11	0	Sema3b
Rpl31	7.66563547839793e-16	-0.462580222258494	0.985	0.995	2.14622462124185e-11	0	Rpl31
Ywhah	7.71616385133482e-16	-0.676616387005327	0.942	0.967	2.16037155509672e-11	0	Ywhah
Sdk2	9.82366128368435e-16	1.45909616752133	0.481	0.224	2.75042868620594e-11	0	Sdk2
Ctgf	1.03475379765326e-15	1.3918755161701	0.587	0.343	2.8971036826696e-11	0	Ctgf
Olfml2a	1.05844329134185e-15	1.99626341247687	0.383	0.157	2.96342952709893e-11	0	Olfml2a
Vip	1.11309922048421e-15	-4.71140822189524	0.049	0.322	3.11645519751168e-11	0	Vip
Lgals1	1.68007026631673e-15	-1.16209358536506	0.762	0.884	4.70386073163359e-11	0	Lgals1
Rgs10	2.08316180456956e-15	-1.35549424432569	0.223	0.563	5.83243642043385e-11	0	Rgs10
Ccnd2	2.10623086914357e-15	1.65703640540227	0.451	0.209	5.89702518742816e-11	0	Ccnd2
Mcam	2.14865292925304e-15	1.54310314122867	0.587	0.392	6.01579847132266e-11	0	Mcam
Pcbd1	2.42581805291514e-15	-1.21946624373345	0.325	0.628	6.79180538455182e-11	0	Pcbd1
Fam19a5	2.48318486135854e-15	0.951347563586229	0.738	0.574	6.95242097483165e-11	0	Fam19a5
Slc35d3	2.51797489215355e-15	-4.41441897660678	0.015	0.272	7.04982610305151e-11	0	Slc35d3
Sema3c	4.50708604939747e-15	1.8326588482021	0.393	0.167	1.2618939521103e-10	0	Sema3c
Rpl19	4.7152688119027e-15	-0.423915204927624	0.981	0.992	1.32018096195652e-10	0	Rpl19
Celf2	5.36009302889591e-15	1.20282136495187	0.66	0.464	1.50071884623028e-10	0	Celf2
Axl	5.50161382251464e-15	2.05454637849844	0.316	0.11	1.54034183802765e-10	0	Axl
Fabp5	6.30390838871339e-15	-1.25771651463287	0.534	0.755	1.76496827067197e-10	0	Fabp5
Tubb5	6.6846602480613e-15	-0.73744516922599	0.947	0.982	1.8715711762522e-10	0	Tubb5
Kcnj10	9.02207562801472e-15	1.8159923804768	0.345	0.129	2.52600073433156e-10	0	Kcnj10
Pla2g16	9.22166016081534e-15	2.0177139826562	0.35	0.141	2.58188041182508e-10	0	Pla2g16
Rprml	1.24138191677039e-14	-5.70114879386946	0.019	0.264	3.47562109057374e-10	0	Rprml
Slc29a4	1.27792180862073e-14	-2.61786819900569	0.068	0.343	3.57792547977632e-10	0	Slc29a4
Slc18a2	2.2903696277302e-14	1.05718365237077	0.66	0.438	6.412576883719e-10	0	Slc18a2
Jun	2.36590438339342e-14	0.815413554683942	0.927	0.87	6.62405909262489e-10	0	Jun
Igfbp2	2.42429419889596e-14	2.88293894729787	0.184	0.039	6.78753889806892e-10	0	Igfbp2
Scrg1	2.85972807649406e-14	1.70515946597536	0.369	0.151	8.00666666856806e-10	0	Scrg1
Sox5	3.84683884787181e-14	2.51918773374542	0.214	0.054	1.07703794062715e-09	0	Sox5
Rit2	4.35105801119174e-14	-1.60903667582325	0.136	0.431	1.21820922197346e-09	0	Rit2
Qpct	5.19807818780261e-14	2.10740161486826	0.291	0.101	1.45535793102097e-09	0	Qpct
Cadm4	6.66222377981807e-14	1.73071859691098	0.49	0.285	1.86528941387346e-09	0	Cadm4
Rasl11b	8.49993329215739e-14	1.72402716118394	0.34	0.135	2.37981132313823e-09	0	Rasl11b
Bex2	1.25214307428872e-13	-0.678165207175274	0.879	0.96	3.50575017939355e-09	0	Bex2
Adam23	1.25434905928554e-13	1.33483267437648	0.549	0.335	3.51192649618765e-09	0	Adam23
Serp2	1.30040545042118e-13	-0.813700693716558	0.529	0.791	3.64087518008921e-09	0	Serp2
Prkar1b	1.36657986474774e-13	-0.85369702372605	0.417	0.714	3.82615030532072e-09	0	Prkar1b
Fxyd3	1.44798570314209e-13	1.74952363018581	0.272	0.086	4.05407037165721e-09	0	Fxyd3
mt-Nd3	1.56031459413752e-13	-0.574227218476216	0.927	0.981	4.36856880066623e-09	0	mt-Nd3
Tmeff2	1.63520133989973e-13	-4.12493936531556	0.034	0.27	4.57823671145125e-09	0	Tmeff2
Poc1a	1.872121327267e-13	1.76855229123657	0.34	0.137	5.24156529208214e-09	0	Poc1a
mt-Atp6	2.22191948280436e-13	0.260161173925185	1	1	6.22093016795564e-09	0	mt-Atp6
Eef1a1	2.32617040484251e-13	-0.480127510845375	0.985	1	6.51281189947805e-09	0	Eef1a1
Itm2c	2.38709390841806e-13	0.888073465685516	0.82	0.735	6.68338552478888e-09	0	Itm2c
Wnt6	2.6105575435135e-13	2.66404355002862	0.194	0.047	7.30903901032909e-09	0	Wnt6
Tspan15	3.62254722948736e-13	1.41069017068289	0.519	0.316	1.01424077331187e-08	0	Tspan15
Gnas	3.82051094015317e-13	-0.583066408633866	0.961	0.991	1.06966665302408e-08	0	Gnas
Kcnb2	3.87518671386449e-13	-2.89748228343126	0.126	0.388	1.08497477614778e-08	0	Kcnb2
Rpsa	3.99333204662677e-13	-0.527138391666376	0.927	0.989	1.11805310641456e-08	0	Rpsa
Syt6	4.19785360550073e-13	0.852616387899555	0.689	0.402	1.17531505246809e-08	0	Syt6
Ttc9b	4.23618668379664e-13	-0.937939612008888	0.359	0.652	1.18604754772938e-08	0	Ttc9b
Cpxm2	4.26100679717355e-13	2.19040695100446	0.243	0.075	1.19299668307265e-08	0	Cpxm2
Dsc3	5.65577658717578e-13	1.28280475633185	0.456	0.22	1.58350432887748e-08	0	Dsc3
Rps20	5.67586689579644e-13	-0.441239580296971	0.971	0.978	1.58912921348509e-08	0	Rps20
Reep2	5.80624660591045e-13	-1.22469740809198	0.136	0.425	1.62563292472281e-08	0	Reep2
Tsc22d4	6.07433946584561e-13	1.03310343173021	0.694	0.562	1.70069356364745e-08	0	Tsc22d4
Nell2	6.11144623875961e-13	1.58675366864546	0.456	0.247	1.71108271792792e-08	0	Nell2
Diablo	6.31555378748394e-13	-0.557257728836755	0.84	0.949	1.76822874941975e-08	0	Diablo
Rtn1	6.68035859395469e-13	-0.535224958818409	0.951	0.975	1.87036679913543e-08	0	Rtn1
Dynll2	8.86816972224585e-13	-0.529181782733648	0.869	0.951	2.48291015883439e-08	0	Dynll2
Chl1	9.1563736685617e-13	0.684579090304668	0.845	0.754	2.5636014997239e-08	0	Chl1
mt-Co3	1.05788859922935e-12	-0.37369741682518	1	1	2.96187650012233e-08	0	mt-Co3
Aplp1	1.06553480097223e-12	-1.0346380801416	0.427	0.688	2.98328433576205e-08	0	Aplp1
Col16a1	1.11756811736912e-12	1.63185412277578	0.413	0.2	3.12896721501006e-08	0	Col16a1
Gpr85	1.15649658513181e-12	-3.59906209704595	0.044	0.276	3.23795913905205e-08	0	Gpr85
P2rx2	1.16184541342137e-12	-1.60312041906857	0.282	0.554	3.25293478849716e-08	0	P2rx2
Adra2a	1.21776755170229e-12	-3.0985007765325	0.053	0.289	3.40950559125607e-08	0	Adra2a
Txn1	1.22888877051426e-12	-0.726942621596168	0.762	0.912	3.44064277968583e-08	0	Txn1
Tnfrsf19	1.25846120199039e-12	3.46886310422075	0.126	0.019	3.52343967333271e-08	0	Tnfrsf19
Gabarapl1	1.40876691136268e-12	-0.558748726423016	0.84	0.921	3.94426559843322e-08	0	Gabarapl1
Antxr1	1.53722234620553e-12	1.86462101427792	0.345	0.15	4.30391512490623e-08	0	Antxr1
Cntnap5a	1.80107122149437e-12	-1.07041271350417	0.248	0.541	5.04263920593993e-08	0	Cntnap5a
Zswim6	1.88133631243257e-12	1.40577996615102	0.432	0.222	5.26736540754872e-08	0	Zswim6
Rpl21	1.98593777243082e-12	-0.45103066257431	0.981	0.994	5.5602285752518e-08	0	Rpl21
mt-Co1	2.04328409729727e-12	0.315357023984141	1	1	5.7207868156129e-08	0	mt-Co1
Kcnk2	2.05004519018513e-12	-2.00545085015416	0.18	0.43	5.73971652348032e-08	0	Kcnk2
Ccnd3	2.17653319167751e-12	0.956889815402092	0.709	0.562	6.09385763005869e-08	0	Ccnd3
Slc35f1	2.43826080110984e-12	1.41041706988743	0.437	0.22	6.82664259094733e-08	0	Slc35f1
Fos	2.50648845121162e-12	0.80677385740213	0.917	0.893	7.01766636570228e-08	0	Fos
Matn4	2.54974126244117e-12	2.12266815573405	0.248	0.083	7.13876558658278e-08	0	Matn4
Map1lc3a	2.71838912328374e-12	-0.490975257654009	0.893	0.974	7.6109458673698e-08	0	Map1lc3a
Actl6b	2.94093914631479e-12	-1.08788022401407	0.223	0.52	8.23404142185215e-08	0	Actl6b
Prune2	3.24735696691569e-12	-1.81245656113535	0.092	0.346	9.09195003597055e-08	0	Prune2
Atp1b2	3.39682261969253e-12	1.37773482778077	0.471	0.269	9.51042397061516e-08	0	Atp1b2
Klc1	3.74990758275099e-12	-0.606677314981638	0.835	0.942	1.04989912501862e-07	0	Klc1
Myl9	4.08316272085349e-12	1.70218743084533	0.383	0.187	1.14320389858456e-07	0	Myl9
Camk2a	4.14195681699114e-12	-1.88321736442759	0.107	0.361	1.15966506962118e-07	0	Camk2a
Egr1	4.3040088435226e-12	0.87366839563136	0.893	0.834	1.20503639600946e-07	0	Egr1
Nfib	4.80220513356627e-12	0.780217051090867	0.835	0.709	1.34452139329589e-07	0	Nfib
Ptms	4.8582470776075e-12	-0.523971156640351	0.879	0.963	1.36021201678855e-07	0	Ptms
Laptm4a	5.32812950995407e-12	0.663104098603119	0.913	0.813	1.49176970019694e-07	0	Laptm4a
Gm9844	6.13278054582583e-12	-1.21993959541413	0.218	0.495	1.71705589722031e-07	0	Gm9844
Tubb2a	6.36266499601475e-12	-0.97857217430762	0.553	0.753	1.78141894558421e-07	0	Tubb2a
Rps10	7.63047445820666e-12	-0.485027423795258	0.888	0.964	2.1363802388087e-07	0	Rps10
Gpi1	7.8525599633286e-12	-0.728394953007236	0.612	0.807	2.19855973853274e-07	0	Gpi1
Itpr3	7.90913192366866e-12	2.32777820752782	0.233	0.077	2.21439875598875e-07	0	Itpr3
Hspb8	9.22465415777035e-12	-1.06485311474068	0.466	0.685	2.58271867109254e-07	0	Hspb8
Tbca	9.41699423563285e-12	-0.529051063337858	0.757	0.918	2.63657004609248e-07	0	Tbca
Scarb2	9.62963358098275e-12	1.04640782694375	0.65	0.525	2.69610481000355e-07	0	Scarb2
Gm13889	9.72945337779373e-12	-1.93403567298808	0.063	0.301	2.72405235671469e-07	0	Gm13889
Mbp	1.01630796202622e-11	1.15628380354439	0.587	0.419	2.845459032081e-07	0	Mbp
Htr3a	1.06588854751014e-11	-2.71952190651355	0.131	0.366	2.9842747553189e-07	0	Htr3a
Hist3h2ba	1.07544864883765e-11	-0.896548201760628	0.437	0.696	3.01104112701566e-07	0	Hist3h2ba
Flot1	1.13451713567369e-11	-0.875034525335289	0.325	0.63	3.17642107645918e-07	0	Flot1
Aldoa	1.15839014033611e-11	-0.630031903745929	0.845	0.934	3.24326071491304e-07	0	Aldoa
Casp12	1.24937274570536e-11	1.61941178905917	0.33	0.143	3.49799381342587e-07	0	Casp12
H2-Q4	1.29097301734376e-11	1.67569096313472	0.417	0.218	3.61446625395906e-07	0	H2-Q4
Fam155a	1.42053088305816e-11	-1.02176749472605	0.325	0.611	3.97720236638624e-07	0	Fam155a
Atp6v1g2	1.44502556688134e-11	-0.94859030655622	0.243	0.535	4.04578258215439e-07	0	Atp6v1g2
Gm2115	1.65567055121335e-11	1.58121393479545	0.354	0.166	4.63554640928714e-07	0	Gm2115
Acot7	1.70408871369371e-11	-0.866380824521109	0.461	0.697	4.77110758059965e-07	0	Acot7
Tuba1a	1.79840432346995e-11	-0.707612607661075	0.976	0.982	5.03517242485115e-07	0	Tuba1a
Chst8	1.88054825195286e-11	-2.10645186875505	0.044	0.269	5.26515899581762e-07	0	Chst8
Tmie	2.02945302486719e-11	-1.91926144453123	0.058	0.288	5.68206257902317e-07	0	Tmie
Cnr1	2.39577778054648e-11	-1.36848192568971	0.451	0.697	6.70769862997404e-07	0	Cnr1
Abhd11os	2.62868106477701e-11	-4.14500512578974	0.01	0.204	7.35978124516268e-07	0	Abhd11os
Paqr6	2.62953088976629e-11	2.31341967116004	0.223	0.073	7.36216058516766e-07	0	Paqr6
Prmt8	2.78551541044209e-11	1.07111391379094	0.51	0.28	7.79888604615575e-07	0	Prmt8
Ubxn6	2.78592809011555e-11	-0.805195572354493	0.379	0.673	7.80004146670553e-07	0	Ubxn6
9530059O14Rik	2.84810732437123e-11	-2.5098620133731	0.112	0.346	7.97413088677458e-07	0	9530059O14Rik
Ap2s1	3.06273195113741e-11	-0.766662816540177	0.505	0.743	8.57503691679452e-07	0	Ap2s1
Ier2	3.12203056793783e-11	1.1998871987027	0.694	0.574	8.74106118411233e-07	0	Ier2
Txnip	3.23113602527511e-11	1.24298464701984	0.471	0.265	9.04653464356526e-07	0	Txnip
Greb1	3.59434966145591e-11	2.0407398428227	0.233	0.079	1.00634601821443e-06	0	Greb1
Scn9a	3.64899740972318e-11	-1.14482199537411	0.277	0.549	1.0216462947743e-06	0	Scn9a
Tspan17	3.79301731401818e-11	-0.824930669508815	0.466	0.707	1.06196898757881e-06	0	Tspan17
Rps8	3.9745722872183e-11	-0.371210891730414	0.99	0.992	1.11280074897538e-06	0	Rps8
Rac3	4.38763130702886e-11	-1.19816507335165	0.252	0.505	1.22844901334194e-06	0	Rac3
Tead2.1	4.38885585929828e-11	1.95857400773813	0.214	0.067	1.22879186348633e-06	0	Tead2.1
Rpl23a	4.95145918961297e-11	-0.36129879149424	0.985	0.988	1.38630954390784e-06	0	Rpl23a
Zfp804a	5.21871986684543e-11	-3.92547687452976	0.029	0.23	1.46113718831938e-06	0	Zfp804a
Pafah1b3	5.2555602117454e-11	-1.16664477522963	0.175	0.437	1.47145174808448e-06	0	Pafah1b3
Hes1	5.28472353984334e-11	1.22871067124637	0.5	0.299	1.47961689668534e-06	0	Hes1
Rpl29	5.43644626662457e-11	-0.57898579223619	0.786	0.912	1.52209622572955e-06	0	Rpl29
Reep3	5.85042665796664e-11	1.33908253289848	0.49	0.305	1.6380024556975e-06	0	Reep3
Ppp1r9a	6.0323204809802e-11	1.261052548326	0.5	0.315	1.68892908826484e-06	0	Ppp1r9a
Gab1	6.40998810430228e-11	1.68064816403807	0.354	0.17	1.79466846944255e-06	0	Gab1
Tshz2	6.48226737539425e-11	0.452824618402462	0.888	0.775	1.81490521976288e-06	0	Tshz2
Dgkb	7.16458734567013e-11	-2.82164547681154	0.019	0.215	2.00594116504072e-06	0	Dgkb
Rpl28	7.37924345399196e-11	-0.437073070105721	0.927	0.975	2.06604058224867e-06	0	Rpl28
Etv1	7.78717786749617e-11	-2.6653679351663	0.16	0.368	2.18025405934158e-06	0	Etv1
Stmn4	7.88238183901149e-11	-0.939631810606743	0.296	0.568	2.20690926728644e-06	0	Stmn4
Hint1	8.16351098448816e-11	-0.43112630286616	0.922	0.972	2.285619805437e-06	0	Hint1
Gap43	9.08792475263717e-11	-0.742610662517074	0.932	0.962	2.54443717224335e-06	0	Gap43
Rab3a	9.2150302212943e-11	-0.732385874322347	0.583	0.789	2.58002416135798e-06	0	Rab3a
Isg15	9.47836911734477e-11	2.41046966332387	0.252	0.096	2.65375378547419e-06	0	Isg15
Atpif1	9.75580282506499e-11	-0.400901675275547	0.947	0.98	2.7314296749617e-06	0	Atpif1
Rpl27a	9.77611854598399e-11	-0.330236165679156	0.985	0.992	2.7371176705046e-06	0	Rpl27a
Col6a1	9.95689686621073e-11	1.57143929365845	0.393	0.211	2.78773198460168e-06	0	Col6a1
Cdc14a	1.03339973095698e-10	1.44746716823634	0.388	0.195	2.89331256673334e-06	0	Cdc14a
Rplp2	1.22399450366326e-10	-0.333118752174569	0.985	0.992	3.4269398113564e-06	0	Rplp2
Ass1	1.2476096184415e-10	-1.99716542040845	0.403	0.609	3.49305740971251e-06	0	Ass1
Azin1	1.37600950735217e-10	0.807286947282841	0.816	0.769	3.8525514186846e-06	0	Azin1
Adam11	1.55274199846355e-10	1.57194452481067	0.408	0.224	4.34736704729825e-06	0	Adam11
Ckmt1	1.5660157236555e-10	-1.47548882430653	0.136	0.38	4.38453082309067e-06	0	Ckmt1
Mien1	1.63400445647705e-10	-0.729554491269418	0.398	0.673	4.57488567724445e-06	0	Mien1
Rpl10	1.63401021860672e-10	-0.382693639489702	0.99	0.982	4.57490181005509e-06	0	Rpl10
Tgfb1i1.1	1.65947334353683e-10	-0.763032040470207	0.218	0.507	4.64619346723441e-06	0	Tgfb1i1.1
H3f3b	1.67127021962056e-10	0.353052503858685	0.971	0.983	4.67922236089365e-06	0	H3f3b
Tm4sf4	1.68103246375496e-10	0.606279946553993	0.893	0.754	4.70655469202114e-06	0	Tm4sf4
Grb14	1.70538546729933e-10	1.21001413055665	0.451	0.256	4.77473823134466e-06	0	Grb14
Khdrbs2	1.72044390632868e-10	-1.70009770347534	0.083	0.311	4.81689884893904e-06	0	Khdrbs2
Naaa	1.83207745561644e-10	1.49149252479154	0.374	0.195	5.12945046023492e-06	0	Naaa
Rpl17	1.85080545958494e-10	-0.404506677020483	0.981	0.985	5.1818851257459e-06	0	Rpl17
Kitl	1.89408873382576e-10	-4.05167474960193	0.015	0.196	5.30306963696536e-06	0	Kitl
Fxyd7	2.19183241691326e-10	-0.691297887897642	0.777	0.891	6.13669240087376e-06	0	Fxyd7
Slc5a7	2.20565272264791e-10	0.707889639074104	0.84	0.819	6.17538649286961e-06	0	Slc5a7
Foxo1	2.28413156009314e-10	1.36472663322968	0.471	0.29	6.39511154194877e-06	0	Foxo1
Phactr1	2.29426893089426e-10	-0.834711640686729	0.335	0.617	6.42349415271775e-06	0	Phactr1
Serf1	2.35589583725063e-10	-0.749098136018182	0.413	0.68	6.59603716513432e-06	0	Serf1
Plekhb2	2.38874619231843e-10	-0.823144339137807	0.33	0.607	6.68801158925314e-06	0	Plekhb2
Celf6	2.42252893890006e-10	-0.656305341412273	0.549	0.773	6.78259652313238e-06	0	Celf6
Cox6a1	2.48432978085771e-10	-0.442324910102442	0.859	0.96	6.95562652044542e-06	0	Cox6a1
Meg3	2.50346131292049e-10	-0.460914329825105	0.942	0.941	7.00919098391478e-06	0	Meg3
Fgfr1	2.57832726292265e-10	0.762918299395927	0.709	0.546	7.21880067073083e-06	0	Fgfr1
Eef2	2.61045001571379e-10	-0.489672881649217	0.927	0.982	7.30873795399546e-06	0	Eef2
Erp29	2.70397206241414e-10	-0.696106189969164	0.451	0.704	7.5705809803471e-06	0	Erp29
Arhgap15	2.95835165471477e-10	-3.31716697074284	0.01	0.187	8.28279296287041e-06	0	Arhgap15
Epb41l1	3.07434859065281e-10	-1.22544545139956	0.175	0.428	8.60756118410972e-06	0	Epb41l1
Pmp22	3.6596251949127e-10	0.661089917990305	0.777	0.667	1.02462186207166e-05	0	Pmp22
Cox7b	3.6991248613102e-10	-0.599954076675892	0.709	0.897	1.03568097866963e-05	0	Cox7b
Rpl7a	4.06270226508007e-10	-0.479303206865263	0.879	0.953	1.13747538017712e-05	0	Rpl7a
Cadps2	4.80916723667431e-10	-2.9583505686437	0.019	0.2	1.34647064292407e-05	0	Cadps2
Rps19	4.83113885833674e-10	0.269580646101494	0.995	0.995	1.35262225755712e-05	0	Rps19
Fdps	5.13422783896653e-10	-1.07400114474592	0.447	0.667	1.43748111035385e-05	0	Fdps
Rgcc	5.25523994404626e-10	1.12071600407679	0.485	0.297	1.47136207953407e-05	0	Rgcc
Hmgn1	5.39836458385637e-10	0.558076375379722	0.913	0.899	1.51143411618811e-05	0	Hmgn1
Rundc3a	5.40489895099635e-10	-0.59552145592063	0.621	0.815	1.51326360829996e-05	0	Rundc3a
Clmp	5.4682630130363e-10	-1.94288237383082	0.073	0.284	1.5310042783899e-05	0	Clmp
Pdgfa	5.62552667871827e-10	0.67164369977049	0.786	0.718	1.57503495950754e-05	0	Pdgfa
Kank1	5.68700896130426e-10	2.44692894299284	0.131	0.028	1.59224876898597e-05	0	Kank1
Rhoc	5.83742620328633e-10	0.761448605714771	0.723	0.606	1.63436258839611e-05	0	Rhoc
Ncam1	6.13069420771989e-10	0.503511492682928	0.961	0.962	1.71647176427741e-05	0	Ncam1
Shc1	6.75749408613072e-10	-1.28440554961179	0.16	0.406	1.89196319423488e-05	0	Shc1
Rgs4	7.17027613994783e-10	0.573992114067136	0.883	0.806	2.00753391366259e-05	0	Rgs4
Tagln3	7.20482360183254e-10	-1.1128270915335	0.388	0.615	2.01720651204107e-05	0	Tagln3
Gm12688	7.22172772526824e-10	2.09087383399275	0.248	0.099	2.0219393285206e-05	0	Gm12688
Tcf25	7.4088265196718e-10	-0.493143409031993	0.777	0.907	2.07432324897771e-05	0	Tcf25
Col27a1	7.56052061491014e-10	1.10416726409972	0.505	0.327	2.11679456176254e-05	0	Col27a1
Gm1673	7.75174107046571e-10	-0.623487846146487	0.583	0.799	2.17033246490899e-05	0	Gm1673
Gfra1	8.31949780910329e-10	0.760785708855164	0.597	0.386	2.32929299659274e-05	0	Gfra1
Adgra3	8.9076874926882e-10	2.20107518960521	0.218	0.079	2.49397434420284e-05	0	Adgra3
Brinp2	9.18432053672684e-10	0.989506826008886	0.442	0.226	2.57142606387278e-05	0	Brinp2
Igf2bp3	9.30218770585663e-10	-0.957832353870916	0.262	0.53	2.60442651388574e-05	0	Igf2bp3
Tmsb4x	9.54431601643363e-10	-0.326299998526816	1	1	2.67221759828109e-05	0	Tmsb4x
Ntrk3	9.92607584515584e-10	-3.03891882255433	0.087	0.279	2.77910271512673e-05	0	Ntrk3
Clic1	1.02921175888309e-09	-0.712127625105868	0.451	0.698	2.88158708252088e-05	0	Clic1
Crym	1.03054182278022e-09	1.42323967083324	0.277	0.116	2.88531099542006e-05	0	Crym
Mfsd4	1.03742233041796e-09	-2.60585705534364	0.058	0.25	2.9045750407042e-05	0	Mfsd4
Nrsn2	1.04138757674557e-09	-2.12653647995299	0.063	0.262	2.91567693737225e-05	0	Nrsn2
Cpne4	1.14358278167027e-09	-5.55859463030578	0.005	0.167	3.20180307212042e-05	0	Cpne4
Rps24	1.20863826959643e-09	-0.394558080836958	0.985	0.993	3.38394542721608e-05	0	Rps24
Slc43a3	1.22925735937415e-09	1.12182551060359	0.393	0.208	3.44167475477574e-05	0	Slc43a3
Crmp1	1.27302263632587e-09	-0.776025717999092	0.451	0.691	3.56420877718517e-05	0	Crmp1
Syt2	1.2800314134255e-09	-1.87404860270482	0.092	0.302	3.58383195130871e-05	0	Syt2
Clta	1.39793541532643e-09	-0.545715225836331	0.762	0.89	3.91393957583094e-05	0	Clta
Serpine2	1.41943012820208e-09	0.301998004903771	0.816	0.595	3.97412047294019e-05	0	Serpine2
Ache	1.43724599208045e-09	-1.07715878298101	0.296	0.54	4.02400132862685e-05	0	Ache
6330403K07Rik	1.50977506762204e-09	-0.576043705981875	0.718	0.899	4.22706823432819e-05	0	6330403K07Rik
Nagk	1.62912422212738e-09	-0.756918691368158	0.354	0.613	4.56122199711224e-05	0	Nagk
Atp5j2	1.71418540381812e-09	-0.559512219566408	0.772	0.927	4.79937629360997e-05	0	Atp5j2
Samd14	1.79704642255088e-09	-1.05027449293176	0.272	0.51	5.03137057385795e-05	0	Samd14
Cend1	1.82149771767044e-09	-0.851804588611051	0.403	0.644	5.0998293099337e-05	0	Cend1
Dpysl3	1.8970386204194e-09	-0.643349820237452	0.684	0.826	5.31132872945023e-05	0	Dpysl3
Socs3	2.0837419235744e-09	1.00799661982946	0.641	0.505	5.83406063762359e-05	0	Socs3
Cgref1	2.21879965941861e-09	-3.37457202229746	0.015	0.18	6.21219528644023e-05	0	Cgref1
Itgav	2.23366816066254e-09	1.63052263445019	0.301	0.141	6.25382411622297e-05	0	Itgav
Ftl1	2.26281292354673e-09	0.325441410857782	0.995	0.994	6.33542362334613e-05	0	Ftl1
Ndufa11	2.38922394602699e-09	-0.58742804674912	0.641	0.812	6.68934920408637e-05	0	Ndufa11
Amotl2	2.39631468802834e-09	1.57154582884575	0.33	0.169	6.70920186354173e-05	0	Amotl2
Fstl1	2.44347986939788e-09	0.802686726648665	0.612	0.422	6.84125493834018e-05	0	Fstl1
Kcnt2	2.59095428724449e-09	-1.52365821274247	0.112	0.328	7.25415381342712e-05	0	Kcnt2
Cygb	2.69921761779111e-09	-1.65475427894558	0.189	0.405	7.55726948629156e-05	0	Cygb
Gng2	2.77216047474567e-09	-0.752048216731068	0.684	0.845	7.76149489719293e-05	0	Gng2
Cfl1	2.97587587166968e-09	-0.412017476679245	0.913	0.978	8.33185726550077e-05	0	Cfl1
Garnl3	2.99464757448012e-09	-0.744838641759344	0.393	0.643	8.38441427902943e-05	0	Garnl3
Entpd3	3.01377639121447e-09	-1.25832860416093	0.17	0.402	8.43797114012227e-05	0	Entpd3
Faim2	3.09741933655274e-09	-0.741332728665854	0.364	0.62	8.67215465848037e-05	0	Faim2
Lmo4	3.21502837584257e-09	0.876369647374852	0.495	0.314	9.00143644668402e-05	0	Lmo4
Pbx3	3.24995727690351e-09	-3.06767166543034	0.015	0.179	9.09923038387444e-05	0	Pbx3
Camp	3.71386405202848e-09	-2.22497072318457	0.068	0.264	0.000103980765728693	0	Camp
Dleu7	3.75870951582064e-09	-1.3099106905115	0.248	0.466	0.000105236349023946	0	Dleu7
Fxyd5	3.77653708240336e-09	-2.29607117774135	0.044	0.226	0.000105735485233129	0	Fxyd5
Rps2	3.87774056258158e-09	-0.393399385345468	0.942	0.982	0.000108568980271159	0	Rps2
Plxdc2	3.88214463874905e-09	1.8917444972351	0.238	0.098	0.000108692285595696	0	Plxdc2
Cntnap2	3.97414373728216e-09	-2.01620525592341	0.112	0.317	0.000111268076356426	0	Cntnap2
Syt1	3.98817077175614e-09	0.400609978481969	0.942	0.95	0.000111660805267628	0	Syt1
Adora1	4.22776492698161e-09	-2.88653675758645	0.019	0.185	0.000118368962425631	0	Adora1
Ppp2r5b	4.26426444871523e-09	-0.761396568818863	0.417	0.659	0.000119390876035129	0	Ppp2r5b
Hpcal1	4.39055574563681e-09	-1.4348900046368	0.228	0.446	0.000122926779766339	0	Hpcal1
Rps26	4.44303783468251e-09	-0.36417668612283	0.942	0.983	0.000124396173295441	0	Rps26
Ezr	4.50608935517802e-09	1.14248670822094	0.49	0.323	0.000126161489766274	0	Ezr
Spry1	4.56971710532663e-09	1.63493514759811	0.35	0.192	0.000127942939514935	0	Spry1
Nol3	5.05071644319781e-09	-1.18998364358226	0.155	0.388	0.000141409958976652	0	Nol3
Fam213b	5.29250327746565e-09	-1.77275882174493	0.083	0.279	0.000148179506762483	0	Fam213b
Ctnna3	5.34413890304926e-09	2.89152831386877	0.102	0.019	0.000149625201007573	0	Ctnna3
Mrpl54	5.4239572732583e-09	-0.676126957226364	0.471	0.723	0.000151859955736686	0	Mrpl54
Atp6v1e1	5.44056941072222e-09	-0.625389155016021	0.519	0.753	0.000152325062361401	0	Atp6v1e1
Sgce	5.46595814481728e-09	1.16777340678006	0.447	0.273	0.000153035896138594	0	Sgce
Pcdh9	5.57057273213057e-09	-1.52227896921209	0.218	0.433	0.000155964895354192	0	Pcdh9
Zeb2	5.70281419570759e-09	0.558610944331836	0.806	0.708	0.000159667391851421	0	Zeb2
Scgn	5.75820721198054e-09	-4.02534950610101	0.015	0.173	0.000161218285521031	0	Scgn
Hmox2	5.87824744971889e-09	-1.0494238740358	0.189	0.424	0.00016457917209723	0	Hmox2
Mgat4c	5.9773165122031e-09	-2.84289438617796	0.015	0.174	0.000167352907708662	0	Mgat4c
Npy	6.13744818251818e-09	-3.33399022746101	0.078	0.259	0.000171836274214144	0	Npy
Rpl5	6.18229461493204e-09	-0.489957016842625	0.782	0.94	0.000173091884628867	0	Rpl5
Mt3	6.27537743597096e-09	-2.50965402117708	0.296	0.489	0.000175698017452315	0	Mt3
Serpinb6a	6.62030471543556e-09	-0.95707761805202	0.345	0.585	0.000185355291422765	0	Serpinb6a
St5	6.77312094292662e-09	1.65805519366241	0.311	0.156	0.000189633840160059	0	St5
Enpp1	7.06109917721802e-09	-2.58993559198814	0.044	0.218	0.00019769665476375	0	Enpp1
Sepp1	7.39418455194081e-09	1.043209547244	0.524	0.366	0.000207022379085239	0	Sepp1
Rpp21	7.48917501581791e-09	-0.88818554866764	0.267	0.509	0.00020968192209287	0	Rpp21
Arhgap39	7.53885422288873e-09	1.41207360103537	0.379	0.217	0.000211072840532439	0	Arhgap39
Sod1	7.59554350019663e-09	-0.640808655711299	0.481	0.709	0.000212660026918505	0	Sod1
Hs3st2	7.7103191803811e-09	-3.24417700734854	0.029	0.193	0.00021587351641231	0	Hs3st2
Mrap2	7.73745014102657e-09	-2.28263625379112	0.029	0.198	0.000216633129048462	0	Mrap2
Sox8	7.89679756733406e-09	2.10283446717493	0.228	0.091	0.000221094538290219	0	Sox8
Tceal3	8.02542577448676e-09	-0.978209306806867	0.238	0.472	0.00022469587083408	0	Tceal3
Il13ra1	8.20860267854245e-09	-3.1502682721069	0.01	0.163	0.000229824457793831	0	Il13ra1
Prelid1	8.52923621138424e-09	-0.618339925953976	0.481	0.698	0.000238801555446336	0	Prelid1
S100a13	8.56768343665003e-09	-1.146961579227	0.529	0.667	0.000239878000859328	0	S100a13
Wnt5a	8.58759317537463e-09	2.60777033420025	0.15	0.044	0.000240435433724139	0	Wnt5a
Afap1l2	8.86619662866483e-09	1.54458751075811	0.262	0.114	0.000248235773209358	0	Afap1l2
Rph3a	8.93017695942748e-09	-3.46176611426513	0.019	0.178	0.00025002709451005	0	Rph3a
Slc1a3	9.06193567486732e-09	3.81941552463198	0.068	0.007	0.000253716075024935	0	Slc1a3
Ppp1r1b	9.09642729270165e-09	5.93752010089603	0.039	0	0.000254681771341061	0	Ppp1r1b
Rplp0	9.20365905201775e-09	0.291827987253355	1	0.978	0.000257684046138393	0	Rplp0
Rbfox3	9.68327273149867e-09	-1.33932673995267	0.112	0.321	0.0002711122699365	0	Rbfox3
Sat1	1.00950181642995e-08	0.733570745853672	0.709	0.626	0.000282640318564058	0	Sat1
Tmem151a	1.035272093541e-08	-0.901881215338265	0.243	0.479	0.00028985548074961	0	Tmem151a
Cacnb4	1.03876892773069e-08	-1.86495134256705	0.019	0.181	0.000290834524386039	0	Cacnb4
Peg10	1.06127343375867e-08	1.53486251249745	0.248	0.104	0.000297135335983753	0	Peg10
Mrpl51	1.16647270375817e-08	-0.608056490046529	0.466	0.731	0.000326589027598213	0	Mrpl51
Thsd7b	1.18176222454708e-08	-2.55742241434001	0.015	0.17	0.00033086978762869	0	Thsd7b
Lbh	1.1893221366133e-08	1.02981848957288	0.558	0.414	0.000332986411808991	0	Lbh
Plppr3	1.22021668713477e-08	-1.73263268944022	0.049	0.228	0.000341636268063993	0	Plppr3
Stk32c	1.22745482896909e-08	-1.29947495844028	0.112	0.32	0.000343662803014766	0	Stk32c
Foxp2	1.24294071615668e-08	2.49596308811143	0.097	0.018	0.000347998541709546	0	Foxp2
Adgrg1	1.29684581101752e-08	1.91317705442549	0.189	0.067	0.000363090890168686	0	Adgrg1
Tmem242	1.3153274935173e-08	-0.509432320125388	0.311	0.578	0.000368265391634975	0	Tmem242
Grik3	1.32769143196325e-08	2.0925073917236	0.218	0.089	0.000371727047121072	0	Grik3
A330102I10Rik	1.33936014328427e-08	-3.54768122060433	0.019	0.175	0.000374994052916729	0	A330102I10Rik
1500009L16Rik	1.35234890264425e-08	-0.932748789113385	0.218	0.47	0.000378630645762337	0	1500009L16Rik
Fgfr2	1.36018588728138e-08	1.44352379013959	0.223	0.083	0.000380824844721041	0	Fgfr2
Klf7	1.36260447061671e-08	-0.508495610395982	0.709	0.864	0.000381501999683267	0	Klf7
Phf24	1.37095086547886e-08	-1.30034206360365	0.068	0.259	0.000383838823316771	0	Phf24
Agmo	1.39613886872841e-08	2.27731530453371	0.146	0.041	0.000390890960466579	0	Agmo
Usp50	1.4924420052277e-08	-0.79333649775982	0.291	0.55	0.000417853912623652	0	Usp50
Bnc2	1.5039234654263e-08	1.08764294078498	0.451	0.272	0.000421068491850056	0	Bnc2
Tle3	1.51211828385065e-08	1.33831042128062	0.379	0.215	0.000423362877112506	0	Tle3
H19	1.55979101452687e-08	2.39772746726758	0.146	0.041	0.000436710288247234	0	H19
Eml2	1.72384495226452e-08	-1.09295451083947	0.252	0.477	0.00048264210973502	0	Eml2
Tmem117	1.73876443408784e-08	1.17430764834942	0.481	0.333	0.000486819266255914	0	Tmem117
Marcks	1.83330560268455e-08	0.467657628597514	0.879	0.841	0.000513288902639622	0	Marcks
Erbb3	1.83363313301259e-08	1.13966960904751	0.388	0.219	0.000513380604580865	0	Erbb3
Rpl23	1.83489735603673e-08	-0.321202784226761	0.99	0.996	0.000513734561743164	0	Rpl23
Caskin2	1.83648412776855e-08	2.29627970388372	0.184	0.066	0.000514178826092639	0	Caskin2
Snf8	1.84821200864733e-08	-0.626563729832662	0.364	0.624	0.000517462398181078	0	Snf8
Plcb1	2.20258555855494e-08	1.304774566993	0.354	0.193	0.000616679904684212	0	Plcb1
Flywch1	2.43520481526319e-08	-0.84824651299642	0.194	0.433	0.000681808644177388	0	Flywch1
Heyl	2.45570919997501e-08	1.74151044699633	0.214	0.084	0.000687549461809004	0	Heyl
Ppic	2.5041621232891e-08	1.7040822483988	0.272	0.128	0.000701115311278483	0	Ppic
Qdpr	2.50621495239164e-08	-0.99060900853988	0.393	0.609	0.000701690062370612	0	Qdpr
Klhl5	2.57360997397059e-08	1.82581165394484	0.223	0.092	0.000720559320512287	0	Klhl5
Gpr149	2.57456821394599e-08	-5.93163492733028	0	0.135	0.000720827608540598	0	Gpr149
Faah	2.65263859735559e-08	-1.5808060560316	0.044	0.215	0.000742685754487617	0	Faah
Col15a1	2.66191133941025e-08	1.26463521788574	0.369	0.207	0.000745281936808082	0	Col15a1
Agpat1	2.71426700910097e-08	-1.17235790895489	0.063	0.25	0.00075994047720809	0	Agpat1
Reck	2.9048006198269e-08	1.80609610902345	0.228	0.095	0.000813286077539135	0	Reck
Ngfrap1	2.91705804490392e-08	-0.495141919376078	0.854	0.931	0.000816717911412199	0	Ngfrap1
Spock3	3.00054609250425e-08	-1.32518597895091	0.238	0.447	0.00084009289497934	0	Spock3
Mfap3l	3.04793223010297e-08	1.81882879248145	0.286	0.143	0.00085336006578423	0	Mfap3l
Rps12-ps3	3.06692834149563e-08	-0.672669000542295	0.607	0.808	0.000858678597051946	0	Rps12-ps3
Ctdsp2	3.22120023952451e-08	1.15616802976352	0.471	0.321	0.000901871643062071	0	Ctdsp2
Eif3c	3.2904834194667e-08	-0.778763745144795	0.296	0.548	0.000921269547782286	0	Eif3c
H1fx	3.35559785853583e-08	-0.967188519905291	0.18	0.414	0.000939500288432861	0	H1fx
Nr4a1	3.3744347653643e-08	1.08618765968491	0.553	0.398	0.000944774245606697	0	Nr4a1
Avil	3.4353521926168e-08	-3.12168205716971	0.024	0.175	0.000961829906888851	0	Avil
Fdft1	3.81546959848961e-08	-0.838378447885718	0.33	0.563	0.00106825517818512	0	Fdft1
Gda	3.84010541731946e-08	1.23369379179376	0.316	0.155	0.0010751527147411	0	Gda
Elovl2	3.96802970234215e-08	1.77913378307873	0.165	0.054	0.00111096895606176	0	Elovl2
Tns3	4.22183714864426e-08	0.455265467627786	0.893	0.86	0.00118202996487742	0	Tns3
Cd44	4.25402373031018e-08	1.3263869014471	0.354	0.194	0.00119104156401224	0	Cd44
Sqstm1	4.38451013319807e-08	-0.57801532232816	0.568	0.754	0.0012275751470928	0	Sqstm1
Rpl27	4.43964912565807e-08	-0.377805203581276	0.893	0.961	0.00124301296220175	0	Rpl27
Actg1	4.44924310855156e-08	-0.382403617089907	0.947	0.994	0.00124569908553226	0	Actg1
Cpne7	4.48547643457987e-08	-4.55214256761567	0.005	0.14	0.00125584369215367	0	Cpne7
Tspan13	4.48864643000169e-08	-0.805249177004374	0.379	0.595	0.00125673122747187	0	Tspan13
Serpini1	4.52437607396445e-08	-1.48951164947773	0.184	0.389	0.00126673481318857	0	Serpini1
Parp6	4.53375537022878e-08	-0.804362635780542	0.243	0.491	0.00126936082855665	0	Parp6
Rbfa	4.63188837716167e-08	-1.20503984208374	0.107	0.308	0.00129683610783772	0	Rbfa
Cox8b	4.81128499582143e-08	-3.23863498974587	0.029	0.181	0.00134706357313008	0	Cox8b
Mvd	4.88446511459854e-08	-1.69717966513299	0.053	0.225	0.0013675525427853	0	Mvd
Ldhb	5.01558074160816e-08	1.10707318449919	0.5	0.376	0.00140426229603545	0	Ldhb
Vat1	5.23777049821623e-08	-0.478862690901254	0.767	0.915	0.00146647098409058	0	Vat1
Cidea	5.47361252831092e-08	-4.42215464658792	0.005	0.138	0.00153250203567649	0	Cidea
Dync1li1	5.65998538390968e-08	-0.658322015157834	0.345	0.593	0.00158468270778703	0	Dync1li1
Ank3	5.86142473626377e-08	0.605005036617415	0.767	0.753	0.00164108169765913	0	Ank3
Slc7a2	5.94765085829789e-08	2.87296432662749	0.097	0.02	0.00166522328730624	0	Slc7a2
Smdt1	6.00094214702696e-08	-0.326866585444091	0.908	0.957	0.00168014378232461	0	Smdt1
Apoc1	6.07618577459924e-08	3.52953388520655	0.083	0.014	0.0017012104931723	0	Apoc1
B630019K06Rik	6.22774376476348e-08	-0.95581886914192	0.18	0.399	0.00174364369925848	0	B630019K06Rik
Fkbp1a	6.30462583040586e-08	-0.333983643945363	0.898	0.968	0.00176516913999703	0	Fkbp1a
Aimp1	6.63317119041719e-08	-0.735949809192039	0.325	0.564	0.001857155269893	0	Aimp1
Cox5b	6.69567750301686e-08	-0.473386862388085	0.752	0.902	0.00187465578729466	0	Cox5b
Aprt	6.85367417104574e-08	-0.774053713324968	0.374	0.605	0.00191889169440939	0	Aprt
Rpl11	7.08667372242068e-08	-0.282372967931597	0.976	0.985	0.00198412690880334	0	Rpl11
Calcb	7.14181797351051e-08	-4.59171072729877	0.019	0.16	0.00199956619622347	0	Calcb
Kcnj3	7.3654143077651e-08	-1.44018857474292	0.068	0.246	0.00206216869788807	0	Kcnj3
Thbs2	7.46155941019766e-08	2.40747789225331	0.155	0.052	0.00208908740366714	0	Thbs2
1110008P14Rik	7.8749097555069e-08	-0.609169181243706	0.442	0.683	0.00220481723334682	0	1110008P14Rik
Hsp90aa1	8.06632950030147e-08	-0.531527694671096	0.869	0.938	0.00225841093349441	0	Hsp90aa1
Son	8.21158378109011e-08	0.443162554539667	0.908	0.947	0.00229907922702961	0	Son
Timp4	8.27234951548707e-08	-2.47884270966011	0.029	0.18	0.00231609241734607	0	Timp4
Nrxn3	8.59684799140386e-08	-1.57567723523536	0.136	0.323	0.00240694550063325	0	Nrxn3
Cdipt	8.61673196971637e-08	-0.595383530650895	0.345	0.585	0.00241251261688119	0	Cdipt
Wfs1	8.77202215880478e-08	-1.89349140388071	0.044	0.206	0.00245599076402216	0	Wfs1
Pdap1	8.81346427556387e-08	-0.555202364964057	0.558	0.788	0.00246759372787237	0	Pdap1
Carhsp1	8.94149252921476e-08	-0.876858026290857	0.17	0.389	0.00250343907832955	0	Carhsp1
Otub1	9.1502128469965e-08	-0.704011316655542	0.272	0.52	0.00256187659290208	0	Otub1
Ap3s1	9.81103314356972e-08	-0.463096828489594	0.631	0.819	0.00274689305953665	0	Ap3s1
Ei24	1.0194599775474e-07	-1.01528441085884	0.515	0.734	0.00285428404513722	0	Ei24
Wbscr17	1.02791412912165e-07	1.04695917284954	0.456	0.297	0.00287795397871479	0	Wbscr17
Ano2	1.03654170172477e-07	-5.68867135892576	0	0.124	0.00290210945648901	0	Ano2
Fsd1	1.047717905774e-07	-1.18666169471729	0.083	0.269	0.00293340059258603	0	Fsd1
Anks1b	1.06022689481739e-07	-0.899715502602982	0.15	0.363	0.00296842326010974	0	Anks1b
Pi15	1.06870685669603e-07	1.16366992100252	0.272	0.122	0.00299216545737756	0	Pi15
Rassf2	1.08453222345747e-07	1.77024848055246	0.228	0.099	0.00303647331923624	0	Rassf2
Tshz1	1.09276957183674e-07	0.743114100333888	0.694	0.588	0.00305953624722851	0	Tshz1
1700037H04Rik	1.11970450273717e-07	-0.586454619462164	0.248	0.498	0.00313494866676354	0	1700037H04Rik
Rps17	1.12205025848451e-07	-0.32069722413259	0.966	0.989	0.00314151631370494	0	Rps17
Chst5	1.15501042058746e-07	2.73478023495427	0.092	0.019	0.00323379817556078	0	Chst5
Rbm4b	1.21633654581262e-07	-0.709011832468951	0.51	0.73	0.00340549906096618	0	Rbm4b
Megf9	1.23415256478042e-07	1.19893428035107	0.442	0.305	0.00345538035087223	0	Megf9
Stx3	1.24541791546851e-07	-0.764248191155113	0.282	0.536	0.00348692107972873	0	Stx3
Tmeff1	1.25190186720046e-07	-1.33828971174665	0.049	0.213	0.00350507484778785	0	Tmeff1
Ywhag	1.26967282668358e-07	-0.429398030251774	0.883	0.948	0.00355482998014868	0	Ywhag
Psmb7	1.30541073832427e-07	-0.704327072398536	0.383	0.611	0.00365488898516029	0	Psmb7
Soga3	1.31283084528826e-07	-0.606174802896683	0.437	0.671	0.00367566380063808	0	Soga3
Fam102a	1.32115710233206e-07	1.53118559825568	0.316	0.17	0.0036989756551093	0	Fam102a
Notch1	1.33246517571981e-07	1.39431789924842	0.311	0.167	0.00373063599898031	0	Notch1
Clstn2	1.4208184896792e-07	-2.5847263265857	0.019	0.157	0.00397800760740382	0	Clstn2
Srebf1	1.43060143371095e-07	1.58933530689562	0.354	0.218	0.00400539789410392	0	Srebf1
Sez6l2	1.45630816533071e-07	-0.725457119416893	0.243	0.478	0.00407737160129293	0	Sez6l2
Amigo2	1.46497515732947e-07	-2.39098183762927	0.044	0.195	0.00410163744549106	0	Amigo2
Cd63	1.48044812675595e-07	0.800268672059868	0.704	0.628	0.00414495866529132	0	Cd63
Lysmd2	1.48093051426265e-07	0.769430134024647	0.665	0.588	0.00414630925383258	0	Lysmd2
Rpl38	1.48178829143335e-07	-0.265944543528549	0.99	0.998	0.0041487108583551	0	Rpl38
Imp3	1.55790591428105e-07	-0.737383601143157	0.184	0.406	0.00436182497880408	0	Imp3
Gabrg3	1.64605979816368e-07	-1.67628052434879	0.107	0.283	0.00460863822289867	0	Gabrg3
Tmod2	1.64971864306139e-07	0.546477966478615	0.854	0.843	0.00461888225684328	0	Tmod2
2210013O21Rik	1.65948182458079e-07	-0.358003410227408	0.68	0.851	0.00464621721246129	0	2210013O21Rik
Prkacb	1.70052547697813e-07	0.577624331591934	0.777	0.76	0.00476113123044336	0	Prkacb
Pnma2	1.70575955525755e-07	-1.19821208041989	0.083	0.265	0.00477578560281009	0	Pnma2
Map4	1.70879412529519e-07	-0.444718962902407	0.767	0.91	0.00478428179200148	0	Map4
Nxph3	1.71794942460283e-07	-1.05358013334324	0.141	0.338	0.004809914799003	0	Nxph3
Rgs17	1.77232529416993e-07	-0.745913020011133	0.359	0.579	0.00496215635861696	0	Rgs17
Apba1	1.81187941822654e-07	-1.20605266676152	0.097	0.282	0.00507289999515066	0	Apba1
Ciapin1	1.82996003812593e-07	-0.717208597009856	0.223	0.44	0.00512352211474497	0	Ciapin1
Fam181b	1.8958116977427e-07	2.06597322502192	0.189	0.076	0.00530789359134	0	Fam181b
Mt1	1.93723787935979e-07	0.919801449023158	0.534	0.401	0.00542387861463155	0	Mt1
Tcp1	1.94273990381781e-07	-0.534545489851263	0.437	0.697	0.0054392831827091	0	Tcp1
Ptprj	1.95296812389185e-07	1.04969634676363	0.471	0.318	0.00546792015327239	0	Ptprj
Rpl12	1.9741553696099e-07	-0.453182133361797	0.888	0.947	0.0055272402038338	0	Rpl12
Gabarapl2	2.01867934685927e-07	-0.406684711179037	0.811	0.924	0.00565189843533659	0	Gabarapl2
Tcf4	2.03796773256871e-07	0.340194471136474	0.937	0.923	0.00570590205764587	0	Tcf4
Pfdn4	2.05225828164148e-07	-0.447833397550773	0.422	0.682	0.00574591273693981	0	Pfdn4
Nefl	2.08292412031916e-07	-4.39114414029465	0.019	0.153	0.00583177095206958	0	Nefl
Rspo3	2.10327471041678e-07	-2.26765767404604	0.039	0.187	0.00588874853422491	0	Rspo3
Atp2a2	2.13370682643045e-07	0.611845493485525	0.772	0.747	0.00597395237263996	0	Atp2a2
Fhod3	2.13471059614464e-07	-0.542269087766061	0.485	0.707	0.00597676272708578	0	Fhod3
P4ha3	2.13575763615991e-07	2.2091791102018	0.214	0.095	0.00597969422972052	0	P4ha3
Galnt16	2.15583283344786e-07	1.80270187764281	0.228	0.104	0.00603590076708731	0	Galnt16
Kif26a	2.1661588673481e-07	-1.69329603184748	0.044	0.199	0.00606481159680122	0	Kif26a
Fkbp8	2.21028591097133e-07	-0.508574220914529	0.549	0.785	0.00618835849353753	0	Fkbp8
Chga	2.23433347456483e-07	-0.93355422195321	0.204	0.414	0.00625568686208662	0	Chga
Bean1	2.30027573897678e-07	-1.54878378943595	0.058	0.218	0.00644031201398719	0	Bean1
Gnal	2.38570809204291e-07	-2.18990718982474	0.015	0.148	0.00667950551610175	0	Gnal
Aqp1	2.40410880427784e-07	1.06145205036192	0.35	0.192	0.00673102383021709	0	Aqp1
Prmt2	2.40774666444432e-07	-0.477279108279258	0.432	0.658	0.00674120911111122	0	Prmt2
Atp6v1f	2.46919004684005e-07	-0.450246375141861	0.723	0.885	0.00691323829314277	0	Atp6v1f
2900011O08Rik	2.54999019831349e-07	-0.809734937754665	0.131	0.329	0.0071394625572381	0	2900011O08Rik
Rpl10-ps3	2.56209747464051e-07	-0.619160615988484	0.417	0.659	0.0071733605094985	0	Rpl10-ps3
Stxbp6	2.56259835728638e-07	-2.42373755605339	0.039	0.185	0.0071747628807304	0	Stxbp6
Romo1	2.56993091230147e-07	-0.434330271765136	0.728	0.886	0.00719529256826165	0	Romo1
Nrxn1	2.57282819152637e-07	-0.621967225618169	0.413	0.656	0.00720340437063552	0	Nrxn1
Cct2	2.67703822400579e-07	-0.566361188066817	0.451	0.691	0.00749517161957142	0	Cct2
Akr1a1	2.72897320443849e-07	-0.377518358636617	0.825	0.944	0.0076405791777869	0	Akr1a1
Ndrg2	2.82342592943887e-07	0.576246737428457	0.782	0.727	0.00790502791724294	0	Ndrg2
Gpx8	2.93387399721608e-07	1.74160466346205	0.214	0.092	0.00821426041740559	0	Gpx8
Scg3	2.97929699210011e-07	0.535617839150909	0.782	0.76	0.00834143571848188	0	Scg3
Nrip3	2.98160889331943e-07	-2.30858434979382	0.024	0.162	0.00834790857951573	0	Nrip3
Rasa3	3.01874001450387e-07	1.7828041388357	0.248	0.122	0.00845186829260793	0	Rasa3
Lrp11	3.01934661464701e-07	-0.609810904036378	0.519	0.72	0.0084535666516887	0	Lrp11
Snapc5	3.1061623086703e-07	-0.640805515414799	0.267	0.508	0.00869663323181511	0	Snapc5
Hmgcs2	3.11179890545857e-07	3.04493590768648	0.078	0.014	0.00871241457550289	0	Hmgcs2
Bex1	3.13418978344159e-07	-0.513152673241306	0.66	0.821	0.00877510455567977	0	Bex1
Tmem8b	3.18948471770653e-07	-1.02367265504707	0.184	0.378	0.00892991931263474	0	Tmem8b
Hoxa5	3.19060049976201e-07	0.326401568955885	0.961	0.953	0.00893304327923367	0	Hoxa5
Nrg1	3.19798792230089e-07	-0.688220281266971	0.092	0.276	0.00895372658485802	0	Nrg1
Tnr	3.31758420252161e-07	-3.76910768167417	0.005	0.125	0.00928857225022	0	Tnr
Marcksl1	3.36585007289092e-07	0.529833040989821	0.84	0.837	0.00942370703407999	0	Marcksl1
Sqle	3.39359381822118e-07	-0.734569203224505	0.398	0.614	0.00950138397225565	0	Sqle
Prkaca	3.4066759375721e-07	-0.409193863949154	0.568	0.761	0.00953801129001435	0	Prkaca
Pak3	3.41271153144649e-07	-0.648467620543449	0.272	0.503	0.00955490974574388	0	Pak3
Smpd3	3.48571760164143e-07	-0.520468266320676	0.767	0.888	0.00975931214107567	0	Smpd3
Tusc3	3.52249538560443e-07	-0.68754382893297	0.437	0.64	0.00986228258061528	0	Tusc3
Tox	3.65330990830647e-07	0.894583888438905	0.524	0.37	0.0102285370812765	0	Tox
Fam69b	3.72248556482792e-07	-0.723116595971857	0.209	0.426	0.0104222150844052	0	Fam69b
Cmbl	3.7332556005151e-07	-0.868736424540134	0.136	0.335	0.0104523690303222	0	Cmbl
Bad	3.7854586354002e-07	-0.621229771327931	0.325	0.567	0.0105985270873935	0	Bad
Med11	3.99695704363273e-07	-1.86628402146496	0.024	0.161	0.0111906803307629	0	Med11
Id1	4.0298065907749e-07	-2.03137983036156	0.039	0.185	0.0112826524928516	0	Id1
Tns1	4.05226227866489e-07	0.609084007023391	0.714	0.617	0.011345523927806	0	Tns1
Col5a1	4.13722778342575e-07	1.37010243590561	0.33	0.192	0.0115834103480354	0	Col5a1
Nek7	4.14409144019097e-07	0.663294350028043	0.718	0.679	0.0116026272142467	0	Nek7
Fam89a	4.14913758632715e-07	-1.42763426544775	0.121	0.301	0.0116167554141988	0	Fam89a
Wdr89	4.19393935900696e-07	-0.573143562594321	0.524	0.748	0.0117421914173477	0	Wdr89
Palm	4.2014211766431e-07	-0.637903599849973	0.408	0.645	0.0117631390103653	0	Palm
Cisd3	4.22615053714211e-07	-0.56083729981609	0.408	0.634	0.0118323762738905	0	Cisd3
Lrrc73	4.24874037929316e-07	-1.13701621901817	0.121	0.309	0.011895623313945	0	Lrrc73
Tmem255b	4.40791145280052e-07	-1.24834700111687	0.131	0.308	0.0123412704855509	0	Tmem255b
Ltk	4.45002256047523e-07	-4.65291518756771	0.005	0.122	0.0124591731648185	0	Ltk
Itgb3	4.47162217984449e-07	2.86613564901571	0.097	0.024	0.0125196477791286	0	Itgb3
Prkcz	4.47605437304775e-07	-0.521870758685792	0.262	0.495	0.0125320570336591	0	Prkcz
Dmkn	4.79939834540588e-07	0.343123116727044	0.738	0.531	0.0134373554874674	0	Dmkn
Emp3	4.879777257542e-07	1.40201495595314	0.364	0.231	0.0136624003656661	0	Emp3
Gper1	4.88827083155134e-07	-1.07357447205401	0.112	0.292	0.0136861806741774	0	Gper1
Prdx6	4.88870338892731e-07	0.752032458054494	0.592	0.497	0.0136873917483187	0	Prdx6
Bcar3	4.89991276187262e-07	1.13038549332014	0.393	0.243	0.013718775750691	0	Bcar3
Myof	4.93783366276831e-07	2.48804344344664	0.131	0.041	0.0138249466890187	0	Myof
Chmp7	5.02909199004518e-07	-0.664454733480307	0.146	0.351	0.0140804517537285	0	Chmp7
Hspa5	5.18371460899345e-07	0.653255423751757	0.694	0.658	0.0145133641622599	0	Hspa5
Scn3b	5.29691073674385e-07	-0.719122525428933	0.204	0.413	0.0148302906807354	0	Scn3b
Nnat	5.30407491327707e-07	-2.47903972400611	0.311	0.463	0.0148503489421931	0	Nnat
Eln	5.40132922258438e-07	1.09579743389154	0.325	0.18	0.0151226415573918	0	Eln
Prkcb	5.41677667456654e-07	0.723167119674547	0.621	0.475	0.0151658913334514	0	Prkcb
Atp2b4	5.50818414856526e-07	-0.923444240279339	0.272	0.478	0.015421813979153	0	Atp2b4
Ndufv3	5.5164122264058e-07	-0.45938562492665	0.68	0.838	0.0154448509514909	0	Ndufv3
Arhgap6	5.53372773910706e-07	-4.03028531825949	0.005	0.121	0.015493330923952	0	Arhgap6
Nefm	5.56825071475387e-07	-3.43305443321941	0.015	0.138	0.0155899883511679	0	Nefm
Arxes2	5.73441725498447e-07	-0.751221921906134	0.233	0.457	0.0160552214305055	0	Arxes2
Rnf187	5.74060027803152e-07	-0.399438884372188	0.752	0.897	0.0160725326584326	0	Rnf187
Usp14	5.77402599910127e-07	-0.650239269128865	0.248	0.48	0.0161661179922837	0	Usp14
Tmem132c	5.79863834384536e-07	1.56630367405374	0.223	0.099	0.0162350276350983	0	Tmem132c
Acsl5	5.88371395345647e-07	-1.22681487502184	0.097	0.269	0.0164732223268874	0	Acsl5
Coa3	6.06273725549042e-07	-0.522041955398705	0.563	0.767	0.0169744517679221	0	Coa3
Tmod1	6.68112869784226e-07	-0.772344567832041	0.388	0.598	0.0187058241282188	0	Tmod1
Tesc	6.84356402426055e-07	-2.62697858295534	0.015	0.138	0.0191606105551247	0	Tesc
Lbp	6.88442702630658e-07	2.03447408042394	0.126	0.039	0.0192750187882532	0	Lbp
Hras	6.9184175549284e-07	-0.523274453293355	0.5	0.703	0.0193701854702885	0	Hras
Nog	6.99242065246002e-07	-5.21026781391996	0.005	0.118	0.0195773793427576	0	Nog
Agrn	7.12768781644179e-07	1.06703781035307	0.466	0.34	0.0199561003484737	0	Agrn
Brd7	7.13779710078483e-07	-0.826610393371364	0.131	0.324	0.0199844043227774	0	Brd7
Vwa5b1	7.23828095038415e-07	-1.91330689642467	0.024	0.155	0.0202657390048855	0	Vwa5b1
Cntn5	7.49507576959898e-07	-1.85910102542372	0.053	0.201	0.0209847131397232	0	Cntn5
Dynlrb1	7.56101456662476e-07	-0.379517562081238	0.825	0.942	0.021169328583636	0	Dynlrb1
Ptp4a2	7.95986436927156e-07	0.496865710636079	0.83	0.825	0.0222860282610865	0	Ptp4a2
Mef2c	7.96292204409775e-07	0.856356792394057	0.529	0.372	0.0222945891390649	0	Mef2c
Islr2	8.07526111707153e-07	-3.98193979252693	0.005	0.118	0.0226091160755769	0	Islr2
Apbb1ip	8.32053223891196e-07	3.52243435545456	0.049	0.005	0.0232958261625057	0	Apbb1ip
Col5a2	8.36807745945769e-07	0.983151258523274	0.403	0.254	0.0234289432709896	0	Col5a2
Gm26699	8.39941774419987e-07	-1.32111982142323	0.107	0.279	0.0235166898002108	0	Gm26699
Inafm1	8.77134299211452e-07	-0.688553920225622	0.228	0.447	0.0245580061093222	0	Inafm1
Hpca	9.13955585021645e-07	-3.22870690221652	0.029	0.156	0.025588928469436	0	Hpca
P3h2	9.30131734935978e-07	1.77793523713104	0.248	0.125	0.0260418283147375	0	P3h2
Cbarp	9.44533104918853e-07	-0.444989353525331	0.617	0.818	0.0264450378715181	0	Cbarp
Sez6l	9.51010652723116e-07	-1.19312090455889	0.083	0.247	0.0266263962549418	0	Sez6l
Cxcl12	9.54129547025354e-07	1.06061348280859	0.233	0.104	0.0267137190576159	0	Cxcl12
Ocel1	9.80121918758763e-07	-0.812130600920655	0.141	0.324	0.0274414534814079	0	Ocel1
Akap17b	9.82200031039525e-07	-1.15380352346261	0.097	0.271	0.0274996364690446	0	Akap17b
Abca8a	1.00768517973953e-06	1.34727304339923	0.316	0.182	0.0282131696623474	0	Abca8a
Rpl36al	1.01711283537596e-06	-0.349449766713918	0.879	0.953	0.0284771251648563	0	Rpl36al
Rabac1	1.04436016354577e-06	-0.536511766292552	0.67	0.847	0.0292399958589545	0	Rabac1
Jph4	1.05086107725854e-06	-0.589988754420231	0.481	0.701	0.0294220084410847	0	Jph4
Tbc1d10a	1.05291689272989e-06	1.46447517681377	0.291	0.162	0.0294795671626513	0	Tbc1d10a
Fkbp1b	1.05609427328747e-06	-0.716660918292561	0.345	0.546	0.0295685274635026	0	Fkbp1b
Syt4	1.06019432610445e-06	-0.52799841662356	0.738	0.86	0.0296833207422724	0	Syt4
Dpp6	1.06956360757167e-06	-0.428153941907905	0.393	0.606	0.0299456418847915	0	Dpp6
Iqgap2	1.08598630047282e-06	1.14586418583607	0.359	0.23	0.030405444440638	0	Iqgap2
4931428F04Rik	1.09521987315583e-06	-1.49117863354268	0.034	0.17	0.0306639660086168	0	4931428F04Rik
Gnb2l1	1.12511719474771e-06	-0.450017136306668	0.791	0.927	0.0315010312185464	0	Gnb2l1
2210016L21Rik	1.14250112370714e-06	-0.649301882421854	0.379	0.606	0.0319877464615525	0	2210016L21Rik
Naa10	1.15500891370206e-06	-1.03194532992161	0.141	0.316	0.0323379395658303	0	Naa10
Ctnna2	1.16569202488029e-06	-0.561555761030693	0.214	0.43	0.0326370453125984	0	Ctnna2
Scd1	1.17653651735826e-06	1.10392389704099	0.417	0.279	0.0329406694129965	0	Scd1
Rnf214	1.19017746901944e-06	-0.508577850678028	0.165	0.366	0.0333225887776064	0	Rnf214
Rcn1	1.19251400191543e-06	1.06634017001945	0.359	0.222	0.0333880070256282	0	Rcn1
Kif26b	1.19475581456642e-06	-1.75077846442759	0.024	0.151	0.0334507732962307	0	Kif26b
Oaz2	1.20324813918882e-06	-0.43808402016314	0.723	0.862	0.0336885414010085	0	Oaz2
Chchd4	1.21460870452546e-06	-0.510062277284149	0.34	0.585	0.0340066145093038	0	Chchd4
Msmo1	1.24239884011261e-06	-0.566823504150998	0.51	0.716	0.0347846827254728	0	Msmo1
Syngr3	1.25963960387329e-06	-0.514072511127766	0.519	0.714	0.0352673896292444	0	Syngr3
Atg12	1.27708724305201e-06	-0.908337946452903	0.15	0.34	0.0357558886309701	0	Atg12
Ddt	1.3059823141058e-06	-0.904942692868319	0.117	0.292	0.0365648928303341	0	Ddt
Pfdn1	1.31135660683966e-06	-0.492406304526275	0.505	0.715	0.0367153622782967	0	Pfdn1
Adcy5	1.31495407527887e-06	-1.13376665945578	0.058	0.209	0.0368160841996579	0	Adcy5
Arhgef10	1.34059936780403e-06	1.44569757564364	0.228	0.108	0.0375341010997773	0	Arhgef10
Ccdc92	1.35446895987624e-06	-0.386163122663946	0.282	0.51	0.0379224219386149	0	Ccdc92
Npy2r	1.37629665233551e-06	-2.45250155433448	0.019	0.142	0.0385335536720896	0	Npy2r
Agpat4	1.37996260225118e-06	-0.648764068660769	0.257	0.469	0.0386361929378286	0	Agpat4
Ydjc	1.38205790272646e-06	-1.19394856384605	0.053	0.199	0.0386948571605353	0	Ydjc
Arxes1	1.39349914730972e-06	-0.909206130754192	0.136	0.317	0.0390151891263777	0	Arxes1
Susd2	1.41979981581417e-06	-2.02474839286351	0.015	0.133	0.0397515552431652	0	Susd2
Serf2	1.44733942347591e-06	0.365071528376372	0.995	0.974	0.0405226091784786	0	Serf2
Tbpl1	1.47529108920214e-06	-0.801047274720507	0.238	0.446	0.0413051999154816	0	Tbpl1
Ddx5	1.48065918568274e-06	0.392749632371176	0.932	0.951	0.0414554958807454	0	Ddx5
Prkag2	1.5315911096602e-06	-1.1656461201762	0.16	0.338	0.0428814878882662	0	Prkag2
Sdpr	1.57597193466035e-06	-4.81974742256343	0.005	0.112	0.0441240622266205	0	Sdpr
Vsir	1.59005214764142e-06	1.625387172078	0.15	0.054	0.0445182800296644	0	Vsir
Pirt	1.59735555467779e-06	-0.364046709062805	0.845	0.917	0.0447227608198688	0	Pirt
Mamdc2	1.60665656839995e-06	1.95624035566298	0.175	0.072	0.0449831706020618	0	Mamdc2
Limch1	1.67230452307338e-06	1.17670522255855	0.437	0.312	0.0468211820370086	0	Limch1
Atp1a3	1.72159096801717e-06	-1.12672847156209	0.063	0.212	0.0482011039225447	0	Atp1a3
Dag1	1.73768994950667e-06	0.918307529104175	0.558	0.454	0.0486518432062878	0	Dag1
Mxra8	1.73938893500113e-06	1.43280765716145	0.306	0.18	0.0486994114021618	0	Mxra8
Cdk5r1	1.75984708870853e-06	-1.00457798393243	0.194	0.38	0.0492721987896615	0	Cdk5r1
Krt19	1.77840884061468e-06	-5.71034696787228	0.005	0.111	0.0497918907195297	0	Krt19
Xist	7.56413357068362e-48	1.60385715332658	0.949	0.566	2.11780611712e-43	1	Xist
Tshz2.1	1.25148525834045e-47	1.59712888031997	0.993	0.768	3.50390842630158e-43	1	Tshz2
Dmkn.1	2.33943972635592e-46	1.76556745607044	0.986	0.509	6.54996334585131e-42	1	Dmkn
Tmsb4x.1	1.72748743001176e-41	0.70906508300532	1	1	4.83661930654692e-37	1	Tmsb4x
Rplp1	2.36305846530901e-38	0.639943176482408	1	0.99	6.61609109117215e-34	1	Rplp1
Gm8730	1.13766718337261e-36	1.31039712959731	0.971	0.8	3.18524058000664e-32	1	Gm8730
Rps24.1	6.10520715004466e-36	0.697614715609721	1	0.99	1.7093358978695e-31	1	Rps24
Alcam	1.81004610265996e-33	-3.61065657124853	0.232	0.737	5.06776707822737e-29	1	Alcam
Rpl23.1	4.3712376718315e-31	0.591915633547421	1	0.995	1.22385912335938e-26	1	Rpl23
mt-Co3.1	2.03419531463885e-30	0.541836620705547	1	1	5.69534004192584e-26	1	mt-Co3
Rps3a1	3.52782153076724e-30	0.599795413030423	1	0.974	9.87719472184213e-26	1	Rps3a1
Rpl21.1	1.41359681857046e-29	0.623191517009332	1	0.99	3.95778837263356e-25	1	Rpl21
Syt6.1	1.91213311008729e-29	1.45474212363552	0.855	0.399	5.35359028162239e-25	1	Syt6
Pcsk2	2.28802856873774e-29	1.1895855977742	0.957	0.687	6.40602238675192e-25	1	Pcsk2
Rpl31.1	6.1020234764848e-29	0.592105570925204	1	0.992	1.70844453294622e-24	1	Rpl31
Rpl23a.1	6.62893777645049e-29	0.58114211461112	1	0.986	1.85596999865061e-24	1	Rpl23a
Rps8.1	1.90329890691761e-28	0.574727969722121	1	0.99	5.32885627958792e-24	1	Rps8
Gm2694.1	8.46046459782449e-28	1.5859556931485	0.746	0.3	2.3687608780989e-23	1	Gm2694
Rpsa.1	9.09722004358157e-27	0.621719218518317	1	0.974	2.54703966780197e-22	1	Rpsa
Serpine2.1	9.12189666418631e-27	-3.08919124759329	0.246	0.698	2.55394862803888e-22	1	Serpine2
Rpl29.1	1.2207027336777e-26	0.826525639467504	0.993	0.872	3.41772351375083e-22	1	Rpl29
Rps29	8.56857223012361e-26	0.475992926678572	1	0.999	2.39902885299001e-21	1	Rps29
Satb1.1	2.01534052593833e-25	1.36695792721398	0.826	0.422	5.64255040452215e-21	1	Satb1
Eef1g.1	5.54235618921833e-25	0.689441712711615	0.993	0.951	1.55174888585735e-20	1	Eef1g
Rpl26	7.15177682465918e-25	0.498983489249395	1	0.989	2.00235447536808e-20	1	Rpl26
Cst3.1	2.14347648537961e-24	-1.7507863937467	0.848	0.934	6.00130546376584e-20	1	Cst3
Ly6e.1	2.30349294268858e-24	1.62283751764721	0.761	0.4	6.44931954093949e-20	1	Ly6e
Rpl10.1	2.37525124869822e-24	0.556896313296629	1	0.981	6.65022844610527e-20	1	Rpl10
Rps21.1	3.24480675339071e-24	0.561088135600553	1	0.982	9.08480994814331e-20	1	Rps21
Calb2	3.93513773227836e-24	0.382790124289297	0.964	0.509	1.1017598622833e-19	1	Calb2
Rps12.1	8.61903531966464e-24	0.588607980116123	1	0.958	2.41315750879971e-19	1	Rps12
Rpl41	1.64785084709468e-23	0.37735921506772	1	0.999	4.61365280169568e-19	1	Rpl41
Chchd2	1.90609739235879e-23	0.571907505259395	1	0.989	5.33669147912614e-19	1	Chchd2
Rps20.1	3.90971687387766e-23	0.547168431845148	1	0.973	1.09464253034827e-18	1	Rps20
Vim.1	3.27769574020577e-22	-2.21141992419297	0.449	0.795	9.1768925334281e-18	1	Vim
Rps6	8.91416256309556e-22	0.499811533478241	1	0.988	2.49578723441549e-17	1	Rps6
Prmt8.1	9.36734405830433e-22	1.32873605099649	0.681	0.272	2.62266898944405e-17	1	Prmt8
Eef1a1.1	1.05710662296636e-21	0.528838926605593	1	0.997	2.95968712298121e-17	1	Eef1a1
Rps11	1.7416303467755e-21	0.495487404227959	1	0.991	4.87621664490205e-17	1	Rps11
Cyb561.1	2.56888264063683e-21	1.18213677498255	0.884	0.567	7.19235761725499e-17	1	Cyb561
Rpl37	3.55099274642714e-21	0.428316154304086	1	0.993	9.9420694914467e-17	1	Rpl37
Rpl4	3.55880699714895e-21	0.565827884894791	1	0.972	9.96394783061762e-17	1	Rpl4
Plcxd3.1	3.98549753359329e-21	1.49165743084321	0.667	0.291	1.11585959945545e-16	1	Plcxd3
St3gal6.1	7.18195544732959e-21	1.79234254083924	0.522	0.18	2.01080388614334e-16	1	St3gal6
Ndufa4l2	7.3664010972623e-21	1.53101201689355	0.63	0.25	2.0624449792115e-16	1	Ndufa4l2
Rps15.1	1.14947002397956e-20	0.487941405879547	1	0.988	3.21828617313796e-16	1	Rps15
Cbln1	1.41885870845432e-20	2.02713160618737	0.442	0.134	3.9725206119304e-16	1	Cbln1
Ngfr	1.83966838585027e-20	-4.37491131141646	0.058	0.484	5.15070354670358e-16	1	Ngfr
Rps4x	1.98385793353274e-20	0.489719033951598	1	0.989	5.55440544230497e-16	1	Rps4x
Tmem176a.1	2.48519551066016e-20	-2.58261873653572	0.174	0.587	6.95805039074631e-16	1	Tmem176a
Hoxa5.1	2.68886164210688e-20	0.64331384194477	0.993	0.949	7.52827482557085e-16	1	Hoxa5
Rpl17.1	2.86742833870551e-20	0.495602296688218	1	0.981	8.0282258627077e-16	1	Rpl17
Gm10709	3.16689242583544e-20	-2.74306453668757	0.123	0.555	8.86666541385407e-16	1	Gm10709
Meg3.1	7.68040149321439e-20	0.524791287067475	0.993	0.933	2.15035881007017e-15	1	Meg3
E530001K10Rik	1.0476477703197e-19	1.19855592346591	0.826	0.533	2.9332042273411e-15	1	E530001K10Rik
Ly6c1.1	1.06506020420977e-19	2.17922350568317	0.384	0.103	2.98195555974652e-15	1	Ly6c1
Rpl8	1.09662857450726e-19	0.491964458203127	1	0.986	3.07034068290544e-15	1	Rpl8
Rpl27a.1	1.53548081479836e-19	0.445106270609469	1	0.989	4.29903918527244e-15	1	Rpl27a
Rpl36a	2.44473550044166e-19	0.527869041050617	1	0.977	6.84477045413656e-15	1	Rpl36a
Rps27a	2.45215166296673e-19	0.435024836626622	1	0.989	6.86553422597424e-15	1	Rps27a
Eef2.1	2.71094002427987e-19	0.614071941958829	1	0.967	7.59008987997878e-15	1	Eef2
Stmn1	3.63635915515263e-19	-1.40519331815564	0.79	0.898	1.01810783625963e-14	1	Stmn1
Rpl12.1	6.63099935248629e-19	0.557765114382231	1	0.926	1.85654719870911e-14	1	Rpl12
Vwc2	1.14024569044729e-18	2.00867445637406	0.399	0.115	3.19245988411431e-14	1	Vwc2
Oprk1.1	3.14249510473218e-18	1.08339998782784	0.717	0.317	8.79835779422916e-14	1	Oprk1
Rps3	3.19523617928066e-18	0.459698615765019	1	0.986	8.94602225474999e-14	1	Rps3
Rps26.1	5.22275598811111e-18	0.478629354920459	1	0.972	1.46226722155135e-13	1	Rps26
Pcp4	5.3698930392749e-18	1.49777531765371	0.674	0.327	1.50346265313619e-13	1	Pcp4
Rps10.1	5.56923484356759e-18	0.530058340446808	0.986	0.944	1.55927437150205e-13	1	Rps10
Igf2bp3.1	6.74806912811914e-18	1.45645856328098	0.725	0.44	1.8893243944908e-13	1	Igf2bp3
Vipr2	1.03544021053903e-17	2.45650211581864	0.29	0.065	2.89902550146718e-13	1	Vipr2
Apoe.1	1.28341557370789e-17	-2.65292018877456	0.812	0.926	3.59330692326734e-13	1	Apoe
Ptn.1	1.85489848471155e-17	-1.90046637739914	0.384	0.717	5.19334477749539e-13	1	Ptn
Rpl13a	2.42127760241993e-17	0.388074315655144	1	0.993	6.77909303125531e-13	1	Rpl13a
Itm2b.1	2.91453548607587e-17	-0.982455575441711	0.957	0.981	8.16011645391523e-13	1	Itm2b
Negr1.1	3.42498201412918e-17	0.957643207110449	0.906	0.731	9.58926464315887e-13	1	Negr1
Rpl37a	3.51831771559821e-17	0.37500590072128	1	0.997	9.85058594013186e-13	1	Rpl37a
Lpar1.1	3.74846554518576e-17	-2.72971543139082	0.167	0.544	1.04949538334111e-12	1	Lpar1
Aqp1.1	3.86426858433472e-17	1.42054156342845	0.5	0.181	1.08191791824203e-12	1	Aqp1
Rpl39	5.18165952595328e-17	0.41966541979341	1	0.993	1.4507610340764e-12	1	Rpl39
Gm10371	6.05220468640736e-17	2.86044434051302	0.217	0.037	1.69449626810033e-12	1	Gm10371
Cpne2	9.0570417624192e-17	-2.44414577631283	0.145	0.53	2.53579055264213e-12	1	Cpne2
Rps7	1.26590233840496e-16	0.448436667665963	1	0.985	3.54427336706621e-12	1	Rps7
St6galnac3	1.42008589010775e-16	1.96297506190669	0.312	0.078	3.97595647512368e-12	1	St6galnac3
Rps28	1.4780974064781e-16	0.407605697493437	1	0.977	4.13837711865738e-12	1	Rps28
Tbx3.1	1.90828492370784e-16	-2.17379752715807	0.217	0.578	5.34281612939721e-12	1	Tbx3
B2m.1	2.5118617468759e-16	-2.11030773821403	0.493	0.752	7.03271051890314e-12	1	B2m
Rps23	2.91753851872874e-16	0.361552384612835	1	0.997	8.16852434473671e-12	1	Rps23
Cartpt.1	3.51229075464789e-16	-7.73329446897415	0.029	0.383	9.83371165486318e-12	1	Cartpt
Cd9	3.85250784406723e-16	-1.19183663112848	0.862	0.929	1.07862514618194e-11	1	Cd9
Rpl32	3.98795663003886e-16	0.362693503097758	1	0.991	1.11654809727828e-11	1	Rpl32
Cd81.1	4.16080120192972e-16	-1.18666891179021	0.717	0.903	1.16494112051628e-11	1	Cd81
Rps18	4.53718082420112e-16	0.416860466868116	1	0.985	1.27031988715983e-11	1	Rps18
Ptprz1.1	6.46989659120035e-16	-2.49560539449399	0.138	0.51	1.81144164760427e-11	1	Ptprz1
Rpl28.1	6.71456473283082e-16	0.484478071145132	1	0.961	1.87994383389797e-11	1	Rpl28
Plp1.1	7.71968753636982e-16	-2.34022669362685	0.29	0.631	2.16135811643282e-11	1	Plp1
mt-Nd3.1	9.46793787627868e-16	0.491812549724918	1	0.966	2.6508332466005e-11	1	mt-Nd3
Dpysl3.1	1.21687996478617e-15	-1.10548657391534	0.638	0.823	3.40702052540833e-11	1	Dpysl3
Gria2.1	1.23000005032037e-15	1.02613873570389	0.804	0.537	3.44375414088698e-11	1	Gria2
Fads1.1	1.27384446080083e-15	-2.14546620917952	0.217	0.576	3.56650972135015e-11	1	Fads1
Bnc2.1	1.61535120275093e-15	1.28914698418194	0.594	0.264	4.52266029746205e-11	1	Bnc2
Sag	1.67152486878699e-15	1.50109502637415	0.565	0.285	4.67993532762981e-11	1	Sag
Timp3.1	1.77558570578101e-15	-1.84105397443355	0.428	0.703	4.97128485904567e-11	1	Timp3
Lmo1.1	2.23297000368345e-15	1.99158850511579	0.341	0.102	6.25186941631292e-11	1	Lmo1
Ppia	2.51038957327586e-15	-0.800222054128455	0.993	0.992	7.02858872725776e-11	1	Ppia
Golga7b	3.39145897303984e-15	0.96059208063289	0.819	0.568	9.49540683271696e-11	1	Golga7b
Rps17.1	3.6431099000739e-15	0.437434658292319	1	0.982	1.01999790982269e-10	1	Rps17
Ank2.1	3.74814765078395e-15	-0.99758620641068	0.957	0.963	1.04940637926649e-10	1	Ank2
Tm4sf1	3.80897483760413e-15	0.862670623245351	0.935	0.688	1.06643677503241e-10	1	Tm4sf1
Etv1.1	4.26431741280313e-15	-5.5072365595637	0.036	0.371	1.19392358923662e-10	1	Etv1
Ahi1	4.8194302345294e-15	0.508028128426092	1	0.945	1.34934407706354e-10	1	Ahi1
Rpl34	5.50139195215962e-15	0.402410827050905	1	0.981	1.54027971876565e-10	1	Rpl34
Rpl19.1	5.95999911358381e-15	0.363533319373342	1	0.988	1.66868055182119e-10	1	Rpl19
Dsc3.1	5.96903841353287e-15	1.19418054564331	0.543	0.225	1.67121137502093e-10	1	Dsc3
Sparc.1	6.49076132931912e-15	-1.72775171092433	0.884	0.965	1.81728335698277e-10	1	Sparc
C1ql1	8.34941774758242e-15	-4.98422297078132	0.036	0.369	2.33766998096812e-10	1	C1ql1
Gabarapl1.1	8.77028050741727e-15	0.595779588154608	0.971	0.895	2.45550313646669e-10	1	Gabarapl1
Gpc6.1	1.07261237119388e-14	0.956692310390237	0.746	0.407	3.00310011686862e-10	1	Gpc6
Gfra1.1	1.08830187385112e-14	-2.87154672584566	0.138	0.471	3.04702758640836e-10	1	Gfra1
Agrn.1	1.08924860309987e-14	-3.13217589157135	0.065	0.41	3.04967823895902e-10	1	Agrn
Rps15a	2.76406866656244e-14	0.405901194146348	1	0.986	7.73883945264152e-10	1	Rps15a
Rpl6	3.16308685997248e-14	0.401270170463744	1	0.985	8.85601059055095e-10	1	Rpl6
Hmgn3.1	4.24199318766072e-14	0.565354332109137	0.986	0.955	1.18767325268125e-09	1	Hmgn3
Tspan13.1	4.74807182775564e-14	-1.86305874108799	0.283	0.594	1.32936515033502e-09	1	Tspan13
Map1lc3a.1	4.86033503539812e-14	0.455101471610864	0.993	0.953	1.36079660321076e-09	1	Map1lc3a
Rpl15	5.15487780647642e-14	0.497609540883211	0.993	0.94	1.44326268825727e-09	1	Rpl15
Rps25	5.3040552130797e-14	0.380551515044008	1	0.991	1.48502937855806e-09	1	Rps25
Rps16	5.50938130660305e-14	0.339669370298987	1	0.991	1.54251657822272e-09	1	Rps16
Parva	5.92693446761436e-14	0.765104646331439	0.891	0.77	1.65942311224267e-09	1	Parva
Il11ra1.1	6.02349567822346e-14	1.00168791412909	0.812	0.591	1.686458319989e-09	1	Il11ra1
Rps9	6.60580497519127e-14	0.364355141129813	1	0.988	1.84949327695405e-09	1	Rps9
Atp5e	7.25897185279103e-14	0.510047383572103	0.993	0.94	2.03236693934443e-09	1	Atp5e
Rplp0.1	8.37106020572171e-14	0.411853273526432	1	0.979	2.34372943639797e-09	1	Rplp0
Fxyd1.1	1.09184921653097e-13	-1.75421211007112	0.58	0.813	3.05695943644341e-09	1	Fxyd1
Rpl18a	1.11323807650282e-13	0.32921096593616	1	0.992	3.11684396659261e-09	1	Rpl18a
Prdx6.1	1.19944671053816e-13	-1.86099997945628	0.217	0.561	3.35821090016474e-09	1	Prdx6
Rit2.1	1.55214350306034e-13	-2.69947147187392	0.087	0.416	4.34569137986834e-09	1	Rit2
Col12a1.1	1.65772803630284e-13	-2.50893162896789	0.196	0.509	4.6413069560407e-09	1	Col12a1
Chgb.1	1.7726590286606e-13	0.589890746010853	0.884	0.622	4.96309074844395e-09	1	Chgb
Gng3.1	2.06756561432467e-13	0.524471644293986	0.986	0.921	5.78877020698622e-09	1	Gng3
Tgfb2.1	2.12205341498835e-13	-1.95969748438556	0.29	0.605	5.94132515128439e-09	1	Tgfb2
Rpl38.1	2.18347122320218e-13	0.299095529383993	1	0.996	6.11328273072145e-09	1	Rpl38
Tmem176b.1	2.39202158078006e-13	-1.09940646603124	0.558	0.793	6.69718202186801e-09	1	Tmem176b
Mest.1	2.68803833560523e-13	-2.42314910971401	0.145	0.476	7.52596973202753e-09	1	Mest
Nfix.1	2.71167239112335e-13	0.721502695841966	0.92	0.634	7.59214036066716e-09	1	Nfix
Scn7a.1	2.99299202017801e-13	-1.83122717868902	0.362	0.664	8.37977905809438e-09	1	Scn7a
Rpl35a	3.04200928657721e-13	0.349394102270832	1	0.99	8.51701760055888e-09	1	Rpl35a
Rps5	3.19508659485612e-13	0.382709082258794	0.993	0.987	8.94560344827817e-09	1	Rps5
Serpinh1.1	4.4624902230626e-13	-2.08117744216193	0.232	0.56	1.24940801265307e-08	1	Serpinh1
Cd59a.1	5.12950366226265e-13	-1.56633658725435	0.435	0.715	1.4361584353603e-08	1	Cd59a
Dbi.1	5.28248606712839e-13	-1.51805695974918	0.804	0.909	1.47899044907461e-08	1	Dbi
Sncb	5.57161677103392e-13	0.755281448401058	0.877	0.609	1.55994126355408e-08	1	Sncb
Caln1.1	5.673916859123e-13	1.46509340209249	0.384	0.139	1.58858324221726e-08	1	Caln1
Slc18a2.1	6.83907785013251e-13	-2.06905353426776	0.21	0.522	1.9148050164801e-08	1	Slc18a2
Cd200.1	7.7942593592959e-13	-1.20803411517313	0.543	0.763	2.18223673541567e-08	1	Cd200
Rps2.1	8.50137549005823e-13	0.435865094429688	1	0.97	2.3802151097065e-08	1	Rps2
Pmepa1.1	9.56098480075998e-13	-2.05095519623837	0.319	0.599	2.67688452451678e-08	1	Pmepa1
Zfhx3.1	9.70558148168382e-13	-3.12595200575029	0.065	0.375	2.71736870324184e-08	1	Zfhx3
Zfp36l1.1	1.00447442686974e-12	-3.02152795316762	0.087	0.398	2.8123275003499e-08	1	Zfp36l1
Nid1.1	1.12246362795202e-12	-2.1623727352123	0.232	0.54	3.14267366554007e-08	1	Nid1
Adgrg6.1	1.20508870295166e-12	-4.2743579541595	0.058	0.361	3.37400735052405e-08	1	Adgrg6
Brinp2.1	1.35702500927099e-12	0.955792542707369	0.529	0.229	3.79939862095691e-08	1	Brinp2
Hdac11	1.38068901236646e-12	0.98046456911745	0.732	0.519	3.86565309682362e-08	1	Hdac11
Hsp90aa1.1	1.38985933884702e-12	-0.831967188415397	0.884	0.931	3.89132817690389e-08	1	Hsp90aa1
Epha4.1	1.54295351915266e-12	1.47066516396139	0.377	0.14	4.31996126292361e-08	1	Epha4
Sncg.1	1.66427406356568e-12	-1.39967019626357	0.638	0.816	4.6596345231712e-08	1	Sncg
Sox11.1	1.9684158852233e-12	1.11587433116227	0.746	0.501	5.51117079544818e-08	1	Sox11
Kcnt2.1	2.07538500086614e-12	-3.38447294963182	0.029	0.324	5.81066292542502e-08	1	Kcnt2
Sdc4.1	2.2177821626481e-12	-3.63316489202441	0.022	0.314	6.20934649898216e-08	1	Sdc4
Vip.1	2.40871003653234e-12	-6.21602621467876	0.022	0.306	6.74390636028326e-08	1	Vip
Cyr61.1	2.48924414389063e-12	-2.96394676879791	0.116	0.425	6.96938575406499e-08	1	Cyr61
Crip1.1	2.51748090247343e-12	-0.721708866100762	0.993	0.984	7.04844303074512e-08	1	Crip1
Rasd2.1	2.60645457229785e-12	1.19541879777075	0.486	0.217	7.29755151151951e-08	1	Rasd2
Casz1.1	2.70008549955227e-12	0.745960256653276	0.848	0.528	7.55969938164644e-08	1	Casz1
Tmem158.1	2.81935732169203e-12	0.650081620548831	0.92	0.798	7.89363662927335e-08	1	Tmem158
Dmd.1	3.10967255119594e-12	-2.11315698792477	0.109	0.434	8.70646120883838e-08	1	Dmd
Pkp1	3.16511125212771e-12	1.92440158713997	0.261	0.074	8.86167848370717e-08	1	Pkp1
Rbm3	3.19330464738149e-12	-1.25316129156312	0.674	0.827	8.94061435173869e-08	1	Rbm3
Nrsn1	4.52498417302602e-12	0.630290486340053	0.964	0.854	1.26690506876382e-07	1	Nrsn1
Epha5.1	4.61862819343474e-12	-2.20810259805964	0.312	0.567	1.29312352159786e-07	1	Epha5
Laptm4a.1	4.75177923791749e-12	-0.904826972699387	0.696	0.853	1.33040315103214e-07	1	Laptm4a
Ctdspl.1	4.77241378459685e-12	1.06960443105546	0.667	0.421	1.33618041141143e-07	1	Ctdspl
Auts2.1	4.8993830779546e-12	-1.44773546210662	0.261	0.596	1.37172927416573e-07	1	Auts2
Htr3a.1	5.50260152065971e-12	-3.74453562711847	0.065	0.358	1.54061837375431e-07	1	Htr3a
Stac2.1	6.01425954035811e-12	1.61131562239257	0.319	0.107	1.68387238610946e-07	1	Stac2
Eef1b2.1	6.31997433574427e-12	0.558590165531097	0.978	0.887	1.76946641452168e-07	1	Eef1b2
Syndig1	6.99979541278618e-12	1.26429462542036	0.507	0.242	1.95980271967187e-07	1	Syndig1
Nos1.1	7.1208900361623e-12	-6.41013537030214	0.043	0.32	1.99370679232472e-07	1	Nos1
Tmem130.1	7.75120570113358e-12	-2.67277207046605	0.08	0.382	2.17018257220338e-07	1	Tmem130
Atp1a2.1	8.20597413410054e-12	-2.54180773270808	0.101	0.404	2.29750863806547e-07	1	Atp1a2
Fam43a	8.42368523336385e-12	1.73095595088385	0.304	0.102	2.35846339163721e-07	1	Fam43a
Elmo1.1	8.75791021719379e-12	1.206933746747	0.551	0.29	2.45203970260992e-07	1	Elmo1
Prdx1.1	9.12423669249929e-12	-1.19665145070768	0.565	0.788	2.55460378916595e-07	1	Prdx1
Rpl7	9.61593340053368e-12	0.40473082094275	0.993	0.962	2.69226903348142e-07	1	Rpl7
Frmd4b	1.03196676614721e-11	1.39329205477243	0.471	0.23	2.88930055185897e-07	1	Frmd4b
Rbm4b.1	1.14432325259848e-11	0.852634227535072	0.862	0.66	3.20387624262524e-07	1	Rbm4b
Tecr	1.16076777045568e-11	-1.00774814500774	0.659	0.825	3.24991760372181e-07	1	Tecr
Adam11.1	1.16661309755972e-11	-4.17167455857441	0.022	0.296	3.26628335054771e-07	1	Adam11
Tpt1	1.19339440455879e-11	0.269044084805464	1	0.995	3.3412656538837e-07	1	Tpt1
mt-Nd2.1	1.24282959010179e-11	0.301681668135937	1	0.99	3.47967428636699e-07	1	mt-Nd2
Tsix.1	1.38886854078104e-11	2.15073491153936	0.312	0.115	3.88855414047877e-07	1	Tsix
Adamtsl1.1	1.40769168242685e-11	1.31313216728423	0.413	0.17	3.94125517245869e-07	1	Adamtsl1
Scd2.1	1.43582307478614e-11	-0.963117309170821	0.703	0.859	4.02001744478624e-07	1	Scd2
S100b.1	1.50116949656327e-11	-1.76333194717713	0.297	0.577	4.20297435647785e-07	1	S100b
Prkcb.1	1.59675385513564e-11	0.85887753414644	0.725	0.47	4.47059144360875e-07	1	Prkcb
Mxra7	1.65976261333015e-11	0.909765317693688	0.768	0.543	4.64700336480175e-07	1	Mxra7
Ifitm3.1	1.72230947671322e-11	-1.71919553949851	0.268	0.583	4.82212207290168e-07	1	Ifitm3
Rpl24	2.24098820011278e-11	0.339520525776757	0.993	0.988	6.27431876267577e-07	1	Rpl24
Pitpnc1.1	2.36715027816528e-11	0.774611158141359	0.812	0.556	6.62754734880715e-07	1	Pitpnc1
Cckar.1	2.55000106534487e-11	1.28085641705809	0.312	0.106	7.13949298275256e-07	1	Cckar
Rpl9	2.56886638120564e-11	0.330562925940282	1	0.991	7.19231209409955e-07	1	Rpl9
Slc35d3.1	2.85810551582621e-11	-6.15394572407131	0	0.255	8.00212382321021e-07	1	Slc35d3
Gm10076	3.24127481218557e-11	0.390712921718394	1	0.965	9.07492121915715e-07	1	Gm10076
Slc5a7.1	3.93185141848012e-11	0.575299751323312	0.913	0.809	1.10083976014607e-06	1	Slc5a7
Col18a1.1	3.96577646035841e-11	-2.15665972387451	0.174	0.459	1.11033809337115e-06	1	Col18a1
Cdc42	4.11738382695199e-11	-0.739618279148744	0.739	0.864	1.15278512387002e-06	1	Cdc42
Ypel3	4.17834624362304e-11	0.529721958363285	0.986	0.92	1.16985338128958e-06	1	Ypel3
Ank3.1	4.64720339911723e-11	-1.01229864624724	0.565	0.784	1.30112400768484e-06	1	Ank3
Rspo2	4.68593852179275e-11	1.26044305375792	0.536	0.28	1.31196906733154e-06	1	Rspo2
Anxa5.1	4.75972245279678e-11	-1.10133520423712	0.507	0.768	1.33262709233404e-06	1	Anxa5
Ccnd2.1	5.59825246015713e-11	-3.92213794986096	0.029	0.291	1.56739872379479e-06	1	Ccnd2
Rprml.1	5.85425266670461e-11	-7.11957323164313	0	0.249	1.63907366162396e-06	1	Rprml
Asphd2	5.89020752389581e-11	1.0998830172318	0.623	0.413	1.64914030254035e-06	1	Asphd2
Gsn.1	5.9930799500389e-11	-2.15998210412788	0.181	0.482	1.67794252441189e-06	1	Gsn
Gstm5	6.0263416116538e-11	-1.69101483879652	0.181	0.482	1.68725512443083e-06	1	Gstm5
Arl6ip1	7.10856480451668e-11	-0.919451009841775	0.609	0.789	1.99025597396858e-06	1	Arl6ip1
Phlda1.1	7.2474388725102e-11	-2.09882002492761	0.174	0.486	2.02913793552541e-06	1	Phlda1
Rpl10a	7.5528806832566e-11	0.380213626777693	1	0.965	2.11465553369818e-06	1	Rpl10a
Npy.1	7.88572978920156e-11	-7.42802356210357	0.007	0.256	2.20784662638065e-06	1	Npy
Pcdh10.1	8.79194051640707e-11	-5.16597421329973	0.014	0.266	2.46156750578365e-06	1	Pcdh10
Ddx3y.1	1.00873431223119e-10	-4.65142481507195	0.007	0.256	2.82425432738489e-06	1	Ddx3y
Nr4a1.1	1.15121051379967e-10	-2.11905149559077	0.174	0.467	3.22315919653631e-06	1	Nr4a1
1810041L15Rik.1	1.15289083317292e-10	0.919866128168657	0.688	0.456	3.22786375471755e-06	1	1810041L15Rik
Mdga1.1	1.20262683288941e-10	1.72960360265599	0.261	0.082	3.36711460672376e-06	1	Mdga1
Rbp1.1	1.28001889038484e-10	-1.73403493332682	0.225	0.521	3.58379688929948e-06	1	Rbp1
Dtna.1	1.4447164076808e-10	-1.80138561522693	0.174	0.469	4.04491699822471e-06	1	Dtna
Ctsb	1.51032316023894e-10	-0.707257318028391	0.877	0.916	4.22860278403699e-06	1	Ctsb
Nrxn2	1.56808799700507e-10	0.506539209263001	0.986	0.877	4.39033277401479e-06	1	Nrxn2
Wbscr17.1	1.74537936919668e-10	1.01982330209159	0.558	0.294	4.88671315787687e-06	1	Wbscr17
Rpl7a.1	1.89592753115726e-10	0.448781802560353	1	0.929	5.30821790173409e-06	1	Rpl7a
Gm10073	2.13629382719663e-10	0.625868965847737	0.906	0.783	5.98119545738513e-06	1	Gm10073
Gch1	2.19536799646084e-10	0.821569996726178	0.739	0.512	6.14659131649106e-06	1	Gch1
Homer2	2.35811266884583e-10	1.45996622233583	0.478	0.253	6.60224385023455e-06	1	Homer2
Gpm6b.1	2.46342660213378e-10	-1.81776099805076	0.261	0.543	6.89710180065417e-06	1	Gpm6b
Dnaja1	2.72947221353924e-10	-0.760523288005254	0.804	0.889	7.64197630346717e-06	1	Dnaja1
Ddah1	2.75973309582438e-10	0.597738905050054	0.783	0.468	7.7267007216891e-06	1	Ddah1
Actb	2.88749283313015e-10	-0.288065552924436	0.993	0.991	8.0844024341978e-06	1	Actb
Oaz1	2.89032645334752e-10	0.272993784948687	1	0.993	8.09233600408237e-06	1	Oaz1
Fabp7.1	3.13730132056119e-10	-2.42486881685782	0.181	0.461	8.78381623730721e-06	1	Fabp7
Tm4sf4.1	3.1642559604866e-10	0.55562705729105	0.949	0.756	8.85928383817039e-06	1	Tm4sf4
Pcdh17	3.16794404698454e-10	-1.69385064832758	0.167	0.458	8.8696097427473e-06	1	Pcdh17
Cmtm5.1	3.16814013629123e-10	-3.48310349187063	0.043	0.294	8.87015875358819e-06	1	Cmtm5
Rplp2.1	3.2407757806031e-10	0.296840699820392	1	0.989	9.07352403053256e-06	1	Rplp2
S100a11.1	3.39403172967509e-10	-1.6849002804547	0.493	0.653	9.50261003674431e-06	1	S100a11
Fxyd7.1	3.54525260909553e-10	0.496047417054323	0.993	0.85	9.92599825494567e-06	1	Fxyd7
Samd4.1	3.59086871479319e-10	0.911220162888536	0.63	0.386	1.0053714227678e-05	1	Samd4
Nrsn2.1	3.77338433886111e-10	-4.18290826072711	0.014	0.254	1.05647214719433e-05	1	Nrsn2
Tubb3.1	4.00581329458628e-10	-1.46896680552019	0.681	0.774	1.12154760621827e-05	1	Tubb3
Rpl30.1	4.70408671989796e-10	0.323393867705345	1	0.964	1.31705019983703e-05	1	Rpl30
Bub3.1	4.84132580006118e-10	0.580443057640557	0.884	0.813	1.35547439750113e-05	1	Bub3
Idh1.1	4.84620523195858e-10	-1.23732898417106	0.268	0.556	1.35684054084376e-05	1	Idh1
Dgkg.1	4.93881041072141e-10	-4.04804302807138	0.029	0.273	1.38276813879378e-05	1	Dgkg
Chst8.1	5.02929685743914e-10	-3.32484665000658	0.014	0.256	1.40810253414581e-05	1	Chst8
Pik3r1.1	5.22626367242174e-10	-1.40139782756356	0.268	0.553	1.46324930300464e-05	1	Pik3r1
Tbx3os1.1	5.2316393041816e-10	-4.16592894191347	0.007	0.242	1.46475437238477e-05	1	Tbx3os1
Hspa5.1	5.43859805593229e-10	-1.1651506241631	0.457	0.697	1.52269868369992e-05	1	Hspa5
Malat1	5.90037415601131e-10	0.389722293604995	1	1	1.65198675620005e-05	1	Malat1
Arpc1b.1	6.29490688750478e-10	-1.59605420984176	0.493	0.721	1.76244803036359e-05	1	Arpc1b
Tes	6.71659593997601e-10	-2.47195079218274	0.087	0.347	1.88051253127448e-05	1	Tes
Ttyh1.1	6.92372635163326e-10	-1.94083857549578	0.138	0.419	1.93850490393028e-05	1	Ttyh1
Dusp6.1	7.14662444615623e-10	-3.86987899672828	0.014	0.251	2.00091191243482e-05	1	Dusp6
Gal.1	7.72596122373869e-10	-6.27766758923068	0.167	0.413	2.16311462342236e-05	1	Gal
Txnip.1	7.98018987702571e-10	-2.56468831377516	0.08	0.34	2.23429356176966e-05	1	Txnip
Hmgcs1.1	8.23483465453046e-10	-1.11638955806053	0.63	0.76	2.30558900657544e-05	1	Hmgcs1
Mmd2.1	8.31589300884639e-10	-2.74161495247706	0.058	0.313	2.32828372461681e-05	1	Mmd2
Marcks.1	8.41446309143288e-10	-0.832710057500793	0.732	0.866	2.35588137633938e-05	1	Marcks
Peg3	9.45923119705041e-10	-0.892389013162402	0.703	0.841	2.64839555055017e-05	1	Peg3
Ndrg1.1	9.53015405545148e-10	-1.34738381971132	0.275	0.568	2.6682525324453e-05	1	Ndrg1
Fbxw15.1	9.9761585778035e-10	1.76628554692881	0.217	0.065	2.79312487861342e-05	1	Fbxw15
Ptrf.1	1.01645553348296e-09	-2.06531667548723	0.116	0.381	2.8458722026456e-05	1	Ptrf
Rpl10-ps3.1	1.0317326594942e-09	0.797559952621838	0.754	0.59	2.88864510005185e-05	1	Rpl10-ps3
Gnb2l1.1	1.18088579624528e-09	0.488183326841045	0.986	0.887	3.30624405232752e-05	1	Gnb2l1
Rpl18.1	1.18258998635484e-09	0.364585301281683	1	0.964	3.31101544379629e-05	1	Rpl18
Ybx1.1	1.21484402899204e-09	0.416232576894568	0.993	0.934	3.40132031237192e-05	1	Ybx1
Rps13	1.22944249993797e-09	0.35625048860145	0.993	0.976	3.44219311132633e-05	1	Rps13
Col5a2.1	1.23180637192679e-09	-2.67703554560932	0.065	0.317	3.44881148012062e-05	1	Col5a2
Ubb	1.29107551104475e-09	-0.711286461706921	1	0.989	3.61475321582308e-05	1	Ubb
Gm15614.1	1.31060531195748e-09	1.84418072483141	0.268	0.097	3.66943275241855e-05	1	Gm15614
Kcnj3.1	1.32603876377271e-09	-4.2972507500113	0.014	0.241	3.71264333081083e-05	1	Kcnj3
Ltbp1.1	1.33101889426999e-09	-3.44646568038664	0.029	0.267	3.72658670017712e-05	1	Ltbp1
Adra2a.1	1.44561714887516e-09	-3.44399011268536	0.036	0.274	4.04743889342067e-05	1	Adra2a
Fam19a5.1	1.47051967899209e-09	0.620319590698031	0.819	0.574	4.11716099724207e-05	1	Fam19a5
Col27a1.1	1.49479780372494e-09	-2.16186242399564	0.13	0.396	4.18513489086908e-05	1	Col27a1
Eif3e	1.57988062591229e-09	0.735641452270928	0.877	0.75	4.42334977642922e-05	1	Eif3e
Rps12-ps3.1	1.64517127856025e-09	0.648247113600571	0.891	0.75	4.60615054571299e-05	1	Rps12-ps3
Atp2b4.1	1.67777483418683e-09	-1.668045782203	0.203	0.473	4.69743398075627e-05	1	Atp2b4
Krt79.1	1.70577107917643e-09	1.95216346515883	0.159	0.036	4.77581786747816e-05	1	Krt79
Lynx1	1.78550417961589e-09	1.22666701936698	0.5	0.286	4.99905460208858e-05	1	Lynx1
Slc35f4	1.94515944273285e-09	1.71772449832286	0.246	0.083	5.44605740776344e-05	1	Slc35f4
Nfib.1	1.97469528774632e-09	0.56878475374243	0.891	0.71	5.52875186663215e-05	1	Nfib
Mdh1	2.38049435344925e-09	-1.24282933856763	0.399	0.632	6.6649080907872e-05	1	Mdh1
Lsamp.1	2.45580261141169e-09	-1.40651549914476	0.283	0.541	6.87575615143046e-05	1	Lsamp
Hspa1a.1	2.50778004608421e-09	-2.10144093426458	0.283	0.527	7.02128257302658e-05	1	Hspa1a
Sept7	2.66328450306169e-09	-0.790358958116484	0.572	0.793	7.45666395167211e-05	1	Sept7
Litaf.1	2.92548873268072e-09	-1.65277812665362	0.145	0.421	8.19078335375949e-05	1	Litaf
Capns1.1	3.03998108979376e-09	-0.710087819273513	0.768	0.851	8.51133905520457e-05	1	Capns1
Map3k1	3.26914744284421e-09	-2.68276672168206	0.036	0.272	9.15295901047521e-05	1	Map3k1
Spcs1.1	3.33758080184858e-09	-0.965817101051369	0.609	0.756	9.34455872901565e-05	1	Spcs1
Syt1.1	3.47076099939073e-09	0.417204894754262	0.993	0.942	9.71743664609416e-05	1	Syt1
Fau	3.64820938070316e-09	0.297303074081853	1	0.991	0.000102142566240927	1	Fau
Igsf3	3.68054405067855e-09	0.918822863219335	0.696	0.508	0.000103047872330898	1	Igsf3
Fbxw24	3.7640886267253e-09	1.90878550840477	0.196	0.056	0.000105386953371055	1	Fbxw24
Sorcs1.1	3.76728779143626e-09	-2.68768794858719	0.043	0.279	0.000105476523584633	1	Sorcs1
Gas7.1	4.0540223280646e-09	-1.50858102002115	0.188	0.465	0.000113504517141153	1	Gas7
Gm13889.1	4.12372282834488e-09	-2.95607449596117	0.051	0.285	0.000115455991748	1	Gm13889
Adprh	4.29391602587318e-09	-1.75337996791943	0.145	0.411	0.000120221060892397	1	Adprh
Rpl3	4.29714326680569e-09	0.312634984939733	1	0.984	0.000120311417184026	1	Rpl3
Map1b.1	4.40583441825934e-09	-0.543654917900438	0.993	0.952	0.000123354552042425	1	Map1b
Sfrp1.1	4.5279792143066e-09	-2.76697867999764	0.08	0.319	0.000126774362042156	1	Sfrp1
Tac1	4.53094072024666e-09	-0.801447257504172	0.775	0.425	0.000126857278285466	1	Tac1
Pdia6.1	4.66174092388437e-09	-1.56943553622955	0.167	0.445	0.000130519422386915	1	Pdia6
Tagln2	4.9811147498251e-09	-0.632510775869624	0.87	0.924	0.000139461250765603	1	Tagln2
Kcnc4.1	5.09985455126057e-09	0.983448577955894	0.507	0.288	0.000142785727726193	1	Kcnc4
Tmem59.1	5.5050213363511e-09	-0.846110676889482	0.594	0.795	0.000154129587375158	1	Tmem59
Camk2d	5.51953760017245e-09	-0.939155515629085	0.609	0.77	0.000154536013729628	1	Camk2d
Add3	5.53095231143689e-09	-1.29316946866293	0.304	0.579	0.00015485560281561	1	Add3
Grb10.1	5.76500578505808e-09	0.921758010174864	0.638	0.438	0.000161408631970056	1	Grb10
Mageh1	6.08877806677321e-09	-1.42845949309992	0.174	0.449	0.000170473608313516	1	Mageh1
Capzb	6.47053986632408e-09	-0.932352083404081	0.551	0.735	0.000181162175177342	1	Capzb
Ubc	6.70769843821693e-09	-0.81584890080612	0.768	0.847	0.000187802140873198	1	Ubc
Kcna1	6.71458345377764e-09	-2.36597612635301	0.072	0.315	0.000187994907538866	1	Kcna1
Hjurp.1	6.80840701302833e-09	1.40979777486646	0.384	0.191	0.000190621779550767	1	Hjurp
BC029214	6.99162439525226e-09	0.900656495965197	0.645	0.491	0.000195751499818273	1	BC029214
Sh3gl3	7.21168622570135e-09	1.14091479006504	0.522	0.303	0.000201912790947186	1	Sh3gl3
Fam89a.1	7.41593008681556e-09	-2.20672754435982	0.058	0.297	0.000207631210570662	1	Fam89a
Fam220a	7.62113167353467e-09	0.667468163914335	0.812	0.75	0.000213376444595624	1	Fam220a
Kctd12.1	7.91289276755405e-09	-2.03011622681429	0.29	0.49	0.000221545171705978	1	Kctd12
Pgrmc1.1	7.97453721711979e-09	-0.925532128744915	0.558	0.735	0.00022327109300492	1	Pgrmc1
Sdk2.1	8.09335905720432e-09	1.06699982411751	0.457	0.246	0.000226597866883607	1	Sdk2
Itm2a	8.37194904214104e-09	-2.12483320926624	0.08	0.325	0.000234397829281865	1	Itm2a
S1pr3.1	8.43682165720372e-09	-3.02289850890357	0.036	0.261	0.00023621413275839	1	S1pr3
Dock10	8.60866123184634e-09	-1.77926270940092	0.145	0.409	0.000241025297169234	1	Dock10
Camk2n1	9.29258991214235e-09	-1.28890418555728	0.275	0.552	0.000260173932360162	1	Camk2n1
Sostdc1.1	9.44417637445273e-09	-2.556560575764	0.101	0.342	0.000264418050131927	1	Sostdc1
Col11a1.1	9.56977302552191e-09	-3.22506533355216	0.043	0.265	0.000267934505168562	1	Col11a1
Adam23.1	9.84592330307332e-09	-1.69505655810986	0.152	0.411	0.000275666160639447	1	Adam23
Cirbp	1.07237089823021e-08	-1.01082608458016	0.638	0.792	0.000300242404086493	1	Cirbp
Pfn1	1.11261761162603e-08	-0.600700066649374	0.855	0.91	0.000311510678903056	1	Pfn1
Cntn5.1	1.1169986809213e-08	-6.32564466941343	0	0.198	0.000312737290684345	1	Cntn5
Rab11a	1.18727404529267e-08	-0.970773806047128	0.435	0.679	0.000332412987201041	1	Rab11a
Fscn1	1.20309901715683e-08	-1.4017200686556	0.203	0.474	0.000336843662823568	1	Fscn1
Grb14.1	1.2943477468444e-08	-2.19534147011119	0.087	0.325	0.000362391482161494	1	Grb14
Postn.1	1.3549462094613e-08	-2.03681157709169	0.203	0.451	0.000379357839724975	1	Postn
Arrb1	1.36801044084535e-08	-1.57927991679539	0.145	0.407	0.000383015563227881	1	Arrb1
Ptprt	1.38735062604603e-08	1.11498336234938	0.457	0.253	0.000388430428280367	1	Ptprt
Kcnk2.1	1.44763549387543e-08	-1.92676496931833	0.167	0.413	0.000405308985575242	1	Kcnk2
Maged1.1	1.51429386192634e-08	-0.976106024382532	0.551	0.745	0.000423971995462136	1	Maged1
Specc1.1	1.51735823628029e-08	1.0881435560195	0.362	0.166	0.000424829958993756	1	Specc1
Rps14	1.5347238294667e-08	0.250250697192865	1	0.996	0.000429691977774087	1	Rps14
Tsc22d3	1.56061470763862e-08	-1.30390954368005	0.225	0.505	0.000436940905844661	1	Tsc22d3
Vamp1	1.60106706987712e-08	0.753445593315268	0.739	0.535	0.000448266758224196	1	Vamp1
Lhfpl2	1.60609856341037e-08	-3.1223858845421	0.043	0.262	0.000449675475783635	1	Lhfpl2
Trim2	1.64112584416757e-08	-1.02571420856685	0.37	0.636	0.000459482413850038	1	Trim2
Rpl13	1.70165491549143e-08	0.267379532293975	1	0.997	0.000476429343239292	1	Rpl13
Sox4	1.7232270603932e-08	-1.30541272769123	0.449	0.643	0.000482469112368887	1	Sox4
Zfp804a.1	1.77012661909077e-08	-4.79263279450098	0.014	0.217	0.000495600050813033	1	Zfp804a
Aplp2	1.77708585390825e-08	-0.722044965203492	0.855	0.87	0.000497548497377231	1	Aplp2
Slc35f1.1	1.79620402267793e-08	-2.39228174311328	0.065	0.292	0.000502901202269368	1	Slc35f1
Cdh19.1	1.869419523559e-08	-2.0047588454291	0.094	0.336	0.00052340007820605	1	Cdh19
Chl1.1	2.03336422152494e-08	-0.836806475833052	0.623	0.794	0.000569301314742553	1	Chl1
Dtx3	2.05213791907933e-08	0.546198666991602	0.884	0.803	0.00057455757458383	1	Dtx3
Rpl36al.1	2.11119190407201e-08	0.39739915721721	0.993	0.93	0.000591091509302081	1	Rpl36al
Atp8a1.1	2.15257616723283e-08	-1.29427828972198	0.304	0.552	0.000602678275301848	1	Atp8a1
Cotl1	2.19255768148139e-08	-1.33373651272076	0.181	0.455	0.000613872299661161	1	Cotl1
Rtn1.1	2.23739847499695e-08	-0.552669442104337	0.986	0.968	0.000626426825029645	1	Rtn1
Dgkb.1	2.28220736790573e-08	-4.4071990433327	0.007	0.203	0.000638972418866246	1	Dgkb
Syne2.1	2.55230847380673e-08	0.916826248484797	0.645	0.464	0.000714595326496407	1	Syne2
Nsg2.1	2.5909359871284e-08	-0.676378549740288	0.906	0.928	0.000725410257676208	1	Nsg2
Dusp26	2.67119382961461e-08	0.548243040846217	0.92	0.841	0.000747880848415499	1	Dusp26
Tax1bp3	2.94334685934557e-08	-1.59520323074417	0.123	0.379	0.000824078253679572	1	Tax1bp3
Col3a1.1	3.43382007890593e-08	-1.71002409101164	0.261	0.508	0.000961400945692082	1	Col3a1
S100a1.1	3.5102853978894e-08	-1.17562036287868	0.391	0.631	0.000982809705701075	1	S100a1
Lamp1.1	3.58082614328748e-08	-0.800106168432417	0.696	0.8	0.00100255970359763	1	Lamp1
Arl2bp	3.60617791629559e-08	0.452294843345662	0.942	0.867	0.00100965769300444	1	Arl2bp
Gm9493.1	3.62113695878941e-08	0.617739137204923	0.812	0.635	0.00101384592572186	1	Gm9493
Pdcd6	3.6309021729195e-08	-1.17636966224022	0.188	0.463	0.001016579990374	1	Pdcd6
Rarres2.1	3.64436098634032e-08	-1.58091948087302	0.319	0.559	0.00102034818895556	1	Rarres2
Ckb.1	3.64967515287742e-08	-1.0541281128279	0.428	0.658	0.00102183604930262	1	Ckb
Acp1.1	3.80067054503063e-08	0.750441165435152	0.775	0.656	0.00106411173919768	1	Acp1
Phf24.1	3.92431362725866e-08	-2.42645087598032	0.036	0.25	0.00109872932935988	1	Phf24
Sox10.1	3.92730748309255e-08	-2.11697754006037	0.116	0.35	0.00109956754911625	1	Sox10
Ifit1	4.00115680889299e-08	-3.52036202293784	0.022	0.223	0.00112024388335386	1	Ifit1
Hmcn1.1	4.01459425887101e-08	-2.41250600914412	0.087	0.308	0.00112400610059871	1	Hmcn1
Sel1l3	4.01495495156993e-08	1.42733990764462	0.319	0.145	0.00112410708734055	1	Sel1l3
Tmem108.1	4.06124927566639e-08	-1.94139325454575	0.094	0.329	0.00113706857220108	1	Tmem108
Mapk8ip1	4.08593775230269e-08	0.642458397253158	0.812	0.694	0.00114398085188971	1	Mapk8ip1
H2-D1.1	4.24778334727418e-08	-1.25545493259957	0.442	0.677	0.00118929438156983	1	H2-D1
Abat.1	4.47289173551301e-08	-1.61567003962186	0.109	0.355	0.00125232022810893	1	Abat
Tspan9	4.71329859751989e-08	1.1614941582104	0.384	0.194	0.00131962934133362	1	Tspan9
Hes1.1	4.72052622023677e-08	-2.31172248143917	0.145	0.368	0.00132165293114189	1	Hes1
Ap2a1	4.7335051167613e-08	-1.30101505703931	0.196	0.463	0.00132528676259083	1	Ap2a1
As3mt	5.08162150396177e-08	-1.66938648872278	0.116	0.354	0.00142275238867922	1	As3mt
Whrn.1	5.1392408521647e-08	1.09837255750973	0.406	0.211	0.00143888465378907	1	Whrn
Iqgap2.1	5.17180512923511e-08	-2.36977437478418	0.065	0.284	0.00144800200008324	1	Iqgap2
Uchl1.1	5.27178713211943e-08	-0.913074295552772	0.928	0.883	0.0014759949612508	1	Uchl1
Anxa6	5.50420240792531e-08	-1.04815523305318	0.254	0.521	0.00154106659017093	1	Anxa6
Azin2	5.71161113047262e-08	0.625071312013586	0.761	0.646	0.00159913688430972	1	Azin2
Canx.1	6.13102660812509e-08	-0.630229325138732	0.79	0.9	0.00171656482974286	1	Canx
Psma4	6.21204664412484e-08	-1.13289647366939	0.341	0.584	0.00173924881942207	1	Psma4
Psap	6.2444792349854e-08	-0.679655822452897	0.848	0.906	0.00174832929621121	1	Psap
Swi5	6.31818045056326e-08	-0.722456687365584	0.645	0.804	0.0017689641625487	1	Swi5
Rpl27.1	6.42218476653495e-08	0.38398083444068	0.964	0.945	0.00179808329093445	1	Rpl27
Fdps.1	6.48159965538326e-08	-1.2393557313914	0.457	0.65	0.00181471827151421	1	Fdps
Rgs4.1	6.6565026353061e-08	0.454226687640446	0.928	0.805	0.001863687607833	1	Rgs4
Tmeff2.1	6.81668099959278e-08	-3.65989860082762	0.051	0.25	0.00190853434626599	1	Tmeff2
Tmem8b.1	6.82968561893818e-08	-1.77083263267344	0.138	0.37	0.00191217537959031	1	Tmem8b
Kcna6.1	6.90540295450896e-08	-1.57340989601348	0.094	0.331	0.00193337471920342	1	Kcna6
Prdx2	6.97062051807192e-08	-0.768447111698413	0.645	0.803	0.00195163433264978	1	Prdx2
Junb.1	7.28767876156171e-08	-1.19195386076456	0.775	0.862	0.00204040429966205	1	Junb
Rnd3.1	7.55007842910096e-08	-1.97468663873871	0.087	0.315	0.00211387095857969	1	Rnd3
Erbb3.1	7.70554540160001e-08	-2.44418206779759	0.065	0.28	0.00215739860153997	1	Erbb3
Ptp4a1	7.71636213131862e-08	0.554359613473646	0.833	0.752	0.00216042706952659	1	Ptp4a1
Syt2.1	7.76918830504048e-08	-2.29649959497882	0.072	0.289	0.00217521734164523	1	Syt2
B3glct	7.83182072797817e-08	-2.77226466153076	0.029	0.228	0.00219275316741933	1	B3glct
Clmp.1	8.32480812857353e-08	-2.33716258575536	0.058	0.271	0.00233077977983802	1	Clmp
Bgn.1	8.39325424907345e-08	-1.72744714453035	0.13	0.369	0.00234994332465559	1	Bgn
Arf1	8.82504151562344e-08	-0.60716101173151	0.754	0.855	0.00247083512354425	1	Arf1
Pcbd1.1	9.35894400804693e-08	-1.04354043935569	0.384	0.597	0.00262031714337298	1	Pcbd1
Ly6h	9.49352398008248e-08	0.553966411778277	0.87	0.716	0.00265799684394349	1	Ly6h
Atraid	1.00550526484513e-07	-1.29498106824709	0.188	0.448	0.00281521364051339	1	Atraid
Amigo2.1	1.02740075387296e-07	-3.99274774587876	0.007	0.189	0.00287651663069351	1	Amigo2
Stard13	1.03103936490419e-07	-3.22085970217084	0.022	0.212	0.00288670401385874	1	Stard13
Cadps2.1	1.03873303970615e-07	-4.3879178464044	0.007	0.188	0.00290824476456927	1	Cadps2
Tmem256	1.04086431861092e-07	0.405402569059729	0.964	0.861	0.00291421191924685	1	Tmem256
2610001J05Rik	1.05905218471595e-07	-1.04022044395061	0.428	0.653	0.00296513430676773	1	2610001J05Rik
Qk.1	1.06459487169778e-07	-1.43443969524509	0.261	0.498	0.00298065272177946	1	Qk
Psmb2	1.15096865379621e-07	-1.28891285341247	0.283	0.519	0.00322248203689862	1	Psmb2
Trim9	1.1938862037803e-07	1.15768570611057	0.341	0.166	0.00334264259334407	1	Trim9
Mbp.1	1.25917031198231e-07	-1.35042237925708	0.239	0.484	0.00352542503948809	1	Mbp
Ssb	1.3052250977123e-07	-0.860538214014126	0.384	0.644	0.00365436922857491	1	Ssb
Col9a2.1	1.36003713332354e-07	-4.33050000221863	0.014	0.196	0.00380783196587925	1	Col9a2
Edil3	1.38755515981085e-07	-1.34457038992101	0.246	0.487	0.00388487693643841	1	Edil3
Raly	1.40045970030319e-07	0.513017795216603	0.862	0.773	0.00392100706890888	1	Raly
Rps26-ps1.1	1.51295674239629e-07	0.84670559038436	0.63	0.473	0.00423597628736114	1	Rps26-ps1
Kitl.1	1.5346601775237e-07	-4.38500542374476	0.007	0.184	0.00429674156503085	1	Kitl
Cplx2	1.60470081179809e-07	0.777648093327633	0.688	0.524	0.00449284133287229	1	Cplx2
Ndrg4.1	1.62223385337573e-07	-0.784440310883568	0.645	0.771	0.00454193034268137	1	Ndrg4
Hs3st2.1	1.72553638224966e-07	-3.8768075172149	0.007	0.184	0.00483115676302259	1	Hs3st2
Ppm1h	1.7942207222708e-07	0.680821614371763	0.768	0.621	0.00502345917821378	1	Ppm1h
Fam57b	1.81209241205072e-07	0.887962335027171	0.638	0.508	0.0050734963352596	1	Fam57b
Psma6	1.87034816653218e-07	-1.09516207575572	0.326	0.562	0.00523660079665681	1	Psma6
Eps15	1.92395019543185e-07	-1.4335723146158	0.138	0.376	0.00538667575717008	1	Eps15
Plcb1.1	1.93147600245397e-07	-2.3584944770456	0.051	0.251	0.00540774651167063	1	Plcb1
Zwint.1	1.96515448802005e-07	-0.650940086706242	0.746	0.836	0.00550203953555854	1	Zwint
Klf7.1	2.03741496894667e-07	-0.661353460323289	0.79	0.84	0.0057043544300569	1	Klf7
Myl12a.1	2.06187625393985e-07	-1.10223124572879	0.362	0.609	0.00577284113578079	1	Myl12a
Nxn.1	2.35972500810166e-07	-2.50415267872594	0.029	0.219	0.00660675807768302	1	Nxn
Cygb.1	2.40354253553033e-07	-1.88627496409347	0.174	0.391	0.00672943839097782	1	Cygb
Adgrl2.1	2.64666820899371e-07	-2.80537461054354	0.022	0.206	0.0074101416515406	1	Adgrl2
Wbp5	2.77668501050114e-07	-0.556948307281568	0.826	0.907	0.00777416269240109	1	Wbp5
Shfm1	2.79499838718813e-07	0.352977224015921	0.978	0.949	0.00782543648444934	1	Shfm1
Kif26a.1	3.02328319678212e-07	-3.1247994784184	0.014	0.192	0.00846458829435057	1	Kif26a
H2-Q4.1	3.03071347557903e-07	-2.323528833543	0.08	0.284	0.00848539158892616	1	H2-Q4
Gfap.1	3.09422534708248e-07	-2.35569043146918	0.072	0.274	0.00866321212676152	1	Gfap
Psd.1	3.27086211823872e-07	-1.61034742573829	0.101	0.322	0.00915775975864477	1	Psd
Pgpep1l	3.28875596600068e-07	4.6670554392828	0.036	0.001	0.0092078589536087	1	Pgpep1l
Atp5h.1	3.32256823016275e-07	-0.646427620022541	0.841	0.882	0.00930252653080966	1	Atp5h
Ndfip1.1	3.38445384041028e-07	-1.95122554729242	0.058	0.263	0.0094757938623807	1	Ndfip1
Arhgap15.1	3.73307016230255e-07	-4.51056961824898	0.007	0.174	0.0104518498404147	1	Arhgap15
Actg1.1	3.76666698867154e-07	-0.37436792941836	1	0.982	0.0105459142348826	1	Actg1
Abhd11os.1	3.82836799374266e-07	-3.38980313237864	0.014	0.188	0.0107186647088807	1	Abhd11os
Ppp1ca.1	4.03077694778698e-07	-0.677233061189672	0.71	0.788	0.011285369298414	1	Ppp1ca
Gpr85.1	4.11322700141994e-07	-2.48305949920859	0.058	0.256	0.0115162129585756	1	Gpr85
Pkp4	4.17149978274547e-07	-1.4679200084609	0.109	0.332	0.0116793650917308	1	Pkp4
Ier2.1	4.21902566982842e-07	-1.45224119748532	0.428	0.623	0.0118124280703856	1	Ier2
Rgmb.1	4.31300758592459e-07	0.630354268421433	0.754	0.575	0.0120755586390717	1	Rgmb
Ywhah.1	4.34956198797193e-07	-0.576806512329555	0.978	0.959	0.0121779036539238	1	Ywhah
Entpd3.1	4.40348158120663e-07	-1.3946588058779	0.159	0.387	0.0123288677310623	1	Entpd3
Nrxn3.1	4.41116411946038e-07	-2.13755724893669	0.109	0.313	0.0123503773016652	1	Nrxn3
Enpp1.1	4.47200836471502e-07	-3.27586848762586	0.029	0.207	0.0125207290195291	1	Enpp1
Itga6.1	4.47305047982015e-07	0.805471294470825	0.529	0.312	0.0125236467334005	1	Itga6
Tmem100.1	4.47946901211288e-07	1.20918920415105	0.42	0.242	0.0125416173401136	1	Tmem100
Tmie.1	4.62952059908233e-07	-2.12282517263623	0.072	0.268	0.0129617317733107	1	Tmie
Ube2v2	4.71190784039134e-07	-0.883499252670109	0.413	0.642	0.0131923995715277	1	Ube2v2
Asic2.1	4.74894237684819e-07	-1.37716408768572	0.217	0.45	0.0132960888666996	1	Asic2
Sema3b.1	4.76841685447879e-07	-1.73634711049646	0.101	0.314	0.0133506135091697	1	Sema3b
Fam49a	4.77860359983811e-07	-1.89059448555161	0.058	0.26	0.0133791343588267	1	Fam49a
Nsg1	4.86387360334442e-07	0.349733937647664	0.971	0.908	0.0136178733146437	1	Nsg1
Phactr3.1	4.97004535322642e-07	0.634377959748567	0.725	0.625	0.0139151329799633	1	Phactr3
Etfb	4.98372998544371e-07	-1.3441847758927	0.152	0.387	0.0139534472132453	1	Etfb
Serpina3n	5.03979317793008e-07	-3.74489142332813	0.007	0.173	0.0141104129395686	1	Serpina3n
Mfsd4.1	5.19736775016188e-07	-2.74423076177169	0.051	0.237	0.0145515902269032	1	Mfsd4
Glo1.1	5.20689866254369e-07	-0.888548501269621	0.471	0.674	0.0145782748753898	1	Glo1
Napb.1	5.29303766117212e-07	0.487545341122466	0.913	0.789	0.0148194468437497	1	Napb
Snrpd2	5.40034189678304e-07	-0.681578657117777	0.667	0.781	0.0151198772426131	1	Snrpd2
Rbfox1	5.41000523408993e-07	0.833888762911534	0.58	0.393	0.015146932654405	1	Rbfox1
Gm2990	6.0119337354566e-07	1.10412558305497	0.471	0.311	0.0168322120725314	1	Gm2990
Atp1a3.1	6.20970233661254e-07	-2.91189861079316	0.029	0.206	0.0173859246020478	1	Atp1a3
Rbfox3.1	6.23627238725376e-07	-1.39006057633182	0.094	0.308	0.0174603154298331	1	Rbfox3
Ptgfrn.1	6.79871613453929e-07	-2.69622121958011	0.029	0.207	0.0190350454334831	1	Ptgfrn
Pla2g16.1	6.96187851531893e-07	-2.87518156058244	0.029	0.205	0.0194918674671899	1	Pla2g16
Nrip3.1	6.99361308806588e-07	-5.19179487115152	0	0.156	0.0195807179239668	1	Nrip3
Pi15.1	7.23117583001972e-07	0.928297170657926	0.297	0.129	0.0202458460888892	1	Pi15
Cgref1.1	7.50457209871796e-07	-3.40929765951187	0.007	0.169	0.0210113009619905	1	Cgref1
Ifngr1	7.66507019095562e-07	-2.78222403232276	0.014	0.183	0.0214606635206376	1	Ifngr1
Flna.1	7.66584150607879e-07	-1.66380937600445	0.072	0.279	0.0214628230487194	1	Flna
Sorbs2.1	7.84323771486323e-07	-1.47391491753789	0.232	0.444	0.0219594969540741	1	Sorbs2
Adrm1	7.88660785715226e-07	-1.27179060014191	0.188	0.422	0.0220809246784549	1	Adrm1
Pvt1.1	8.32807420476379e-07	1.29123511665038	0.384	0.222	0.0233169421584977	1	Pvt1
Heatr5a	8.3973030671678e-07	1.11662775282549	0.355	0.193	0.0235107691274564	1	Heatr5a
Ngef.1	8.54903971337239e-07	1.43849044431484	0.254	0.108	0.0239356013895	1	Ngef
Bcl2.1	8.80577477052937e-07	-1.37096365673182	0.232	0.458	0.0246544082025281	1	Bcl2
Pon2.1	8.8777530634355e-07	-2.07599688700133	0.065	0.257	0.0248559330270067	1	Pon2
Ngb	8.98773853672938e-07	0.533246367462452	0.732	0.518	0.0251638703551349	1	Ngb
Id4.1	9.24907523660708e-07	-2.21529677638429	0.065	0.255	0.0258955608474525	1	Id4
Calr.1	9.26606922474298e-07	-0.711149433660225	0.71	0.811	0.0259431406154354	1	Calr
Rhoc.1	9.96782779162237e-07	-0.994845760420555	0.457	0.655	0.0279079242509843	1	Rhoc
Lgi4.1	1.00012541805764e-06	-1.94779624239249	0.116	0.32	0.0280015114547779	1	Lgi4
Prdx4	1.00859629763125e-06	-1.57046771502186	0.094	0.303	0.0282386791410798	1	Prdx4
H2-K1.1	1.02691706453071e-06	-1.44373984421352	0.283	0.503	0.0287516239727308	1	H2-K1
Stxbp6.1	1.03456642632674e-06	-3.46595613522814	0.014	0.177	0.0289657908042961	1	Stxbp6
Tbc1d24	1.06614819642901e-06	-1.43009060673297	0.072	0.277	0.0298500172036193	1	Tbc1d24
Abca8a.1	1.09320981630302e-06	-2.37675928143186	0.051	0.232	0.030607688436852	1	Abca8a
Fam155a.1	1.09880702607925e-06	-1.10173854271506	0.384	0.581	0.0307643991161667	1	Fam155a
Col4a1.1	1.1315312394372e-06	-1.80041092725883	0.087	0.287	0.0316806116417627	1	Col4a1
Fuca1	1.16584156399977e-06	-1.02704786990606	0.167	0.403	0.0326412321088655	1	Fuca1
Mgat4c.1	1.17073681659418e-06	-4.55248744150487	0.007	0.163	0.0327782893910038	1	Mgat4c
Robo2.1	1.17548869745355e-06	-3.2604647309581	0.014	0.176	0.0329113325513045	1	Robo2
Mab21l1	1.18258345258675e-06	-0.946029911755865	0.232	0.479	0.0331099715055239	1	Mab21l1
Rpl23a-ps3	1.19928405486808e-06	0.511023843522222	0.92	0.848	0.0335775549681966	1	Rpl23a-ps3
Bche	1.21454760118724e-06	-1.81817794666085	0.058	0.249	0.0340049037380404	1	Bche
Grem2	1.2218988156178e-06	-2.45112020148837	0.036	0.212	0.0342107230396672	1	Grem2
Scd1.1	1.22257287327853e-06	-1.66748714129056	0.123	0.334	0.0342295953060523	1	Scd1
Rasl11b.1	1.25421070418789e-06	-2.94441302888532	0.029	0.197	0.0351153912958527	1	Rasl11b
Mid1ip1	1.25857969802013e-06	-0.733834550090147	0.529	0.712	0.0352377143851676	1	Mid1ip1
Zfhx4	1.31926709811001e-06	-1.37274121324587	0.152	0.372	0.036936840212884	1	Zfhx4
Ass1.1	1.32355647801972e-06	-1.9024759334254	0.428	0.59	0.0370569342715962	1	Ass1
Shc4.1	1.32799289863748e-06	-2.90975744414571	0.043	0.217	0.0371811451760521	1	Shc4
Strip2	1.35663047899399e-06	1.24839364940941	0.283	0.13	0.0379829401508737	1	Strip2
Ncam2	1.36648344127597e-06	-1.07220291001161	0.246	0.472	0.0382588033888445	1	Ncam2
Hsp90b1.1	1.37032229345928e-06	-0.760786174692488	0.623	0.796	0.0383662835722729	1	Hsp90b1
Spock3.1	1.38657576113034e-06	-2.09706254073194	0.261	0.428	0.0388213481601273	1	Spock3
Mapre1	1.40592333935749e-06	-0.604959617140664	0.572	0.772	0.0393630416553311	1	Mapre1
Cachd1	1.42906914327592e-06	-4.51949009468475	0	0.148	0.0400110778734391	1	Cachd1
Etl4.1	1.45920035414115e-06	-3.89412974898619	0.007	0.161	0.0408546915152438	1	Etl4
Dnajc15	1.46207734790695e-06	0.99711455666896	0.514	0.378	0.0409352415866989	1	Dnajc15
Axl.1	1.47333239422179e-06	-3.89262230094145	0.014	0.171	0.0412503603734217	1	Axl
Uqcrc1.1	1.50343240754861e-06	-1.14576945417754	0.29	0.507	0.0420931005465461	1	Uqcrc1
Scp2	1.55564241674482e-06	-0.754975196927144	0.435	0.674	0.0435548763840215	1	Scp2
Stard10	1.56459749107346e-06	0.602234050077882	0.71	0.596	0.0438056005550748	1	Stard10
Glce.1	1.59480607144873e-06	-2.1313978252971	0.022	0.189	0.0446513803884217	1	Glce
Slc29a4.1	1.6140330928077e-06	-1.5243509512344	0.109	0.317	0.0451896985324301	1	Slc29a4
Hey2.1	1.61623551337356e-06	-2.73263442150094	0.029	0.198	0.0452513619034328	1	Hey2
Ociad1	1.64117974166544e-06	-0.741275269401205	0.478	0.686	0.045949750407149	1	Ociad1
Dstn	1.65483936741882e-06	-0.431823835022558	0.812	0.883	0.0463321926089922	1	Dstn
Ntrk3.1	1.65498731994898e-06	-2.70181259736942	0.087	0.265	0.0463363349839315	1	Ntrk3
Stk11	1.67903199943937e-06	0.659942013150094	0.739	0.619	0.0470095379203035	1	Stk11
Tsc22d4.1	1.68014711851767e-06	-0.937414413318671	0.384	0.619	0.0470407590242578	1	Tsc22d4
Slc18a3	1.69199737326209e-06	0.769649651774762	0.725	0.55	0.0473725424565919	1	Slc18a3
Pigt.1	1.70154902640007e-06	-1.15065305602955	0.167	0.395	0.0476399696411492	1	Pigt
Plpp3	1.74826931651154e-06	-2.67918075847183	0.036	0.206	0.0489480443236902	1	Plpp3
Nefl.1	1.75019238512828e-06	-6.74216643207419	0	0.146	0.0490018863988217	1	Nefl
Kif26b.1	1.75019238512828e-06	-4.66797267475681	0	0.146	0.0490018863988217	1	Kif26b
Htr3b.1	1.7743785313742e-06	-3.66530862195579	0.014	0.171	0.0496790501214148	1	Htr3b
Rprml.2	1.24942307669476e-104	3.73882797195056	0.915	0.118	3.49813473013e-100	2	Rprml
Nos1.2	7.82782499892396e-89	2.96654838082572	0.984	0.185	2.19163444319873e-84	2	Nos1
Etv1.2	3.19220092876437e-76	2.7022741921653	0.977	0.236	8.93752416035448e-72	2	Etv1
Gal.2	5.08835085853894e-75	3.88172596779681	0.992	0.295	1.42463647337373e-70	2	Gal
Vip.2	2.91288603904247e-71	3.29479579117088	0.891	0.181	8.15549833211111e-67	2	Vip
C1ql1.1	4.0920264997185e-60	2.84196805191172	0.868	0.249	1.14568557939119e-55	2	C1ql1
Cadps2.2	5.61637850142961e-60	2.79561070347009	0.667	0.094	1.57247365283026e-55	2	Cadps2
Npy.2	7.03370086176425e-58	3.18092690673492	0.752	0.15	1.96929556727676e-53	2	Npy
Arhgap15.2	1.0186064386592e-54	2.73156097280392	0.62	0.087	2.85189430695804e-50	2	Arhgap15
Ass1.2	3.86189235970932e-53	2.61777342559545	0.961	0.514	1.08125262287141e-48	2	Ass1
Stxbp6.2	4.47862832359515e-51	2.60584589714699	0.612	0.092	1.25392635804017e-46	2	Stxbp6
Cox8b.2	3.12409989918027e-50	3.85971205104793	0.574	0.092	8.74685489772493e-46	2	Cox8b
Mfsd4.2	4.08199329849391e-49	2.45871256765432	0.705	0.143	1.14287648371232e-44	2	Mfsd4
Plch2.2	6.5971072413407e-47	2.91494508689344	0.543	0.081	1.84705808543057e-42	2	Plch2
Gm13889.2	2.35978200269568e-46	2.44482941165351	0.736	0.187	6.60691765114736e-42	2	Gm13889
Kitl.2	9.47068335423524e-46	2.3822573624002	0.589	0.101	2.65160192551878e-41	2	Kitl
Gsg1l.2	1.0555116425518e-43	2.96852097494352	0.473	0.062	2.95522149681652e-39	2	Gsg1l
Cpne7.2	1.10282784686716e-43	3.23873759764012	0.473	0.063	3.08769740565868e-39	2	Cpne7
St18.2	2.92752385737984e-42	3.18090344137089	0.395	0.039	8.19648129589208e-38	2	St18
Vwa5b1.2	7.35736716285204e-42	2.69967389778313	0.504	0.077	2.05991565825531e-37	2	Vwa5b1
Cygb.2	1.02062359887218e-41	2.12076523457111	0.829	0.297	2.85754195212232e-37	2	Cygb
Ncald	1.68419823607083e-41	1.62804586375574	0.969	0.64	4.7154182213511e-37	2	Ncald
Kcnab1.2	3.78701440308883e-41	2.1155049175192	0.713	0.177	1.06028829257681e-36	2	Kcnab1
Thy1.1	7.06879733707143e-39	2.14975659185048	0.829	0.307	1.97912187843326e-34	2	Thy1
S100a4.1	1.20736655654564e-38	1.97163139874578	0.93	0.525	3.38038488501648e-34	2	S100a4
Crip1.2	1.01135691059355e-37	1.11544438821666	0.992	0.984	2.83159707827983e-33	2	Crip1
Epha5.2	2.52606286992586e-37	1.71931040246365	0.93	0.478	7.07247082321843e-33	2	Epha5
S100a13.2	7.99176575015822e-37	1.60354280914955	0.946	0.598	2.2375345747293e-32	2	S100a13
Cartpt.2	1.57385279087857e-36	3.39285597575675	0.752	0.279	4.40647304390181e-32	2	Cartpt
Qdpr.2	2.25288739122602e-35	1.72143808113012	0.891	0.522	6.3076341179546e-31	2	Qdpr
Ptgir.2	5.12563220130341e-34	3.2737867484806	0.326	0.034	1.43507450372093e-29	2	Ptgir
Tmod1.2	7.46018470680341e-34	1.49415123646645	0.93	0.504	2.08870251421082e-29	2	Tmod1
Ank2.2	1.28813503355151e-33	1.06985494173	1	0.957	3.60652046693752e-29	2	Ank2
Unc13c.2	3.87172747294849e-33	2.29467047613405	0.419	0.063	1.08400625787612e-28	2	Unc13c
Ltk.2	4.38832986003533e-33	2.43448801366431	0.395	0.057	1.22864459421269e-28	2	Ltk
Fxyd5.2	6.76142554315477e-33	2.49483346635307	0.566	0.138	1.89306392357247e-28	2	Fxyd5
Slc35d3.2	8.61053300555859e-33	1.92485711803722	0.636	0.164	2.41077703089629e-28	2	Slc35d3
Sh3bgrl3.2	1.50967219536327e-32	1.34814628342378	0.953	0.828	4.22678021257809e-28	2	Sh3bgrl3
Kcnj5.2	1.05971904605876e-31	3.52422546317512	0.295	0.029	2.96700138515533e-27	2	Kcnj5
Vwa3b.2	1.22557077447234e-31	3.12003799454116	0.341	0.043	3.43135305436765e-27	2	Vwa3b
Bves.2	2.63635198597203e-31	2.37846708398106	0.403	0.062	7.3812582903245e-27	2	Bves
Gfra2.1	6.01056230773403e-31	-3.23160857828551	0.217	0.719	1.68283723491937e-26	2	Gfra2
Fam19a1	1.32344963900927e-30	-4.06107514650597	0.124	0.667	3.70539429929817e-26	2	Fam19a1
Adamts5.2	1.62003913118542e-30	1.85143903931188	0.791	0.339	4.53578555949295e-26	2	Adamts5
Enpp1.2	5.02867939321753e-30	2.25861508167863	0.543	0.133	1.40792965651304e-25	2	Enpp1
Tmem108.2	5.75798380028546e-30	1.91865141662164	0.69	0.243	1.61212030440392e-25	2	Tmem108
Asic2.2	6.6388802877957e-30	1.58968360067254	0.829	0.362	1.85875370297704e-25	2	Asic2
Tbx3.2	8.25300688994067e-30	1.35211240002414	0.946	0.473	2.31067686904559e-25	2	Tbx3
Stmnd1.2	8.73003139670279e-30	2.65722415877576	0.364	0.055	2.44423419044885e-25	2	Stmnd1
S100a1.2	9.4611942428875e-30	1.45946705803435	0.93	0.553	2.64894516412364e-25	2	S100a1
Abcb1b.2	1.09983254449794e-29	2.63457371072359	0.395	0.067	3.07931115808533e-25	2	Abcb1b
Casz1.2	1.50997201054985e-29	-4.27667106353046	0.093	0.637	4.22761963513747e-25	2	Casz1
Tes.1	2.41757772082813e-29	1.73616171646843	0.729	0.255	6.7687341027746e-25	2	Tes
S100a6.1	4.00904989610159e-29	1.05774098680606	1	0.958	1.12245378991052e-24	2	S100a6
Tmem150c.2	7.77093698262325e-29	2.34127095872091	0.372	0.059	2.17570693639486e-24	2	Tmem150c
Synpo2	1.07782803600402e-28	1.79596375282903	0.612	0.174	3.01770293520405e-24	2	Synpo2
Slc18a3.1	3.69279490209285e-28	-3.81485579816992	0.109	0.638	1.03390871668796e-23	2	Slc18a3
Dpysl3.2	1.34929766162416e-27	1.10547562372353	0.977	0.773	3.77776359301531e-23	2	Dpysl3
Col25a1.2	2.19264544082982e-27	2.93772858219847	0.341	0.053	6.13896870523532e-23	2	Col25a1
Wipi1.2	5.92966204414751e-27	1.61604367312011	0.713	0.272	1.66018677912042e-22	2	Wipi1
Kctd12.2	9.32395489673213e-27	1.46104044136176	0.845	0.41	2.61052089198706e-22	2	Kctd12
Asl.1	2.04378725538123e-26	1.69407709901048	0.837	0.416	5.72219555761636e-22	2	Asl
Epha8.2	3.58969869681423e-26	2.38565148740783	0.38	0.068	1.00504384113405e-21	2	Epha8
Sncb.1	8.79985631026686e-26	-2.67483418496663	0.264	0.697	2.46378376974852e-21	2	Sncb
Cyp2s1.2	3.28452826819517e-25	3.19191260022238	0.271	0.034	9.19602224529284e-21	2	Cyp2s1
Entpd3.2	7.35270455105294e-25	1.61943989867035	0.729	0.305	2.0586102202038e-20	2	Entpd3
Clmp.2	1.54325413495077e-24	1.82168941437584	0.597	0.193	4.32080292703517e-20	2	Clmp
Nxn.2	1.94999035332687e-24	1.96403080949362	0.519	0.149	5.45958299124456e-20	2	Nxn
Gm5424.2	2.20160594614131e-24	2.48582695998822	0.442	0.112	6.16405632800643e-20	2	Gm5424
Tmem65.2	2.30476780604229e-24	1.28791334246541	0.899	0.544	6.45288890335722e-20	2	Tmem65
Sv2b.1	3.53551465725928e-24	1.85345691367827	0.519	0.142	9.89873393739452e-20	2	Sv2b
Tcf7l2.1	5.7464951696144e-24	-2.68855836562735	0.24	0.691	1.60890371758864e-19	2	Tcf7l2
Popdc3.1	6.77591442571949e-24	1.64617231566543	0.535	0.144	1.89712052091294e-19	2	Popdc3
Rnf144b.2	7.07199411247431e-24	1.88527273297294	0.45	0.105	1.98001691161056e-19	2	Rnf144b
Tspan13.2	8.56080370775261e-24	1.36297453577778	0.853	0.511	2.39685382209658e-19	2	Tspan13
Fam19a5.2	1.000340327442e-23	-2.68583401673002	0.209	0.662	2.8007528487721e-19	2	Fam19a5
Nxph3.2	2.95974028108931e-23	1.85367514309344	0.643	0.252	8.28668083899385e-19	2	Nxph3
Dach1.2	3.31133641600112e-23	2.4347886631137	0.349	0.067	9.27107969751994e-19	2	Dach1
Hoxb5.1	3.42016381329569e-23	-1.03645280073778	0.907	0.95	9.57577464446528e-19	2	Hoxb5
Cox6c	4.06305095117652e-23	0.754026849930509	0.984	0.979	1.1375730053104e-18	2	Cox6c
Ascl1.2	4.78379794680198e-23	2.21727561363555	0.473	0.128	1.33936774914562e-18	2	Ascl1
Camp.2	5.30814380249271e-23	2.28188835119254	0.55	0.18	1.48617410182191e-18	2	Camp
Fam131c.2	7.00608453029602e-23	3.62234578050454	0.209	0.021	1.96156354679228e-18	2	Fam131c
Nnmt.2	7.74803698273231e-23	2.63134263567349	0.295	0.047	2.16929539442539e-18	2	Nnmt
Pde1c.2	1.93715098470298e-22	2.48700415537434	0.302	0.051	5.42363532697139e-18	2	Pde1c
Stom.1	2.0612134425225e-22	1.5517725653362	0.76	0.386	5.77098539637449e-18	2	Stom
D030055H07Rik.1	2.95542598026229e-22	2.48550913951101	0.295	0.048	8.27460165953836e-18	2	D030055H07Rik
Fam155a.2	3.41022737629668e-22	1.1072331304083	0.907	0.505	9.54795460815544e-18	2	Fam155a
Tmem114.2	5.23582865207905e-22	3.35405498566416	0.202	0.02	1.46592730600909e-17	2	Tmem114
S100a16.1	5.50451153482937e-22	1.04477549979133	0.969	0.829	1.54115313952153e-17	2	S100a16
Rbp4.1	6.55697630893761e-22	1.8324313105638	0.682	0.295	1.83582222697635e-17	2	Rbp4
Man2a1	8.1686584619459e-22	1.36212737347814	0.705	0.274	2.28706099617561e-17	2	Man2a1
Creb5.1	8.46885951871187e-22	1.43690339591259	0.798	0.356	2.37111128804895e-17	2	Creb5
Alcam.1	1.26189019115763e-21	1.1385583413006	0.946	0.632	3.53304015720313e-17	2	Alcam
Tmem255b.1	1.411233372554e-21	1.82046777611819	0.597	0.228	3.95117119647668e-17	2	Tmem255b
Myl1.2	1.46702809809139e-21	-4.05751353429585	0.054	0.516	4.10738526903628e-17	2	Myl1
Calb2.1	1.59153020174024e-21	-3.28054322909772	0.209	0.619	4.45596625883233e-17	2	Calb2
Kcnab2.1	1.75428104704626e-21	1.60132358130966	0.667	0.275	4.91163607552013e-17	2	Kcnab2
F2rl2.1	3.37198354262023e-21	2.93835806089497	0.217	0.025	9.44087952262813e-17	2	F2rl2
Syt1.2	3.98240535164678e-21	-1.03345564521777	0.946	0.949	1.11499385035407e-16	2	Syt1
Pbx1.2	5.63743588602903e-21	-1.90692436533309	0.341	0.722	1.57836929937041e-16	2	Pbx1
Tac1.1	6.66609324076481e-21	-5.47669257421694	0.085	0.525	1.86637278554933e-16	2	Tac1
Ttc3	8.43045395779145e-21	0.702862227301671	1	0.926	2.36035849910245e-16	2	Ttc3
Ebf1.2	1.29765699520549e-20	2.48947587173137	0.287	0.05	3.63318005517632e-16	2	Ebf1
Cntnap5a.2	1.39942265633333e-20	1.46103631500785	0.767	0.444	3.91810355320206e-16	2	Cntnap5a
Gpc6.2	2.02546648093485e-20	-4.0100770589176	0.07	0.505	5.67090105332141e-16	2	Gpc6
Lrrk2.2	4.91654339388993e-20	1.92159458296249	0.364	0.084	1.3765338194213e-15	2	Lrrk2
Ppp1r14c.2	6.00767018293238e-20	1.60365799258392	0.667	0.297	1.68202749781741e-15	2	Ppp1r14c
Pxylp1.2	1.2354681161675e-19	1.880154638998	0.527	0.181	3.45906363164576e-15	2	Pxylp1
Phactr1.2	1.4807432938129e-19	1.16745908142522	0.876	0.517	4.14578507401735e-15	2	Phactr1
P2ry6.2	1.66914859571858e-19	1.64951272168199	0.605	0.233	4.67328223829289e-15	2	P2ry6
Plekha5.2	1.70375119263193e-19	1.1820064464122	0.853	0.507	4.77016258913087e-15	2	Plekha5
Pcsk1n.1	2.1573232607185e-19	0.742137319698525	1	0.974	6.04007366535965e-15	2	Pcsk1n
Smco4.1	2.4952167434842e-19	2.07606552259281	0.318	0.065	6.98610783840708e-15	2	Smco4
Eya1	3.0172267684973e-19	2.38473705567838	0.217	0.028	8.44763150643873e-15	2	Eya1
Dmkn.2	7.16366938113235e-19	-2.92663724531627	0.256	0.616	2.00568415332943e-14	2	Dmkn
Pirt.2	9.34719522020166e-19	0.742798985766096	0.992	0.89	2.61702771775206e-14	2	Pirt
Chd3.1	2.52596086416603e-18	-1.13202873288247	0.721	0.866	7.07218522749206e-14	2	Chd3
Cdh11.1	2.59697581131211e-18	1.94828094462288	0.364	0.091	7.27101287651164e-14	2	Cdh11
Gjd2.2	2.64327882422129e-18	1.90818114742045	0.38	0.099	7.40065205205477e-14	2	Gjd2
Tesc.2	2.70994767941283e-18	2.19889049889922	0.341	0.082	7.58731151282004e-14	2	Tesc
Uchl1.2	2.7635617062564e-18	0.710814191007523	1	0.873	7.73742006517666e-14	2	Uchl1
Trnp1.1	5.18521020108966e-18	1.53950849552386	0.605	0.261	1.45175515210108e-13	2	Trnp1
Csrp1	6.37165850415617e-18	0.761010805715807	0.984	0.882	1.78393694799364e-13	2	Csrp1
Clvs1.1	7.93867860760721e-18	1.25827921604108	0.682	0.298	2.22267123655787e-13	2	Clvs1
Rbfox1.1	9.24889556585046e-18	-3.7239318669791	0.07	0.466	2.58950578052681e-13	2	Rbfox1
Chgb.2	1.37845172868409e-17	-2.10869405778418	0.38	0.695	3.85938914996972e-13	2	Chgb
Cpne2.1	1.43914132566238e-17	1.29125942230927	0.767	0.439	4.02930788358952e-13	2	Cpne2
Gfra1.2	1.63499689498242e-17	0.952631020071912	0.806	0.374	4.57766430657177e-13	2	Gfra1
Dgkb.2	1.7470762491441e-17	1.92938532621542	0.434	0.141	4.89146408235365e-13	2	Dgkb
Timp3.2	2.31151485006892e-17	-2.21350433155641	0.442	0.698	6.47177927722296e-13	2	Timp3
Krt23.2	2.64494928579094e-17	3.29457441895318	0.14	0.011	7.40532901035749e-13	2	Krt23
Crip2	3.96979815799307e-17	0.67056130644316	0.977	0.952	1.1114640882749e-12	2	Crip2
Gm2694.2	5.43600528526763e-17	-4.48346680389409	0.016	0.407	1.52197275976923e-12	2	Gm2694
RP23-291B1.2	8.82734577777162e-17	1.30401372443279	0.45	0.134	2.4714802708605e-12	2	RP23-291B1.2
Kcnt2.2	1.6876065477023e-16	1.60638734722265	0.566	0.246	4.72496081225689e-12	2	Kcnt2
Ablim2.1	2.23726562278266e-16	1.24853119491425	0.705	0.354	6.26389629066691e-12	2	Ablim2
Prnp.1	2.95163534409028e-16	-0.962248702991106	0.961	0.985	8.26398863638396e-12	2	Prnp
Calm2.2	3.20893855394282e-16	0.628053337972317	1	0.987	8.98438616332912e-12	2	Calm2
Snca.1	3.22603801404246e-16	1.30960516387604	0.798	0.503	9.03226123171607e-12	2	Snca
Dynll1.1	3.25854908187434e-16	0.584688405651117	0.992	0.985	9.12328571943177e-12	2	Dynll1
Grid2	4.37993455925403e-16	1.2799126979892	0.581	0.223	1.22629407789994e-11	2	Grid2
Sulf2	4.57934128940293e-16	-4.37557672805363	0.023	0.395	1.28212397420703e-11	2	Sulf2
Aprt.1	4.95271392066259e-16	1.2179434917786	0.775	0.529	1.38666084350711e-11	2	Aprt
Diablo.1	6.92666868794206e-16	0.564580786391143	0.992	0.919	1.93932869925002e-11	2	Diablo
Lrrn1.2	1.2086092202686e-15	1.81373441837973	0.349	0.098	3.38386409490802e-11	2	Lrrn1
Nsg2.2	1.21505104007997e-15	0.721427382497294	0.984	0.916	3.40189990201591e-11	2	Nsg2
Gm5148.2	1.2418893216019e-15	2.78807594549477	0.202	0.033	3.47704172262101e-11	2	Gm5148
Mtus2.1	1.28098363862217e-15	1.23302391725357	0.69	0.335	3.58649799141435e-11	2	Mtus2
Fhod3.1	1.93958385026578e-15	0.934291247440063	0.891	0.631	5.43044686397413e-11	2	Fhod3
Rgs10.2	2.01342251878044e-15	1.13901118196654	0.775	0.458	5.63718036808147e-11	2	Rgs10
Ddah1.1	3.00903925757982e-15	-2.67169291564923	0.248	0.546	8.42470811337198e-11	2	Ddah1
Lsp1.1	3.0890298669058e-15	2.12030461811455	0.326	0.088	8.64866582136287e-11	2	Lsp1
Wipf3.1	3.13151378415841e-15	3.35532511818019	0.14	0.014	8.76761229288672e-11	2	Wipf3
Dynll2.1	3.25464528945408e-15	0.637597393764531	0.984	0.928	9.11235588141353e-11	2	Dynll2
Aldh1a3.1	3.25716042119865e-15	1.50543279118529	0.419	0.133	9.11939774727198e-11	2	Aldh1a3
Fosl2.1	3.36659891914494e-15	1.22299553132433	0.643	0.278	9.425803653822e-11	2	Fosl2
Kcnq3	4.17704458097644e-15	0.953761153675844	0.891	0.607	1.16948894178178e-10	2	Kcnq3
Satb1.2	4.25781092141258e-15	-2.70264062189009	0.171	0.517	1.19210190177709e-10	2	Satb1
Ar.1	5.64727765235432e-15	3.57197995100729	0.116	0.009	1.58112479710616e-10	2	Ar
Gpr88.2	9.56485411849453e-15	2.2522598692071	0.217	0.04	2.6779678560961e-10	2	Gpr88
2810428I15Rik	9.89901527194693e-15	0.725872562669788	0.922	0.822	2.7715262958397e-10	2	2810428I15Rik
Osbpl3.1	1.38847034795221e-14	1.1027499351055	0.643	0.287	3.88743928019659e-10	2	Osbpl3
Gm15934	1.51601796589208e-14	3.03330062857206	0.132	0.013	4.24454710090465e-10	2	Gm15934
Man1a.2	1.86173794019274e-14	1.32464451040213	0.566	0.243	5.21249388495164e-10	2	Man1a
Fam13c.1	1.87197572000606e-14	1.2767308418043	0.434	0.151	5.24115762087296e-10	2	Fam13c
Stmn3.2	2.00063041387632e-14	0.681783808409395	0.984	0.867	5.60136503277091e-10	2	Stmn3
Ngb.1	2.33227642272843e-14	1.00793310430466	0.822	0.508	6.52990752835507e-10	2	Ngb
Rassf8	2.74617737557092e-14	1.22544898502624	0.605	0.274	7.68874741612347e-10	2	Rassf8
Rps14.1	2.74903226204287e-14	-0.494804132290938	0.992	0.997	7.69674052726764e-10	2	Rps14
Bnc2.2	2.88831637434808e-14	-5.25429631627965	0.016	0.348	8.08670818489975e-10	2	Bnc2
Prokr1.2	2.99730033321103e-14	3.00249949600089	0.155	0.021	8.39184147292425e-10	2	Prokr1
Oprk1.2	3.61174729032896e-14	-3.44504035192057	0.07	0.411	1.0112170063463e-09	2	Oprk1
Gpsm3	3.89538573461823e-14	-4.2361244143098	0.062	0.393	1.09063009797841e-09	2	Gpsm3
Rpl18a.1	3.99982134649184e-14	-0.467206643543669	0.984	0.995	1.11986998059078e-09	2	Rpl18a
Ret	4.32510602659264e-14	0.992335662022822	0.891	0.638	1.21094318532541e-09	2	Ret
1810041L15Rik.2	4.53902621363063e-14	-2.33544665270713	0.209	0.525	1.2708365592923e-09	2	1810041L15Rik
Rab3b	8.15270392216434e-14	-3.19852985142405	0.109	0.436	2.28259404412757e-09	2	Rab3b
Map1b.2	8.4894954229406e-14	0.523038233404885	0.984	0.953	2.37688892851491e-09	2	Map1b
Ly6e.2	9.1824459274786e-14	-2.65828975374966	0.155	0.488	2.57090121077546e-09	2	Ly6e
Elavl4	1.00490084572279e-13	0.47795339858588	0.984	0.96	2.81352138785466e-09	2	Elavl4
Sox4.1	1.32612445069269e-13	-1.81240765995353	0.395	0.649	3.71288323704939e-09	2	Sox4
Cnst.2	1.46293115471236e-13	1.51303055489262	0.481	0.202	4.09591464696366e-09	2	Cnst
Nbl1	1.70066178840491e-13	0.835613382894148	0.915	0.717	4.76151287517606e-09	2	Nbl1
Gm2990.1	1.78662137073994e-13	-3.72379839390597	0.047	0.372	5.00218251379768e-09	2	Gm2990
Tmem176b.2	2.02371089786055e-13	0.930102397002203	0.93	0.739	5.66598577182996e-09	2	Tmem176b
Klc1.2	2.34588021194957e-13	0.585674342167151	0.992	0.911	6.56799541741642e-09	2	Klc1
Vat1.2	2.40746680696948e-13	0.619636142453273	0.977	0.873	6.74042556615315e-09	2	Vat1
mt-Co1.1	2.83308863624582e-13	-0.43743098548416	1	1	7.93208156376104e-09	2	mt-Co1
Pcdh15.1	3.22931324380511e-13	1.01421579833108	0.729	0.389	9.04143122000554e-09	2	Pcdh15
Gareml	3.47429622407382e-13	1.72566550604979	0.248	0.057	9.72733456816189e-09	2	Gareml
Resp18.1	6.01771642779432e-13	1.06120003612348	0.915	0.656	1.68484024545385e-08	2	Resp18
Greb1l.1	6.04116648939126e-13	2.46495348348479	0.171	0.028	1.69140579369976e-08	2	Greb1l
Rims3.2	6.21779663299031e-13	1.36458718013755	0.589	0.309	1.74085870130463e-08	2	Rims3
Hs3st5.2	6.50180735059832e-13	1.33756972922791	0.488	0.201	1.82037602202052e-08	2	Hs3st5
Irf8.1	7.23501840186641e-13	1.37366824656738	0.202	0.039	2.02566045215456e-08	2	Irf8
Prmt8.2	7.3425226810725e-13	-3.86868876904121	0.054	0.363	2.05575950024668e-08	2	Prmt8
Sh3gl3.1	7.91566406115915e-13	-3.52406719224853	0.054	0.371	2.21622762384334e-08	2	Sh3gl3
Plvap	9.32214441917976e-13	1.26743200943647	0.426	0.151	2.61001399448195e-08	2	Plvap
Gm11744.1	1.09731393886946e-12	2.67520028480027	0.155	0.024	3.07225956604672e-08	2	Gm11744
Strbp	1.25365527399989e-12	0.963015496406745	0.744	0.464	3.50998403614489e-08	2	Strbp
Ttc39a.1	1.2830058590856e-12	3.93627296353744	0.093	0.007	3.59215980426788e-08	2	Ttc39a
Psd3.2	1.36775379035416e-12	-3.19847928766379	0.085	0.395	3.82943706223358e-08	2	Psd3
Lrrc4c.1	1.62441960605031e-12	1.21861611540161	0.566	0.262	4.54805001301967e-08	2	Lrrc4c
Rasd1.1	2.16902393267845e-12	1.64809991475128	0.295	0.085	6.07283320671313e-08	2	Rasd1
Mical2.2	2.19832016788958e-12	1.8266432598118	0.225	0.051	6.15485680605725e-08	2	Mical2
Ndufa4l2.1	2.31388088832688e-12	-5.31612315715825	0.039	0.336	6.47840371113759e-08	2	Ndufa4l2
Serpine2.2	2.47608346332627e-12	-2.15753685408043	0.512	0.656	6.93253848062088e-08	2	Serpine2
Ftl1.1	2.53144941693978e-12	-0.486129017255641	0.984	0.996	7.087552077548e-08	2	Ftl1
Bmp2k.1	2.704090565224e-12	1.33620676744749	0.419	0.154	7.57091276451416e-08	2	Bmp2k
mt-Atp6.1	2.92855731772395e-12	-0.386666221295704	1	1	8.19937477816352e-08	2	mt-Atp6
Neurod6.1	3.1474991400247e-12	3.69157334621095	0.109	0.011	8.81236809224114e-08	2	Neurod6
Fxyd1.2	3.22897148597486e-12	-1.72281317123624	0.636	0.803	9.04047436643242e-08	2	Fxyd1
Rnf149.2	3.74300325182134e-12	1.12085436827004	0.574	0.275	1.04796605044494e-07	2	Rnf149
Cd1d1.2	3.74707717575614e-12	1.79223520080511	0.24	0.061	1.0491066676682e-07	2	Cd1d1
Basp1	4.31966127895157e-12	-1.18780616761709	0.364	0.681	1.20941876488086e-07	2	Basp1
Styk1.2	4.36093495115364e-12	2.51066394586172	0.132	0.017	1.220974567624e-07	2	Styk1
Gng8.2	4.65854234948907e-12	1.90044374797449	0.271	0.077	1.30429868700995e-07	2	Gng8
Rtn4rl1.2	4.95080765784346e-12	2.04598505180948	0.24	0.062	1.38612712804301e-07	2	Rtn4rl1
Chchd10.2	5.54165970995345e-12	0.767522665818898	0.891	0.695	1.55155388559277e-07	2	Chchd10
Slc5a7.2	5.69058823356788e-12	-1.14366013861444	0.76	0.832	1.59325089363434e-07	2	Slc5a7
Ell2.2	5.90438364200357e-12	1.48635691188776	0.333	0.108	1.65310933208816e-07	2	Ell2
Bex2.2	6.92297154846267e-12	0.548924868106616	0.984	0.938	1.93829357413858e-07	2	Bex2
1810058I24Rik.1	7.19882184426119e-12	0.8055769931504	0.868	0.608	2.01552613995625e-07	2	1810058I24Rik
Rpl13.1	7.40314722365813e-12	-0.377961334637481	0.992	0.998	2.0727331596798e-07	2	Rpl13
Klf7.2	7.91596490196217e-12	0.675693404689763	0.961	0.816	2.21631185325137e-07	2	Klf7
Traf3ip2.2	8.69171969885436e-12	2.93075947523635	0.132	0.018	2.43350768128524e-07	2	Traf3ip2
Nnat.1	8.69629067259139e-12	-3.29211327327984	0.178	0.469	2.43478746251214e-07	2	Nnat
Fam89a.2	9.66696421218769e-12	1.195147510814	0.504	0.232	2.70655664012831e-07	2	Fam89a
Pdlim5.1	1.03006472706357e-11	1.04793196668671	0.69	0.382	2.88397522283257e-07	2	Pdlim5
Rps29.1	1.0890403283817e-11	-0.414369165544592	1	0.999	3.04909511140308e-07	2	Rps29
Actn1	1.10473015606533e-11	0.73869447528077	0.891	0.598	3.09302349095171e-07	2	Actn1
Tmem8b.2	1.12339658933638e-11	1.07401865494889	0.605	0.303	3.145285770824e-07	2	Tmem8b
Tln2.1	1.15382636678367e-11	-1.61975143317703	0.364	0.602	3.23048306172092e-07	2	Tln2
Trib2.1	1.32046569904029e-11	0.870547760497813	0.783	0.477	3.69703986417301e-07	2	Trib2
Plpp3.1	1.41398487178028e-11	1.25928515525697	0.411	0.152	3.95887484401043e-07	2	Plpp3
Stmn2.1	1.41979824821729e-11	0.431625111449517	1	0.971	3.97515113535878e-07	2	Stmn2
Tmem176a.2	1.50592186384695e-11	0.997497552615038	0.76	0.501	4.2162800343987e-07	2	Tmem176a
Slitrk5.2	1.52449199154401e-11	-2.39284878117124	0.124	0.422	4.26827267792491e-07	2	Slitrk5
Klhl4.1	1.68826840502968e-11	2.37169080788816	0.101	0.01	4.72681388040209e-07	2	Klhl4
Plp1.2	1.71764746411763e-11	-2.38230520775195	0.403	0.612	4.80906937003654e-07	2	Plp1
Ephx1.2	1.76842914749837e-11	2.77325154122435	0.171	0.034	4.95124792716594e-07	2	Ephx1
Chl1.2	1.80862581451353e-11	-1.0656741622272	0.69	0.783	5.06379055547497e-07	2	Chl1
Dsc3.2	1.9440751561205e-11	-4.78097197137976	0.023	0.3	5.44302162210616e-07	2	Dsc3
Mblac2.2	2.00650312107529e-11	1.27716486799837	0.504	0.235	5.61780743838658e-07	2	Mblac2
Nab1.1	2.12098850485822e-11	1.07556721641574	0.636	0.328	5.93834361590206e-07	2	Nab1
Scn7a.2	2.28457383440292e-11	-1.86285696247741	0.465	0.646	6.39634982156129e-07	2	Scn7a
Mmd.1	2.38609608562588e-11	0.814111521274728	0.891	0.683	6.68059182053534e-07	2	Mmd
Plxna4	2.41077339297097e-11	-3.16974600141636	0.023	0.308	6.74968334564011e-07	2	Plxna4
Rarb.1	2.46074448987906e-11	1.19217563775145	0.442	0.174	6.88959242276341e-07	2	Rarb
Wwc2.1	2.83587963784564e-11	0.903371832899685	0.775	0.483	7.93989581004022e-07	2	Wwc2
Ptch2	2.96561895033326e-11	3.60705288621803	0.07	0.003	8.30313993714306e-07	2	Ptch2
Lpar1.2	2.97339751852864e-11	-2.28825057845631	0.271	0.526	8.32491837237649e-07	2	Lpar1
Spon1.1	2.98501085257233e-11	0.801795419452134	0.736	0.408	8.35743338503202e-07	2	Spon1
Scube1.1	3.18917300663025e-11	-3.34290969937862	0.078	0.357	8.92904658396338e-07	2	Scube1
Rps27	3.26130800372151e-11	-0.392513784786209	1	0.998	9.13101014881949e-07	2	Rps27
Fstl5	3.32450765541024e-11	0.69063354348291	0.884	0.576	9.30795653361758e-07	2	Fstl5
Raly.1	3.80125982740311e-11	-0.970345543911079	0.682	0.799	1.06427672647632e-06	2	Raly
Rit2.2	3.87061702107553e-11	0.863852780875333	0.643	0.335	1.08369535356073e-06	2	Rit2
Ptprt.1	4.16655475143533e-11	-3.89748926406623	0.039	0.313	1.16655199930686e-06	2	Ptprt
Sv2c	5.19279172082606e-11	-2.63298950501176	0.116	0.398	1.45387782599688e-06	2	Sv2c
Cadm1.1	5.20083049874498e-11	0.654662075384818	0.938	0.832	1.45612852303862e-06	2	Cadm1
Bglap.1	5.24328176300777e-11	2.12834795458266	0.395	0.156	1.46801402800692e-06	2	Bglap
6330403A02Rik.1	5.31120041610552e-11	-2.22665736390465	0.271	0.526	1.48702989250122e-06	2	6330403A02Rik
Apoe.2	5.45534772372508e-11	-2.17300722119121	0.899	0.912	1.52738825568855e-06	2	Apoe
Dleu7.2	5.60246292107672e-11	0.642797376754358	0.698	0.385	1.56857756864306e-06	2	Dleu7
Gpm6b.2	5.62946302022887e-11	-2.17064322504084	0.279	0.538	1.57613705640368e-06	2	Gpm6b
Prkar1a.1	5.79431287265936e-11	0.452469511768542	0.969	0.915	1.62229171808717e-06	2	Prkar1a
Acly.1	5.99073112713107e-11	-1.17346117390737	0.558	0.711	1.67728490097416e-06	2	Acly
Sorbs2.2	6.03708054426372e-11	-2.27815948687912	0.171	0.45	1.69026181078296e-06	2	Sorbs2
Hcfc1r1.1	6.08429447120545e-11	0.612106294283962	0.953	0.823	1.7034807660481e-06	2	Hcfc1r1
Tpt1.1	6.17257096344406e-11	-0.426411371528889	0.992	0.996	1.72819641834507e-06	2	Tpt1
Nsun7	6.48278172905295e-11	3.37776266719167	0.101	0.011	1.81504922850024e-06	2	Nsun7
Sdk2.2	6.741873330301e-11	-4.19310382604368	0.039	0.307	1.88758969501767e-06	2	Sdk2
Rpl35.1	7.17002900483334e-11	-0.443995198665024	0.977	0.986	2.00746472077324e-06	2	Rpl35
Tshz2.2	7.23376660643522e-11	-1.56110087527074	0.713	0.809	2.02530997446973e-06	2	Tshz2
Kcnq4	7.33740597622454e-11	1.40809474821888	0.318	0.104	2.05432692522335e-06	2	Kcnq4
Socs2.1	7.4798989289395e-11	-1.74895021203243	0.31	0.563	2.09422210212448e-06	2	Socs2
Galns.1	7.49060271978776e-11	1.8187844615523	0.233	0.063	2.09721894948618e-06	2	Galns
Srcin1.1	7.68017487311127e-11	1.04153434124558	0.659	0.372	2.15029536097369e-06	2	Srcin1
Thsd7a.1	8.05121535937066e-11	1.62247966867132	0.295	0.093	2.2541792763166e-06	2	Thsd7a
Stmn1.1	9.62580428104565e-11	0.471519143401759	0.969	0.872	2.69503268260716e-06	2	Stmn1
Gm11342	1.03221831132049e-10	3.70953033648858	0.078	0.005	2.8900048280351e-06	2	Gm11342
Cmah.2	1.03450291719552e-10	2.22501818841705	0.132	0.021	2.89640126756403e-06	2	Cmah
Gm15577	1.0529903926591e-10	3.74079131692791	0.078	0.005	2.94816250136696e-06	2	Gm15577
Sec11c.2	1.31315716675076e-10	0.978580920535612	0.705	0.488	3.67657743546879e-06	2	Sec11c
AI413582.2	1.50560744829367e-10	0.874901894894055	0.69	0.409	4.21539973373262e-06	2	AI413582
2510009E07Rik.1	1.50912199377559e-10	1.39670495803491	0.326	0.111	4.2252397581729e-06	2	2510009E07Rik
Gas7.2	1.52150526481833e-10	-2.13044108863941	0.186	0.463	4.25991044043835e-06	2	Gas7
Lrrc73.1	1.56327464750621e-10	1.26734929445328	0.496	0.241	4.37685635808788e-06	2	Lrrc73
Pld5.2	1.56737078767447e-10	-3.03271940512423	0.062	0.337	4.38832473133098e-06	2	Pld5
Nav3.2	1.84121707010333e-10	1.19200237489817	0.434	0.184	5.15503955287531e-06	2	Nav3
Brinp2.2	1.87051759565336e-10	-3.89935111761158	0.039	0.3	5.23707516431027e-06	2	Brinp2
Itpka.1	2.16381581368518e-10	2.86909060882111	0.085	0.008	6.05825151515578e-06	2	Itpka
Col12a1.2	2.25007446722883e-10	-2.33940368573941	0.256	0.498	6.29975849334727e-06	2	Col12a1
Nid1.2	2.34597486705604e-10	-2.06785347674712	0.287	0.529	6.56826043278349e-06	2	Nid1
Auts2.2	2.41581969245542e-10	0.857064980228917	0.822	0.514	6.7638119749367e-06	2	Auts2
Tubb3.2	2.96620465173461e-10	0.478596210073174	0.915	0.741	8.30477978392656e-06	2	Tubb3
Igfbp4.2	3.12223471218601e-10	-2.8391874631551	0.078	0.35	8.74163274717838e-06	2	Igfbp4
Rgs6.2	3.58012003251949e-10	1.32186139539533	0.38	0.158	1.00236200670481e-05	2	Rgs6
Ndst4	3.60620171486521e-10	0.771455885514647	0.643	0.31	1.00966435612796e-05	2	Ndst4
Rpl41.1	3.99363784930374e-10	-0.299044392799583	1	0.999	1.11813872504806e-05	2	Rpl41
Pmepa1.2	4.06334520982693e-10	-1.72051274376751	0.333	0.594	1.13765539184734e-05	2	Pmepa1
Cnga3.1	4.36800382414559e-10	1.31744760635422	0.388	0.153	1.22295371068428e-05	2	Cnga3
Ndn.2	4.43542089244191e-10	0.700913200850928	0.915	0.73	1.24182914146589e-05	2	Ndn
Glipr2.1	4.89071136355924e-10	0.920684169424403	0.667	0.375	1.36930136756932e-05	2	Glipr2
Shc1.2	5.04846198324046e-10	1.09144640961908	0.605	0.323	1.41346838606766e-05	2	Shc1
Hoxa5.2	5.66618491283587e-10	-0.644106467807024	0.969	0.952	1.58641845189579e-05	2	Hoxa5
Rps6.1	5.76106241346477e-10	-0.440852416109664	0.992	0.989	1.61298225452187e-05	2	Rps6
Qk.2	5.76751065429681e-10	-1.91014175721997	0.24	0.499	1.61478763299002e-05	2	Qk
Tprgl	5.94537197151467e-10	0.44747260222469	0.969	0.864	1.66458524458468e-05	2	Tprgl
Rapgef3	7.41348734898704e-10	3.21429743663967	0.078	0.007	2.07562818796939e-05	2	Rapgef3
Chat	7.60269710727858e-10	-3.51722614659873	0.039	0.29	2.12860313609586e-05	2	Chat
Gng4.2	7.98654817286882e-10	0.947618073143185	0.721	0.516	2.23607375743981e-05	2	Gng4
Pde1a.2	8.56515679548313e-10	1.42501373522331	0.264	0.082	2.39807259959937e-05	2	Pde1a
Snhg11.1	8.74117580476392e-10	-0.811820907593086	0.946	0.956	2.4473544018178e-05	2	Snhg11
Cpne8.1	8.75541259313606e-10	-3.28644502377391	0.047	0.299	2.45134041782623e-05	2	Cpne8
Bglap2.1	8.87112338970631e-10	2.4997154540579	0.147	0.029	2.48373712664997e-05	2	Bglap2
Fabp5.2	9.47260460294275e-10	0.782662740086889	0.868	0.69	2.65213983673191e-05	2	Fabp5
Gapdh.2	9.57534871953017e-10	0.723395374573942	0.984	0.889	2.68090613449406e-05	2	Gapdh
Sh3kbp1.1	1.03917845053533e-09	0.968865895804562	0.519	0.253	2.90949182580881e-05	2	Sh3kbp1
Acot7.1	1.1298562806647e-09	0.846054604196708	0.845	0.624	3.16337161460503e-05	2	Acot7
Ttr	1.15360120228433e-09	1.95025490133194	0.147	0.029	3.22985264615566e-05	2	Ttr
Camk2a.2	1.15684196243542e-09	0.999518059577644	0.535	0.28	3.23892612642668e-05	2	Camk2a
Atp1a2.2	1.19032225165317e-09	-2.46262937587782	0.14	0.396	3.33266424017853e-05	2	Atp1a2
Neto2.1	1.26504884125825e-09	1.19630752484961	0.295	0.102	3.54188374575485e-05	2	Neto2
Anxa3	1.27512291078746e-09	1.53223296761633	0.264	0.084	3.57008912562274e-05	2	Anxa3
Adgrg6.2	1.30814345439474e-09	-3.90589477178541	0.101	0.352	3.66254004361439e-05	2	Adgrg6
Adgre1.1	1.33656744120122e-09	1.13548023405092	0.558	0.31	3.74212152187518e-05	2	Adgre1
Fat3.2	1.42835552412791e-09	2.0251471337784	0.163	0.036	3.99910979645332e-05	2	Fat3
Cdk14	1.46893477592647e-09	0.912871352670543	0.659	0.389	4.11272358563894e-05	2	Cdk14
Dach2.2	1.63865085728449e-09	2.47828341467374	0.116	0.018	4.58789467022512e-05	2	Dach2
Slc1a2	1.7719422080547e-09	1.94630174276518	0.163	0.036	4.96108379411155e-05	2	Slc1a2
Prkcb.2	1.80867773998021e-09	-1.67289351931547	0.302	0.531	5.06393593639658e-05	2	Prkcb
Tsc22d4.2	1.81660012539183e-09	-1.45595783345783	0.434	0.61	5.08611703107204e-05	2	Tsc22d4
AI593442.2	1.83124013784182e-09	3.10483951857231	0.147	0.031	5.12710613792952e-05	2	AI593442
Pdpn.2	1.89215434690647e-09	-3.63163514952975	0.039	0.281	5.29765374046874e-05	2	Pdpn
Kcnk10.1	2.04897544709651e-09	1.89355370031252	0.194	0.051	5.73672145678082e-05	2	Kcnk10
Adcyap1r1	2.08302920217756e-09	1.21490448933608	0.612	0.355	5.83206516025675e-05	2	Adcyap1r1
Umodl1	2.12314206002589e-09	5.10527168712645	0.039	0	5.94437313966048e-05	2	Umodl1
Far2os1	2.12314206002589e-09	5.01158191195613	0.039	0	5.94437313966048e-05	2	Far2os1
Cntn4	2.12314206002589e-09	5.46880265793997	0.039	0	5.94437313966048e-05	2	Cntn4
Nrxn2.1	2.15015422937354e-09	-0.623855153377913	0.884	0.893	6.02000181140003e-05	2	Nrxn2
Tcf15	2.18802023637027e-09	4.21408434875393	0.07	0.005	6.12601905778947e-05	2	Tcf15
Aqp1.2	2.19509479983262e-09	-3.88809093202269	0.016	0.252	6.14582642057138e-05	2	Aqp1
Airn	2.19626345491281e-09	1.14660077702002	0.45	0.201	6.14909842106489e-05	2	Airn
Rpap1.2	2.22856369590271e-09	1.62807285775373	0.264	0.089	6.2395326357884e-05	2	Rpap1
Sh2b3.2	2.28094406043773e-09	1.31343265329445	0.349	0.138	6.38618718041355e-05	2	Sh2b3
Flot1.2	2.49750789514876e-09	0.821438921504248	0.767	0.542	6.9925226048375e-05	2	Flot1
Socs6.1	2.53436244769388e-09	1.23181499557862	0.473	0.233	7.09570798105333e-05	2	Socs6
Akap13	2.58533636060587e-09	0.520437575564054	0.969	0.848	7.23842474242433e-05	2	Akap13
Pbx4.2	2.7145367698154e-09	1.8394430406298	0.248	0.081	7.60016004812917e-05	2	Pbx4
Dfna5.2	2.76589760384955e-09	1.48240603556141	0.349	0.143	7.74396011125798e-05	2	Dfna5
Id2.1	2.79259864654371e-09	-1.88601416448477	0.194	0.446	7.81871769059309e-05	2	Id2
Frmpd4.2	2.93436925481774e-09	1.24672301210202	0.287	0.098	8.2156470396387e-05	2	Frmpd4
B4galt6.1	3.1522842269101e-09	0.690534306184591	0.884	0.743	8.8257653785029e-05	2	B4galt6
Ptprg.1	3.42098363893206e-09	0.828146350842844	0.659	0.383	9.57806999228199e-05	2	Ptprg
Tppp3	3.44888295998207e-09	0.471940381043439	1	0.993	9.65618251135781e-05	2	Tppp3
Lrrfip1	3.73262993556074e-09	0.48733114275367	0.969	0.872	0.00010450617293583	2	Lrrfip1
Cited2.1	3.92095805156968e-09	0.741398856136682	0.822	0.642	0.000109778983527848	2	Cited2
Smpd3.1	3.97408146663634e-09	0.576825916896455	0.946	0.852	0.000111266332902884	2	Smpd3
Rgs7.2	4.03884314336543e-09	1.1912392600417	0.38	0.165	0.000113079530327945	2	Rgs7
Gm14418.1	4.69967358455508e-09	1.45250483743582	0.233	0.072	0.000131581461020373	2	Gm14418
Ece1	4.71632880025464e-09	1.04811981499622	0.667	0.418	0.000132047773749529	2	Ece1
Ociad2.2	4.79308844913605e-09	0.884653781761603	0.62	0.352	0.000134196890398911	2	Ociad2
Crabp1	4.99926100996607e-09	3.14479577865563	0.109	0.017	0.00013996930975703	2	Crabp1
Sparc.2	5.24318031177857e-09	-1.53927632061589	0.946	0.956	0.000146798562369176	2	Sparc
Lgals1.1	5.35244780761252e-09	0.551983745119862	0.915	0.852	0.000149857833717535	2	Lgals1
Enkur.1	5.46927471458622e-09	1.12608310973223	0.326	0.121	0.000153128753458985	2	Enkur
Galr2.2	5.62672951381557e-09	2.26631368126087	0.124	0.023	0.000157537172927808	2	Galr2
Tgfb1i1.1.2	5.72810022746297e-09	0.941966468488173	0.682	0.418	0.000160375350168508	2	Tgfb1i1.1
Zfhx3.2	6.13017772560807e-09	-2.55130062573887	0.124	0.363	0.000171632715961575	2	Zfhx3
Tmed8.2	6.27056528924061e-09	1.04047617809156	0.589	0.355	0.000175563286968159	2	Tmed8
Nxph4.2	6.60081933030883e-09	-1.8102420975772	0.124	0.384	0.000184809739609987	2	Nxph4
Fam162a.1	7.51041932213376e-09	0.718025415866878	0.806	0.608	0.000210276720181101	2	Fam162a
Bglap3	7.83143238056886e-09	2.14505061927672	0.109	0.017	0.000219264443791167	2	Bglap3
Atp2b1.1	7.83353931783699e-09	0.57526745708912	0.938	0.798	0.0002193234338208	2	Atp2b1
Hpcal4.2	7.85112189750873e-09	0.845235396117235	0.597	0.348	0.00021981571088645	2	Hpcal4
Socs3.2	8.47880969425158e-09	-1.8317523085049	0.333	0.56	0.000237389713819656	2	Socs3
Rasa4.2	8.77256696238828e-09	1.91175946383013	0.155	0.036	0.000245614329812947	2	Rasa4
Fmnl1.1	9.22299251153278e-09	1.4309689895662	0.271	0.095	0.000258225344337895	2	Fmnl1
Sub1.2	9.32816572528553e-09	0.413506825308768	0.977	0.925	0.000261169983976544	2	Sub1
Dnah11.1	9.72588013125494e-09	2.34408162794315	0.116	0.021	0.000272305191914876	2	Dnah11
Stard4.2	1.05906664900724e-08	0.820786010989187	0.558	0.298	0.000296517480389047	2	Stard4
Camk4	1.09673193561101e-08	0.971124112853299	0.535	0.277	0.000307063007332369	2	Camk4
Tspan9.1	1.16373978024983e-08	-3.42142083923784	0.023	0.246	0.000325823863674347	2	Tspan9
Syndig1.1	1.17238745585293e-08	-2.83603753463998	0.078	0.305	0.000328245039889702	2	Syndig1
Cacna1g.2	1.18141303107035e-08	1.81352487476014	0.147	0.033	0.000330772020439076	2	Cacna1g
Cd81.2	1.3192761060887e-08	-0.873221862438626	0.891	0.876	0.000369370924182714	2	Cd81
Vdac1.2	1.39797451054264e-08	0.507458494014072	0.915	0.817	0.000391404903461728	2	Vdac1
Tcf4.1	1.53105123939954e-08	0.476918062866971	0.992	0.916	0.000428663726007083	2	Tcf4
Slc16a1.1	1.53894689649884e-08	1.40415377757745	0.279	0.101	0.000430874352081746	2	Slc16a1
Arhgap42.2	1.61521260134479e-08	0.861202822640088	0.442	0.197	0.000452227224124514	2	Arhgap42
Rhov.2	1.62946482688979e-08	2.29124823696725	0.163	0.041	0.000456217562232603	2	Rhov
Nipsnap3b.2	1.70458336929688e-08	0.984252206278984	0.504	0.261	0.000477249251735741	2	Nipsnap3b
Idi1.1	1.72975606361498e-08	0.873415471881219	0.705	0.489	0.000484297102690923	2	Idi1
Adamtsl1.2	1.96536432091246e-08	-4.13203999014952	0.016	0.228	0.00055026270256907	2	Adamtsl1
Plekhb2.2	1.97304312320308e-08	0.64046125596056	0.775	0.522	0.000552412613634398	2	Plekhb2
Ppp3ca.1	1.98291885639887e-08	-1.13166460269173	0.845	0.845	0.000555177621414555	2	Ppp3ca
Tet1.1	2.02171712130609e-08	0.908625245304299	0.426	0.197	0.000566040359623278	2	Tet1
Ina.1	2.13289331686183e-08	0.498291787505375	0.899	0.781	0.000597167470854977	2	Ina
Arpp21.1	2.22171146874321e-08	0.850579622287149	0.605	0.336	0.000622034777018725	2	Arpp21
Insm1	2.23544472589757e-08	1.32909928747306	0.225	0.07	0.000625879814356803	2	Insm1
Ppp2r5b.1	2.25014432471688e-08	0.726646886578598	0.791	0.587	0.000629995408034232	2	Ppp2r5b
Tspyl4.1	2.27335589751613e-08	0.616390625874591	0.829	0.691	0.000636494184186567	2	Tspyl4
Bcl2.2	2.40524479452552e-08	-1.89381396442547	0.24	0.454	0.000673420437571256	2	Bcl2
Chga.1	2.44205865040419e-08	1.20670165599409	0.574	0.345	0.000683727580940166	2	Chga
R3hcc1.2	2.45786739528015e-08	1.57638866226787	0.388	0.187	0.000688153713330536	2	R3hcc1
Tle3.1	2.48542802413816e-08	-3.23056876216934	0.054	0.274	0.000695870138198201	2	Tle3
Serf2.1	2.4906465506039e-08	-0.476742454682305	0.961	0.98	0.000697331221238081	2	Serf2
Filip1l	2.50032166219807e-08	1.36247008511625	0.31	0.121	0.000700040058982215	2	Filip1l
Sp5	2.5148910849119e-08	3.38265204689795	0.054	0.003	0.000704119205953634	2	Sp5
Obscn.2	2.56885296488274e-08	2.0436948968404	0.155	0.038	0.00071922745310787	2	Obscn
Fkbp1a.2	2.61186924658593e-08	0.379245076672105	0.984	0.95	0.000731271151659129	2	Fkbp1a
Prdx4.1	2.61437752443957e-08	1.11300949339848	0.473	0.248	0.00073197341929259	2	Prdx4
Tspan18.2	2.81123297495817e-08	0.726118225609295	0.597	0.31	0.000787089008328787	2	Tspan18
Clmn.2	2.86670718545254e-08	0.937230454798553	0.488	0.248	0.000802620677783002	2	Clmn
Syne1.1	2.90471800900301e-08	0.919240009111268	0.597	0.358	0.000813262948160664	2	Syne1
Tmem219.1	2.90749315432608e-08	0.910611516450293	0.628	0.388	0.000814039933348215	2	Tmem219
Garnl3.1	3.07107476595489e-08	0.82356485975685	0.767	0.569	0.000859839512972051	2	Garnl3
Rarres2.2	3.12992044154654e-08	-1.77960826791626	0.349	0.552	0.000876315125224201	2	Rarres2
Slitrk4.2	3.13082202245722e-08	1.39497469931299	0.178	0.049	0.000876567549847573	2	Slitrk4
Cbln1.1	3.17792474208976e-08	-5.42167241645261	0	0.198	0.000889755369290292	2	Cbln1
Zfp536.1	3.21864633006433e-08	0.825542133577225	0.504	0.249	0.000901156599491411	2	Zfp536
Pcp4.1	3.23353444622772e-08	-1.15128697314778	0.147	0.405	0.000905324974254838	2	Pcp4
Carhsp1.2	3.32708146310902e-08	1.05653822197252	0.543	0.319	0.000931516268041264	2	Carhsp1
Nrtn.1	3.35637669516537e-08	1.81752542436686	0.124	0.025	0.000939718347112399	2	Nrtn
Add3.1	3.37270895076922e-08	0.734590573006058	0.76	0.513	0.000944291052036366	2	Add3
Mllt3.2	3.39964014946269e-08	1.01905568374343	0.442	0.22	0.000951831249046564	2	Mllt3
mt-Co2	3.46530016970962e-08	-0.308254812845172	1	1	0.0009702147415153	2	mt-Co2
Thsd7b.2	3.48784892471586e-08	1.28238259018959	0.295	0.118	0.000976527941941946	2	Thsd7b
Npy4r	3.66162301905925e-08	1.31889643690717	0.287	0.11	0.00102518121287621	2	Npy4r
Ncoa7.1	3.88546890781412e-08	0.618328209087336	0.876	0.713	0.0010878535848098	2	Ncoa7
Eif2b3.1	4.33877413696484e-08	1.16162606453839	0.326	0.133	0.00121476998286742	2	Eif2b3
Spats2l.1	4.45330473201225e-08	0.738907740713149	0.705	0.452	0.00124683625886879	2	Spats2l
Pid1.1	4.5713265807134e-08	0.759155134811957	0.713	0.438	0.00127988001606814	2	Pid1
Lingo2.1	4.59171407331181e-08	-4.03544692608695	0.031	0.236	0.00128558810624584	2	Lingo2
Ptbp3	5.12962370140123e-08	0.5951591811963	0.876	0.648	0.00143619204391832	2	Ptbp3
Prmt2.2	5.18049688005386e-08	0.637278217612304	0.806	0.587	0.00145043551647748	2	Prmt2
Kcnc4.2	5.22057295801633e-08	-1.76294722565268	0.116	0.345	0.00146165601678541	2	Kcnc4
Mcam.1	5.2315184230098e-08	-1.80658136743539	0.24	0.457	0.00146472052807428	2	Mcam
Spin2c.2	5.24804994555451e-08	2.29733945818657	0.132	0.029	0.00146934902375635	2	Spin2c
Timeless	5.4879095780657e-08	1.93578721912919	0.116	0.023	0.00153650492366683	2	Timeless
Dstn.1	5.54391319062205e-08	0.467761919905317	0.946	0.863	0.00155218481511036	2	Dstn
Rpl26.1	5.55621393585155e-08	-0.358929591775748	0.969	0.993	0.00155562877775972	2	Rpl26
Efcc1	5.72468604208376e-08	2.71966347315268	0.062	0.005	0.00160279759806261	2	Efcc1
Olfm1.1	5.84893612789002e-08	0.574149569699969	0.899	0.749	0.00163758513708665	2	Olfm1
Rps23.1	5.91426410220908e-08	-0.330996418591071	1	0.997	0.0016558756633365	2	Rps23
Slc39a12	6.14867149906755e-08	2.44780984446269	0.085	0.012	0.00172150504630893	2	Slc39a12
Gabarapl2.1	6.27038443234886e-08	0.459348815343036	0.977	0.892	0.00175558223336903	2	Gabarapl2
H2afy	6.68810435816618e-08	0.505262352583608	0.93	0.862	0.00187253545819937	2	H2afy
Coro1c.1	6.75485809656301e-08	0.72601752161899	0.767	0.534	0.00189122516987571	2	Coro1c
Acyp2	6.89358006738122e-08	0.677352280256856	0.736	0.486	0.00193006454726539	2	Acyp2
Srpk2	7.00156723148628e-08	0.513718541108042	0.93	0.768	0.00196029879347153	2	Srpk2
Kcnc1.1	7.12290597626341e-08	1.19209049162364	0.496	0.269	0.00199427121523423	2	Kcnc1
Cntn1	7.1593149273004e-08	0.594496026553203	0.891	0.659	0.00200446499334556	2	Cntn1
Stac	7.25138733761703e-08	-3.35310323455199	0.023	0.227	0.00203024342678602	2	Stac
Sema3d.2	7.742177027696e-08	2.07879191841164	0.14	0.034	0.00216765472421432	2	Sema3d
Cit.2	7.83742322331255e-08	1.00252977835542	0.349	0.15	0.00219432175406305	2	Cit
Tiparp.1	8.36645762295248e-08	0.647496671027872	0.481	0.232	0.00234244080527424	2	Tiparp
E130111B04Rik	8.64730463508897e-08	5.73585175939315	0.031	0	0.00242107235173221	2	E130111B04Rik
Ppp1r17	8.64730463508897e-08	5.2069691214026	0.031	0	0.00242107235173221	2	Ppp1r17
Cryba4	8.64730463508897e-08	5.26534121011695	0.031	0	0.00242107235173221	2	Cryba4
Cend1.1	9.21368787587051e-08	0.647878502351138	0.798	0.568	0.00257964833148623	2	Cend1
Ccdc109b.1	9.31987099442546e-08	0.848432556512941	0.519	0.28	0.00260937748101924	2	Ccdc109b
Msi2.2	9.39556005859875e-08	0.593642671319935	0.884	0.701	0.00263056890520648	2	Msi2
Frmd4a	9.57707486685694e-08	0.595258443392821	0.876	0.666	0.00268138942122261	2	Frmd4a
St3gal6.2	1.05803077123158e-07	-3.34170095079968	0.047	0.249	0.00296227455329417	2	St3gal6
Cox7c	1.0592824175248e-07	0.317810634366439	0.992	0.982	0.00296577891258593	2	Cox7c
Lgi3	1.09648952422162e-07	3.78187802324422	0.039	0.001	0.00306995136991569	2	Lgi3
Erich2.2	1.15264185306565e-07	1.70209970425784	0.147	0.037	0.00322716666021321	2	Erich2
Rps18.1	1.18093933834601e-07	-0.355865859112087	0.984	0.987	0.00330639395950116	2	Rps18
Map1lc3a.2	1.223489982583e-07	0.312370994327217	1	0.952	0.0034255272532359	2	Map1lc3a
Gm15601.1	1.22744944541716e-07	2.35508477261914	0.093	0.015	0.00343661295727895	2	Gm15601
Cystm1.2	1.247921154068e-07	0.498204934321594	0.915	0.822	0.00349392964715957	2	Cystm1
Kcnj3.2	1.25379859462391e-07	0.740690344913729	0.403	0.184	0.00351038530522803	2	Kcnj3
Irs4.2	1.2587222780543e-07	1.82002651192825	0.093	0.015	0.00352417063409644	2	Irs4
Fbln5.1	1.3490612629231e-07	-2.32143611503866	0.147	0.359	0.00377710172393209	2	Fbln5
Ifitm3.2	1.35022871954451e-07	-1.7635340262104	0.403	0.561	0.00378037036898073	2	Ifitm3
Rpl37.1	1.43428483071169e-07	-0.299077757571438	1	0.993	0.00401571066902659	2	Rpl37
Bok.2	1.53103478985848e-07	1.0521399298698	0.426	0.215	0.00428659120464576	2	Bok
Wsb1	1.66456919285357e-07	0.624063758072954	0.612	0.351	0.00466046082615143	2	Wsb1
Rpl3.1	1.68523315921184e-07	-0.388033243004015	0.977	0.987	0.00471831579916132	2	Rpl3
Sema3c.2	1.72386362256246e-07	-3.41358912306199	0.039	0.235	0.00482647337045036	2	Sema3c
Flrt1.1	1.73652366859093e-07	-2.98859838443126	0.054	0.255	0.00486191896732089	2	Flrt1
Prkg2.2	1.73969181374533e-07	2.92501336977103	0.109	0.022	0.00487078914012418	2	Prkg2
Bin1	1.79826133213433e-07	0.826132298946088	0.744	0.551	0.0050347720777097	2	Bin1
Tppp	1.80122139382265e-07	0.811790047667142	0.566	0.326	0.00504305965842465	2	Tppp
Pir.1	1.93877342434827e-07	1.86885648601637	0.178	0.054	0.00542817783349028	2	Pir
Actn3	1.96080657654859e-07	2.7541395930122	0.054	0.004	0.00548986625302075	2	Actn3
S100b.2	2.00695995394896e-07	-1.35490563385398	0.388	0.562	0.00561908647906631	2	S100b
Rorc.2	2.01121977422682e-07	1.48392420010827	0.295	0.125	0.00563101312388026	2	Rorc
Pafah1b3.1	2.04270336649526e-07	0.838289746788918	0.581	0.358	0.00571916088551344	2	Pafah1b3
Rnf182.2	2.07212603416957e-07	1.70040965666465	0.194	0.063	0.00580153847046796	2	Rnf182
Frmd4b.1	2.13571449894144e-07	-2.4455873447739	0.078	0.287	0.00597957345413624	2	Frmd4b
Lrrc8c.1	2.16458541713317e-07	0.732741858113377	0.713	0.449	0.00606040625088946	2	Lrrc8c
Syne2.2	2.22644651932566e-07	-1.39905186425869	0.302	0.514	0.00623360496480797	2	Syne2
Ppa1.2	2.26944246532856e-07	0.926543176549693	0.581	0.358	0.0063539850144269	2	Ppa1
Slc6a17	2.319672097165e-07	-2.28853943641333	0.093	0.302	0.00649461793764258	2	Slc6a17
AI839979	2.32634622621934e-07	1.92675955966826	0.124	0.028	0.00651330416416891	2	AI839979
Pcdh10.2	2.39025739605051e-07	-3.91276463026334	0.062	0.257	0.00669224265746222	2	Pcdh10
Mt3.1	2.42816166185462e-07	-2.99655020772208	0.295	0.473	0.00679836702086056	2	Mt3
Sobp	2.44250796910104e-07	0.737721057299633	0.69	0.46	0.00683853381188908	2	Sobp
Penk	2.49697355280449e-07	-5.63682538254242	0.016	0.202	0.00699102655314201	2	Penk
Stx3.1	2.53117423458404e-07	0.79742573535086	0.698	0.457	0.0070867816219884	2	Stx3
Cav2.1	2.54402323112886e-07	0.901964449703197	0.411	0.196	0.00712275624251457	2	Cav2
Atrnl1.1	2.54587128890679e-07	0.88084744578904	0.481	0.248	0.00712793043468124	2	Atrnl1
Pcbd1.2	2.56715176676812e-07	0.633619019498033	0.783	0.539	0.00718751151659739	2	Pcbd1
Plxna2	2.59808477935514e-07	-1.95012814441141	0.078	0.291	0.00727411776523853	2	Plxna2
Gm26722.1	2.78809806572752e-07	1.0089290638263	0.38	0.181	0.0078061169644239	2	Gm26722
Tjap1	2.84384449883701e-07	1.45648374727668	0.209	0.073	0.00796219582784386	2	Tjap1
Stxbp5l.1	2.87551898377362e-07	-2.18598273996115	0.101	0.311	0.00805087805076939	2	Stxbp5l
Trmt12	2.90756402463378e-07	2.04540622708705	0.132	0.033	0.00814059775616967	2	Trmt12
Rnf125.1	2.91746142366365e-07	1.78531315168078	0.163	0.047	0.00816830849397348	2	Rnf125
Plekha7	2.94214957287384e-07	1.1203973053965	0.341	0.146	0.00823743037413217	2	Plekha7
Icam2	2.99000582787156e-07	2.6638787105827	0.101	0.02	0.00837141831687478	2	Icam2
Sqle.2	2.99444530562854e-07	0.722692612021544	0.752	0.547	0.00838384796669879	2	Sqle
Tspan7.1	3.11853025812062e-07	-0.787483975228455	0.612	0.731	0.00873126101668613	2	Tspan7
Tceal6.1	3.1859582540456e-07	0.988231023572602	0.357	0.163	0.00892004591967686	2	Tceal6
Cngb1.2	3.32381121599054e-07	-3.46712024629117	0.008	0.189	0.00930600664253033	2	Cngb1
Mycbp2.1	3.34709137391909e-07	0.519385016147745	0.922	0.807	0.00937118642869868	2	Mycbp2
Rbfa.2	3.45781524452262e-07	1.04546671531769	0.45	0.243	0.00968119112161444	2	Rbfa
Cyr61.2	3.53827373579282e-07	-2.10651121154638	0.202	0.41	0.00990645880547273	2	Cyr61
Kcnh1	3.57387225987017e-07	-3.19823631275134	0.016	0.201	0.0100061275531845	2	Kcnh1
Myl6.2	3.73539757549096e-07	0.508856974841305	0.984	0.912	0.0104583661318596	2	Myl6
Ifitm2.1	3.85531043067693e-07	-0.775587734160209	0.829	0.869	0.0107940981438093	2	Ifitm2
Tceal3.1	3.92888215768001e-07	0.733464305239489	0.62	0.399	0.0110000842650725	2	Tceal3
Gm12216.1	4.05443370373358e-07	-1.86873999807894	0.24	0.447	0.0113516034837133	2	Gm12216
Cyb561.2	4.08172522581043e-07	-1.22705431922279	0.496	0.625	0.011428014287224	2	Cyb561
Iqgap2.2	4.13519827478613e-07	-2.1003390229578	0.07	0.281	0.0115777281297462	2	Iqgap2
Amer2.2	4.15598080474641e-07	1.32932241393682	0.302	0.129	0.011635915057129	2	Amer2
S100a11.2	4.17170838273992e-07	0.299319804971172	0.814	0.606	0.0116799491299952	2	S100a11
Rplp0.2	4.25117544829235e-07	-0.410276530943281	0.977	0.983	0.0119024410201289	2	Rplp0
Rab3a.2	4.39698689389319e-07	0.479994779827124	0.899	0.728	0.0123106839055222	2	Rab3a
Cdh12.2	4.41284184028177e-07	1.59044916414361	0.202	0.068	0.0123550745844209	2	Cdh12
Amigo1	4.56342201339983e-07	0.712205107248155	0.512	0.285	0.0127766689531169	2	Amigo1
Htr2c.1	4.72914125440282e-07	2.39669304617364	0.132	0.034	0.013240649684077	2	Htr2c
Phgdh.2	5.10117624300701e-07	-2.74063706368508	0.047	0.239	0.014282273245171	2	Phgdh
Pvrl3.1	5.18130713445707e-07	-3.87767630440136	0.008	0.182	0.0145066237150529	2	Pvrl3
Prkar1b.1	5.32070864724193e-07	0.519685926122714	0.876	0.625	0.014896920070548	2	Prkar1b
Slc41a2.1	5.45436589411318e-07	0.96572323782016	0.341	0.156	0.0152711336303381	2	Slc41a2
Smyd2.1	5.5184388549753e-07	0.750042928478814	0.643	0.415	0.0154505251061598	2	Smyd2
Rpl37a.1	5.70412468185533e-07	-0.278237323330635	1	0.997	0.0159704082842586	2	Rpl37a
Slc6a15.2	5.87290383087115e-07	0.797294693409495	0.519	0.293	0.016442956145673	2	Slc6a15
Mllt1.1	5.88786269698363e-07	1.23251991033139	0.271	0.113	0.0164848379790148	2	Mllt1
Mpp6.2	6.19719676292436e-07	1.16937383896739	0.279	0.116	0.0173509114968356	2	Mpp6
Rps5.1	6.29017514946711e-07	-0.327934211562222	0.977	0.989	0.017611232383478	2	Rps5
Ap2s1.1	6.45570357125305e-07	0.593066404522331	0.822	0.679	0.0180746788587943	2	Ap2s1
Kcnd3	6.56376279380149e-07	0.783156467804437	0.349	0.152	0.0183772230700854	2	Kcnd3
Creg2.1	6.59569319477149e-07	0.910822911478772	0.419	0.216	0.0184666218067212	2	Creg2
Gnas.2	6.64683710491411e-07	0.404175498978088	1	0.983	0.0186098145263385	2	Gnas
Gnal.2	6.72857695989415e-07	1.22256161350894	0.256	0.103	0.0188386697723116	2	Gnal
Pfkl.2	7.33075681038588e-07	1.12139751463041	0.326	0.152	0.0205246529177184	2	Pfkl
Aig1.1	7.34646331652945e-07	0.824208952271635	0.589	0.402	0.0205686279936192	2	Aig1
Tbpl1.1	7.3702079528066e-07	0.73378902287441	0.612	0.376	0.0206351082262679	2	Tbpl1
Gda.1	7.49759587196734e-07	-4.57815758063429	0.031	0.208	0.0209917689223342	2	Gda
Neurl1a	7.53476643624579e-07	0.751658375367595	0.659	0.432	0.021095839068201	2	Neurl1a
Rab27b.2	7.56829576360623e-07	-3.65905454867883	0.047	0.23	0.0211897144789447	2	Rab27b
Arxes1.2	7.8291329261846e-07	0.850000626965222	0.465	0.256	0.0219200063667317	2	Arxes1
Prdx3.1	7.85499302707528e-07	0.707442471784233	0.705	0.47	0.0219924094772054	2	Prdx3
Rplp1.1	8.05279339800871e-07	-0.354508089661173	0.992	0.991	0.0225462109557448	2	Rplp1
Mgat4c.2	8.40399320059745e-07	-6.02572181835721	0	0.163	0.0235295001630327	2	Mgat4c
Etnk2	8.53015494230698e-07	1.19080187369615	0.233	0.087	0.0238827278074711	2	Etnk2
Spint1	8.89103042538007e-07	2.3056180636964	0.07	0.01	0.0248931069849791	2	Spint1
Calm1.2	9.0247833617116e-07	0.449271634503477	1	0.984	0.0252675884561201	2	Calm1
Sostdc1.2	9.05678197859485e-07	-2.40964239276155	0.14	0.334	0.0253571781836699	2	Sostdc1
Ddah2	9.29660899833161e-07	0.669006904537472	0.721	0.498	0.0260286458735289	2	Ddah2
Emid1	9.33931095372418e-07	2.74169221207673	0.07	0.01	0.026148202808237	2	Emid1
Slc24a3	9.49197175093168e-07	1.86583812547202	0.14	0.038	0.0265756225082585	2	Slc24a3
Myl12a.2	9.73561181084134e-07	-1.31689354780144	0.442	0.595	0.0272577659479936	2	Myl12a
Lmo4.2	9.80398708359855e-07	-2.20228539894768	0.186	0.372	0.0274492030366592	2	Lmo4
Gm1673.1	1.02307814954657e-06	0.496446493319396	0.891	0.738	0.028644142031005	2	Gm1673
Dock9.1	1.04179362282282e-06	1.05745741950167	0.326	0.149	0.0291681378517933	2	Dock9
Fxyd6.1	1.05511685219016e-06	0.372475004046656	0.969	0.901	0.0295411616276202	2	Fxyd6
Msantd1	1.07240386984383e-06	2.70244673895926	0.054	0.005	0.0300251635478874	2	Msantd1
Tyro3.1	1.08920721934423e-06	0.949132681860654	0.481	0.275	0.0304956237271998	2	Tyro3
Ndufb2	1.10260522757664e-06	0.344220724817798	0.938	0.842	0.0308707411616908	2	Ndufb2
1500035N22Rik	1.12249191808276e-06	3.14027933604624	0.062	0.008	0.031427528722481	2	1500035N22Rik
Lrrn2.1	1.12518956856149e-06	-1.61032258290436	0.217	0.406	0.0315030575405845	2	Lrrn2
Ccnjl	1.12622687212688e-06	1.82271300412038	0.147	0.042	0.0315320999658085	2	Ccnjl
Frmd3.1	1.14599678199676e-06	1.18150023896568	0.209	0.075	0.0320856179023452	2	Frmd3
Slit2	1.16437952406158e-06	0.653858556894699	0.605	0.347	0.0326002979146761	2	Slit2
Serpinh1.2	1.1761679303263e-06	-1.56491768591727	0.38	0.536	0.0329303497132758	2	Serpinh1
Fat1.2	1.19741009540282e-06	0.678708163288011	0.403	0.184	0.0335250878510881	2	Fat1
Apbb2.1	1.23377388404975e-06	1.01611867090023	0.395	0.206	0.034543201205625	2	Apbb2
Marcksl1.2	1.24768425110762e-06	-0.648964382301821	0.845	0.836	0.0349326636625113	2	Marcksl1
Syt6.2	1.27147675663505e-06	-1.27862784181556	0.295	0.482	0.0355988062322682	2	Syt6
Pi15.2	1.28476095924107e-06	-4.1953356096299	0.008	0.171	0.0359707373368313	2	Pi15
Unc79.2	1.29392202967461e-06	1.04194916066765	0.411	0.227	0.0362272289868296	2	Unc79
Lrrc3	1.32199318372908e-06	0.866210090828708	0.45	0.255	0.0370131651580468	2	Lrrc3
Fdps.2	1.33252456974221e-06	0.557527473120483	0.791	0.601	0.0373080229036425	2	Fdps
Tmc3.2	1.36108829987983e-06	1.16835040619173	0.287	0.124	0.0381077502200354	2	Tmc3
Ltbp1.2	1.36264187280696e-06	-2.49129765447816	0.07	0.259	0.0381512471548493	2	Ltbp1
Dsc2.1	1.39595582781446e-06	1.48654223259474	0.171	0.054	0.0390839712671492	2	Dsc2
Gch1.1	1.43900990720424e-06	0.475066282778671	0.76	0.511	0.0402893993819043	2	Gch1
Ly6h.1	1.45708815039283e-06	0.494033422255665	0.86	0.719	0.0407955540346985	2	Ly6h
Ctnna1.2	1.47167041561459e-06	-1.78749916421293	0.202	0.389	0.0412038282963773	2	Ctnna1
Arvcf.1	1.48892832144044e-06	0.66119594127198	0.659	0.434	0.0416870151436895	2	Arvcf
Rps19.1	1.49031215327498e-06	-0.279146682827058	0.992	0.996	0.0417257596673929	2	Rps19
Ift43	1.49765838563942e-06	0.933279288326592	0.364	0.177	0.0419314394811326	2	Ift43
Arl4a	1.51687014366934e-06	0.626729426683598	0.76	0.584	0.0424693302824541	2	Arl4a
S100a3	1.65205995899227e-06	1.43713861094246	0.132	0.035	0.0462543747318655	2	S100a3
Hmgn2.2	1.67716863630194e-06	-0.728073361156284	0.76	0.845	0.0469573674791817	2	Hmgn2
Rpl34.1	1.6786990459459e-06	-0.322232049873138	0.977	0.985	0.0470002158883933	2	Rpl34
Efnb3.2	1.69983591186021e-06	0.72435316800454	0.45	0.249	0.0475920058602621	2	Efnb3
Hes1.2	1.73977958522613e-06	-2.25225625419073	0.171	0.362	0.0487103488271613	2	Hes1
Rgs22	1.7535845465568e-06	3.62565137464437	0.039	0.002	0.0490968601344974	2	Rgs22
Tmtc2	1.75474592448775e-06	0.833275904535781	0.395	0.201	0.049129376393808	2	Tmtc2
1500009L16Rik.2	1.7585143912247e-06	0.705679873603761	0.62	0.393	0.0492348859255093	2	1500009L16Rik
Nos1.3	3.70373035178194e-77	2.62440345623376	0.976	0.192	1.03697042389191e-72	3	Nos1
Gal.3	2.49495133109173e-64	1.41843298518185	0.984	0.301	6.98536473679063e-60	3	Gal
Npy.3	2.04935613825657e-63	1.9160178623166	0.821	0.144	5.73778731589074e-59	3	Npy
Etv1.3	4.62476979618975e-62	2.27459650716389	0.959	0.244	1.29484304753721e-57	3	Etv1
Vip.3	3.53238526382189e-52	1.1456970024283	0.837	0.193	9.88997226164854e-48	3	Vip
Rprml.3	4.12349190980604e-51	1.93249320487244	0.772	0.142	1.1544952649075e-46	3	Rprml
C1ql1.2	6.58861717108544e-51	2.06102988243544	0.886	0.251	1.8446810355605e-46	3	C1ql1
Mfsd4.3	2.64953652435264e-50	2.62326177312145	0.707	0.147	7.41817236088253e-46	3	Mfsd4
Ank2.3	4.63824770573584e-44	1.22814843737333	0.992	0.958	1.29861659265192e-39	3	Ank2
Stxbp6.3	5.77061731336647e-44	2.80435436134606	0.577	0.1	1.61565743539634e-39	3	Stxbp6
Kitl.3	7.57170079901341e-44	2.99462012805036	0.585	0.105	2.11992478970778e-39	3	Kitl
Enpp1.3	1.80395316112802e-41	2.47212416213453	0.618	0.126	5.05070806052624e-37	3	Enpp1
Epha5.3	6.34945780123601e-39	1.63856445347015	0.976	0.475	1.77772119519006e-34	3	Epha5
Adamts5.3	1.43703845919691e-38	1.9851859357423	0.854	0.334	4.0234202780595e-34	3	Adamts5
Gm13889.3	1.6007357035036e-37	2.10113272832494	0.707	0.194	4.48173982266939e-33	3	Gm13889
Alcam.2	2.15833653848158e-36	1.57702559466292	0.984	0.629	6.04291064044074e-32	3	Alcam
Gfra1.3	1.03442266355514e-35	1.97446790051709	0.846	0.372	2.89617657342168e-31	3	Gfra1
Ass1.3	1.06339216272611e-35	1.67418169884356	0.935	0.52	2.97728537720057e-31	3	Ass1
Cadps2.3	1.91457529694815e-35	2.57671500185699	0.545	0.114	5.36042791639543e-31	3	Cadps2
Cartpt.3	1.27828161790761e-34	1.72154337416003	0.772	0.279	3.57893287381774e-30	3	Cartpt
Col12a1.3	2.39336748115975e-33	1.59148737801503	0.894	0.412	6.70095027375107e-29	3	Col12a1
Cox8b.3	7.2342239190868e-32	1.5078474688981	0.52	0.102	2.02543801286592e-27	3	Cox8b
Ncald.1	2.55647101318846e-31	1.4098782886987	0.951	0.644	7.15760754272505e-27	3	Ncald
Fam19a1.1	1.82822789332617e-30	-3.65968033690455	0.081	0.669	5.1186724557346e-26	3	Fam19a1
Tes.2	4.8602889389022e-30	1.99558940126902	0.699	0.262	1.36078369711384e-25	3	Tes
Kcnab1.3	4.89989546015955e-30	2.07178102644606	0.634	0.191	1.37187273093547e-25	3	Kcnab1
Atp1a2.3	1.47994064398837e-29	1.48115955177956	0.821	0.304	4.14353781503864e-25	3	Atp1a2
Arhgap15.3	1.66811227607397e-28	2.39937060147881	0.48	0.109	4.6703807505519e-24	3	Arhgap15
Rnf144b.3	1.71660308692326e-28	2.50172670220119	0.472	0.105	4.80614532276775e-24	3	Rnf144b
Casz1.3	3.18619800097024e-26	-3.23458649719764	0.081	0.635	8.92071716311647e-22	3	Casz1
Slc18a3.2	2.20819798529078e-25	-3.09276282537333	0.106	0.635	6.18251271921712e-21	3	Slc18a3
Calb2.2	3.17366513640665e-25	-4.26481857875329	0.122	0.628	8.88562764891133e-21	3	Calb2
Cygb.3	5.70894983330923e-25	1.90301287203724	0.699	0.318	1.59839177432992e-20	3	Cygb
Vim.2	5.97917014529226e-25	1.08014342173915	0.967	0.721	1.67404805727893e-20	3	Vim
Sncb.2	6.39509934299993e-25	-2.6066677462506	0.22	0.7	1.79049991405312e-20	3	Sncb
Sparc.3	9.7250245945737e-25	0.883601305966673	1	0.948	2.72281238598874e-20	3	Sparc
Plpp3.2	1.50451971893314e-24	2.11178314664809	0.504	0.141	4.21235430906902e-20	3	Plpp3
Tbx3.3	2.15283354466908e-24	1.36879761319333	0.87	0.486	6.02750335836448e-20	3	Tbx3
Apoe.3	2.32443348391046e-24	1.08718846488298	0.984	0.901	6.50794886825251e-20	3	Apoe
Hoxb5.2	6.41479015470292e-24	-1.08995945203133	0.919	0.948	1.79601294751372e-19	3	Hoxb5
Kctd12.3	2.95652920666569e-23	1.32804772464962	0.829	0.415	8.2776904728226e-19	3	Kctd12
B4galt6.2	8.46620212238218e-23	1.14865794351843	0.935	0.737	2.37036727022456e-18	3	B4galt6
Qdpr.3	8.56378328120834e-23	1.42580532063851	0.821	0.533	2.39768804307271e-18	3	Qdpr
Nsg2.3	8.58476620882766e-23	0.858118588686299	1	0.915	2.40356284314757e-18	3	Nsg2
Tmod1.3	2.75719132900141e-22	1.33338536220295	0.886	0.513	7.71958428293814e-18	3	Tmod1
Col5a2.3	4.59606535144689e-22	1.85799446352133	0.618	0.239	1.2868063770981e-17	3	Col5a2
Nid1.3	6.10295096173399e-22	1.27346150235894	0.862	0.452	1.70870421026628e-17	3	Nid1
Dynll1.2	1.68916014491942e-21	0.650697871266543	1	0.984	4.7293105737454e-17	3	Dynll1
Tmem65.3	2.52532300400959e-21	1.35319770916334	0.837	0.555	7.07039934662604e-17	3	Tmem65
Cst3.2	5.86327275565278e-21	0.921620020212807	0.984	0.915	1.64159910612767e-16	3	Cst3
Snhg11.2	8.32241620766062e-21	-1.24789006706082	0.951	0.955	2.33011008982082e-16	3	Snhg11
Pcsk6.3	2.31020706220327e-20	3.70369384419494	0.195	0.02	6.46811773275671e-16	3	Pcsk6
Myl1.3	3.50147054112466e-20	-4.6543069166626	0.065	0.512	9.80341722104081e-16	3	Myl1
Tac1.2	5.49808912732249e-20	-3.83988435150092	0.065	0.525	1.53935499386775e-15	3	Tac1
Epha8.3	8.63067170440907e-20	2.31533759569794	0.341	0.075	2.41641546380045e-15	3	Epha8
Dmkn.3	1.22232003839787e-19	-2.76094764329646	0.195	0.622	3.42225164350636e-15	3	Dmkn
Syt1.3	1.22844259524166e-19	-1.00456441688571	0.894	0.956	3.43939357815759e-15	3	Syt1
Tcf7l2.2	2.24060576172443e-19	-2.40879206513718	0.317	0.678	6.27324801167606e-15	3	Tcf7l2
Dbi.3	2.63371664391133e-19	0.843302532606326	0.967	0.886	7.37387985962293e-15	3	Dbi
Pmepa1.3	2.83021210952075e-19	1.11781675966421	0.878	0.52	7.92402786423619e-15	3	Pmepa1
Slc35f1.3	2.86974670390031e-19	1.66403742715505	0.577	0.221	8.03471682158009e-15	3	Slc35f1
Rpl26.2	3.67113533643645e-19	-0.574798539121108	0.984	0.991	1.02784447149548e-14	3	Rpl26
mt-Co3.2	5.65011552811795e-19	-0.601869914215551	1	1	1.58191934556246e-14	3	mt-Co3
Tgfb2.3	5.69450220632581e-19	1.04453610125803	0.862	0.524	1.5943467277271e-14	3	Tgfb2
Rps29.2	1.4752217705756e-18	-0.527793729366921	1	0.999	4.13032591325756e-14	3	Rps29
Rpl23.2	2.02341266968209e-18	-0.611165783422504	0.992	0.996	5.66515079257591e-14	3	Rpl23
Creb5.2	2.73326933768073e-18	1.38027952246232	0.732	0.367	7.65260749163851e-14	3	Creb5
Crip1.3	3.53714050240792e-18	0.650156883000842	0.992	0.984	9.9032859786417e-14	3	Crip1
Rab3b.1	5.95009394729642e-18	-4.57418972547938	0.024	0.445	1.66590730336405e-13	3	Rab3b
Col9a2.3	6.31313313255078e-18	1.68448080828726	0.447	0.136	1.76755101445157e-13	3	Col9a2
S100a16.2	6.98639696036327e-18	0.783779624316038	0.976	0.829	1.95605142096251e-13	3	S100a16
Fosl2.2	7.99717403775865e-18	1.5647393679577	0.634	0.281	2.23904878709167e-13	3	Fosl2
Gpr88.3	9.79083670405184e-18	2.75441935382003	0.236	0.039	2.74123846040044e-13	3	Gpr88
Timp3.3	9.94784921521868e-18	0.899669620689723	0.919	0.634	2.78519882327693e-13	3	Timp3
Nxph3.3	1.11636660420001e-17	1.60271094040962	0.593	0.261	3.12560321843919e-13	3	Nxph3
Lpar1.3	1.28897595218114e-17	1.13946450165526	0.821	0.452	3.60887487091675e-13	3	Lpar1
Ptprz1.2	1.4879064752312e-17	1.26906720191389	0.748	0.423	4.16584054935232e-13	3	Ptprz1
Col11a1.3	1.54812644904988e-17	1.44321751175289	0.537	0.196	4.33444443204985e-13	3	Col11a1
Gfap.3	1.64985718379822e-17	1.30021854233742	0.553	0.207	4.61927014319825e-13	3	Gfap
S100a1.3	1.75361279908518e-17	1.03083792034917	0.878	0.562	4.90976511487869e-13	3	S100a1
Ppp1r14c.3	2.91743616861941e-17	1.40917284434739	0.659	0.301	8.16823778490062e-13	3	Ppp1r14c
Cd1d1.3	3.10227215731188e-17	2.68622299578211	0.276	0.057	8.68574158604181e-13	3	Cd1d1
Ddah1.2	5.13967647203111e-17	-2.41216713211802	0.154	0.556	1.43900661863927e-12	3	Ddah1
Spon1.2	5.60856295201124e-17	1.22947726367562	0.764	0.406	1.57028545530411e-12	3	Spon1
Fabp7.3	6.28832240158585e-17	1.06046356847489	0.74	0.383	1.76060450599601e-12	3	Fabp7
Ly6e.3	6.70743514861095e-17	-3.32970143223665	0.089	0.495	1.87794769290809e-12	3	Ly6e
Rbfox1.2	7.08362404594823e-17	-3.37481302456444	0.057	0.466	1.98327306038459e-12	3	Rbfox1
Fbln7.2	1.12444147982601e-16	2.44272193073689	0.252	0.047	3.14821125521686e-12	3	Fbln7
Rps26.2	1.33958383878346e-16	-0.71134216116608	0.959	0.977	3.75056683182592e-12	3	Rps26
Fos.1	1.40282117801595e-16	1.01062773452355	0.951	0.891	3.92761873420906e-12	3	Fos
Plekha5.3	1.74855287647878e-16	1.08463302875378	0.805	0.515	4.89559834356528e-12	3	Plekha5
Fam155a.3	1.7630407772045e-16	1.28836166785136	0.797	0.523	4.93616156801717e-12	3	Fam155a
Fxyd1.3	2.16683178639487e-16	0.875818650332115	0.911	0.765	6.06669563554837e-12	3	Fxyd1
Scd2.3	2.8925770671645e-16	0.739335667807794	0.976	0.82	8.09863727264717e-12	3	Scd2
Mt3.2	2.98814509834178e-16	-4.59816105101284	0.122	0.495	8.36620864633731e-12	3	Mt3
Asic2.3	4.0339754335494e-16	1.37186416307525	0.691	0.384	1.12943244188516e-11	3	Asic2
Synpo2.1	6.74760104357426e-16	1.53320639581518	0.512	0.19	1.88919334017992e-11	3	Synpo2
Ifitm2.2	7.94728874871271e-16	-1.24238455904572	0.732	0.881	2.22508190386458e-11	3	Ifitm2
6330403A02Rik.2	8.50147050874248e-16	-2.77714313210433	0.154	0.54	2.38024171303772e-11	3	6330403A02Rik
Dpysl3.3	9.5240232010604e-16	0.816103144037027	0.919	0.782	2.66653601583289e-11	3	Dpysl3
Igfbp4.3	9.91797178823301e-16	1.27354942303217	0.626	0.276	2.77683374126948e-11	3	Igfbp4
Cpxm2.3	1.22459099724396e-15	2.01277471255192	0.317	0.08	3.42860987408364e-11	3	Cpxm2
Col18a1.3	1.2434504365213e-15	1.13822915066377	0.724	0.381	3.48141253217234e-11	3	Col18a1
Abcb1b.3	1.29370025547661e-15	2.10106051166691	0.317	0.08	3.62210197528343e-11	3	Abcb1b
Plekhb1.3	1.46493896513718e-15	1.06801125881272	0.846	0.594	4.10153611459108e-11	3	Plekhb1
Rps8.2	1.5336197614945e-15	-0.585586482392855	0.984	0.992	4.2938286082323e-11	3	Rps8
Fxyd7.3	1.70964363363709e-15	-1.19130767253408	0.715	0.889	4.78666024545713e-11	3	Fxyd7
mt-Nd2.2	1.75169066349483e-15	-0.605279874703368	1	0.99	4.90438351965283e-11	3	mt-Nd2
Vwa5b1.3	1.86792008017519e-15	2.0521241558867	0.35	0.1	5.2298026404745e-11	3	Vwa5b1
[truncated: 5,021 more rows]
