# Supplementary material for: Building consensus: construction of a juvenile and adult scRNA-seq meta-atlas for dataset comparisons and harmonizing transcriptomic definitions of enteric neuron subtypes
Source: BMC Genomics. 2026 Jan 22;27:50. doi: 10.1186/s12864-025-12283-5 (PMC12825290; doi:10.1186/s12864-025-12283-5)
Supplement: Supplementary file 12 — Supplementary Material 12. Supplementary Table 8. ENIntegrated_FindAllMarkersPosValuesFCFilt_RNA_Assay. [file 12864_2025_12283_MOESM12_ESM.csv]

	p_val	avg_log2FC	pct.1	pct.2	p_val_adj	cluster	gene	pctdiff
Taar2	1.93674747251611e-214	8.31322457461166	0.03	0	6.35931032600664e-210	12	Taar2	0.03
Ucn3.9	0	8.09680888776743	0.324	0.004	0	9	Ucn3	0.32
Taar1	1.01859859731542e-158	7.93290690186469	0.022	0	3.34456849428517e-154	12	Taar1	0.022
Apela.9	0	7.76464412210589	0.198	0.001	0	9	Apela	0.197
Gm21671	7.9486894916124e-126	7.71621182691969	0.018	0	2.60995219457093e-121	9	Gm21671	0.018
Cdh9.9	0	7.57376679743525	0.746	0.061	0	9	Cdh9	0.685
Gm7347	1.27847450509934e-60	7.56390296217727	0.01	0	4.19787103749368e-56	9	Gm7347	0.01
Nr0b1	9.05857711547462e-187	7.343391844424	0.028	0	2.97438379586609e-182	9	Nr0b1	0.028
Gm21680	3.99799512302058e-202	7.34243493125042	0.034	0	1.31274169864381e-197	9	Gm21680	0.034
Nxph2.11	0	7.29157551020004	0.626	0.065	0	12	Nxph2	0.561
Mc4r.9	0	7.19874983393107	0.256	0.002	0	9	Mc4r	0.254
Gm31267.14	0	7.19638376482375	0.219	0.003	0	14	Gm31267	0.216
Zcchc5	6.01328714224724e-79	7.1349505977673	0.012	0	1.97446283315688e-74	12	Zcchc5	0.012
6330407A03Rik	1.97760889820344e-37	7.03484640532662	0.011	0	6.493478817251e-33	21	6330407A03Rik	0.011
Taar3	7.0693183076557e-78	6.99155548046635	0.01	0	2.32121066631875e-73	12	Taar3	0.01
Gad2.11	0	6.92107177247127	0.384	0.022	0	14	Gad2	0.362
Sst.15	0	6.89569607436129	0.967	0.289	0	19	Sst	0.678
Gm1979	3.04412967473492e-85	6.77601050999723	0.013	0	9.99539978699213e-81	9	Gm1979	0.013
Gm45646	1.77891364229856e-100	6.74590032463819	0.016	0	5.84106294448734e-96	14	Gm45646	0.016
Neurod6.14	0	6.73095471554675	0.686	0.018	0	14	Neurod6	0.668
Chrna2.8	0	6.67850829790968	0.213	0.003	0	9	Chrna2	0.21
Gm3279	0	6.60557872551561	0.075	0.002	0	14	Gm3279	0.073
Dhrs7c.2	9.7235133011118e-11	6.59682884459328	0.018	0.005	3.19271559242006e-06	14	Dhrs7c	0.013
Rfx6.8	0	6.59677033174534	0.13	0.009	0	12	Rfx6	0.121
AC116724.1.7	0	6.5575686434794	0.144	0.003	0	9	AC116724.1	0.141
Csf2rb2	2.6781495646832e-216	6.51400839985372	0.065	0.003	8.79370409563729e-212	14	Csf2rb2	0.062
Rtp1	1.21172923343884e-147	6.49071202606766	0.027	0	3.97871293799644e-143	12	Rtp1	0.027
Npy5r.12	0	6.44107616827218	0.403	0.009	0	12	Npy5r	0.394
Gsg1l2	0	6.37048497737261	0.113	0.002	0	14	Gsg1l2	0.111
Abca9.10	0	6.34275276150556	0.405	0.041	0	12	Abca9	0.364
Ecel1.2	0	6.34146491970964	0.153	0.002	0	9	Ecel1	0.151
Gm31182	3.01399297133328e-183	6.31755239732952	0.038	0.001	9.89644592137282e-179	14	Gm31182	0.037
Clec12b	1.79128688899354e-201	6.26969583817727	0.04	0.001	5.88169050001029e-197	13	Clec12b	0.039
Tectb	2.87777448082579e-72	6.265012498992	0.02	0.001	9.44917250779149e-68	18	Tectb	0.019
Gm2824.11	0	6.26015418633139	0.233	0.005	0	14	Gm2824	0.228
AC110236.1	9.25824090451327e-64	6.25380310158068	0.01	0	3.03994340099693e-59	9	AC110236.1	0.01
1700071M16Rik	4.95904728278497e-24	6.20799458773728	0.011	0.001	1.62830317530244e-19	19	1700071M16Rik	0.01
Fut9.14	0	6.20477530812064	0.684	0.056	0	18	Fut9	0.628
Vwc2l.9	0	6.19579002724735	0.851	0.085	0	9	Vwc2l	0.766
Gm35172	6.75988526133426e-98	6.1815874478317	0.018	0	2.21960832555911e-93	9	Gm35172	0.018
P2ry10b	1.28815086771094e-185	6.17732053380613	0.034	0	4.22964337412886e-181	12	P2ry10b	0.034
1700054O05Rik	0	6.12461599018687	0.068	0.001	0	12	1700054O05Rik	0.067
Olfr1354	7.26594015801915e-166	6.03702611125312	0.033	0	2.38577145088559e-161	21	Olfr1354	0.033
Nfatc1.17	0	6.01466054827878	0.732	0.03	0	18	Nfatc1	0.702
Gm16065	4.02306262215905e-121	5.98955555112912	0.034	0.001	1.32097261198592e-116	12	Gm16065	0.033
Leprel1.13	1.64955251274931e-87	5.9333328610251	0.135	0.029	5.41630567561235e-83	18	Leprel1	0.106
Gm39185.11	0	5.93227647866426	0.188	0.005	0	12	Gm39185	0.183
Calb1.11	0	5.92194147248261	0.302	0.024	0	12	Calb1	0.278
Clec1b	1.56403800916169e-46	5.91967255713008	0.021	0.002	5.13551880308241e-42	13	Clec1b	0.019
Lce1g	8.59721116289945e-31	5.89789359200297	0.01	0.001	2.82289428533803e-26	12	Lce1g	0.009
A630033H20Rik.8	1.22047565148242e-107	5.89275889989443	0.065	0.008	4.00743180164253e-103	12	A630033H20Rik	0.057
Bmpr1b.11	0	5.84462683359076	0.712	0.04	0	12	Bmpr1b	0.672
Olfr8	6.99660206977028e-140	5.82684829836839	0.033	0	2.29733428960907e-135	21	Olfr8	0.033
Kirrel2	5.45584200242122e-112	5.76989430165857	0.023	0	1.79142572149501e-107	18	Kirrel2	0.023
Gucy2g.16	0	5.73235535574263	0.324	0.009	0	18	Gucy2g	0.315
Gm12236	2.68944217626993e-196	5.69750861887529	0.043	0.001	8.8307833857823e-192	9	Gm12236	0.042
Gm1715.12	0	5.67954595830519	0.298	0.038	0	14	Gm1715	0.26
Gm35722.1	0	5.65276243550288	0.072	0.002	0	9	Gm35722	0.07
Slc17a6.11	0	5.6362637392042	0.615	0.047	0	12	Slc17a6	0.568
Gdf2	4.03911794582654e-81	5.61805898714945	0.015	0	1.32624437751214e-76	14	Gdf2	0.015
Bhlhe22	1.91709400458017e-75	5.60359798208907	0.015	0	6.29477816403899e-71	14	Bhlhe22	0.015
4930473D10Rik.12	0	5.59619657370631	0.169	0.005	0	14	4930473D10Rik	0.164
Ifitm6	1.11307714683397e-116	5.59420930742984	0.024	0.001	3.65478881162934e-112	9	Ifitm6	0.023
Olfr57	3.97818158066438e-62	5.59237083122048	0.019	0	1.30623592201115e-57	21	Olfr57	0.019
Gal.11	0	5.55106885507089	0.982	0.588	0	14	Gal	0.394
Gm16226.8	0	5.54910199181903	0.232	0.009	0	9	Gm16226	0.223
Gm48558.8	0	5.53060206415392	0.153	0.004	0	14	Gm48558	0.149
Cacna1i.13	0	5.52733866955617	0.491	0.023	0	14	Cacna1i	0.468
Cck.9	0	5.48701625527894	0.567	0.025	0	9	Cck	0.542
Pnoc.9	0	5.48686870741278	0.118	0.006	0	13	Pnoc	0.112
Gm21083	9.49112889571714e-77	5.4866865816669	0.015	0	3.11641217290872e-72	6	Gm21083	0.015
Nox3.9	0	5.48081431657165	0.185	0.016	0	12	Nox3	0.169
6720468P15Rik	3.91795574613844e-60	5.47593025809316	0.017	0.001	1.28646076924456e-55	18	6720468P15Rik	0.016
Gm8179.10	3.51402961166502e-59	5.4731536689673	0.053	0.009	1.15383162299021e-54	14	Gm8179	0.044
Brinp3.9	0	5.47074336536249	0.888	0.122	0	9	Brinp3	0.766
Nmur2.9	0	5.46882981604763	0.462	0.015	0	9	Nmur2	0.447
Gfral.6	6.81717615611916e-303	5.46265067031664	0.182	0.023	2.23841979086173e-298	9	Gfral	0.159
Krt15.1	0	5.45819255461559	0.119	0.003	0	16	Krt15	0.116
Neurod4.1	2.49016951039925e-155	5.42645210492644	0.056	0.003	8.17647158739592e-151	14	Neurod4	0.053
Gm30613.6	0	5.39992074706581	0.728	0.052	0	6	Gm30613	0.676
Olfr1355	8.47993620413377e-49	5.39801506741209	0.019	0.001	2.78438705262732e-44	21	Olfr1355	0.018
Myo1e.11	0	5.3784720631987	0.704	0.059	0	14	Myo1e	0.645
Rasgef1b.9	0	5.35936514244357	0.755	0.15	0	9	Rasgef1b	0.605
Gm21847.6	0	5.32610302816613	0.848	0.097	0	6	Gm21847	0.751
Runx2os1	3.71881337507961e-252	5.30880043996872	0.061	0.002	1.22107237170739e-247	16	Runx2os1	0.059
4930578E11Rik.11	2.03207730060069e-19	5.30144337148569	0.084	0.033	6.67232581652237e-15	18	4930578E11Rik	0.051
RP23-407N2.2.9	0	5.29774054381293	0.199	0.01	0	9	RP23-407N2.2	0.189
Hmga2-ps1.1	1.89555467825221e-41	5.29060806872614	0.032	0.005	6.22405378604112e-37	12	Hmga2-ps1	0.027
Gm15723.12	0	5.28732303449044	0.333	0.012	0	14	Gm15723	0.321
Gna14.10	0	5.26946874052922	0.709	0.103	0	12	Gna14	0.606
AC093022.1	2.12001366268483e-110	5.2654186258349	0.02	0	6.96106486142563e-106	18	AC093022.1	0.02
Spp2	3.09200987202001e-245	5.23615901912753	0.055	0.001	1.01526144147777e-240	12	Spp2	0.054
Mir466g.7	8.34088671204492e-20	5.23281170249177	0.112	0.059	2.73873015189995e-15	12	Mir466g	0.053
Gm36101	1.27741460083422e-118	5.22023617053531	0.024	0.001	4.19439084183915e-114	6	Gm36101	0.023
Olfr1352	2.88580524701314e-68	5.2196713388084	0.019	0	9.47554152856765e-64	21	Olfr1352	0.019
Dkk1	4.73730779229511e-23	5.20419978547333	0.01	0.001	1.5554950136001e-18	9	Dkk1	0.009
Trpv6.12	0	5.19541947533441	0.311	0.014	0	14	Trpv6	0.297
Prr9	1.96020253772698e-67	5.19074722830271	0.017	0	6.43632503262654e-63	19	Prr9	0.017
CAAA01119292.1	5.61881364801298e-120	5.19068526648956	0.029	0.001	1.84493746132506e-115	14	CAAA01119292.1	0.028
Slc6a12.19	0	5.18698622449092	0.381	0.016	0	21	Slc6a12	0.365
Gm48410	1.17062740240285e-58	5.18521822095443	0.016	0.001	3.84375507578975e-54	16	Gm48410	0.015
Prl7c1	4.48796566711019e-95	5.18427858456608	0.03	0.001	1.47362352679563e-90	21	Prl7c1	0.029
Fam159b.8	0	5.17692266494574	0.171	0.01	0	14	Fam159b	0.161
Gm43391.6	0	5.16560037976909	0.549	0.022	0	6	Gm43391	0.527
Olr1.12	0	5.14064470813752	0.16	0.008	0	19	Olr1	0.152
E430016F16Rik.14	6.12337964811706e-15	5.13680845917851	0.058	0.015	2.01061170745924e-10	21	E430016F16Rik	0.043
Egfros	2.52809058303906e-199	5.13491344194255	0.057	0.002	8.30098542940874e-195	18	Egfros	0.055
Ntrk1.1	2.62694075124668e-39	5.13225136526912	0.022	0.002	8.62555995671846e-35	18	Ntrk1	0.02
Hcrtr2.6	7.3943054209741e-56	5.12142662380997	0.106	0.034	2.42792018497685e-51	9	Hcrtr2	0.072
9330117O12Rik.6	9.06987516998166e-20	5.12031218269806	0.035	0.005	2.97809351206348e-15	21	9330117O12Rik	0.03
Gm42649	1.50674730904127e-72	5.1195490769374	0.017	0	4.947404789237e-68	19	Gm42649	0.017
Ghrh	2.21167549484125e-103	5.11929912678598	0.044	0.004	7.26203648731124e-99	9	Ghrh	0.04
Ppp3r2	1.65863247949289e-63	5.11416683211288	0.017	0.001	5.44611974641492e-59	6	Ppp3r2	0.016
Egfr.12	0	5.11241312285473	0.709	0.063	0	18	Egfr	0.646
Gm12239.8	0	5.10684180270174	0.358	0.017	0	9	Gm12239	0.341
Speer4cos.6	0	5.09718477208201	0.596	0.025	0	6	Speer4cos	0.571
Mir466d.11	2.53998310060004e-54	5.09520621839273	0.114	0.03	8.34003451082024e-50	18	Mir466d	0.084
AI593442.13	0	5.09445280797473	0.677	0.053	0	14	AI593442	0.624
4930474M22Rik	5.6525637519386e-13	5.09430052217837	0.012	0.002	1.85601930794904e-08	19	4930474M22Rik	0.01
Oas1e.15	0	5.07688379618612	0.215	0.008	0	16	Oas1e	0.207
BC055402	1.04241479754897e-99	5.07209949096517	0.025	0.001	3.42276898775204e-95	18	BC055402	0.024
Klhl1.8	0	5.07033227832067	0.911	0.187	0	9	Klhl1	0.724
RP24-236C17.2	0	5.06771050178808	0.067	0.002	0	9	RP24-236C17.2	0.065
BB019430.9	2.97617746738449e-42	5.06440693119607	0.126	0.041	9.77227871415697e-38	18	BB019430	0.085
Btg4.6	0	5.05891965403122	0.147	0.005	0	6	Btg4	0.142
Taar4	9.89134985641498e-95	5.04060048581939	0.015	0	3.24782472535386e-90	12	Taar4	0.015
Npb.8	0	5.03275310653154	0.153	0.007	0	9	Npb	0.146
RP24-112A10.1	1.23790554204091e-32	5.03099017572653	0.011	0	4.06466284729134e-28	21	RP24-112A10.1	0.011
Tpbg.3	0	5.02014142857874	0.126	0.004	0	14	Tpbg	0.122
Umodl1.9	1.19926537824096e-297	4.98108985404535	0.134	0.011	3.93778786945419e-293	14	Umodl1	0.123
Lrat	1.0861011284888e-172	4.96888472169411	0.046	0.002	3.56621305539297e-168	12	Lrat	0.044
AC093022.3	1.06882126142687e-174	4.96656971673508	0.044	0.001	3.50947461189511e-170	18	AC093022.3	0.043
Otof.16	0	4.9635503780681	0.58	0.036	0	16	Otof	0.544
Gm14114.1	3.24998402860979e-197	4.95741750398599	0.059	0.003	1.06713225579402e-192	9	Gm14114	0.056
Cacng5.11	0	4.94426891050458	0.206	0.012	0	12	Cacng5	0.194
Trhde.13	0	4.94062881723965	0.894	0.16	0	14	Trhde	0.734
Gpr149.6	0	4.93140226325475	0.946	0.158	0	6	Gpr149	0.788
D030045P18Rik.11	7.40577925791989e-123	4.92879296757048	0.119	0.017	2.43168761933799e-118	18	D030045P18Rik	0.102
Sema3e.16	0	4.92220817306285	0.607	0.159	0	18	Sema3e	0.448
A330008L17Rik.6	0	4.91888052178276	0.72	0.049	0	6	A330008L17Rik	0.671
Gm15354	2.95285630508549e-51	4.89784437053892	0.013	0	9.6957036777482e-47	9	Gm15354	0.013
Olfr560	4.11293867838441e-47	4.89412530080319	0.011	0	1.35048341504752e-42	12	Olfr560	0.011
Gcsam.2	6.32288203346644e-33	4.88642049274302	0.042	0.008	2.0761183156887e-28	18	Gcsam	0.034
Ano5.11	0	4.88367825937451	0.748	0.131	0	12	Ano5	0.617
Gm21190	2.34105364868987e-226	4.88172090199293	0.054	0.002	7.68684965547318e-222	6	Gm21190	0.052
A730049H05Rik.1	3.1090471555327e-162	4.87025074253561	0.07	0.004	1.02085563351916e-157	19	A730049H05Rik	0.066
5033421B08Rik	4.12996817038304e-170	4.8679179677943	0.047	0.002	1.35607504874527e-165	14	5033421B08Rik	0.045
Sema5a.7	0	4.85513371507051	0.831	0.14	0	9	Sema5a	0.691
2810011L19Rik.9	3.07036651398228e-33	4.85083315362043	0.049	0.01	1.00815484486608e-28	18	2810011L19Rik	0.039
Ibsp	2.49576279521742e-44	4.84930259713932	0.016	0.001	8.19483713809641e-40	18	Ibsp	0.015
Gm17745.2	4.5017793620661e-22	4.84871438212364	0.031	0.006	1.4781592535344e-17	18	Gm17745	0.025
Edn1.16	0	4.84418664327236	0.703	0.045	0	16	Edn1	0.658
Gm7361	5.26535397794731e-47	4.84092717588094	0.013	0.001	1.728878978659e-42	9	Gm7361	0.012
Itgb6.6	0	4.84050086091427	0.659	0.055	0	6	Itgb6	0.604
Zbbx.8	0	4.83738989968648	0.724	0.089	0	9	Zbbx	0.635
B230209E15Rik.9	0	4.83714244549866	0.48	0.082	0	9	B230209E15Rik	0.398
Cplx4	7.24363281013366e-179	4.83518293030836	0.048	0.002	2.37844683320739e-174	6	Cplx4	0.046
Gm16685.6	0	4.83516663604432	0.732	0.055	0	6	Gm16685	0.677
Gm3164.1	1.32290950873313e-250	4.82860640026166	0.075	0.003	4.34377337192523e-246	16	Gm3164	0.072
Gm4128.13	5.90453957156304e-280	4.81609264396485	0.13	0.008	1.93875556832272e-275	18	Gm4128	0.122
Speer4a.2	1.71467086009101e-08	4.81378822649121	0.031	0.014	0.000563012176910882	9	Speer4a	0.017
Csf2rb	3.53305572220071e-165	4.8133216860105	0.056	0.003	1.1600788463846e-160	14	Csf2rb	0.053
1810006J02Rik.9	3.97602909905968e-80	4.81206931240859	0.094	0.016	1.30552915467625e-75	18	1810006J02Rik	0.078
L3mbtl4.16	0	4.81143733669062	0.59	0.128	0	18	L3mbtl4	0.462
Ssxb2	4.78812911044998e-09	4.81020443583212	0.015	0.004	0.000157218219341625	18	Ssxb2	0.011
Gm13404.1	1.75034122433324e-180	4.80206818115043	0.04	0.001	5.74724541009818e-176	9	Gm13404	0.039
Cdh8.6	0	4.79917437903646	0.96	0.16	0	6	Cdh8	0.8
BC048546.7	1.10456095597918e-186	4.79280691172352	0.091	0.009	3.62682589895765e-182	9	BC048546	0.082
Gm44643	8.10421987163159e-218	4.78373742902272	0.064	0.003	2.66102059485023e-213	9	Gm44643	0.061
Gm14264	0	4.77604038244462	0.077	0.002	0	9	Gm14264	0.075
Kcng1.12	0	4.76905585072353	0.462	0.025	0	12	Kcng1	0.437
Sctr.13	0	4.76117390060773	0.379	0.03	0	14	Sctr	0.349
RP23-428N8.3	8.81102803394578e-57	4.75940404686943	0.017	0.001	2.8931010549461e-52	6	RP23-428N8.3	0.016
2610028E06Rik.12	0	4.74920714243601	0.421	0.035	0	13	2610028E06Rik	0.386
Gm45589.1	1.11140699523232e-146	4.74166269803706	0.065	0.002	3.64930486884534e-142	21	Gm45589	0.063
Clec14a.11	0	4.7403994856864	0.23	0.009	0	21	Clec14a	0.221
Zfp804a.5	0	4.74036696035483	0.998	0.528	0	6	Zfp804a	0.47
Gm19272	3.01349624625776e-149	4.73953353324612	0.044	0.001	9.89481492458734e-145	18	Gm19272	0.043
Mtnr1a.10	4.5784428484185e-177	4.73753945027067	0.092	0.007	1.50333170927821e-172	18	Mtnr1a	0.085
BC051070.8	5.05840394713435e-18	4.71949246683569	0.052	0.019	1.66092693604156e-13	14	BC051070	0.033
Gm10710	3.39894328511025e-85	4.71937707960666	0.021	0.001	1.11604302766595e-80	14	Gm10710	0.02
Fam196a.11	0	4.71759048574703	0.151	0.009	0	18	Fam196a	0.142
Adamts9.14	0	4.71010066451105	0.545	0.058	0	19	Adamts9	0.487
Wdr69.3	4.27766877672714e-19	4.70460731769563	0.063	0.026	1.40457254283836e-14	7	Wdr69	0.037
Olfr1353.1	5.25070691981541e-61	4.70451542470219	0.048	0.003	1.72406961712139e-56	21	Olfr1353	0.045
Ano2.6	0	4.69301519231461	0.983	0.186	0	6	Ano2	0.797
Gm3667.1	3.12252140011293e-257	4.67723157705636	0.073	0.002	1.02527990172708e-252	16	Gm3667	0.071
Kcnh7.11	0	4.67637233639369	0.876	0.221	0	12	Kcnh7	0.655
Mgat4c.9	0	4.66907037395597	0.969	0.421	0	9	Mgat4c	0.548
Clec9a.1	2.48633825429431e-267	4.66153317905132	0.086	0.004	8.16389165797537e-263	13	Clec9a	0.082
Gm11339.8	0	4.65578703480301	0.234	0.013	0	9	Gm11339	0.221
Gm10287	1.23759775647695e-58	4.65437997736482	0.021	0.001	4.06365223339205e-54	19	Gm10287	0.02
Dpp10.7	0	4.64417516180793	0.769	0.198	0	9	Dpp10	0.571
Ttc29.6	0	4.64174213112479	0.402	0.048	0	6	Ttc29	0.354
Kl.13	0	4.63090137114104	0.485	0.066	0	18	Kl	0.419
Gm48584	3.73468253038692e-134	4.61796646968723	0.031	0.001	1.22628300885254e-129	6	Gm48584	0.03
Gm45350	0	4.61676961758264	0.102	0.004	0	6	Gm45350	0.098
Gm826.12	5.7609177943393e-256	4.61575288317426	0.119	0.008	1.89159735777131e-251	18	Gm826	0.111
Lpar4.10	0	4.60909341420001	0.335	0.02	0	12	Lpar4	0.315
Nog.16	0	4.60900407141072	0.666	0.043	0	16	Nog	0.623
1700027H10Rik.5	0	4.60528025245661	0.243	0.012	0	6	1700027H10Rik	0.231
Gm5432	3.35367623492539e-77	4.59433647062751	0.038	0.003	1.10117959173775e-72	14	Gm5432	0.035
Gm44644	8.30863827143768e-249	4.59339142251206	0.074	0.004	2.72814137642656e-244	9	Gm44644	0.07
Akain1	1.14467978700647e-88	4.5929665236333	0.033	0.002	3.75855608063573e-84	12	Akain1	0.031
Ephx2.7	0	4.5895643749645	0.538	0.049	0	9	Ephx2	0.489
Layn.6	0	4.5746971071256	0.732	0.04	0	6	Layn	0.692
Gm29674.2	7.0362305828283e-216	4.56761795646914	0.099	0.006	2.31034631187167e-211	19	Gm29674	0.093
Pitx3	9.52467764267536e-19	4.56004071778564	0.011	0.001	3.12742790397245e-14	19	Pitx3	0.01
Syt15.16	0	4.55948994214331	0.693	0.044	0	16	Syt15	0.649
Gm36251.1	5.10849162519036e-164	4.55948605310283	0.093	0.004	1.67737322513125e-159	21	Gm36251	0.089
Kctd16.18	0	4.55416744216187	0.757	0.199	0	18	Kctd16	0.558
Gm29208	2.08523316182066e-54	4.55108459378311	0.014	0.001	6.84686308683814e-50	14	Gm29208	0.013
Piezo2.11	1.30711691056577e-222	4.54704380935975	0.315	0.084	4.29191837584272e-218	12	Piezo2	0.231
Lamc3.17	0	4.54346907117902	0.765	0.071	0	18	Lamc3	0.694
Gm12371.6	0	4.54268924714494	0.434	0.021	0	6	Gm12371	0.413
Fam122b.10	0	4.53963236669497	0.35	0.028	0	12	Fam122b	0.322
Gm17019.6	2.49363671431508e-114	4.52712985667539	0.08	0.012	8.18785615145357e-110	6	Gm17019	0.068
Lncbate1	5.95409610066885e-159	4.52451617951018	0.046	0.002	1.95502745465462e-154	9	Lncbate1	0.044
Egfl6.13	0	4.51987472827794	0.244	0.023	0	18	Egfl6	0.221
Adgrg6.6	0	4.51502025036083	0.729	0.127	0	6	Adgrg6	0.602
Hist1h4m	5.64202051655781e-12	4.51288397383183	0.013	0.001	1.85255743661176e-07	21	Hist1h4m	0.012
Crhr2.9	0	4.50784627056198	0.099	0.005	0	9	Crhr2	0.094
Ankrd34c.2	7.94382517942383e-230	4.49915149606929	0.072	0.004	2.60835499766381e-225	12	Ankrd34c	0.068
Gm44939	1.97870490811343e-22	4.48491985365342	0.011	0	6.49707756579046e-18	21	Gm44939	0.011
Gm32710.5	0	4.47974611682185	0.137	0.006	0	6	Gm32710	0.131
4930556C24Rik	2.29244184102725e-08	4.47729572176891	0.01	0.003	0.000752723278501299	10	4930556C24Rik	0.007
Edar.10	4.52005173121659e-103	4.47572534563597	0.123	0.021	1.48415898594497e-98	18	Edar	0.102
Vwa2	1.63637865572793e-15	4.47386368620767	0.012	0.002	5.37304931608265e-11	14	Vwa2	0.01
Gm29296.1	6.05784394099392e-92	4.47078541570886	0.03	0.002	1.98909305802535e-87	12	Gm29296	0.028
Gm28401	3.63499284135951e-99	4.47075351723505	0.029	0.001	1.19354989946039e-94	12	Gm28401	0.028
Gm39459	0	4.46702096638296	0.077	0.003	0	6	Gm39459	0.074
Cst12.2	0	4.44884427214896	0.293	0.021	0	2	Cst12	0.272
Myh7.3	2.62856828622222e-66	4.44692862739709	0.049	0.007	8.63090396781065e-62	9	Myh7	0.042
Slc38a4.13	0	4.44654066650384	0.397	0.022	0	13	Slc38a4	0.375
Gm12022	1.29885280299682e-213	4.43678246806508	0.055	0.002	4.26478317864006e-209	12	Gm12022	0.053
E030044B06Rik.1	4.37942002678178e-31	4.4327478501297	0.023	0.003	1.4379825657938e-26	18	E030044B06Rik	0.02
Rgs8.6	0	4.4316553103403	0.36	0.022	0	6	Rgs8	0.338
Olfr1372-ps1.8	1.82452090723853e-15	4.42964711581381	0.053	0.022	5.9908143989177e-11	12	Olfr1372-ps1	0.031
Gm13575	8.44129865266898e-209	4.42918108629608	0.038	0.001	2.77170041260386e-204	14	Gm13575	0.037
8430437L04Rik.1	1.38690912919658e-06	4.42652292625735	0.018	0.007	0.0455391612571698	7	8430437L04Rik	0.011
Slc6a18	3.1121839142854e-15	4.42620823440058	0.015	0.002	1.02188558825561e-10	18	Slc6a18	0.013
Gm46212.6	0	4.42472730209492	0.138	0.007	0	6	Gm46212	0.131
Clec1a.11	0	4.42328384886498	0.384	0.036	0	13	Clec1a	0.348
Cdkn1c.14	0	4.41067123372276	0.499	0.055	0	16	Cdkn1c	0.444
Dapk2.6	0	4.4079439734927	0.901	0.068	0	6	Dapk2	0.833
Grin3a.6	0	4.40515338426144	0.96	0.137	0	6	Grin3a	0.823
4930448H16Rik.2	1.19078302546501e-15	4.39912692644621	0.021	0.005	3.90993606411437e-11	14	4930448H16Rik	0.016
Gm47033.9	0	4.39726139877802	0.188	0.014	0	9	Gm47033	0.174
2310008N11Rik.7	1.19529623491235e-46	4.39216127760341	0.097	0.029	3.92475518733471e-42	14	2310008N11Rik	0.068
2410137M14Rik.7	0	4.38960156379567	0.139	0.011	0	9	2410137M14Rik	0.128
Sp5.2	0	4.3858102134799	0.096	0.004	0	11	Sp5	0.092
Cartpt.10	0	4.38357177115611	0.925	0.392	0	11	Cartpt	0.533
Gm9758	3.14921611996223e-16	4.37942287554793	0.023	0.006	1.0340451129896e-11	6	Gm9758	0.017
Gm29514.8	0	4.37514584966044	0.322	0.019	0	9	Gm29514	0.303
Tacr1.21	0	4.3709856891337	0.68	0.111	0	21	Tacr1	0.569
Fam159a.9	0	4.36965684665258	0.264	0.018	0	13	Fam159a	0.246
C1ql2.3	0	4.36636035853944	0.114	0.005	0	18	C1ql2	0.109
Krt13	5.31386539027046e-26	4.36255171693861	0.01	0.001	1.74480770089531e-21	16	Krt13	0.009
Nhlh2.1	6.53852068075453e-185	4.35275157116877	0.073	0.004	2.14692326552575e-180	16	Nhlh2	0.069
Wif1.16	0	4.34679446872252	0.498	0.049	0	16	Wif1	0.449
Tmem215	3.76028245109845e-51	4.34076709885911	0.014	0.001	1.23468874281818e-46	11	Tmem215	0.013
Cbln4.21	4.53109687616344e-263	4.33436657480395	0.223	0.016	1.48778565928827e-258	21	Cbln4	0.207
Gm26507	1.51462356633539e-46	4.32808984848071	0.016	0.001	4.97326648006226e-42	14	Gm26507	0.015
Crybb2.12	1.87638677712971e-214	4.31642678166018	0.177	0.023	6.16111598270541e-210	16	Crybb2	0.154
Platr10	3.19240228714236e-43	4.31251704749815	0.018	0.001	1.04822529098319e-38	9	Platr10	0.017
AC164881.1.1	6.35111851673033e-164	4.31087300792642	0.076	0.003	2.0853897649684e-159	21	AC164881.1	0.073
Flrt2.12	0	4.31062016382034	0.559	0.068	0	12	Flrt2	0.491
Rbpjl.1	4.85837053101615e-75	4.31042591832591	0.033	0.003	1.59524596385915e-70	13	Rbpjl	0.03
Cysltr2.16	0	4.30457467592081	0.768	0.092	0	16	Cysltr2	0.676
2010300F17Rik.10	0	4.3019351460224	0.24	0.017	0	12	2010300F17Rik	0.223
Cldn11.13	0	4.29836351855371	0.209	0.009	0	18	Cldn11	0.2
RP23-152P20.3.1	6.31145726120743e-29	4.29259134366912	0.011	0.001	2.07236699171746e-24	16	RP23-152P20.3	0.01
4933416M06Rik.10	5.51063049062735e-09	4.29205213609575	0.046	0.015	0.000180941552159749	21	4933416M06Rik	0.031
A230006K03Rik.9	0	4.29129798391912	0.604	0.045	0	9	A230006K03Rik	0.559
2610042L04Rik	1.47190099116278e-26	4.29005831650132	0.011	0.001	4.83298690448298e-22	16	2610042L04Rik	0.01
Ildr2.8	1.41049940757221e-115	4.28675068994373	0.166	0.045	4.63137480476335e-111	9	Ildr2	0.121
AC124561.1	1.97424927749704e-70	4.28313070385518	0.014	0	6.48244750266154e-66	6	AC124561.1	0.014
Pcdh10.6	0	4.27655620568246	0.932	0.148	0	6	Pcdh10	0.784
RP23-152P20.3	7.56830548590498e-38	4.27591499859663	0.01	0	2.4850531062969e-33	6	RP23-152P20.3	0.01
Grhl3.12	7.91048143423303e-225	4.27463013753066	0.149	0.008	2.59740657893042e-220	21	Grhl3	0.141
2900093L17Rik.2	5.1584577582898e-35	4.27197848085118	0.043	0.005	1.69377960493446e-30	21	2900093L17Rik	0.038
4930507D10Rik.5	2.83193184148061e-127	4.26865441821135	0.099	0.006	9.2986482015016e-123	21	4930507D10Rik	0.093
Nmu.16	0	4.2679886590345	0.831	0.152	0	16	Nmu	0.679
Lum.5	1.03407235125017e-14	4.25854517678192	0.057	0.026	3.39537656532995e-10	8	Lum	0.031
Atoh8.6	0	4.25599943355831	0.692	0.037	0	6	Atoh8	0.655
Gm19950	3.0009979957258e-59	4.25541213304135	0.015	0.001	9.85377691896566e-55	6	Gm19950	0.014
1600015I10Rik.2	2.60085442947868e-279	4.2529369034293	0.075	0.003	8.53990551919323e-275	11	1600015I10Rik	0.072
Smad6.6	0	4.23524185628627	0.742	0.042	0	6	Smad6	0.7
Cysltr2.6	0	4.23343634106712	0.86	0.076	0	6	Cysltr2	0.784
RP24-236C17.3	3.37240545759422e-176	4.23159638921946	0.043	0.002	1.10732933200106e-171	9	RP24-236C17.3	0.041
4931420L22Rik.10	5.14773714856387e-14	4.23155630899601	0.043	0.01	1.69025949273095e-09	21	4931420L22Rik	0.033
Galnt5.19	0	4.22956495235134	0.265	0.031	0	19	Galnt5	0.234
Nmu.6	0	4.2265072541232	0.915	0.136	0	6	Nmu	0.779
AC134864.1	2.07255584342741e-107	4.22468888556197	0.042	0.003	6.80523711189392e-103	9	AC134864.1	0.039
4933400A11Rik.1	1.02926118775472e-16	4.21890652950182	0.017	0.003	3.37957910999263e-12	13	4933400A11Rik	0.014
Ptger2.18	9.5509423059674e-302	4.21705690162068	0.278	0.039	3.13605190616439e-297	18	Ptger2	0.239
Gm36367	1.16233503760229e-45	4.21568015145102	0.017	0.001	3.81652709596711e-41	14	Gm36367	0.016
Irf5.9	0	4.21086460145158	0.168	0.012	0	12	Irf5	0.156
Pcp4l1.11	0	4.2079068075691	0.704	0.131	0	12	Pcp4l1	0.573
Shisa9.13	3.27710319395812e-211	4.20554548852036	0.233	0.05	1.07603683373615e-206	13	Shisa9	0.183
Il18r1.4	1.86757144401581e-31	4.19967930319252	0.045	0.011	6.1321708364259e-27	12	Il18r1	0.034
Skap1.12	0	4.19405057364716	0.949	0.222	0	12	Skap1	0.727
Gm15679.1	0	4.18958817465055	0.109	0.004	0	6	Gm15679	0.105
Gm26703	2.13796412532263e-44	4.18958767439591	0.014	0.001	7.02000520549686e-40	13	Gm26703	0.013
Pdyn.12	0	4.18481402578631	0.368	0.027	0	13	Pdyn	0.341
Gm20757.10	3.88327287001896e-199	4.1810472509079	0.226	0.049	1.27507264687073e-194	13	Gm20757	0.177
Wnk4.9	0	4.17895498366293	0.23	0.025	0	18	Wnk4	0.205
Lrrc18.2	5.04788966537986e-51	4.17735950404896	0.037	0.004	1.65747457162748e-46	18	Lrrc18	0.033
Scgn.9	0	4.17473190255591	0.876	0.181	0	9	Scgn	0.695
Stc2	2.51925427610836e-09	4.17164388230489	0.01	0.002	8.2719714156018e-05	8	Stc2	0.008
Gm13522	3.50045101821418e-62	4.16985137915706	0.016	0.001	1.14937309183063e-57	6	Gm13522	0.015
Cntn4.11	0	4.16619463647572	0.651	0.183	0	14	Cntn4	0.468
Lypd6b.13	4.19516399251613e-282	4.16143597103774	0.239	0.029	1.37748209694267e-277	19	Lypd6b	0.21
Gm3739.16	0	4.16056856163308	0.139	0.008	0	16	Gm3739	0.131
2010016I18Rik.1	3.68337867466579e-67	4.15924267709596	0.047	0.006	1.20943738782651e-62	14	2010016I18Rik	0.041
Gm48802.1	2.03937987752135e-129	4.15770156284157	0.056	0.003	6.69630382784134e-125	16	Gm48802	0.053
Gm2379.9	1.13739455227156e-194	4.1543892795068	0.082	0.006	3.73463501238368e-190	12	Gm2379	0.076
9330178D15Rik.10	1.12597103687172e-10	4.1503042292383	0.039	0.01	3.69712589956829e-06	21	9330178D15Rik	0.029
Ednra.12	0	4.14942758236085	0.389	0.067	0	14	Ednra	0.322
Cbln2.15	0	4.14723157417988	0.828	0.131	0	16	Cbln2	0.697
C920009B18Rik.1	1.42336300566583e-08	4.14617808599014	0.013	0.003	0.000467361242910374	12	C920009B18Rik	0.01
5830418P13Rik.8	9.78651654562001e-22	4.14474042252317	0.048	0.015	3.21340270775433e-17	12	5830418P13Rik	0.033
Oc90.5	5.91624218593879e-293	4.13941103817666	0.152	0.017	1.942598121753e-288	6	Oc90	0.135
Cd101.3	3.20446163320256e-41	4.13891771709889	0.061	0.008	1.05218497726206e-36	21	Cd101	0.053
Lmo7.14	0	4.1375612231384	0.53	0.085	0	18	Lmo7	0.445
Slitrk4.17	0	4.13418453957345	0.59	0.068	0	18	Slitrk4	0.522
Spaar.2	4.66499109683971e-175	4.13400816413894	0.06	0.003	1.53174982664732e-170	13	Spaar	0.057
Agtr1b.6	3.09496453665238e-42	4.13352672280646	0.113	0.044	1.01623160560981e-37	9	Agtr1b	0.069
Dkkl1	1.94928606552826e-36	4.12532087528351	0.013	0.001	6.40048079616206e-32	9	Dkkl1	0.012
Gm30373.18	8.79644019556604e-156	4.12222478609757	0.18	0.018	2.88831113821411e-151	21	Gm30373	0.162
Ebf1.13	0	4.11877717889362	0.962	0.174	0	13	Ebf1	0.788
Gm15651	9.47024424158283e-65	4.11122964769718	0.017	0.001	3.10955469672372e-60	6	Gm15651	0.016
Speer4e	2.5542882899818e-30	4.11115772162775	0.026	0.005	8.38700560015524e-26	6	Speer4e	0.021
Rln1	4.5874941181649e-67	4.11065224489929	0.02	0.001	1.50630369369944e-62	14	Rln1	0.019
4833419F23Rik.2	1.52178715035056e-06	4.10685255561195	0.018	0.007	0.0499678810817607	10	4833419F23Rik	0.011
Gabre.4	7.73154968611875e-45	4.10381685964388	0.05	0.005	2.53865433943709e-40	21	Gabre	0.045
Ptgfr.10	0	4.10239644951337	0.387	0.044	0	16	Ptgfr	0.343
Hs3st6.3	8.64647318578011e-212	4.10168333392978	0.081	0.005	2.8390694705509e-207	14	Hs3st6	0.076
Clca2.4	2.73879881819811e-30	4.10050100939664	0.054	0.008	8.99284591955348e-26	21	Clca2	0.046
Lhfpl2.16	0	4.09535481205695	0.875	0.097	0	16	Lhfpl2	0.778
5330439M10Rik	4.9628383283602e-42	4.09335225465078	0.019	0.002	1.62954796511707e-37	12	5330439M10Rik	0.017
Dlx4.1	5.96862586660599e-16	4.0926484693037	0.01	0.001	1.95979830330008e-11	16	Dlx4	0.009
Met.6	0	4.09184047154281	0.857	0.09	0	6	Met	0.767
Onecut2.11	0	4.09016373580128	0.399	0.049	0	12	Onecut2	0.35
Dlx3.6	0	4.0900542300904	0.483	0.024	0	6	Dlx3	0.459
4930538E20Rik	2.16290597332196e-38	4.08846392638225	0.012	0.001	7.10190176340266e-34	16	4930538E20Rik	0.011
Sele	4.17274034072509e-24	4.08838226531167	0.011	0.001	1.37011929087708e-19	2	Sele	0.01
Gm47118.1	2.27435505682649e-49	4.08766880103444	0.019	0.001	7.46784482908979e-45	16	Gm47118	0.018
Rbp3	4.60379750067071e-35	4.08665684991679	0.01	0	1.51165690934523e-30	14	Rbp3	0.01
March1.9	0	4.08541244431656	0.935	0.32	0	9	March1	0.615
4930572O03Rik	1.06826778598073e-08	4.0831024333118	0.018	0.006	0.000350765727526773	6	4930572O03Rik	0.012
Gm30382.14	0	4.08041415679192	0.246	0.028	0	19	Gm30382	0.218
Vmn2r52.4	1.37904367729817e-43	4.07907366941902	0.041	0.008	4.52808991440854e-39	7	Vmn2r52	0.033
Il7.5	0	4.07842588885921	0.757	0.085	0	6	Il7	0.672
Dnahc1.16	8.10586575191231e-88	4.07825587827165	0.092	0.014	2.66156101964041e-83	18	Dnahc1	0.078
Penk.17	0	4.07633619155511	0.871	0.257	0	18	Penk	0.614
2900055J20Rik.18	0	4.07208661518643	0.295	0.019	0	18	2900055J20Rik	0.276
Efemp1.11	1.14708202962907e-304	4.06805722561489	0.326	0.068	3.76644384428704e-300	14	Efemp1	0.258
Hsd11b1.9	3.13434247462981e-106	4.06761418322952	0.123	0.02	1.0291613515447e-101	18	Hsd11b1	0.103
AC154509.1	8.14109254712385e-42	4.06357359014676	0.013	0.001	2.67312773784812e-37	6	AC154509.1	0.012
Serpini2.14	1.10462212856601e-54	4.06317087858742	0.086	0.011	3.62702675914649e-50	21	Serpini2	0.075
Gm15631.1	2.81240689614264e-140	4.06126014954445	0.05	0.003	9.23453804348435e-136	14	Gm15631	0.047
Pcdh8	4.73654042647707e-105	4.05882868375212	0.032	0.001	1.55524304903375e-100	18	Pcdh8	0.031
Col8a1.9	0	4.05098781270035	0.417	0.052	0	9	Col8a1	0.365
Dlx3.16	0	4.0475042674077	0.477	0.032	0	16	Dlx3	0.445
Vmn2r40.1	1.37060646203451e-07	4.04644619110039	0.014	0.004	0.00450038631809031	18	Vmn2r40	0.01
Etaa1os.9	0	4.04070753381403	0.339	0.033	0	9	Etaa1os	0.306
Igsf1.4	1.08201502290894e-35	4.03937010648911	0.045	0.005	3.55279632772152e-31	21	Igsf1	0.04
Stra6.12	1.05101088069721e-262	4.03888743430137	0.126	0.011	3.4509942267693e-258	12	Stra6	0.115
Pard3bos2	1.05715827096337e-38	4.03762523697768	0.014	0.001	3.47117918270824e-34	12	Pard3bos2	0.013
Gm34662	5.70723226092827e-63	4.03714195167201	0.024	0.002	1.8739697128758e-58	14	Gm34662	0.022
Pde6c.2	1.46406124064547e-151	4.03199275690666	0.074	0.006	4.8072450836594e-147	14	Pde6c	0.068
Shisa6.13	1.99578009183415e-181	4.0210824509233	0.354	0.097	6.55314393153743e-177	18	Shisa6	0.257
Krt19.14	0	4.02090467294059	0.706	0.134	0	16	Krt19	0.572
Mstn	2.730637078476e-19	4.01334711638027	0.011	0.001	8.96604684717593e-15	19	Mstn	0.01
1700010K23Rik.1	1.91063794778381e-47	4.01216753400209	0.029	0.003	6.27357970154814e-43	18	1700010K23Rik	0.026
Rasgrp1.10	1.10242732291977e-142	4.01186891020139	0.132	0.022	3.61982011480708e-138	14	Rasgrp1	0.11
Gm13522.1	2.53545432100141e-30	4.00412797449623	0.014	0.001	8.32516426300811e-26	16	Gm13522	0.013
Gm16158	1.14597543181397e-112	4.0011111687209	0.031	0.001	3.76281033036116e-108	6	Gm16158	0.03
Gm12973.6	0	4.00002341056924	0.107	0.005	0	6	Gm12973	0.102
Gm28578.8	1.36248288613342e-260	3.99679036062288	0.124	0.012	4.4737125566191e-256	9	Gm28578	0.112
Gm30275	4.88812337495352e-28	3.99580920103561	0.017	0.001	1.60501531016599e-23	21	Gm30275	0.016
Ccdc183	4.56196734312455e-91	3.9954685940016	0.035	0.002	1.49792197711495e-86	14	Ccdc183	0.033
Cbln2.5	0	3.99325670645388	0.939	0.114	0	6	Cbln2	0.825
Lphn2.10	2.60445529917826e-40	3.99240037974312	0.067	0.018	8.55172897485183e-36	14	Lphn2	0.049
Gm11541.5	1.19430580849561e-63	3.99223015621021	0.06	0.01	3.92150312219532e-59	14	Gm11541	0.05
Gm15584.6	0	3.99086416075651	0.158	0.016	0	9	Gm15584	0.142
4930594C11Rik.5	1.67289676755781e-09	3.98893729024191	0.03	0.007	5.49295653627609e-05	21	4930594C11Rik	0.023
A930011G23Rik.8	1.72138920215637e-85	3.98835994002381	0.22	0.088	5.65218144528044e-81	9	A930011G23Rik	0.132
Gm2018.1	6.76483305004754e-89	3.9772249813397	0.038	0.002	2.22123293198311e-84	16	Gm2018	0.036
Ngf.11	0	3.97584205724634	0.299	0.029	0	13	Ngf	0.27
Galnt5.16	0	3.97266504141655	0.323	0.027	0	16	Galnt5	0.296
Oas1d.15	0	3.96605315409091	0.36	0.027	0	16	Oas1d	0.333
Best3.6	2.56559214673976e-22	3.96550002414693	0.038	0.01	8.42412181382001e-18	14	Best3	0.028
Astl.1	3.74544977966097e-07	3.96298220808188	0.014	0.003	0.0122981843515168	19	Astl	0.011
Itga2.6	0	3.96260269385667	0.456	0.053	0	6	Itga2	0.403
Cavin2.9	0	3.95750672169687	0.431	0.082	0	9	Cavin2	0.349
C1ql3.11	1.50368467007365e-180	3.94906999617484	0.082	0.007	4.93734861418683e-176	14	C1ql3	0.075
Sun5.11	1.15347089684703e-06	3.94888901160322	0.03	0.009	0.0378742168979721	21	Sun5	0.021
Enc1.9	0	3.94395903140809	0.642	0.084	0	9	Enc1	0.558
Baalc.11	0	3.94361089561726	0.382	0.055	0	14	Baalc	0.327
Gm31415.6	0	3.93695006460349	0.111	0.006	0	6	Gm31415	0.105
Gm10697.2	4.13837674710289e-09	3.93053789959221	0.018	0.005	0.000135883600491123	18	Gm10697	0.013
Tdpoz5.2	4.13837674710289e-09	3.93053789959221	0.018	0.005	0.000135883600491123	18	Tdpoz5	0.013
Siah3.8	0	3.92400025473182	0.217	0.027	0	12	Siah3	0.19
Olfr1307	3.04254614381635e-58	3.92328300037135	0.019	0.001	9.99020026322098e-54	13	Olfr1307	0.018
C1s	1.77551055963083e-11	3.92054851532287	0.01	0.002	5.82988892254784e-07	12	C1s	0.008
Syt15.6	0	3.91883500816407	0.664	0.035	0	6	Syt15	0.629
9130024F11Rik.2	2.67782133952303e-101	3.91775507511449	0.051	0.003	8.79262636832387e-97	19	9130024F11Rik	0.048
Gm38405.2	1.40963664527124e-66	3.91574581957008	0.055	0.009	4.62854192474813e-62	6	Gm38405	0.046
AA387883.1	7.26309928842866e-41	3.91325893973562	0.025	0.002	2.38483865135555e-36	18	AA387883	0.023
Gm35363.1	1.22942337034625e-27	3.91299781581501	0.015	0.002	4.03681163653192e-23	9	Gm35363	0.013
Nefl.11	0	3.91170702771457	0.782	0.179	0	12	Nefl	0.603
Eepd1.15	2.38082136498112e-290	3.91111077002126	0.492	0.128	7.81742695191552e-286	18	Eepd1	0.364
Kcp.6	0	3.90848616116672	0.19	0.01	0	6	Kcp	0.18
Myh2.8	8.04198562717596e-152	3.90736890490517	0.074	0.007	2.64058598068323e-147	9	Myh2	0.067
Gm14862	2.04622413708403e-64	3.90711562126019	0.025	0.002	6.7187769541154e-60	14	Gm14862	0.023
Slc52a3.14	0	3.90670891782305	0.12	0.006	0	16	Slc52a3	0.114
Ifi44l.4	3.9610474611448e-10	3.90305600521318	0.026	0.005	1.3006099338669e-05	21	Ifi44l	0.021
Gm13715	1.23366700951203e-29	3.90051099778414	0.022	0.001	4.05074562573274e-25	21	Gm13715	0.021
9530026P05Rik.15	0	3.89875373060675	0.55	0.116	0	19	9530026P05Rik	0.434
D430036J16Rik.13	0	3.89762468608938	0.163	0.015	0	14	D430036J16Rik	0.148
Gm47118	1.42402884552963e-51	3.89715802199721	0.016	0.001	4.67579871429653e-47	6	Gm47118	0.015
Pdc	3.39996781307741e-56	3.89574915894802	0.032	0.003	1.11637943142397e-51	18	Pdc	0.029
Pabpc4l	6.67375181878528e-207	3.89511787985578	0.064	0.004	2.19132640969815e-202	6	Pabpc4l	0.06
Npas1.6	0	3.89390713829307	0.456	0.038	0	6	Npas1	0.418
Rbm20.13	1.16160328550702e-183	3.89316382002659	0.289	0.061	3.8141243879623e-179	19	Rbm20	0.228
Sstr5.11	0	3.89122745968546	0.166	0.011	0	12	Sstr5	0.155
Slc25a48.16	0	3.8905880939195	0.47	0.036	0	16	Slc25a48	0.434
LOC100504608	5.49974756486039e-10	3.88781038212965	0.013	0.003	1.80584211292191e-05	18	LOC100504608	0.01
Cntn5.5	0	3.8874607818116	0.999	0.65	0	6	Cntn5	0.349
Adgrg6.15	0	3.88488843533366	0.761	0.136	0	16	Adgrg6	0.625
Qrfpr.6	2.33863805462864e-12	3.88429333806405	0.034	0.013	7.67891805237315e-08	9	Qrfpr	0.021
Gm21149	3.95554374918403e-36	3.88359897956451	0.01	0.001	1.29880279004457e-31	6	Gm21149	0.009
Rerg.17	0	3.88095752051736	0.727	0.167	0	21	Rerg	0.56
Pbp2	2.42875094523397e-10	3.87856355182956	0.012	0.002	7.97480372867574e-06	18	Pbp2	0.01
Nefm.11	0	3.87564908445377	0.744	0.142	0	12	Nefm	0.602
Umod.8	2.45972208191306e-15	3.87524117886641	0.042	0.016	8.07649745596153e-11	10	Umod	0.026
Ntng1.12	0	3.87505065865662	0.988	0.289	0	12	Ntng1	0.699
4930528D03Rik.4	1.07650346721776e-10	3.87420361606601	0.031	0.012	3.53469913460952e-06	10	4930528D03Rik	0.019
Avp	1.04943623197263e-45	3.87414113451792	0.011	0	3.44582386768214e-41	13	Avp	0.011
Cdh6.6	0	3.87257528098002	0.876	0.292	0	6	Cdh6	0.584
AU023762.14	1.18405052951753e-67	3.87182608906546	0.238	0.061	3.88782991367081e-63	21	AU023762	0.177
Gm12682.6	0	3.87082257968333	0.3	0.022	0	6	Gm12682	0.278
Dlx4os	3.08003461916296e-76	3.86959359614321	0.019	0.001	1.01132936720216e-71	6	Dlx4os	0.018
Prl3b1	1.13186950130662e-15	3.86831031150959	0.011	0.002	3.7164935075403e-11	7	Prl3b1	0.009
Oas1d.18	1.51311556993521e-237	3.86740953919861	0.234	0.032	4.96831497388227e-233	19	Oas1d	0.202
1600029O15Rik.7	5.25971158042572e-58	3.86346129468359	0.077	0.018	1.72702629743279e-53	12	1600029O15Rik	0.059
Speer4d	3.90093676074667e-08	3.86078438051282	0.02	0.008	0.00128087258539117	6	Speer4d	0.012
9330185C12Rik.8	4.94988533393506e-170	3.85830771061845	0.156	0.028	1.62529484939758e-165	12	9330185C12Rik	0.128
Galnt18.12	0	3.85405841310249	0.842	0.134	0	12	Galnt18	0.708
Gm36287	3.39549987025246e-92	3.85369889724975	0.027	0.001	1.1149123823974e-87	6	Gm36287	0.026
Gm46212.15	0	3.85237427470283	0.148	0.009	0	16	Gm46212	0.139
AU016765.11	1.39296755408392e-44	3.84956673986763	0.072	0.015	4.57380896383457e-40	19	AU016765	0.057
Vip.18	6.43402357138179e-293	3.84804021310764	0.963	0.448	2.11261163966321e-288	21	Vip	0.515
Gm45895	1.10781265919447e-25	3.84569873757776	0.018	0.002	3.63750286646503e-21	18	Gm45895	0.016
Mir686	1.41259371996607e-08	3.84283971115641	0.013	0.003	0.000463825147950859	12	Mir686	0.01
4930458K08Rik.12	0	3.84180503900668	0.135	0.011	0	12	4930458K08Rik	0.124
Grm1.13	7.89250480945023e-88	3.8401940593864	0.242	0.075	2.59150395418298e-83	19	Grm1	0.167
Tbx3os2.10	0	3.8358128303742	0.222	0.02	0	12	Tbx3os2	0.202
Dock1.13	1.83542940211288e-220	3.8347754800901	0.372	0.091	6.02663244183766e-216	18	Dock1	0.281
Gm47133.1	2.40050865454249e-28	3.83465926014228	0.013	0.001	7.88207016719026e-24	16	Gm47133	0.012
C79798.9	0	3.83422362720558	0.282	0.026	0	9	C79798	0.256
Glra1.6	1.6843121390301e-193	3.83409114303714	0.193	0.039	5.53043890850532e-189	9	Glra1	0.154
Chodl.5	0	3.83274227538033	0.199	0.026	0	9	Chodl	0.173
AC158972.2.1	1.03429043878797e-26	3.83112561818969	0.015	0.001	3.39609265576029e-22	19	AC158972.2	0.014
Dgkg.6	0	3.8261648457723	0.999	0.521	0	6	Dgkg	0.478
Gm31592	3.32929057660556e-82	3.82400998696067	0.051	0.006	1.09317256082844e-77	14	Gm31592	0.045
Gm47133	4.59234757520909e-36	3.82337793782788	0.012	0.001	1.5078973263199e-31	6	Gm47133	0.011
Galnt18.9	0	3.82084223874372	0.82	0.132	0	9	Galnt18	0.688
Cckbr.13	2.45813647148329e-173	3.82040220956515	0.112	0.01	8.0712911041154e-169	19	Cckbr	0.102
Gja1.7	1.29353602060633e-18	3.81544494925516	0.057	0.024	4.24732552366088e-14	8	Gja1	0.033
Wdr49.12	2.79070910324613e-123	3.81413151482459	0.199	0.027	9.16329334050866e-119	21	Wdr49	0.172
F12.6	1.80267912442265e-71	3.81315175606009	0.086	0.009	5.91909690504178e-67	21	F12	0.077
Rubie	1.38631667001039e-49	3.81264821062196	0.024	0.002	4.5519707859791e-45	18	Rubie	0.022
Cplx4.1	1.00122346350521e-43	3.81234731759173	0.031	0.003	3.28751724241935e-39	16	Cplx4	0.028
Ctxn2.7	0	3.81125069942885	0.25	0.032	0	9	Ctxn2	0.218
Mir684-1	1.37181874335648e-08	3.81067989614543	0.013	0.003	0.0004504366843811	12	Mir684-1	0.01
Rph3a.16	0	3.80974237024526	0.784	0.117	0	16	Rph3a	0.667
Gm26700.1	1.50394996967892e-25	3.80623473276062	0.024	0.002	4.93821972544074e-21	21	Gm26700	0.022
D630024D03Rik.14	0	3.80355365046379	0.353	0.032	0	18	D630024D03Rik	0.321
Nxph1.14	0	3.80308044043872	0.633	0.122	0	15	Nxph1	0.511
Vmn1r65.1	1.99692585875568e-12	3.80304656708024	0.019	0.004	6.55690605722427e-08	19	Vmn1r65	0.015
Dbh.21	0	3.79969483113282	0.703	0.108	0	21	Dbh	0.595
Lrtm1.6	0	3.79777192365177	0.14	0.01	0	6	Lrtm1	0.13
Fgf17	6.19568707424682e-07	3.79751979751973	0.015	0.003	0.0203435385082894	21	Fgf17	0.012
Gm10790.6	2.60903383411575e-28	3.79736899737931	0.042	0.011	8.56676259431906e-24	10	Gm10790	0.031
Mlkl.6	0	3.79712242075023	0.346	0.029	0	6	Mlkl	0.317
Rxrg.8	0	3.79605857391167	0.209	0.015	0	9	Rxrg	0.194
Nog.6	0	3.79217928003202	0.629	0.034	0	6	Nog	0.595
Galr1.6	0	3.79108245817005	0.926	0.128	0	6	Galr1	0.798
Vipr2.18	0	3.79035442428601	0.696	0.112	0	19	Vipr2	0.584
AC127697.2	1.49134297980241e-33	3.78190109045807	0.017	0.002	4.89682467418122e-29	9	AC127697.2	0.015
Gm17173.3	1.8836832013455e-164	3.78026384373628	0.073	0.004	6.18507379161794e-160	18	Gm17173	0.069
Car8.15	0	3.77955989520867	0.597	0.089	0	18	Car8	0.508
Gm36235.6	0	3.77863904718271	0.184	0.012	0	6	Gm36235	0.172
Bpifc.7	2.52628947002295e-75	3.77626151181945	0.07	0.012	8.29507147482035e-71	12	Bpifc	0.058
Slc25a48.6	0	3.77355353607148	0.399	0.032	0	6	Slc25a48	0.367
Gm12158.2	3.44736651818157e-169	3.77251150335609	0.059	0.003	1.13194279624492e-164	13	Gm12158	0.056
Fbn2.11	0	3.77123372599203	0.321	0.048	0	14	Fbn2	0.273
Arsi.16	0	3.77026946276246	0.199	0.011	0	16	Arsi	0.188
Magel2	9.14346456682991e-73	3.76650929383077	0.035	0.003	3.0022565905186e-68	9	Magel2	0.032
1700010B08Rik.1	9.43055663157488e-09	3.76603916830561	0.013	0.003	0.000309652326997761	18	1700010B08Rik	0.01
Chil6.13	0	3.76115873077508	0.158	0.013	0	14	Chil6	0.145
4930547C10Rik	2.03188328918365e-07	3.76084523747218	0.012	0.004	0.00667168878003451	10	4930547C10Rik	0.008
Lncenc1.9	0	3.7606433642075	0.558	0.084	0	12	Lncenc1	0.474
Fmod	3.50706121772731e-138	3.76063359789127	0.058	0.005	1.15154355084076e-133	6	Fmod	0.053
Ppap2b.9	8.20656960090706e-202	3.7597139012379	0.137	0.019	2.69462712845783e-197	10	Ppap2b	0.118
Gm39244.1	5.9559634898695e-56	3.75876893924487	0.024	0.002	1.95564061189865e-51	12	Gm39244	0.022
Gm38839.1	4.18886738829253e-102	3.75494556989479	0.046	0.003	1.37541460694585e-97	18	Gm38839	0.043
Ptgdr.2	3.20939205708133e-198	3.75458259890093	0.065	0.003	1.05380388194265e-193	18	Ptgdr	0.062
Gm36356.8	0	3.75356988926397	0.215	0.022	0	12	Gm36356	0.193
Gm13399.13	3.86988364304122e-55	3.75323495154747	0.087	0.012	1.27067629419258e-50	21	Gm13399	0.075
Tenm4.11	0	3.75279324746984	0.787	0.162	0	12	Tenm4	0.625
4932418E24Rik.2	1.11129954823921e-52	3.75006309862671	0.044	0.005	3.64895206664345e-48	18	4932418E24Rik	0.039
E330011O21Rik.5	4.26040521592548e-13	3.749337982125	0.032	0.012	1.39890405264913e-08	10	E330011O21Rik	0.02
Slco1a1.1	3.64460144233914e-09	3.74807833558898	0.02	0.007	0.000119670488359206	12	Slco1a1	0.013
Kif26b.12	0	3.74638179306762	0.915	0.222	0	12	Kif26b	0.693
Rab7b	0	3.74446769883228	0.106	0.005	0	14	Rab7b	0.101
Gm36251	1.8550409088311e-89	3.73868031730655	0.045	0.004	6.09102682414692e-85	14	Gm36251	0.041
Sctr.19	2.15440943783239e-239	3.73826731400993	0.327	0.039	7.07400338912266e-235	21	Sctr	0.288
Obp1a	5.64398035786293e-17	3.73778733815596	0.01	0.001	1.85320095050429e-12	14	Obp1a	0.009
A930017K11Rik.1	1.72973129903539e-86	3.73718911015067	0.038	0.002	5.6795727203827e-82	16	A930017K11Rik	0.036
Gm45350.1	4.96986658805224e-180	3.73718125560796	0.085	0.006	1.63185569418695e-175	16	Gm45350	0.079
Mgll.17	0	3.7359274557094	0.81	0.244	0	18	Mgll	0.566
4930471E19Rik.5	0	3.73423666078798	0.217	0.028	0	6	4930471E19Rik	0.189
Gm14492	3.20875668893049e-48	3.73248392307548	0.024	0.002	1.05359525881033e-43	10	Gm14492	0.022
Cst8	2.1154930616489e-33	3.7270477782367	0.01	0.001	6.94622146792415e-29	2	Cst8	0.009
Ntf5	4.68708363980069e-75	3.72680116517433	0.024	0.001	1.53900391312856e-70	6	Ntf5	0.023
5430425J12Rik.1	3.13295947436013e-07	3.72578696497738	0.01	0.003	0.0102870724340615	12	5430425J12Rik	0.007
Prlr.15	1.97442707974525e-197	3.72157994227262	0.235	0.041	6.48303131634352e-193	18	Prlr	0.194
Robo2.6	0	3.7213572023594	0.991	0.396	0	6	Robo2	0.595
Tex35.1	5.6018627197387e-34	3.71837843141941	0.031	0.005	1.8393716240262e-29	14	Tex35	0.026
Tcerg1l.17	4.59590596180409e-198	3.71782622193495	0.485	0.105	1.50906572255837e-193	21	Tcerg1l	0.38
Loxl3.8	5.22404270556861e-138	3.71756666559623	0.171	0.039	1.71531442237345e-133	12	Loxl3	0.132
Pde1a.12	0	3.71568761491327	0.962	0.315	0	13	Pde1a	0.647
AC101921.1	1.33899708962343e-245	3.71351470184951	0.078	0.004	4.39659694377854e-241	6	AC101921.1	0.074
Calcb.6	0	3.71233492665028	0.953	0.169	0	6	Calcb	0.784
Gucy1b2.5	0	3.71111853655884	0.213	0.023	0	6	Gucy1b2	0.19
Slc6a4.4	6.78841842470281e-121	3.71083149969862	0.07	0.008	2.22897718975117e-116	12	Slc6a4	0.062
Ghsr.8	1.40680411188631e-228	3.70967306532567	0.091	0.007	4.61924130137871e-224	9	Ghsr	0.084
Gpr126.12	2.88877064229737e-14	3.70939612360457	0.106	0.042	9.48527840398343e-10	21	Gpr126	0.064
Smtnl2.8	0	3.70580384188256	0.178	0.013	0	14	Smtnl2	0.165
Rdh19	4.88033057112789e-07	3.70479163671076	0.012	0.003	0.0160245654302984	15	Rdh19	0.009
Fstl4.11	0	3.7032790744698	0.49	0.102	0	14	Fstl4	0.388
9330121J05Rik	1.01498766920897e-76	3.70248050724612	0.028	0.002	3.33271201184764e-72	9	9330121J05Rik	0.026
4930567K20Rik.1	1.4094343178587e-09	3.70152640488101	0.013	0.002	4.62787758268904e-05	19	4930567K20Rik	0.011
Fgf16	2.45282911796513e-192	3.70151214990701	0.068	0.004	8.05386440883849e-188	9	Fgf16	0.064
Gm43507.2	8.06339041159247e-51	3.7011183681063	0.054	0.008	2.64761424164639e-46	19	Gm43507	0.046
Gpr64.13	3.43228723828351e-77	3.69810518789638	0.085	0.013	1.12699151469039e-72	18	Gpr64	0.072
Halr1	1.55217925020654e-127	3.69675477526572	0.04	0.002	5.09658056805317e-123	14	Halr1	0.038
Ntf5.1	1.62160826911874e-76	3.69517237509102	0.03	0.002	5.32455075165139e-72	16	Ntf5	0.028
Ccdc33.1	7.95058381579869e-47	3.69491936759427	0.041	0.007	2.6105741959175e-42	12	Ccdc33	0.034
Egr3	1.30937252223672e-21	3.69427375740908	0.011	0.001	4.29932467676428e-17	12	Egr3	0.01
Robo3	2.86270298682276e-56	3.69307901670732	0.039	0.004	9.39968525723253e-52	19	Robo3	0.035
Samt2.1	3.69194257828641e-08	3.69228626030117	0.018	0.006	0.00121224934558034	10	Samt2	0.012
Murc.13	7.15221668658885e-32	3.69166477688519	0.08	0.016	2.34843034904145e-27	21	Murc	0.064
Kcnk9.7	0	3.68844149944008	0.157	0.015	0	7	Kcnk9	0.142
Nox4.13	6.42471566940536e-249	3.68779641796301	0.364	0.085	2.10955539004925e-244	15	Nox4	0.279
F730043M19Rik.2	3.1002695367494e-22	3.6865250997074	0.028	0.006	1.01797350239167e-17	15	F730043M19Rik	0.022
Glyctk.11	0	3.68560617330953	0.283	0.04	0	14	Glyctk	0.243
Gstm6.12	0	3.6844931200297	0.241	0.021	0	16	Gstm6	0.22
Gm47134.6	0	3.68360581303634	0.257	0.021	0	6	Gm47134	0.236
Bfsp2.4	4.08346013512087e-16	3.68339466129684	0.042	0.015	1.34080413536694e-11	12	Bfsp2	0.027
Tifab	2.08918574296929e-54	3.68253170405955	0.018	0.001	6.85984138703965e-50	19	Tifab	0.017
Lhfpl2.6	0	3.68166615459513	0.857	0.085	0	6	Lhfpl2	0.772
1700027H10Rik.14	0	3.68085433161901	0.195	0.017	0	16	1700027H10Rik	0.178
Trank1.7	3.33595325906876e-211	3.68051921543319	0.21	0.043	1.09536025261523e-206	9	Trank1	0.167
4931431B13Rik.5	4.85764463956946e-07	3.67895038866606	0.028	0.008	0.0159500761740263	21	4931431B13Rik	0.02
Chi3l1.1	1.53161120405486e-12	3.67757870400923	0.016	0.003	5.02904538851414e-08	18	Chi3l1	0.013
Gm2018	2.41417580998099e-105	3.67714874386466	0.034	0.002	7.92694627207257e-101	6	Gm2018	0.032
Olfr78.12	0	3.67662273935466	0.267	0.033	0	12	Olfr78	0.234
Tmem8c.1	2.55506982138635e-07	3.67583993195672	0.012	0.004	0.00838957175852208	12	Tmem8c	0.008
Gm17750.2	2.29582017771658e-264	3.67304749712277	0.078	0.005	7.53832555353241e-260	2	Gm17750	0.073
Hs6st2.8	6.05472105146705e-213	3.66957453052249	0.252	0.062	1.98806765724921e-208	9	Hs6st2	0.19
Gm15413	2.45880826989678e-45	3.66929411509017	0.019	0.001	8.07349695420606e-41	12	Gm15413	0.018
Htra3.3	1.74997707826496e-13	3.66874664491739	0.027	0.009	5.74604973648301e-09	8	Htra3	0.018
Fam216b	1.85874761728988e-46	3.66435374488519	0.012	0	6.10319780137133e-42	13	Fam216b	0.012
Rph3a.6	0	3.66379103958838	0.907	0.099	0	6	Rph3a	0.808
Gm30198	9.3576968684225e-45	3.66240192079533	0.026	0.003	3.07259976674653e-40	6	Gm30198	0.023
Edn1.6	0	3.66099621072287	0.553	0.042	0	6	Edn1	0.511
AA387883	1.60201338670119e-22	3.66092541702867	0.018	0.002	5.26021095523337e-18	15	AA387883	0.016
Htr1b.14	0	3.66005687691147	0.193	0.019	0	14	Htr1b	0.174
Kcnj14.11	1.52258488930738e-237	3.65966822440151	0.124	0.01	4.99940748404079e-233	16	Kcnj14	0.114
Gm12023.10	8.18620771402873e-268	3.65160627978403	0.154	0.017	2.68794130290133e-263	12	Gm12023	0.137
Gm15637	5.11704324766229e-119	3.65079488881283	0.035	0.002	1.68018115036991e-114	6	Gm15637	0.033
Dapk2.16	0	3.64902548464629	0.734	0.087	0	16	Dapk2	0.647
Gm48003.6	0	3.64759741156065	0.114	0.008	0	6	Gm48003	0.106
Gm30624	1.06820678280413e-59	3.64634357805369	0.038	0.005	3.50745697133735e-55	12	Gm30624	0.033
Itprip.1	7.43559712645842e-19	3.64570620345615	0.023	0.006	2.44147831647262e-14	10	Itprip	0.017
4921534H16Rik.6	0	3.64366917509526	0.339	0.025	0	6	4921534H16Rik	0.314
D030055H07Rik.11	0	3.64337394460631	0.781	0.142	0	14	D030055H07Rik	0.639
4833423E24Rik.5	1.29347224930791e-37	3.6421172904949	0.049	0.011	4.24711613060252e-33	13	4833423E24Rik	0.038
Gm436.6	1.1208282046885e-06	3.64183148934253	0.044	0.024	0.0368023941009468	12	Gm436	0.02
4930556N09Rik.11	1.53520035813745e-12	3.64058082760438	0.052	0.02	5.04083037594433e-08	18	4930556N09Rik	0.032
Ifi203.6	1.5716614504964e-190	3.64057462954022	0.17	0.029	5.16055037270494e-186	12	Ifi203	0.141
Gpr12	6.50108786196749e-33	3.64011935338306	0.012	0.001	2.13463219947703e-28	12	Gpr12	0.011
Vmn2r41.7	1.76364088083825e-07	3.63997428341028	0.028	0.012	0.00579091483223239	12	Vmn2r41	0.016
Gm47334	5.05856079909522e-42	3.63890411007674	0.015	0.001	1.66097843838292e-37	6	Gm47334	0.014
Ddc.9	0	3.63700042854838	0.446	0.06	0	12	Ddc	0.386
Vgll3.6	0	3.63697021824343	0.404	0.114	0	6	Vgll3	0.29
Car10.8	0	3.63334469049954	0.775	0.235	0	9	Car10	0.54
Gm11454.1	2.23371819408861e-51	3.63286315227676	0.023	0.002	7.33441369028995e-47	9	Gm11454	0.021
Gja3.5	8.12207455778739e-127	3.63248114428431	0.079	0.01	2.66688318104949e-122	6	Gja3	0.069
Cdh10.9	0	3.62833167373992	0.572	0.118	0	14	Cdh10	0.454
Gm43154.16	0	3.62785089571697	0.344	0.044	0	18	Gm43154	0.3
0610007N19Rik	4.94820964356157e-18	3.62624584191465	0.013	0.002	1.62474463646344e-13	12	0610007N19Rik	0.011
Gm34662.1	2.91085054327457e-14	3.62474555321727	0.019	0.002	9.55777775884205e-10	21	Gm34662	0.017
Layn.15	0	3.62270629803376	0.54	0.057	0	16	Layn	0.483
Amelx.9	1.83793393497907e-90	3.62258848493452	0.059	0.008	6.03485607550378e-86	9	Amelx	0.051
Gm36356.17	1.32774852506273e-208	3.62193095859533	0.253	0.026	4.35966228204347e-204	21	Gm36356	0.227
Pcdh10.15	0	3.62110710203044	0.799	0.166	0	16	Pcdh10	0.633
Gm43194.13	1.68204378126835e-104	3.62094643893775	0.074	0.008	5.52299075579464e-100	18	Gm43194	0.066
1700109F18Rik.1	1.76965906655047e-34	3.62081711903737	0.026	0.003	5.81067554501845e-30	18	1700109F18Rik	0.023
Gm16351.1	9.95104063708437e-92	3.61844213126906	0.051	0.005	3.26742419318665e-87	12	Gm16351	0.046
Cckar.12	1.04196033303205e-123	3.61646625525377	0.218	0.065	3.42127675351075e-119	12	Cckar	0.153
Gm47796	8.03437388477203e-38	3.61631780597035	0.022	0.001	2.6380866650649e-33	21	Gm47796	0.021
Clca5.1	7.42041619578881e-10	3.61193242148567	0.016	0.005	2.43649365788725e-05	10	Clca5	0.011
Runx2.10	0	3.61193104188262	0.406	0.084	0	16	Runx2	0.322
Cidea.15	0	3.60875120453005	0.579	0.096	0	16	Cidea	0.483
Calca.6	1.82496976301753e-288	3.60612443478395	0.144	0.015	5.99228821686807e-284	6	Calca	0.129
Bcl11a.11	0	3.60484311710978	0.35	0.037	0	16	Bcl11a	0.313
Gm216	6.53678772142219e-17	3.60465243891732	0.011	0.001	2.14635424832898e-12	7	Gm216	0.01
Gpha2.1	7.03622517743217e-103	3.60425026481453	0.055	0.005	2.31034453700985e-98	14	Gpha2	0.05
9230115E21Rik.13	1.30677344716832e-11	3.60293787697131	0.066	0.03	4.29079061377717e-07	18	9230115E21Rik	0.036
Gm11670.1	3.74457408608406e-90	3.60091635983431	0.036	0.002	1.2295309011657e-85	16	Gm11670	0.034
Adamts14.6	0	3.60072089034443	0.481	0.056	0	6	Adamts14	0.425
Amelx.6	6.75714681601693e-267	3.59385995066068	0.092	0.006	2.21870915703916e-262	6	Amelx	0.086
A130030D18Rik.1	9.53568558538867e-18	3.59178846124372	0.01	0.001	3.13104236196237e-13	16	A130030D18Rik	0.009
Bdnf.9	0	3.59161759206729	0.382	0.053	0	9	Bdnf	0.329
Lncbate1.1	1.96183249788259e-66	3.59140925371249	0.032	0.003	6.4416770067975e-62	12	Lncbate1	0.029
Htra4	1.64530769184861e-07	3.58420298912199	0.013	0.002	0.0054023678061849	21	Htra4	0.011
Pgk2.1	5.64933073789765e-07	3.58303631114839	0.011	0.003	0.0185495774778869	12	Pgk2	0.008
AW549542.17	1.35417634903778e-55	3.58163018494256	0.119	0.02	4.44643804206555e-51	21	AW549542	0.099
Sectm1a.7	1.40952460692481e-15	3.5797598648966	0.034	0.011	4.62817404683762e-11	10	Sectm1a	0.023
1300002K09Rik.3	4.25720100096944e-07	3.57953681656036	0.022	0.006	0.0139785194866832	21	1300002K09Rik	0.016
Gpr56.1	7.32608813379186e-11	3.57751841678984	0.02	0.003	2.40552103873056e-06	21	Gpr56	0.017
Gm43674	3.28129238937946e-135	3.57709720611392	0.039	0.002	1.07741235605274e-130	6	Gm43674	0.037
Gbp1	7.96428844283674e-16	3.57321612997319	0.02	0.005	2.61507411020544e-11	12	Gbp1	0.015
Aspg.6	0	3.57291137181429	0.215	0.012	0	6	Aspg	0.203
Gm28175.1	3.76936030424797e-26	3.57185727807652	0.018	0.002	1.23766945589982e-21	19	Gm28175	0.016
Grm7.16	0	3.56888772090311	0.969	0.683	0	18	Grm7	0.286
Pde7b.16	0	3.56471602637385	0.692	0.23	0	18	Pde7b	0.462
Gm47136.6	0	3.56393450475157	0.126	0.009	0	6	Gm47136	0.117
Kcng2.13	4.00476461959416e-63	3.56185899535527	0.182	0.039	1.31496446284374e-58	21	Kcng2	0.143
Efr3a.6	0	3.55720451223349	0.994	0.598	0	6	Efr3a	0.396
Gm40493	7.91218060486901e-201	3.5565035552853	0.072	0.005	2.59796450160874e-196	6	Gm40493	0.067
9230117E06Rik.6	9.4269737033318e-280	3.55602663793079	0.092	0.006	3.095346815489e-275	6	9230117E06Rik	0.086
Olfr1351	1.51305295187577e-19	3.55330911175571	0.013	0.001	4.96810936748408e-15	21	Olfr1351	0.012
Gm29325.6	2.08990306512323e-294	3.55144399795499	0.095	0.006	6.86219671433213e-290	6	Gm29325	0.089
Baiap3.12	0	3.54994725014177	0.368	0.051	0	12	Baiap3	0.317
Pdzrn4.4	0	3.54966921338189	0.946	0.289	0	6	Pdzrn4	0.657
Kcng4.11	0	3.54959434484966	0.253	0.028	0	11	Kcng4	0.225
Gm12031	6.51556511882105e-53	3.54914647510599	0.018	0.001	2.13938580676489e-48	9	Gm12031	0.017
A2ml1.6	0	3.54623166520635	0.134	0.01	0	6	A2ml1	0.124
A730049H05Rik	6.6317800725141e-124	3.54604009360975	0.057	0.004	2.17754498681e-119	16	A730049H05Rik	0.053
5031414D18Rik.10	1.03018393221719e-07	3.54565387693769	0.005	0.034	0.00338260894143513	17	5031414D18Rik	-0.029
B430212C06Rik.8	8.98554717368846e-31	3.54535797845763	0.058	0.009	2.95040441448061e-26	21	B430212C06Rik	0.049
Insl3	6.4719832190889e-11	3.54245691318659	0.017	0.002	2.12507568998784e-06	21	Insl3	0.015
Il22ra1.14	5.53139378310039e-259	3.54087974476914	0.135	0.01	1.81623314868101e-254	18	Il22ra1	0.125
Gm13485	1.08657637298946e-28	3.53971066988974	0.01	0.001	3.5677735207109e-24	6	Gm13485	0.009
Atoh8.16	0	3.53943555850388	0.626	0.05	0	16	Atoh8	0.576
Scn4b.1	5.44041828098358e-22	3.53784136441318	0.019	0.003	1.78636134256096e-17	12	Scn4b	0.016
Gm20743.3	4.99958036177181e-27	3.53723450744895	0.031	0.007	1.64161221178777e-22	10	Gm20743	0.024
Gm3739.6	0	3.53680422092933	0.111	0.007	0	6	Gm3739	0.104
AI854517	1.04310664193631e-25	3.53617970883207	0.011	0.001	3.42504065879787e-21	10	AI854517	0.01
4930556G22Rik	1.0261376345038e-44	3.53543708943807	0.015	0.001	3.36932292289323e-40	6	4930556G22Rik	0.014
8430431K14Rik.1	1.89528794902051e-38	3.53499373371523	0.028	0.003	6.22317798060884e-34	18	8430431K14Rik	0.025
Nhlh2	3.03295468037314e-171	3.53170100594098	0.058	0.004	9.95870669300522e-167	6	Nhlh2	0.054
1700109F18Rik	1.26542065065773e-13	3.53098202632215	0.015	0.003	4.15500870643467e-09	12	1700109F18Rik	0.012
Dnah9.9	0	3.53045595309166	0.312	0.037	0	14	Dnah9	0.275
Gm14492.1	2.09492866150919e-09	3.53004387508712	0.019	0.003	6.87869826006543e-05	21	Gm14492	0.016
Gm11418.12	0	3.52894492350568	0.41	0.041	0	13	Gm11418	0.369
Gm13944	6.42909332503487e-55	3.52740062748305	0.045	0.007	2.1109927932752e-50	14	Gm13944	0.038
Gm48648	4.92182216032298e-23	3.52528666361788	0.014	0.002	1.61608030634205e-18	12	Gm48648	0.012
Adcyap1.10	0	3.52398471721002	0.34	0.037	0	12	Adcyap1	0.303
Khdc1b.2	2.54056341261155e-29	3.52092152867109	0.039	0.005	8.34193996531003e-25	21	Khdc1b	0.034
Matn1.10	8.77643761709726e-97	3.52090415263651	0.083	0.011	2.88174329157389e-92	16	Matn1	0.072
AC107453.3	1.2527585236458e-53	3.52071178321058	0.034	0.005	4.11343261239098e-49	9	AC107453.3	0.029
Serpina3n.12	0	3.51791140747465	0.486	0.056	0	16	Serpina3n	0.43
Vmn2r21.3	7.04012951591812e-08	3.51718859570727	0.03	0.008	0.00231162652655172	21	Vmn2r21	0.022
Ism1.17	1.09845868871348e-83	3.51541290331568	0.214	0.043	3.60678910439072e-79	21	Ism1	0.171
Otof.6	0	3.51287022217694	0.384	0.037	0	6	Otof	0.347
Gpr126.7	1.95898495845081e-12	3.51261403296993	0.079	0.041	6.43232711107325e-08	12	Gpr126	0.038
Tmem26.4	1.08875784266529e-06	3.5113621015665	0.048	0.029	0.0357493637639148	9	Tmem26	0.019
Bambi-ps1	1.65602022626906e-22	3.50894539804924	0.024	0.002	5.43754241295446e-18	21	Bambi-ps1	0.022
AW549542.10	3.71004551020718e-116	3.50877929984704	0.106	0.018	1.21819344327653e-111	12	AW549542	0.088
Gm45029.3	3.76709303481721e-26	3.50584078083094	0.032	0.003	1.23692499798223e-21	21	Gm45029	0.029
Gm13530	1.37269511095487e-29	3.50469994950417	0.014	0.001	4.50724439682033e-25	18	Gm13530	0.013
Apol11b	1.43639260454607e-24	3.50238804165864	0.019	0.002	4.71639511702703e-20	19	Apol11b	0.017
Moxd1.19	0	3.501140568821	0.872	0.226	0	21	Moxd1	0.646
Gm48707	1.16921046880369e-48	3.50098011957747	0.019	0.002	3.83910257431692e-44	6	Gm48707	0.017
Myom3.13	4.28322951993938e-131	3.50089865517685	0.136	0.02	1.40639841287209e-126	18	Myom3	0.116
Lancl3.13	0	3.50044157429239	0.546	0.083	0	14	Lancl3	0.463
Rdh1.1	7.30623362437077e-21	3.4985601161002	0.03	0.008	2.39900181056214e-16	10	Rdh1	0.022
Syt10.11	0	3.4967153282349	0.399	0.048	0	13	Syt10	0.351
4930527B05Rik.13	0	3.49582182492351	0.249	0.024	0	13	4930527B05Rik	0.225
Gm48006	2.04147496615277e-167	3.49536729614739	0.062	0.004	6.70318305136263e-163	6	Gm48006	0.058
Col1a2.6	2.22889551738026e-56	3.49527097639285	0.202	0.093	7.3185784313181e-52	8	Col1a2	0.109
RF01962.10	0	3.49465161821233	0.538	0.116	0	14	RF01962	0.422
Grm4.8	0	3.49168358699955	0.306	0.054	0	9	Grm4	0.252
Mmp17.12	0	3.48993220265062	0.42	0.05	0	12	Mmp17	0.37
Gm48159	3.96589866673238e-37	3.48967223530718	0.02	0.002	1.30220282722158e-32	9	Gm48159	0.018
Npas3.10	0	3.48848748254828	0.425	0.103	0	14	Npas3	0.322
Phlda1.9	0	3.48566909265006	0.585	0.119	0	12	Phlda1	0.466
Gm3970.6	4.93489188462443e-264	3.48511782347575	0.092	0.006	1.62037175031643e-259	6	Gm3970	0.086
3110047P20Rik.11	2.64898964817152e-09	3.48139600889649	0.097	0.054	8.69795750977117e-05	19	3110047P20Rik	0.043
Gm15414.1	3.18346947132044e-65	3.47937704451155	0.031	0.003	1.04529220090807e-60	12	Gm15414	0.028
Krtdap.2	4.1523132051572e-29	3.47926801986107	0.029	0.004	1.36341204091337e-24	17	Krtdap	0.025
Zfp831.2	8.67591191885159e-13	3.47902956488262	0.025	0.006	2.84873567855492e-08	18	Zfp831	0.019
Calcb.15	0	3.47841662063191	0.919	0.183	0	16	Calcb	0.736
Cadm2.9	0	3.47629506386264	0.873	0.398	0	9	Cadm2	0.475
Spaca3.12	1.62189094394663e-41	3.47527126524129	0.072	0.01	5.32547891444876e-37	21	Spaca3	0.062
Ebf1.14	0	3.47511514743666	0.955	0.176	0	14	Ebf1	0.779
Col27a1.14	0	3.47158694004603	0.876	0.287	0	18	Col27a1	0.589
1190002N15Rik.7	0	3.47131631119697	0.374	0.065	0	9	1190002N15Rik	0.309
Smad6.16	0	3.47130187875771	0.608	0.058	0	16	Smad6	0.55
Gm5149	1.89775073466622e-35	3.47121248102944	0.023	0.002	6.23126453727654e-31	19	Gm5149	0.021
Dbhos.11	7.02847289099894e-164	3.46969071043035	0.081	0.007	2.3077990737595e-159	14	Dbhos	0.074
Adh6-ps1	2.76326801510044e-07	3.46920343831373	0.014	0.005	0.00907319052758229	10	Adh6-ps1	0.009
Atp7a.10	0	3.468586223067	0.831	0.261	0	12	Atp7a	0.57
Kcng1.9	0	3.46676210800844	0.317	0.03	0	9	Kcng1	0.287
Adamts14.15	0	3.46588793565996	0.497	0.063	0	16	Adamts14	0.434
Gm10697.1	2.35829713370485e-08	3.46526099024457	0.015	0.005	0.000774346863851986	12	Gm10697	0.01
Tdpoz5.1	2.35829713370485e-08	3.46526099024457	0.015	0.005	0.000774346863851986	12	Tdpoz5	0.01
Mir682.2	4.65607193504615e-08	3.46429005169272	0.019	0.006	0.0015288212198724	18	Mir682	0.013
Trpv1.1	2.74735984971569e-44	3.46231890667253	0.038	0.006	9.02095606654146e-40	14	Trpv1	0.032
E130008D07Rik.9	1.64599535040147e-32	3.4612337024715	0.052	0.014	5.40462573304322e-28	12	E130008D07Rik	0.038
Plekhg3.9	0	3.45800496399052	0.261	0.036	0	14	Plekhg3	0.225
Mesp2.1	5.8512342942144e-34	3.45751676265181	0.023	0.002	1.9212527805053e-29	16	Mesp2	0.021
1500035N22Rik.6	0	3.45714185885001	0.287	0.027	0	6	1500035N22Rik	0.26
Gabra2.6	0	3.45712882509146	0.266	0.046	0	6	Gabra2	0.22
Col18a1.10	0	3.45659102600397	0.657	0.101	0	14	Col18a1	0.556
Gm20560	3.49078237702276e-44	3.45637454438991	0.016	0.001	1.14619839349542e-39	6	Gm20560	0.015
Esr1.6	0	3.45355942235787	0.667	0.146	0	6	Esr1	0.521
Gm28319.1	5.66057285684991e-21	3.4532587877556	0.015	0.002	1.85864909754667e-16	9	Gm28319	0.013
RP24-402O2.2	7.07215691645818e-33	3.45318028488827	0.013	0.001	2.32214272351904e-28	11	RP24-402O2.2	0.012
Grin3a.15	0	3.45031122486788	0.893	0.153	0	16	Grin3a	0.74
Rtn4rl2	6.3604520969615e-28	3.44860561041359	0.01	0.001	2.08845444603731e-23	13	Rtn4rl2	0.009
Gm20559.1	2.33539878983277e-18	3.44784775524925	0.017	0.001	7.6682819264159e-14	21	Gm20559	0.016
Fam5c.8	1.48017275304501e-11	3.44728620157121	0.1	0.058	4.8601472346233e-07	12	Fam5c	0.042
Hpca.15	0	3.44661798493555	0.571	0.087	0	16	Hpca	0.484
Islr2.12	0	3.44528888842783	0.262	0.029	0	12	Islr2	0.233
Gm20658.17	5.41725297925562e-207	3.44463407098601	0.163	0.017	1.77875501573858e-202	19	Gm20658	0.146
Gm33533.2	6.97641867448058e-56	3.44441908445451	0.032	0.003	2.2907070717657e-51	14	Gm33533	0.029
Syt10.10	3.26454434182469e-196	3.44352258051241	0.24	0.055	1.07191313463814e-191	12	Syt10	0.185
Slco4c1.14	8.79782259228517e-45	3.44188158178095	0.139	0.032	2.88876504817684e-40	21	Slco4c1	0.107
Serpinf1.13	0	3.43976251304632	0.511	0.062	0	16	Serpinf1	0.449
Kctd8.18	0	3.43911551428846	0.902	0.303	0	18	Kctd8	0.599
Gm7325	9.56571066773591e-55	3.43442691692755	0.021	0.002	3.14090109775109e-50	11	Gm7325	0.019
Gm1604a.9	0	3.43158715319232	0.44	0.054	0	9	Gm1604a	0.386
Gm11670.2	2.42108100460242e-14	3.43151790903819	0.017	0.003	7.94961947861204e-10	19	Gm11670	0.014
Ntsr1.14	0	3.43143918295249	0.281	0.038	0	14	Ntsr1	0.243
Gm47715.1	1.90458665803493e-22	3.4311041769272	0.018	0.003	6.2537102916577e-18	12	Gm47715	0.015
Gm40841.6	0	3.43091315953436	0.67	0.18	0	6	Gm40841	0.49
Cd79a.2	0	3.4298971016732	0.191	0.026	0	2	Cd79a	0.165
Tmem44.11	0	3.42987692087398	0.495	0.101	0	12	Tmem44	0.394
Cpne4.6	0	3.42921824942129	0.997	0.428	0	6	Cpne4	0.569
H2-Q2.7	2.0473204072054e-211	3.4286674164019	0.158	0.022	6.72237655705892e-207	14	H2-Q2	0.136
Gm20559	3.05161629181677e-45	3.42718642280714	0.016	0.001	1.00199820941804e-40	13	Gm20559	0.015
Col3a1.5	1.93869024266762e-63	3.4243313375371	0.27	0.141	6.36568941179913e-59	8	Col3a1	0.129
Mir466.11	2.92675669725619e-08	3.42424282685992	0.036	0.015	0.000961000561544069	18	Mir466	0.021
Col7a1.7	3.09975812524696e-136	3.42294456178022	0.193	0.052	1.01780558042484e-131	8	Col7a1	0.141
4930458K08Rik.13	1.86756104994436e-231	3.42237879429902	0.119	0.011	6.13213670749231e-227	13	4930458K08Rik	0.108
Ebf2.8	0	3.41979699270362	0.292	0.047	0	9	Ebf2	0.245
4931429I11Rik.7	2.65997521592473e-117	3.41924824936701	0.147	0.033	8.73402862148884e-113	12	4931429I11Rik	0.114
Mfap4.2	6.76003319522711e-20	3.41847993885053	0.039	0.013	2.21965689965282e-15	8	Mfap4	0.026
Grin2c	3.28838584694247e-54	3.4181260935937	0.031	0.003	1.07974149284356e-49	13	Grin2c	0.028
Mgp.5	2.82298579101235e-45	3.41797846105227	0.179	0.086	9.26927384478907e-41	8	Mgp	0.093
Gldn.11	9.03016974530602e-140	3.4176132928493	0.147	0.024	2.96505623587123e-135	16	Gldn	0.123
4930509J09Rik.14	5.80691949229115e-286	3.41444708251328	0.407	0.092	1.9067020152938e-281	16	4930509J09Rik	0.315
AC167229.1	1.7909181891207e-61	3.41082489818746	0.019	0.001	5.88047987397783e-57	6	AC167229.1	0.018
Gm15261.8	0	3.41061899304532	0.396	0.056	0	9	Gm15261	0.34
Rnf207.8	7.2306913911278e-163	3.40992389580257	0.097	0.012	2.37419751827681e-158	9	Rnf207	0.085
3930402G23Rik	1.69213190597317e-75	3.40963879301994	0.031	0.002	5.55611511326291e-71	14	3930402G23Rik	0.029
Mir467f.12	2.21550059725426e-12	3.40793363836113	0.065	0.021	7.27459621108437e-08	21	Mir467f	0.044
1700042O10Rik.11	0	3.40717451683192	0.15	0.012	0	12	1700042O10Rik	0.138
4933401H06Rik	5.97195056316543e-08	3.40686235280145	0.011	0.003	0.00196088996741537	7	4933401H06Rik	0.008
Astn2.20	5.58252843605115e-159	3.40436107061308	0.814	0.495	1.8330232119774e-154	21	Astn2	0.319
Rmst.19	3.03674418206583e-165	3.40353008523806	0.361	0.065	9.97114952181315e-161	21	Rmst	0.296
Gm15261.6	0	3.40261384864559	0.514	0.049	0	6	Gm15261	0.465
A730046J19Rik.2	0	3.40009031270623	0.219	0.026	0	2	A730046J19Rik	0.193
Chst15.6	1.25990213695542e-162	3.39971886997987	0.15	0.029	4.13688866669311e-158	6	Chst15	0.121
Inpp4b.17	7.39846153836251e-219	3.39823666636821	0.567	0.21	2.42928484612133e-214	19	Inpp4b	0.357
Adarb2.9	2.01596972008734e-48	3.39466922328769	0.24	0.126	6.61943657590678e-44	13	Adarb2	0.114
Gm35363	2.35861840297809e-52	3.39379031259017	0.019	0.001	7.74452352617855e-48	6	Gm35363	0.018
Gm26588.1	1.63401879512068e-26	3.39283288029443	0.015	0.001	5.36530071377876e-22	16	Gm26588	0.014
Bai1.12	4.43768051910576e-35	3.39191581352521	0.132	0.035	1.45711239844838e-30	21	Bai1	0.097
Hpca.6	0	3.3917123101517	0.624	0.076	0	6	Hpca	0.548
Panct2.3	3.78646417731976e-35	3.39142756068656	0.039	0.004	1.24328551262294e-30	21	Panct2	0.035
Pbx3.9	0	3.39075668754267	0.962	0.297	0	9	Pbx3	0.665
Gm15070.1	1.53554167260867e-10	3.38731938610463	0.019	0.006	5.04195108201058e-06	10	Gm15070	0.013
Myct1.2	1.17336622748466e-08	3.38702601440778	0.024	0.005	0.000385274800794588	21	Myct1	0.019
Nppc	1.97188061965462e-74	3.38429377035694	0.036	0.003	6.47467001463596e-70	14	Nppc	0.033
Gm11476	5.45834234304566e-27	3.38414540630257	0.011	0.001	1.79224670833904e-22	13	Gm11476	0.01
Rgs14.2	7.15922395665691e-23	3.38338581284828	0.027	0.005	2.3507311861683e-18	15	Rgs14	0.022
Fam5b	2.60357769761345e-49	3.38246342652156	0.069	0.026	8.54884737011378e-45	0	Fam5b	0.043
Ptgdr.1	9.77252333200181e-39	3.37864640706898	0.029	0.004	3.20880803606279e-34	15	Ptgdr	0.025
Trpc3.6	1.5743156261257e-166	3.37839146596176	0.178	0.038	5.16926535838375e-162	9	Trpc3	0.14
BC049352.9	1.63845140058769e-18	3.3783849275659	0.064	0.027	5.37985517382968e-14	12	BC049352	0.037
Kank4.4	1.63501260637243e-155	3.37688424592074	0.096	0.011	5.36856389302389e-151	13	Kank4	0.085
Scgn.21	0	3.37678106563562	0.868	0.202	0	21	Scgn	0.666
Gm48802	3.23199150345662e-130	3.37614966576713	0.046	0.003	1.06122441015998e-125	6	Gm48802	0.043
Wnt16.16	4.52752321911516e-51	3.37608790127591	0.074	0.009	1.48661224899646e-46	21	Wnt16	0.065
Gm14133.6	0	3.37463673071599	0.153	0.012	0	6	Gm14133	0.141
Olfr78.9	0	3.37404111529649	0.268	0.032	0	9	Olfr78	0.236
Fam196a.13	2.08724270411909e-97	3.37375224660419	0.115	0.012	6.85346141897502e-93	21	Fam196a	0.103
Vnn1	2.04923080230834e-102	3.37323682352424	0.047	0.004	6.72864933937944e-98	12	Vnn1	0.043
Fibcd1.15	0	3.36690212779671	0.643	0.119	0	18	Fibcd1	0.524
Gm5607.9	1.35760606424247e-136	3.36650788824387	0.111	0.019	4.45769951194014e-132	10	Gm5607	0.092
Thbs2.2	1.69704978674043e-14	3.36437957698391	0.039	0.015	5.57226297476222e-10	8	Thbs2	0.024
Dlx4	6.04792661420282e-28	3.3624058665534	0.01	0.001	1.9858367037735e-23	6	Dlx4	0.009
Gm39244	2.15746704650978e-33	3.36033085575166	0.018	0.002	7.08404304721486e-29	9	Gm39244	0.016
Mlkl.16	0	3.35746924118537	0.297	0.036	0	16	Mlkl	0.261
Gm9925.6	1.96255965687547e-240	3.35702905112035	0.133	0.015	6.44406463335062e-236	9	Gm9925	0.118
1700001K23Rik.1	1.24223023265842e-10	3.3543926080914	0.013	0.003	4.07886296893391e-06	10	1700001K23Rik	0.01
5530401A14Rik.13	0	3.35206989778383	0.618	0.092	0	13	5530401A14Rik	0.526
Jhy.11	0	3.35101412280352	0.221	0.028	0	12	Jhy	0.193
Cntnap2.6	0	3.35029931393159	0.999	0.83	0	6	Cntnap2	0.169
Crxos1.1	7.29531214721033e-08	3.34813072009307	0.021	0.008	0.00239541574353651	10	Crxos1	0.013
Csmd1.10	0	3.34781459882275	0.893	0.523	0	12	Csmd1	0.37
4930544G11Rik.12	2.46623561807306e-23	3.34775848657558	0.04	0.009	8.09788465194289e-19	18	4930544G11Rik	0.031
Cux2.6	0	3.34712647493194	0.983	0.316	0	6	Cux2	0.667
Ptprz1.17	0	3.34655127706863	0.847	0.27	0	18	Ptprz1	0.577
Npy.3	0	3.34555322187021	0.356	0.09	0	3	Npy	0.266
AC110380.1	1.17099757545751e-53	3.34423130659081	0.024	0.002	3.84497053901474e-49	6	AC110380.1	0.022
Unc5d.16	0	3.34314010040976	0.919	0.332	0	18	Unc5d	0.587
Ddit4l.2	8.13431772940622e-39	3.3424473956459	0.032	0.004	2.67090322645053e-34	18	Ddit4l	0.028
Slc24a4.16	1.49222783279706e-100	3.34237196703859	0.153	0.03	4.89973008898915e-96	19	Slc24a4	0.123
Gm26507.1	1.93492061251995e-21	3.3407797084366	0.012	0.001	6.35331183120924e-17	18	Gm26507	0.011
Tac1.2	0	3.3405104334959	0.993	0.533	0	2	Tac1	0.46
Hey1.14	0	3.33852611911556	0.532	0.076	0	16	Hey1	0.456
Mir9-3hg.2	5.07782089152731e-55	3.33557259018497	0.034	0.004	1.66730248973299e-50	10	Mir9-3hg	0.03
4930556G22Rik.1	5.57354908225272e-21	3.3353612803597	0.012	0.001	1.83007484115768e-16	16	4930556G22Rik	0.011
Gm45470	7.01846397844187e-46	3.33465331388977	0.023	0.002	2.30451264732139e-41	13	Gm45470	0.021
Npffr2.7	8.71407121446592e-34	3.3339174815358	0.093	0.034	2.86126528326988e-29	12	Npffr2	0.059
Gm12973.14	6.4055257489604e-139	3.33372354972236	0.082	0.007	2.10325437967115e-134	16	Gm12973	0.075
Gm47990	1.9765807682433e-17	3.33267201018193	0.014	0.002	6.49010295252688e-13	19	Gm47990	0.012
Col6a3.4	2.59802055660933e-23	3.33216171068294	0.087	0.039	8.53060049762675e-19	8	Col6a3	0.048
Cd83	2.41399649144129e-182	3.33127210576909	0.071	0.005	7.92635747964746e-178	12	Cd83	0.066
Rab27b.5	0	3.32967041320862	0.9	0.341	0	6	Rab27b	0.559
Ush1c.12	0	3.3293197569315	0.622	0.108	0	12	Ush1c	0.514
Agr3.4	6.49321127566345e-12	3.32924881249186	0.033	0.013	2.13204592236409e-07	7	Agr3	0.02
Lamb1.12	0	3.32891863074371	0.555	0.067	0	13	Lamb1	0.488
Gm28175	4.65506767936065e-24	3.32648263416045	0.016	0.002	1.52849147251807e-19	16	Gm28175	0.014
Cpa6.11	3.28243644948872e-85	3.32501238781314	0.293	0.13	1.07778800818962e-80	14	Cpa6	0.163
BB123696.8	3.59652099718783e-08	3.32494302224285	0.029	0.011	0.00118091766942663	18	BB123696	0.018
St18.13	0	3.32223493659464	0.947	0.308	0	14	St18	0.639
Adamts9.12	0	3.32175226474065	0.384	0.061	0	16	Adamts9	0.323
4932418E24Rik	4.73368613371178e-42	3.32024943461784	0.034	0.005	1.55430584200426e-37	12	4932418E24Rik	0.029
Itgb8.17	0	3.31952371750164	0.388	0.066	0	18	Itgb8	0.322
Gm10790.3	2.11272046542506e-17	3.31921815725399	0.034	0.011	6.93711764822319e-13	7	Gm10790	0.023
3110079O15Rik.16	2.41988563347135e-74	3.31757711935006	0.095	0.017	7.94569447750319e-70	17	3110079O15Rik	0.078
Tcap.15	4.47029167862567e-128	3.31560675819791	0.188	0.04	1.46782027267674e-123	17	Tcap	0.148
Kcns1	5.53795108098375e-77	3.31548291463729	0.028	0.002	1.81838623744101e-72	12	Kcns1	0.026
Tmeff2.8	0	3.31437939530866	0.971	0.331	0	9	Tmeff2	0.64
Ppara.10	0	3.31330838053938	0.613	0.112	0	12	Ppara	0.501
Eya4.7	0	3.31283733857275	0.376	0.072	0	7	Eya4	0.304
Drd2	8.92807001237181e-215	3.31243412615636	0.139	0.032	2.93153178856228e-210	0	Drd2	0.107
Mir669c.2	8.78232064679724e-10	3.3106683015635	0.019	0.006	2.88367498437588e-05	10	Mir669c	0.013
Stab2.8	1.68112658522231e-182	3.30911867849891	0.242	0.063	5.51997914257747e-178	10	Stab2	0.179
RP24-281E22.2	1.54593235952781e-22	3.30869827911167	0.018	0.003	5.07606890250956e-18	8	RP24-281E22.2	0.015
AC154509.1.1	5.68860280378241e-31	3.30807720921183	0.014	0.001	1.86785273062195e-26	16	AC154509.1	0.013
Cox8b.3	0	3.30762123632037	0.487	0.092	0	3	Cox8b	0.395
Asgr2	2.14701752152424e-10	3.30603802356739	0.021	0.007	7.04973203192484e-06	7	Asgr2	0.014
Fam84a.3	8.77188868383088e-95	3.30578482692095	0.057	0.005	2.88024964933587e-90	19	Fam84a	0.052
Galnt13.9	0	3.30470797808617	0.939	0.646	0	9	Galnt13	0.293
Pkib.8	0	3.3042332572906	0.45	0.113	0	9	Pkib	0.337
Adgre5.13	0	3.30405080271512	0.319	0.041	0	13	Adgre5	0.278
4930500F04Rik	4.22188300360033e-07	3.30370580545682	0.011	0.003	0.0138625528423217	18	4930500F04Rik	0.008
Lbx2.1	1.01941680641146e-70	3.30337828595633	0.039	0.003	3.34725508385201e-66	16	Lbx2	0.036
Il5.1	5.44852902664471e-15	3.30322945616635	0.017	0.003	1.78902450589879e-10	19	Il5	0.014
Krtdap.1	1.2854032028548e-93	3.30170804892347	0.037	0.003	4.22062141657374e-89	5	Krtdap	0.034
Baat.7	6.89691045163838e-15	3.30022411690993	0.047	0.019	2.26460054679546e-10	10	Baat	0.028
4732456N10Rik.2	2.48311796520474e-154	3.29977930012286	0.085	0.012	8.15331783874978e-150	2	4732456N10Rik	0.073
Has2.9	2.68915982344055e-30	3.29877380425366	0.051	0.011	8.82985628026706e-26	19	Has2	0.04
Tmem132c	0	3.2985014654522	0.801	0.211	0	0	Tmem132c	0.59
Gm20647	9.77918629869853e-16	3.29801183188304	0.014	0.002	3.21099582117766e-11	15	Gm20647	0.012
Pgk2	7.86726622864502e-14	3.29787071252257	0.013	0.003	2.58321686617559e-09	3	Pgk2	0.01
Iqgap2.6	0	3.29745175639783	0.882	0.143	0	6	Iqgap2	0.739
Gm12159.9	4.87217352657827e-15	3.29680834399081	0.045	0.017	1.59977817745198e-10	14	Gm12159	0.028
Dcn.7	8.11688974539742e-21	3.29498538582081	0.191	0.124	2.66518074790124e-16	8	Dcn	0.067
Grhl1.6	0	3.2941667348106	0.383	0.039	0	6	Grhl1	0.344
Gm28319	1.23459788815909e-68	3.29305920281492	0.024	0.002	4.05380216577036e-64	6	Gm28319	0.022
Bambi.6	0	3.29205633098659	0.385	0.034	0	6	Bambi	0.351
Col1a1.5	9.36395635143162e-42	3.29181221238801	0.161	0.076	3.07465506799257e-37	8	Col1a1	0.085
Sdpr.6	1.44800155902609e-183	3.28915898633421	0.16	0.029	4.75451311906215e-179	6	Sdpr	0.131
Snx31.5	8.13026567779295e-267	3.28908553821883	0.169	0.023	2.66957273530332e-262	6	Snx31	0.146
Gm16976	1.18774212648647e-25	3.28867379093737	0.013	0.001	3.89995127231833e-21	15	Gm16976	0.012
0610008F07Rik.6	6.46135397688954e-14	3.28783423504709	0.035	0.013	2.12158557831168e-09	10	0610008F07Rik	0.022
Lama4.18	1.19415235747569e-232	3.28759627902477	0.745	0.244	3.92099926577143e-228	21	Lama4	0.501
4930447K03Rik.2	4.58315710871718e-11	3.28397351307765	0.017	0.005	1.50487963664728e-06	10	4930447K03Rik	0.012
1700001C19Rik.2	6.14294406143414e-18	3.28236854357367	0.039	0.007	2.0170356825719e-13	21	1700001C19Rik	0.032
Npr1.9	1.66993334578805e-119	3.28129357458154	0.125	0.011	5.48322614089507e-115	21	Npr1	0.114
Shisa6.11	0	3.28076469191897	0.575	0.085	0	14	Shisa6	0.49
Ucn2	8.94750543432808e-28	3.27976921035747	0.026	0.005	2.93791340936162e-23	8	Ucn2	0.021
Prex2.15	2.41955131371305e-141	3.27959952363906	0.45	0.118	7.94459673857681e-137	21	Prex2	0.332
Gm16174.1	3.39491652847145e-29	3.27882428474542	0.018	0.002	1.1147208421236e-24	9	Gm16174	0.016
Itga2.14	0	3.27779939625549	0.423	0.061	0	16	Itga2	0.362
Rab7l1.1	1.29995053361242e-21	3.27712143935195	0.028	0.007	4.26838757711637e-17	10	Rab7l1	0.021
Tcerg1l.5	0	3.2765249580269	0.667	0.083	0	6	Tcerg1l	0.584
Clstn2.6	0	3.27640677381985	0.974	0.42	0	6	Clstn2	0.554
Ano2.16	0	3.27550100602164	0.881	0.202	0	16	Ano2	0.679
A730046J19Rik.17	0	3.27529295815188	0.255	0.031	0	18	A730046J19Rik	0.224
Isg15.13	0	3.27505621340275	0.238	0.023	0	16	Isg15	0.215
3110039I08Rik.7	1.24952537286601e-93	3.27459692578937	0.067	0.01	4.10281656180554e-89	10	3110039I08Rik	0.057
Sult2a7.9	2.62351339943289e-18	3.27442549422462	0.05	0.015	8.6143062470379e-14	18	Sult2a7	0.035
Shisa2.13	0	3.27361795910471	0.312	0.043	0	18	Shisa2	0.269
Ror1.10	0	3.27339019538164	0.456	0.12	0	12	Ror1	0.336
Lelp1	4.49266296330829e-07	3.27185778763755	0.014	0.004	0.0147516588400228	18	Lelp1	0.01
Rdh1.2	1.39384814387729e-06	3.27073372456646	0.028	0.008	0.0457670038042109	21	Rdh1	0.02
Nrip3.13	0	3.27072398909282	0.806	0.172	0	14	Nrip3	0.634
4930471E19Rik.13	7.26062469849516e-266	3.27045738983155	0.23	0.031	2.38402611975089e-261	16	4930471E19Rik	0.199
Kcng2.9	1.74105593285413e-46	3.26993104885179	0.114	0.039	5.71675715552655e-42	14	Kcng2	0.075
Gm4755.2	5.78394670280574e-08	3.26979542158883	0.019	0.006	0.00189915889986626	17	Gm4755	0.013
2610307P16Rik.15	1.09192790670722e-25	3.26924623943504	0.151	0.052	3.58534528167317e-21	21	2610307P16Rik	0.099
1700113H08Rik.8	1.7745880517729e-306	3.26921435267993	0.373	0.098	5.82685986799632e-302	10	1700113H08Rik	0.275
4930556J02Rik	1.65795151951925e-09	3.26560253902454	0.011	0.003	5.44388381434145e-05	10	4930556J02Rik	0.008
Wisp3.3	6.00295148211175e-31	3.26330556020693	0.05	0.007	1.97106911915139e-26	21	Wisp3	0.043
A130030D18Rik	1.42040332822092e-27	3.2622922681848	0.01	0.001	4.66389432821338e-23	6	A130030D18Rik	0.009
Ssu2.14	2.11938085917449e-286	3.2619993229474	0.231	0.03	6.95898705109942e-282	16	Ssu2	0.201
Gm20516.1	3.55897792361676e-17	3.2611586128644	0.019	0.004	1.16859040121956e-12	10	Gm20516	0.015
A930017K11Rik	1.89425810267741e-87	3.26047612247332	0.031	0.002	6.21979648014127e-83	6	A930017K11Rik	0.029
1700027J19Rik.6	0	3.25785659814157	0.229	0.021	0	6	1700027J19Rik	0.208
Gpr85.4	0	3.2565433026021	0.845	0.179	0	6	Gpr85	0.666
Insc.15	4.67943417501784e-142	3.25644815481304	0.228	0.047	1.53649221136711e-137	19	Insc	0.181
Opcml.9	3.8978929237308e-272	3.2546585879541	0.642	0.365	1.27987314150701e-267	10	Opcml	0.277
Gm29521	1.1289805531828e-11	3.2542141570776	0.01	0.002	3.70700764637573e-07	12	Gm29521	0.008
Rbpjl	9.95788107888453e-29	3.25413084913732	0.021	0.003	3.26967025225173e-24	12	Rbpjl	0.018
Fbxw24	0	3.25269333581132	0.752	0.17	0	0	Fbxw24	0.582
Gm47040	3.98403225951138e-42	3.25261930451124	0.035	0.003	1.30815699241056e-37	21	Gm47040	0.032
Oas1g.17	4.77022414481427e-235	3.25112578996791	0.326	0.061	1.56630309794977e-230	19	Oas1g	0.265
Gm11419	1.34548337638055e-22	3.25094176749474	0.011	0.001	4.41789466634554e-18	13	Gm11419	0.01
Col7a1.9	0	3.25028232836694	0.311	0.047	0	10	Col7a1	0.264
Grm1.10	2.44294504801822e-12	3.2495888547763	0.128	0.077	8.02141006516782e-08	16	Grm1	0.051
Gm44188.7	1.20753055567767e-15	3.24950567904763	0.033	0.006	3.96492657956763e-11	21	Gm44188	0.027
Lrrn3.11	0	3.24847056616475	0.686	0.168	0	12	Lrrn3	0.518
CT009510.2	2.91424530915187e-121	3.24555990442521	0.057	0.006	9.56892447260018e-117	6	CT009510.2	0.051
Gm17171.1	7.35670136720509e-96	3.24364452964056	0.046	0.004	2.41557289392179e-91	13	Gm17171	0.042
Gm10584	7.56549043249052e-41	3.24238081069782	0.016	0.001	2.48412878350826e-36	6	Gm10584	0.015
Asb2.8	0	3.242259253003	0.449	0.06	0	14	Asb2	0.389
Gm14632	6.04626951003434e-07	3.24198638020729	0.01	0.003	0.0198529259361977	7	Gm14632	0.007
Gm20546	3.65113375387412e-21	3.24173748762882	0.01	0.001	1.19884976808457e-16	16	Gm20546	0.009
Cd40.6	2.36875375222219e-64	3.24107551316014	0.066	0.012	7.77780294542156e-60	12	Cd40	0.054
Skap1.18	0	3.24068793014737	0.929	0.232	0	18	Skap1	0.697
Trps1.9	0	3.24025960732379	0.944	0.49	0	12	Trps1	0.454
Vwde.11	1.00760560895092e-18	3.24002623025185	0.106	0.035	3.30847301699033e-14	21	Vwde	0.071
Gm47523	1.04431631879371e-36	3.23931795461792	0.021	0.003	3.42901263275914e-32	9	Gm47523	0.018
Myo18b.8	3.38253190875583e-78	3.23898349652903	0.182	0.063	1.11065435223998e-73	12	Myo18b	0.119
Cavin4.6	0	3.23616212778397	0.148	0.012	0	6	Cavin4	0.136
Cphx2.6	2.90537206114334e-07	3.23605570115843	0.026	0.012	0.00953978916276414	10	Cphx2	0.014
Adamts20.18	1.893014505412e-241	3.23599090612033	0.454	0.118	6.21571312852029e-237	19	Adamts20	0.336
Mdfic.5	2.19867782742751e-22	3.23578892257302	0.073	0.031	7.21935864635822e-18	8	Mdfic	0.042
Gm10230	7.49411828241921e-07	3.23496032749955	0.01	0.003	0.0246069373803235	7	Gm10230	0.007
Spaca3.10	3.18660029378563e-47	3.23448434126716	0.051	0.01	1.04632020646451e-42	14	Spaca3	0.041
Prkg2.12	0	3.23415457153197	0.748	0.137	0	13	Prkg2	0.611
Adam12.10	2.95442703485626e-303	3.23218456264602	0.492	0.159	9.70086116895051e-299	13	Adam12	0.333
Tlr13	2.94934766743755e-15	3.23133443733636	0.027	0.008	9.68418306603119e-11	12	Tlr13	0.019
Olfr947-ps1.1	1.58745026062044e-07	3.23119030521041	0.019	0.008	0.00521239293074722	10	Olfr947-ps1	0.011
1700027J19Rik.14	0	3.22599659609207	0.229	0.024	0	16	1700027J19Rik	0.205
Ccbe1.6	0	3.22365805727493	0.978	0.325	0	6	Ccbe1	0.653
Slc6a1.6	4.67962205908157e-133	3.22163010286394	0.075	0.009	1.53655390309943e-128	7	Slc6a1	0.066
Gm11529.3	5.68139652537573e-16	3.22109906006679	0.029	0.007	1.86548654910712e-11	18	Gm11529	0.022
Gng8.8	0	3.21965953605691	0.31	0.043	0	11	Gng8	0.267
Gm48003.9	5.06359236611346e-89	3.21875334980367	0.067	0.01	1.66263055341335e-84	9	Gm48003	0.057
Gm35501.6	0	3.21837175496906	0.519	0.071	0	6	Gm35501	0.448
Gm45639	2.63549430211604e-10	3.21794025614448	0.011	0.002	8.65364554099801e-06	20	Gm45639	0.009
Rerg.10	0	3.21672278203096	0.72	0.152	0	12	Rerg	0.568
1700085B03Rik	6.54554714483828e-22	3.21500878860872	0.048	0.023	2.14923040500765e-17	0	1700085B03Rik	0.025
Gprc6a	3.85930892072573e-32	3.21492418224561	0.023	0.003	1.26720408412029e-27	12	Gprc6a	0.02
Gm36367.1	1.69222856554748e-21	3.21442437380155	0.019	0.001	5.55643249497515e-17	21	Gm36367	0.018
Fgf10.9	3.34681807407189e-102	3.21362399538146	0.11	0.017	1.0989277146215e-97	18	Fgf10	0.093
Ptk2b.11	3.17739972321917e-191	3.21289969451603	0.298	0.066	1.04329919911902e-186	18	Ptk2b	0.232
Col26a1.10	3.28410659391453e-94	3.21169898784392	0.158	0.043	1.07833640011184e-89	14	Col26a1	0.115
Tcf21	2.17608737123734e-09	3.21147640007909	0.014	0.004	7.1451828834578e-05	8	Tcf21	0.01
Gm13298	1.44980134925779e-08	3.20991553620748	0.011	0.002	0.000476042273028796	18	Gm13298	0.009
Slc6a12.13	7.91001941730094e-241	3.20935601372974	0.147	0.016	2.59725487567076e-236	14	Slc6a12	0.131
Tlr13.1	1.93758528868767e-10	3.20932886844092	0.033	0.008	6.36206129540597e-06	21	Tlr13	0.025
Oas1h.16	1.79791592264811e-40	3.20931682655979	0.084	0.014	5.90345693201508e-36	21	Oas1h	0.07
Gm13431	3.92726939821626e-42	3.20875297936309	0.019	0.002	1.28951890690431e-37	13	Gm13431	0.017
Dennd2d.10	0	3.20862582391406	0.301	0.046	0	14	Dennd2d	0.255
Gm12158.3	9.64471306660966e-54	3.20618144694403	0.036	0.005	3.16684153542128e-49	14	Gm12158	0.031
Disp3.16	0	3.20346979117448	0.369	0.047	0	16	Disp3	0.322
Fam169b.3	7.67659505788768e-43	3.20234059966026	0.104	0.039	2.52060998725742e-38	6	Fam169b	0.065
AC158972.2	3.52048213382427e-13	3.20190239430369	0.01	0.001	1.1559503086412e-08	16	AC158972.2	0.009
Gm7325.1	4.41780095719572e-33	3.20189174445369	0.018	0.002	1.45058494429522e-28	14	Gm7325	0.016
Rapgef3.7	0	3.20164968507044	0.235	0.034	0	7	Rapgef3	0.201
Cyp26b1	4.98044905026365e-66	3.20113186534785	0.042	0.005	1.63533044565407e-61	13	Cyp26b1	0.037
Zap70.8	5.51386325843508e-83	3.20063843715819	0.075	0.01	1.81047700090716e-78	18	Zap70	0.065
Gm9871.12	7.57434859065641e-08	3.20004483553057	0.072	0.032	0.00248703735974203	21	Gm9871	0.04
Pabpc6.1	2.11164976879691e-07	3.19998340035441	0.016	0.005	0.00693360201584467	18	Pabpc6	0.011
Disp3.6	0	3.19925640031853	0.376	0.042	0	6	Disp3	0.334
Grm5.6	6.35770242577379e-76	3.19910300972335	0.642	0.488	2.08755159150282e-71	9	Grm5	0.154
Fbxw15	0	3.19810662163158	0.732	0.153	0	0	Fbxw15	0.579
Kcnh3.13	2.53810099585258e-232	3.19668686881122	0.153	0.019	8.33385461988194e-228	14	Kcnh3	0.134
Sema5b.11	1.56282997654335e-104	3.19506616510409	0.259	0.078	5.1315522279801e-100	18	Sema5b	0.181
Dbhos.16	7.09313292782991e-77	3.19489749416231	0.089	0.009	2.32903019685295e-72	21	Dbhos	0.08
Dpt.4	1.02233244509997e-08	3.19428564759767	0.063	0.037	0.000335682858348576	8	Dpt	0.026
Ntng1.13	0	3.194130386648	0.985	0.289	0	13	Ntng1	0.696
Gm20337	4.43553659596852e-09	3.19380063587196	0.011	0.002	0.000145640844128626	18	Gm20337	0.009
1700019N19Rik	1.02443867869361e-07	3.19331389182966	0.014	0.005	0.00336374440149046	7	1700019N19Rik	0.009
Gabrg1.5	1.92743568865991e-185	3.19235775933228	0.196	0.044	6.3287350837148e-181	6	Gabrg1	0.152
Itgb6.16	0	3.19070081402162	0.504	0.07	0	16	Itgb6	0.434
Cxcr4.8	1.27678702800229e-220	3.18973669629431	0.105	0.01	4.1923302064455e-216	9	Cxcr4	0.095
Gm16150.1	8.09614192711785e-24	3.18855060983242	0.017	0.002	2.65836820176915e-19	9	Gm16150	0.015
Gm15222.4	1.59450164761161e-194	3.18760287200138	0.079	0.006	5.23554615993273e-190	6	Gm15222	0.073
Gm2912	2.90681057936405e-71	3.18643988728061	0.031	0.003	9.54451253734187e-67	6	Gm2912	0.028
4930511M11Rik.1	5.67128222093601e-08	3.18642635070088	0.015	0.005	0.00186216551724434	10	4930511M11Rik	0.01
Tmem132b.6	0	3.18622001906378	0.315	0.06	0	6	Tmem132b	0.255
Greb1.6	0	3.185293784683	0.318	0.045	0	6	Greb1	0.273
Hist1h2bk.1	4.67001483177078e-07	3.18495231997079	0.016	0.005	0.0153339937001194	18	Hist1h2bk	0.011
Mir5109.1	5.03503541873462e-07	3.18453632981529	0.013	0.004	0.0165325387974151	12	Mir5109	0.009
Mndal.11	0	3.18277681047998	0.411	0.062	0	12	Mndal	0.349
5430425J12Rik	3.72262895151752e-07	3.18225037267731	0.01	0.003	0.0122232521623078	10	5430425J12Rik	0.007
Mrgprf.3	5.84978393209463e-14	3.18201287371322	0.032	0.012	1.92077655410327e-09	8	Mrgprf	0.02
Flrt2.18	0	3.18178903646554	0.463	0.077	0	18	Flrt2	0.386
Atp1a4	3.26571813707752e-12	3.17983440459377	0.014	0.003	1.0722985503094e-07	12	Atp1a4	0.011
Ces1c.4	1.0810172049149e-12	3.17953515570265	0.033	0.013	3.54951999233807e-08	8	Ces1c	0.02
Gm8439.6	5.67735106290637e-15	3.17949395341824	0.031	0.01	1.86415822150531e-10	13	Gm8439	0.021
Ptger3.16	0	3.17754021444107	0.666	0.155	0	16	Ptger3	0.511
Bpifb1	8.08499831248898e-73	3.1771714816238	0.045	0.006	2.65470919590576e-68	9	Bpifb1	0.039
Gda.2	0	3.17696436538729	0.769	0.121	0	2	Gda	0.648
Arhgap6.6	0	3.1769167032262	0.884	0.214	0	6	Arhgap6	0.67
Zbbx.10	0	3.1735744456584	0.52	0.101	0	12	Zbbx	0.419
Cphx2.4	2.89453250838035e-08	3.17096309918532	0.027	0.012	0.000950419749126689	7	Cphx2	0.015
Tnfsf11.3	1.6196043251446e-21	3.17060909988027	0.039	0.012	5.31797080161228e-17	7	Tnfsf11	0.027
C1ql1.3	0	3.16899632084951	0.828	0.21	0	3	C1ql1	0.618
Gm20754.16	0	3.16833076543946	0.741	0.267	0	16	Gm20754	0.474
Cdh18.9	0	3.16830942034637	0.781	0.402	0	9	Cdh18	0.379
Gda.14	0	3.16748321201324	0.843	0.137	0	15	Gda	0.706
Gm37035.7	0	3.16730406088173	0.314	0.052	0	9	Gm37035	0.262
Glp1r.12	1.52659125190925e-301	3.1672349375167	0.252	0.04	5.01256237564401e-297	14	Glp1r	0.212
Glp1r.10	8.16196704407223e-246	3.16713752611235	0.227	0.04	2.67998187892112e-241	12	Glp1r	0.187
Itprip.3	2.39964962260441e-08	3.16680148854828	0.02	0.006	0.000787924953582158	18	Itprip	0.014
Zim1.9	1.86719351603371e-223	3.16539381885867	0.225	0.046	6.13092990989669e-219	9	Zim1	0.179
Gbp2b.12	1.74078575108166e-250	3.16472256887922	0.142	0.012	5.71587001367663e-246	16	Gbp2b	0.13
Adam33.7	6.45601686469115e-41	3.16463613121025	0.079	0.025	2.11983313752134e-36	8	Adam33	0.054
Gcgr.6	0	3.16455157753941	0.67	0.083	0	6	Gcgr	0.587
Wdr16.2	8.49167915483901e-17	3.16330603378918	0.03	0.007	2.78824285049139e-12	18	Wdr16	0.023
Gm11339.18	5.8924670490919e-126	3.16327696440031	0.177	0.021	1.93479155556932e-121	21	Gm11339	0.156
Gm26839.1	8.16086240634339e-09	3.16257161175683	0.015	0.002	0.000267961917112285	21	Gm26839	0.013
Tnnt1.10	2.46415948002499e-80	3.16145647981966	0.097	0.017	8.09106765266206e-76	16	Tnnt1	0.08
4931417E11Rik.4	5.4584513162654e-15	3.16144789999574	0.03	0.008	1.79228248969574e-10	18	4931417E11Rik	0.022
Adamts1.15	0	3.15987285228596	0.587	0.127	0	19	Adamts1	0.46
Chil1.2	3.6450746572795e-91	3.15842365529635	0.064	0.007	1.19686026371772e-86	16	Chil1	0.057
Trim29	7.92645868161359e-29	3.15839845649841	0.017	0.002	2.60265270810782e-24	16	Trim29	0.015
Elf5	1.33940351029168e-06	3.15773592658332	0.013	0.004	0.0439793142604274	12	Elf5	0.009
Sh2d4b.12	6.65980892618216e-269	3.15728336486018	0.281	0.055	2.18674826091191e-264	14	Sh2d4b	0.226
1700010B08Rik	2.26388122579125e-12	3.15719475877761	0.013	0.003	7.43345400488558e-08	7	1700010B08Rik	0.01
Nrxn3.6	0	3.15633534986191	0.998	0.644	0	6	Nrxn3	0.354
Satb2.15	0	3.15612316579009	0.804	0.272	0	19	Satb2	0.532
Rem2.8	6.17451319218202e-85	3.15562476446999	0.064	0.009	2.02740140665297e-80	12	Rem2	0.055
Atp6v1e2	4.07915904182381e-09	3.15459853476376	0.012	0.002	0.000133939187138285	17	Atp6v1e2	0.01
Gm16564.12	1.24006333716914e-66	3.15250941188779	0.058	0.009	4.07174796759486e-62	12	Gm16564	0.049
Gm47368	1.44213217388657e-28	3.15169339412711	0.015	0.002	4.73524099295654e-24	12	Gm47368	0.013
AC164881.1	1.00034287093361e-43	3.15088687916752	0.026	0.003	3.28462581671051e-39	14	AC164881.1	0.023
4930555G07Rik.7	8.78091157384345e-110	3.15059830583961	0.076	0.011	2.8832123152715e-105	10	4930555G07Rik	0.065
Trim36.11	0	3.1490636174747	0.643	0.16	0	12	Trim36	0.483
Bambi.14	0	3.14877336255935	0.35	0.041	0	16	Bambi	0.309
4930567K20Rik	1.28936263150292e-07	3.14841244128957	0.011	0.002	0.00423362220053983	16	4930567K20Rik	0.009
RP24-236C17.2.1	8.54972463118557e-39	3.14804565239849	0.027	0.004	2.80730208264978e-34	12	RP24-236C17.2	0.023
1700001C19Rik	9.41588023561308e-52	3.14656909242457	0.038	0.006	3.09170427536356e-47	6	1700001C19Rik	0.032
Vip.10	0	3.14630576006348	0.945	0.434	0	13	Vip	0.511
Slc12a7.6	0	3.14629760019114	0.729	0.094	0	6	Slc12a7	0.635
Adora1.6	0	3.14626119463703	0.66	0.083	0	6	Adora1	0.577
Ifi204.10	8.52707600663268e-120	3.14520146145196	0.078	0.01	2.79986540677784e-115	12	Ifi204	0.068
Gm29325.9	4.42373534580162e-66	3.14498495430042	0.051	0.008	1.45253350079396e-61	9	Gm29325	0.043
Hcn1.5	0	3.14467843469	0.936	0.266	0	6	Hcn1	0.67
Wfdc15b.2	1.362419772992e-06	3.14429805577182	0.015	0.006	0.0447350532461922	12	Wfdc15b	0.009
Gm11454.2	6.41501991965049e-31	3.14312372435323	0.019	0.002	2.10637179061724e-26	12	Gm11454	0.017
Zcchc16.12	2.03089136565807e-48	3.14273773720522	0.199	0.085	6.66843179913827e-44	15	Zcchc16	0.114
AF529169.6	0	3.14261164810027	0.354	0.05	0	6	AF529169	0.304
Slc7a3.11	1.0991128036331e-230	3.14258180166293	0.189	0.03	3.6089368907293e-226	12	Slc7a3	0.159
4632428N05Rik	6.09692348136082e-12	3.14177908005755	0.024	0.011	2.00192482510482e-07	0	4632428N05Rik	0.013
Gm37350	2.23551433299247e-77	3.14176655387559	0.027	0.002	7.34031131238076e-73	6	Gm37350	0.025
Svep1.5	3.69930195225419e-12	3.14048407938601	0.062	0.032	1.21466579602266e-07	8	Svep1	0.03
4930523O13Rik.6	1.07626180561862e-10	3.14038102412882	0.03	0.012	3.53390563874874e-06	10	4930523O13Rik	0.018
Hes5.5	2.35031019910685e-140	3.14034149892397	0.068	0.007	7.71724353876735e-136	6	Hes5	0.061
Grhl3.8	4.23594789595797e-54	3.13804329392819	0.051	0.009	1.3908734916378e-49	14	Grhl3	0.042
Adra2b	1.89999979189425e-28	3.1379700592471	0.019	0.002	6.23864931668479e-24	12	Adra2b	0.017
Oas1a.18	1.74832415773159e-292	3.13758781555755	0.46	0.102	5.74062237191167e-288	19	Oas1a	0.358
Prss12.7	1.42492267179679e-129	3.13689568815854	0.126	0.023	4.67873359284477e-125	12	Prss12	0.103
Fbxw16	5.85247201913163e-248	3.1336980514406	0.106	0.016	1.92165918748187e-243	0	Fbxw16	0.09
Rasgrf1.15	7.70858929790073e-43	3.1311987274735	0.172	0.066	2.5311152959657e-38	18	Rasgrf1	0.106
Pgf.15	0	3.13049929584141	0.401	0.06	0	16	Pgf	0.341
Gm13399.9	6.90684828844823e-57	3.12945065136004	0.058	0.011	2.26786363551197e-52	12	Gm13399	0.047
Gm13582.11	1.82017906838084e-120	3.1291275280367	0.094	0.014	5.97655797102848e-116	13	Gm13582	0.08
Mir703.5	6.16411674806729e-07	3.12259754194675	0.023	0.008	0.020239877342279	18	Mir703	0.015
Gm20516	1.4215772140235e-09	3.12141751710599	0.015	0.004	4.66774878224615e-05	7	Gm20516	0.011
Tspan12.14	3.02642566990081e-198	3.12131802173853	0.485	0.101	9.9372686871193e-194	21	Tspan12	0.384
Gm10046	3.55269201398822e-07	3.12032175807443	0.012	0.004	0.0116652642279303	10	Gm10046	0.008
Rtp4.14	1.05144222106111e-103	3.11980647719574	0.167	0.034	3.45241053285416e-99	19	Rtp4	0.133
2010204K13Rik	2.1624616473055e-13	3.11823763877578	0.013	0.003	7.10044281892762e-09	2	2010204K13Rik	0.01
Bcmo1.11	5.60485555642509e-07	3.11803497110276	0.033	0.011	0.0184035432195218	21	Bcmo1	0.022
Gm44905	8.94816556703377e-32	3.11780543385449	0.03	0.005	2.93813016393554e-27	12	Gm44905	0.025
2410057H14Rik.10	4.93836466321291e-60	3.11745686323536	0.067	0.014	1.62151203716596e-55	10	2410057H14Rik	0.053
Gm43951	4.63074046577993e-07	3.11713329454095	0.011	0.003	0.0152050363193884	17	Gm43951	0.008
Gm32647.10	5.66429625484646e-133	3.11682864906045	0.278	0.094	1.85987167527884e-128	12	Gm32647	0.184
Gpr85.11	0	3.11641705325603	0.763	0.193	0	16	Gpr85	0.57
Gm15222.13	2.26249961174452e-109	3.11596708304089	0.074	0.008	7.42891747516314e-105	16	Gm15222	0.066
Zfp345.1	1.13482869047884e-06	3.11562448117504	0.019	0.008	0.0372621000518727	7	Zfp345	0.011
Cckbr.10	6.02286111885114e-94	3.11508045709544	0.079	0.01	1.97760644837477e-89	16	Cckbr	0.069
Cdh18.12	0	3.11375881723919	0.851	0.4	0	12	Cdh18	0.451
Hrh1.9	2.16937713473696e-78	3.11371446109402	0.061	0.009	7.1231498219088e-74	12	Hrh1	0.052
Epb4.1l4a.11	5.16683915563468e-30	3.11231642467113	0.14	0.06	1.69653163675265e-25	18	Epb4.1l4a	0.08
Cntnap4.12	1.57793964481666e-115	3.10817738034198	0.234	0.062	5.18116482375549e-111	18	Cntnap4	0.172
Prokr2.12	1.6083727011195e-101	3.10576899530044	0.071	0.008	5.28109176412588e-97	16	Prokr2	0.063
Sp100.13	9.97974400210239e-99	3.10572043862667	0.159	0.032	3.27684894309032e-94	19	Sp100	0.127
Fam131c.10	4.77244604036006e-272	3.10568208349931	0.231	0.037	1.56703265735223e-267	14	Fam131c	0.194
H2-Bl.1	1.4593305164567e-18	3.10464070676534	0.03	0.008	4.79171175078558e-14	12	H2-Bl	0.022
Gm10147	1.18256876483966e-11	3.10383268546775	0.014	0.003	3.88296453935104e-07	7	Gm10147	0.011
Pkib.6	0	3.10378335630537	0.558	0.107	0	6	Pkib	0.451
Htr4.9	0	3.10338299760118	0.767	0.258	0	9	Htr4	0.509
Emilin2.6	1.73341863323329e-265	3.10337338641165	0.197	0.032	5.69168008222152e-261	6	Emilin2	0.165
Gm17171.2	1.24159959123465e-21	3.10313852919175	0.037	0.005	4.07679225781897e-17	21	Gm17171	0.032
Gm31816.13	3.97435988638986e-117	3.10257440024678	0.072	0.008	1.30498106869611e-112	14	Gm31816	0.064
Meis2.6	1.89643083274657e-65	3.102342415449	0.191	0.08	6.22693063932335e-61	8	Meis2	0.111
Gm11789.14	9.65300864412837e-249	3.10180961019874	0.141	0.012	3.16956538829955e-244	16	Gm11789	0.129
Gm15998.1	1.08701677142006e-54	3.10009444563872	0.029	0.002	3.56921956895776e-50	16	Gm15998	0.027
Nrgn.2	0	3.09944807554951	0.179	0.026	0	2	Nrgn	0.153
Gm43122.19	3.38505359838072e-106	3.09913190486635	0.219	0.037	1.11148234902831e-101	21	Gm43122	0.182
Dnajb13.7	2.17554763269145e-49	3.0989492478406	0.049	0.009	7.14341065194239e-45	12	Dnajb13	0.04
Cpa6.17	2.42417978955368e-37	3.0983753337238	0.312	0.134	7.9597943389995e-33	21	Cpa6	0.178
Klhl1.11	0	3.09807654958513	0.75	0.197	0	12	Klhl1	0.553
Nrl	1.27276771249988e-18	3.09799026701254	0.018	0.003	4.17913278399335e-14	14	Nrl	0.015
Adra2b.1	1.07478432886622e-56	3.09796231630667	0.026	0.002	3.52905434383224e-52	14	Adra2b	0.024
Lrrc55.12	0	3.09780727764137	0.304	0.039	0	12	Lrrc55	0.265
Gm40638.1	1.51662736283372e-57	3.09651475013437	0.037	0.004	4.97984594586452e-53	16	Gm40638	0.033
Prokr1.20	5.82021552319834e-163	3.09618138678619	0.271	0.038	1.91106776704217e-158	21	Prokr1	0.233
Adcy8.12	1.05102357450496e-137	3.09547157454009	0.264	0.085	3.45103590688705e-133	13	Adcy8	0.179
Sec14l5.10	1.35862166496034e-56	3.09470520576502	0.092	0.021	4.46103423689727e-52	15	Sec14l5	0.071
Htr2a.13	3.8051760764069e-179	3.09370078885975	0.197	0.041	1.2494295646882e-174	13	Htr2a	0.156
Ptgir.10	0	3.0933081874571	0.651	0.095	0	11	Ptgir	0.556
Crybb2.5	5.50723800159379e-106	3.09239896997647	0.112	0.024	1.80830159782332e-101	6	Crybb2	0.088
4933411O13Rik	1.22480982202811e-41	3.09235415201429	0.028	0.004	4.02166305062931e-37	9	4933411O13Rik	0.024
Npffr1.11	4.08704530416003e-145	3.09180272060516	0.171	0.037	1.34198132562095e-140	12	Npffr1	0.134
Ush1g.1	6.12994620768522e-40	3.09057626331258	0.028	0.003	2.01276783729344e-35	16	Ush1g	0.025
Mir1906-1.10	1.20659424132319e-06	3.08891339151348	0.024	0.009	0.039618521913847	18	Mir1906-1	0.015
Mir1906-2.10	1.20659424132319e-06	3.08891339151348	0.024	0.009	0.039618521913847	18	Mir1906-2	0.015
Kcnk13.16	2.74614828649918e-239	3.08734677819677	0.589	0.127	9.01697789872005e-235	21	Kcnk13	0.462
Rxrg.10	8.27201962548394e-41	3.08649203468808	0.075	0.022	2.71611764402765e-36	12	Rxrg	0.053
1700006H21Rik	1.02838466820414e-30	3.08627806295532	0.01	0.001	3.37670105804828e-26	2	1700006H21Rik	0.009
Gm3164	3.74854628058964e-80	3.08554280987983	0.037	0.003	1.23083517123161e-75	6	Gm3164	0.034
Pappa.15	3.18762626507307e-67	3.08492909628252	0.216	0.051	1.04665708413674e-62	21	Pappa	0.165
Gm47116	1.07177511872781e-52	3.08420029712526	0.028	0.004	3.51917360234278e-48	1	Gm47116	0.024
BC030867.2	4.63423866706738e-126	3.0836815166238	0.058	0.006	1.52165226633157e-121	2	BC030867	0.052
Dlx4os.1	1.03506070345004e-19	3.08367551993541	0.012	0.001	3.39862181977819e-15	16	Dlx4os	0.011
Hrh1.6	1.42892119604569e-58	3.08360683727087	0.052	0.009	4.69186274721601e-54	9	Hrh1	0.043
1700010I02Rik.2	9.36189678636948e-16	3.08353635631297	0.042	0.016	3.07397880980442e-11	6	1700010I02Rik	0.026
Mir678.1	5.78289438592124e-17	3.08280386495533	0.027	0.007	1.89881337161724e-12	12	Mir678	0.02
Frmpd1.13	0	3.0820025332076	0.776	0.202	0	13	Frmpd1	0.574
Lingo2.5	0	3.0798810107108	0.994	0.561	0	6	Lingo2	0.433
Pion.8	2.72268855682316e-12	3.0797153292092	0.098	0.054	8.93994787632886e-08	15	Pion	0.044
Gm11529.2	3.48168736178698e-08	3.07903111135732	0.019	0.007	0.00114321204524276	12	Gm11529	0.012
Nwd2.13	0	3.07811219007479	0.619	0.099	0	14	Nwd2	0.52
Ntn1.15	0	3.07802929202644	0.518	0.113	0	18	Ntn1	0.405
1700042O10Rik.8	2.0563763694324e-125	3.07793353132816	0.094	0.014	6.75211180903127e-121	9	1700042O10Rik	0.08
Palmd.13	1.07254678008082e-159	3.07777273613727	0.201	0.034	3.52170735239538e-155	19	Palmd	0.167
Gm47918.1	3.48592109162991e-11	3.07764025848016	0.015	0.002	1.14460219043668e-06	21	Gm47918	0.013
Gm15713.10	3.04390576777157e-33	3.07703623549655	0.061	0.009	9.99466458847796e-29	21	Gm15713	0.052
Gm47015.14	3.57048972063319e-181	3.07680092747702	0.164	0.023	1.17237029976991e-176	16	Gm47015	0.141
Matn1.6	1.96275118991988e-106	3.07608992680305	0.072	0.01	6.44469353210194e-102	6	Matn1	0.062
Rasgrf1.8	9.42359909536692e-76	3.0760309160256	0.175	0.064	3.09423876296373e-71	9	Rasgrf1	0.111
Ang3	9.82586017487053e-07	3.07544262077032	0.012	0.004	0.0322632118841874	10	Ang3	0.008
Sgcz.12	0	3.07486916233809	0.936	0.529	0	12	Sgcz	0.407
Serpinb10	6.23056087343983e-10	3.07452892836382	0.026	0.01	2.04580466279397e-05	7	Serpinb10	0.016
Gm15592.1	1.33143848242227e-20	3.07446529469909	0.015	0.002	4.37177825703351e-16	16	Gm15592	0.013
Gm19303.8	4.89130249908982e-10	3.07417096076333	0.046	0.021	1.60605917557614e-05	12	Gm19303	0.025
Psd4.6	1.40346984271429e-172	3.07411762544909	0.086	0.008	4.60829322855236e-168	12	Psd4	0.078
Kcnd2.11	0	3.07405353459717	0.985	0.728	0	14	Kcnd2	0.257
Acpl2.17	1.44809779332989e-22	3.07267546116016	0.13	0.045	4.75482910439871e-18	21	Acpl2	0.085
Gm6772.1	1.43253139674317e-06	3.07256123062139	0.014	0.005	0.047037168412062	10	Gm6772	0.009
Hey1.5	0	3.0723321815223	0.543	0.068	0	6	Hey1	0.475
Pdyn.11	3.70731222027521e-194	3.07222780740657	0.189	0.035	1.21729596752737e-189	12	Pdyn	0.154
Npy1r.12	0	3.07097096770292	0.65	0.149	0	12	Npy1r	0.501
Gm45441	1.33436180570348e-113	3.0703501791617	0.054	0.005	4.38137698902737e-109	6	Gm45441	0.049
Gm29175.1	2.38745940471912e-27	3.06592988016458	0.018	0.003	7.83922295539523e-23	10	Gm29175	0.015
S100a5	7.41235942976558e-18	3.06511287669124	0.01	0.001	2.43384821876353e-13	18	S100a5	0.009
Gm4524	2.20648637259012e-22	3.06458601149935	0.016	0.002	7.24499800439966e-18	9	Gm4524	0.014
Gdf5.2	2.82807182971015e-07	3.06429428756211	0.019	0.007	0.00928597385285328	12	Gdf5	0.012
5031434C07Rik.1	1.5532426579012e-31	3.06364702358279	0.024	0.003	5.1000722672186e-27	16	5031434C07Rik	0.021
Ngf.19	6.21370910468873e-120	3.0622748937814	0.234	0.037	2.04027138452454e-115	21	Ngf	0.197
Gm38326	3.36480759536356e-31	3.06162940763334	0.013	0.001	1.10483457393762e-26	9	Gm38326	0.012
A630014C17Rik.2	2.47533905614697e-125	3.06077392083666	0.072	0.006	8.12777579085859e-121	16	A630014C17Rik	0.066
5830432E09Rik.1	1.1971519206607e-09	3.06069638851109	0.02	0.004	3.93084833148942e-05	21	5830432E09Rik	0.016
Gm48837	4.01508232862968e-43	3.06027191597224	0.017	0.001	1.31835228260555e-38	6	Gm48837	0.016
Gm13293.9	2.0708529007776e-08	3.05836399862313	0.043	0.019	0.000679964549970327	18	Gm13293	0.024
Actrt3	1.86565808120043e-19	3.05747179436216	0.011	0.001	6.12588830962162e-15	14	Actrt3	0.01
Slc22a18.6	0	3.05626533013374	0.219	0.022	0	6	Slc22a18	0.197
1700111E14Rik.5	0	3.05541491848157	0.697	0.176	0	6	1700111E14Rik	0.521
Efcab4a	6.60660073018704e-09	3.05508657850878	0.011	0.003	0.000216927734975691	12	Efcab4a	0.008
D030068K23Rik.6	0	3.05425794252863	0.396	0.047	0	6	D030068K23Rik	0.349
Casr.13	0	3.05377041801313	0.333	0.053	0	13	Casr	0.28
Stra6.15	4.52944805215834e-175	3.05279736228831	0.119	0.013	1.48724426792619e-170	16	Stra6	0.106
Arsi.6	4.00785736212164e-295	3.05262620495713	0.13	0.012	1.31597996485264e-290	6	Arsi	0.118
Lrrc55.20	3.28382509905186e-135	3.0518478110986	0.279	0.046	1.07824397127368e-130	21	Lrrc55	0.233
Slco4a1.9	2.67759670677406e-121	3.05157132797241	0.08	0.01	8.79188878669262e-117	14	Slco4a1	0.07
Mogat2.4	3.15164143423193e-70	3.05137788574944	0.064	0.008	1.03484146493005e-65	18	Mogat2	0.056
Dbc1.14	1.79507155417474e-18	3.05111586903253	0.105	0.046	5.89411744813275e-14	19	Dbc1	0.059
Tacr1.6	0	3.05046305782128	0.474	0.102	0	6	Tacr1	0.372
Slc16a9.7	5.51890895551972e-125	3.05039554107927	0.127	0.024	1.8121337555449e-120	12	Slc16a9	0.103
Tfcp2l1.9	0	3.05024962599996	0.449	0.063	0	14	Tfcp2l1	0.386
Prr16.17	5.95095867789513e-220	3.04873174936581	0.444	0.127	1.95399728188686e-215	18	Prr16	0.317
Gm15737.3	5.85991305703711e-16	3.04761585542596	0.021	0.004	1.92410245227814e-11	19	Gm15737	0.017
Palm2.8	0	3.04736899906812	0.61	0.143	0	9	Palm2	0.467
Gng13	1.19821125171584e-113	3.04731293355571	0.056	0.006	3.93432664500897e-109	6	Gng13	0.05
C130060K24Rik.11	0	3.0469672061137	0.508	0.107	0	16	C130060K24Rik	0.401
AC163354.1	4.89541528873132e-131	3.04646214061513	0.062	0.006	1.60740961005493e-126	6	AC163354.1	0.056
Gm41192	1.42039265259749e-14	3.04439532220847	0.013	0.002	4.66385927480384e-10	20	Gm41192	0.011
Runx2.12	1.13084216874663e-166	3.04423546576742	0.34	0.087	3.71312026107957e-162	19	Runx2	0.253
Crabp1.10	0	3.04355021430754	0.412	0.069	0	11	Crabp1	0.343
Rspo3.8	0	3.04208830059068	0.601	0.153	0	9	Rspo3	0.448
Fam19a2.19	0	3.03946597722746	0.847	0.341	0	19	Fam19a2	0.506
Cd1d2.1	4.37977330125086e-14	3.03896188790935	0.011	0.002	1.43809856346572e-09	11	Cd1d2	0.009
9030404E10Rik	5.62636057161773e-14	3.0387652424448	0.018	0.003	1.84741549369068e-09	18	9030404E10Rik	0.015
Mir466f-2.1	6.01255725365989e-07	3.03856221983815	0.016	0.006	0.0197422317423922	12	Mir466f-2	0.01
Gm47343	6.0084946551515e-22	3.03842663709098	0.024	0.002	1.97288922001899e-17	21	Gm47343	0.022
Antxr2.9	5.13114628602826e-294	3.03831413786867	0.463	0.154	1.68481188301738e-289	9	Antxr2	0.309
Islr2.15	8.72027042686329e-251	3.03829343586641	0.227	0.032	2.86330079466056e-246	16	Islr2	0.195
A330094K24Rik.1	4.07199480923525e-41	3.03810783473877	0.031	0.005	1.3370394956124e-36	9	A330094K24Rik	0.026
Gm12223	2.49254756560865e-38	3.03780037154672	0.017	0.002	8.18427993167601e-34	1	Gm12223	0.015
Bdnf.12	8.33970511803704e-235	3.0377022971142	0.272	0.059	2.73834217550746e-230	12	Bdnf	0.213
P3h2.14	1.15295392193165e-301	3.03662303968964	0.518	0.135	3.78572420266257e-297	18	P3h2	0.383
Fam229a	7.92243401997773e-18	3.03520626600637	0.012	0.002	2.60133121045969e-13	9	Fam229a	0.01
Gm4489	2.55518610822397e-13	3.03344067645927	0.018	0.005	8.38995358635340e-09	10	Gm4489	0.013
Tcf7.18	1.55112672355491e-62	3.03117249068503	0.143	0.026	5.09312459679255e-58	21	Tcf7	0.117
C230099D08Rik	5.01063328636338e-17	3.02972896132611	0.015	0.003	1.64524143957741e-12	6	C230099D08Rik	0.012
Wnt16.10	3.5908280394974e-99	3.02909522361821	0.064	0.008	1.17904838676897e-94	13	Wnt16	0.056
Cxcr7	2.19903954748638e-10	3.02889999356082	0.01	0.002	7.22054635417153e-06	6	Cxcr7	0.008
Ptgs1.16	9.72749594646493e-147	3.02855287211141	0.27	0.063	3.19402329402176e-142	19	Ptgs1	0.207
Sdsl.16	0	3.02694287095484	0.368	0.042	0	16	Sdsl	0.326
Pabpc4l.1	5.13943492228641e-92	3.02668012007776	0.054	0.005	1.68753345673274e-87	16	Pabpc4l	0.049
Kcnk13.10	0	3.02667334362874	0.574	0.116	0	14	Kcnk13	0.458
Met.18	0	3.02639152379691	0.543	0.114	0	18	Met	0.429
9530026P05Rik.13	2.07116385754629e-255	3.02619319078031	0.437	0.118	6.80066652625325e-251	16	9530026P05Rik	0.319
Rasgrf1.11	3.24785886890858e-57	3.02598222237115	0.168	0.065	1.06643445960613e-52	12	Rasgrf1	0.103
A2ml1.9	1.25679858402442e-142	3.02468653020947	0.094	0.013	4.1266981506442e-138	9	A2ml1	0.081
Aspg.15	1.04154115852079e-282	3.02438752335665	0.173	0.016	3.419900394003e-278	16	Aspg	0.157
Asah2.6	0	3.02356282240294	0.546	0.097	0	6	Asah2	0.449
Olfr655	8.50787713983629e-18	3.02212888354731	0.017	0.003	2.79356145886525e-13	6	Olfr655	0.014
RP23-36D15.9.3	1.38278950059322e-25	3.02193973358389	0.029	0.005	4.54038932519785e-21	17	RP23-36D15.9	0.024
Tmeff2.6	0	3.02146600274241	0.989	0.328	0	6	Tmeff2	0.661
Gm7932	2.7282242003483e-24	3.02138553647451	0.011	0.001	8.95812416184363e-20	11	Gm7932	0.01
Gm14819	7.54976031654405e-07	3.02127511411818	0.01	0.003	0.0247896379993724	7	Gm14819	0.007
Palmd.14	5.47845095963989e-89	3.02011098089073	0.201	0.036	1.79884937259776e-84	21	Palmd	0.165
Gm39117.2	4.03474665270642e-20	3.01966099277637	0.025	0.004	1.32480906341615e-15	19	Gm39117	0.021
Gm20063.7	6.37414295793927e-09	3.01955501754833	0.036	0.016	0.000209294984023936	12	Gm20063	0.02
Prkg2.13	0	3.01869265529024	0.726	0.139	0	14	Prkg2	0.587
Ldb2.14	4.70615279591996e-195	3.01863116671189	0.551	0.206	1.54526527054032e-190	19	Ldb2	0.345
Gm21949.11	1.19486873813154e-292	3.01652219362126	0.427	0.116	3.92335150165492e-288	12	Gm21949	0.311
Gm32335.5	0	3.01585848188679	0.211	0.021	0	6	Gm32335	0.19
Uba7.17	7.89085998205415e-52	3.01576956677498	0.083	0.016	2.59096387510748e-47	19	Uba7	0.067
Sfrp2.1	8.05370028558118e-30	3.01560216444482	0.022	0.002	2.64443248877058e-25	18	Sfrp2	0.02
Adam12.18	4.62114300155522e-141	3.01353093984268	0.545	0.167	1.51735230456066e-136	21	Adam12	0.378
Rhbg.1	5.00083630134937e-09	3.01277144232049	0.017	0.003	0.000164202459954807	21	Rhbg	0.014
Mpp4.7	0	3.01008081181762	0.365	0.08	0	14	Mpp4	0.285
Plcxd2.8	0	3.00918726995279	0.521	0.104	0	9	Plcxd2	0.417
A430078G23Rik.3	4.58138406860999e-09	3.00761135246219	0.032	0.015	0.000150429745892809	8	A430078G23Rik	0.017
Coch.18	2.14588780626826e-113	3.00721664836856	0.253	0.045	7.04602261188185e-109	21	Coch	0.208
Gm26802.7	1.11356532563555e-24	3.00703722635534	0.038	0.008	3.65639174672433e-20	17	Gm26802	0.03
Hrk.6	1.55818572067173e-145	3.00674633261458	0.1	0.014	5.11630281382562e-141	9	Hrk	0.086
Gata2	6.0088792970309e-24	3.00598441061716	0.013	0.001	1.9730155171801e-19	11	Gata2	0.012
RP23-428N8.3.1	2.61576527567755e-19	3.00559060279826	0.012	0.001	8.58886528268723e-15	16	RP23-428N8.3	0.011
C330046G13Rik	4.61331548716679e-07	3.00509969607854	0.015	0.005	0.0151478214021121	7	C330046G13Rik	0.01
Gm45868.6	0	3.00310669858026	0.159	0.015	0	6	Gm45868	0.144
Csrp2.5	0	3.00287212416336	0.615	0.233	0	12	Csrp2	0.382
Gm9885.9	4.68609190743757e-269	3.00220123296915	0.206	0.033	1.53867827780713e-264	9	Gm9885	0.173
Trip13.5	7.86609758854432e-76	3.00085936062825	0.119	0.034	2.58283314319853e-71	6	Trip13	0.085
Krt79.5	2.15218606759991e-250	3.00052305177443	0.145	0.02	7.0667029529643e-246	5	Krt79	0.125
Fzd10	2.00555710815149e-42	2.99932448835344	0.026	0.004	6.58524676461542e-38	3	Fzd10	0.022
Arhgef26.6	0	2.99809151682726	0.516	0.104	0	9	Arhgef26	0.412
Cpne4.15	0	2.99758661245179	0.986	0.438	0	16	Cpne4	0.548
Gm12682.15	0	2.99720301656762	0.245	0.029	0	16	Gm12682	0.216
Spock1.12	0	2.9965520557733	0.883	0.343	0	12	Spock1	0.54
Fam241a.6	0	2.99654920531691	0.41	0.057	0	6	Fam241a	0.353
Tbx2.5	0	2.99640073558443	0.931	0.215	0	6	Tbx2	0.716
LOC666331.2	1.13505396042268e-07	2.99558027397268	0.017	0.006	0.00372694967904786	10	LOC666331	0.011
Rln1.1	3.64046530908194e-08	2.99544260675273	0.011	0.001	0.00119534678423705	21	Rln1	0.01
Pkd1l1.4	5.84692640621008e-77	2.9938397372812	0.062	0.009	1.91983828547908e-72	12	Pkd1l1	0.053
Gm26704.1	1.129916012376e-09	2.99364909745837	0.017	0.003	3.71007922663661e-05	21	Gm26704	0.014
Zmat4.11	2.66018894562443e-243	2.99350926385468	0.467	0.166	8.73473040295781e-239	12	Zmat4	0.301
Mtnr1a.12	6.29640855723699e-54	2.99350797965821	0.072	0.008	2.06742574976877e-49	21	Mtnr1a	0.064
Tnxb.6	9.43349500906545e-61	2.99256945626229	0.145	0.053	3.09748808622664e-56	8	Tnxb	0.092
Hoxa10.4	1.51431689848969e-10	2.99197218104878	0.025	0.009	4.97225953619091e-06	8	Hoxa10	0.016
Chsy3.17	0	2.99182447322501	0.829	0.399	0	19	Chsy3	0.43
Gm19684.1	1.21226872050471e-30	2.99144929319944	0.019	0.002	3.98048434377721e-26	16	Gm19684	0.017
Dusp4.16	0	2.98966901511252	0.366	0.045	0	16	Dusp4	0.321
4932435O22Rik.6	4.80590688095335e-14	2.98952597639943	0.029	0.009	1.57801952436103e-09	12	4932435O22Rik	0.02
Gm34623.7	7.66678204484734e-135	2.98854712794036	0.116	0.02	2.51738788442563e-130	10	Gm34623	0.096
Gm14264.1	1.3600908854023e-47	2.98788970340558	0.034	0.005	4.46585842221844e-43	12	Gm14264	0.029
9130015L21Rik.1	8.57294306368128e-11	2.98752470230103	0.018	0.004	2.81492585495975e-06	18	9130015L21Rik	0.014
Rufy4.7	3.83513861459378e-23	2.98569013626799	0.054	0.01	1.25926776410187e-18	21	Rufy4	0.044
Gm10584.1	3.74613390960205e-14	2.98548869463656	0.011	0.002	1.23004306921783e-09	13	Gm10584	0.009
Ly6c1.5	0	2.9850423513421	0.479	0.104	0	5	Ly6c1	0.375
Il1rapl1.12	0	2.98504219276382	0.862	0.341	0	13	Il1rapl1	0.521
Krt23.10	0	2.98467934731701	0.489	0.06	0	11	Krt23	0.429
Ifi203.11	3.14016128908776e-89	2.98423771915028	0.145	0.032	1.03107195927197e-84	18	Ifi203	0.113
Myl1.6	0	2.98372166159458	0.982	0.332	0	6	Myl1	0.65
Pcdh19.12	0	2.98284487333926	0.385	0.069	0	13	Pcdh19	0.316
Gm5176.3	7.97283127816103e-11	2.98273300997526	0.027	0.01	2.61787915018417e-06	7	Gm5176	0.017
Kif7.5	2.40557054780128e-240	2.98236523030175	0.107	0.01	7.89869089370551e-236	6	Kif7	0.097
Scn11a.5	0	2.98196845618653	0.946	0.236	0	6	Scn11a	0.71
Sox2.8	1.04156712437369e-56	2.98174412194594	0.062	0.013	3.41998565288101e-52	8	Sox2	0.049
1110019D14Rik.5	0	2.98002187235075	0.53	0.127	0	6	1110019D14Rik	0.403
Myl1.16	0	2.97813419754904	0.876	0.347	0	16	Myl1	0.529
Gm42756	0	2.97812943154137	0.427	0.07	0	0	Gm42756	0.357
Esr1.12	0	2.97794357628172	0.626	0.156	0	16	Esr1	0.47
Slc16a12.12	0	2.97753254653452	0.491	0.099	0	12	Slc16a12	0.392
B230216N24Rik.15	5.69647751396029e-40	2.97692800106716	0.18	0.054	1.87043839170886e-35	21	B230216N24Rik	0.126
Ugt1a5.14	1.62319154074579e-17	2.97549081750215	0.08	0.024	5.32974942403881e-13	21	Ugt1a5	0.056
Kcnn2.18	4.75730747524352e-242	2.97508775699444	0.709	0.321	1.56206190949621e-237	19	Kcnn2	0.388
Gm4657	1.09748434490289e-24	2.97421560656919	0.015	0.002	3.60358984648864e-20	14	Gm4657	0.013
Gm4450	4.68206748119562e-37	2.97295024980962	0.016	0.001	1.53735685745058e-32	6	Gm4450	0.015
Lpar4.15	0	2.97273591051868	0.241	0.027	0	18	Lpar4	0.214
Lrrc17.4	6.19831776107709e-10	2.97255242213997	0.036	0.017	2.03521763684966e-05	8	Lrrc17	0.019
Ccdc37	5.49653485993756e-08	2.97240532910445	0.01	0.003	0.0018047872212605	7	Ccdc37	0.007
Inpp4b.16	1.97252078108218e-112	2.97238586443086	0.466	0.212	6.47677198468335e-108	18	Inpp4b	0.254
Fras1.18	0	2.97180018756814	0.749	0.287	0	18	Fras1	0.462
L3mbtl4.11	0	2.97084059215129	0.573	0.123	0	12	L3mbtl4	0.45
Igf2bp1.5	0	2.96904377724674	0.292	0.038	0	6	Igf2bp1	0.254
Kcnh5.15	6.09790550903964e-109	2.96859347243223	0.277	0.085	2.00224727389317e-104	18	Kcnh5	0.192
Rspo1.7	1.62677181860878e-141	2.96767817266852	0.115	0.019	5.34150526640193e-137	9	Rspo1	0.096
Ngfr.15	0	2.96717991221092	0.82	0.335	0	16	Ngfr	0.485
Gm26700	1.0503449170303e-30	2.96674699644402	0.017	0.002	3.448807535069e-26	14	Gm26700	0.015
Gm773.13	1.56854137815428e-24	2.96463742417616	0.095	0.025	5.15030561516957e-20	21	Gm773	0.07
9630041A04Rik.12	1.61094999502161e-197	2.96419276748368	0.178	0.03	5.28955430865347e-193	12	9630041A04Rik	0.148
Abp1.14	6.95196521385876e-07	2.96383593713297	0.054	0.022	0.0228267777797052	21	Abp1	0.032
Gm9885.6	0	2.96206481138441	0.272	0.029	0	6	Gm9885	0.243
Klrb1-ps1.13	2.77695903818076e-07	2.96129720706107	0.056	0.023	0.00911814500186651	21	Klrb1-ps1	0.033
Gm44151.6	5.50959231807845e-214	2.96069408181821	0.157	0.024	1.80907463764106e-209	9	Gm44151	0.133
Gm16158.1	6.32034222010554e-39	2.95735806052615	0.023	0.002	2.07528436797165e-34	16	Gm16158	0.021
Lama2.9	1.1073179160627e-55	2.95541170818026	0.253	0.116	3.63587837739189e-51	15	Lama2	0.137
Kcnb2.6	0	2.9530720924464	0.998	0.814	0	6	Kcnb2	0.184
Eda2r.8	8.22063510307687e-193	2.9529258641396	0.158	0.027	2.69924553609529e-188	10	Eda2r	0.131
Fam189a1.14	1.06432333807696e-64	2.95290910090621	0.36	0.179	3.49470568057569e-60	18	Fam189a1	0.181
Astn2.6	0	2.95217033661882	0.894	0.48	0	6	Astn2	0.414
Dlk2.10	1.65798246188163e-271	2.95190119076613	0.188	0.024	5.44398541358835e-267	14	Dlk2	0.164
Gcgr.16	0	2.95165104802084	0.633	0.094	0	16	Gcgr	0.539
Serpine2.9	0	2.95142210255674	0.793	0.222	0	9	Serpine2	0.571
Gpr123.8	4.20717091486693e-63	2.95079633363816	0.078	0.017	1.38142456989656e-58	12	Gpr123	0.061
Gm26632.7	9.18884861449839e-39	2.95012643958607	0.052	0.013	3.01715844257055e-34	8	Gm26632	0.039
4932435O22Rik.8	7.29785879606557e-11	2.94889047169154	0.03	0.009	2.39625193568813e-06	18	4932435O22Rik	0.021
Sdpr.9	1.73327995667882e-108	2.94583069149713	0.133	0.031	5.69122473775489e-104	9	Sdpr	0.102
A730018C14Rik.7	1.09757609425238e-08	2.94407613347872	0.028	0.011	0.00036038911054777	12	A730018C14Rik	0.017
Fam169b.10	3.16754123955758e-35	2.94369362999926	0.112	0.04	1.04006216600873e-30	16	Fam169b	0.072
Gabra1.1	7.55163757943188e-37	2.94298351396375	0.029	0.004	2.47958019920646e-32	13	Gabra1	0.025
Gm16263	5.59795175821702e-20	2.9429481708008	0.013	0.001	1.83808745981056e-15	18	Gm16263	0.012
Etl4.9	0	2.94160426031714	0.887	0.378	0	13	Etl4	0.509
Frem1.12	1.22426076309984e-112	2.94127841618289	0.207	0.061	4.01986021563833e-108	14	Frem1	0.146
Fmod.1	1.97443216438787e-66	2.93793001251578	0.05	0.006	6.48304801176755e-62	16	Fmod	0.044
Lrrc32.10	6.52613427750964e-264	2.93778711968653	0.159	0.019	2.14285619002029e-259	11	Lrrc32	0.14
Gm48281.2	6.0189112857436e-54	2.93741361571941	0.036	0.004	1.97630952067391e-49	14	Gm48281	0.032
Bglap.10	0	2.9374042602594	0.742	0.275	0	11	Bglap	0.467
Pcdh9.6	0	2.93718999812699	0.999	0.778	0	6	Pcdh9	0.221
Gm1604b.16	4.56007911211226e-63	2.93667370122932	0.192	0.065	1.49730197646206e-58	18	Gm1604b	0.127
Gm16315.1	1.68614008069729e-29	2.93565626903078	0.019	0.002	5.53644095496956e-25	14	Gm16315	0.017
Itm2a.11	3.27542180369759e-284	2.93478707700879	0.36	0.087	1.0754847492441e-279	12	Itm2a	0.273
Tlr3.6	0	2.93408469137019	0.255	0.038	0	6	Tlr3	0.217
Aspn.5	1.25635666886875e-33	2.93300920349146	0.108	0.046	4.12524712223053e-29	8	Aspn	0.062
Tmem114.3	0	2.93186511083055	0.275	0.045	0	3	Tmem114	0.23
Susd2.16	0	2.93137934412201	0.56	0.078	0	16	Susd2	0.482
Gm14151	9.04649081861509e-20	2.93094663008658	0.019	0.004	2.97041526029227e-15	7	Gm14151	0.015
Gm97.6	3.05060701392234e-12	2.93052774312811	0.027	0.009	1.0016668130214e-07	10	Gm97	0.018
4930465A12Rik.4	1.52738846777551e-29	2.93032274721059	0.036	0.006	5.01518003394087e-25	18	4930465A12Rik	0.03
2310015B20Rik.2	5.42522503683541e-11	2.9283888540177	0.025	0.009	1.78137264084491e-06	7	2310015B20Rik	0.016
Dcaf12l2	1.13267809920203e-42	2.92779993047546	0.023	0.003	3.71914853872988e-38	2	Dcaf12l2	0.02
Plxna4os3.6	0	2.92779748340598	0.298	0.031	0	6	Plxna4os3	0.267
Emilin2.15	2.48398224826739e-183	2.92763935646849	0.202	0.034	8.15615571218597e-179	16	Emilin2	0.168
1700022E09Rik	3.8092899176267e-12	2.92742686551791	0.02	0.006	1.25078034445273e-07	10	1700022E09Rik	0.014
Gabra3.6	0	2.92578871059495	0.416	0.115	0	6	Gabra3	0.301
RP23-231J2.1.11	2.46986618901319e-76	2.9255915261244	0.072	0.013	8.10980563162482e-72	12	RP23-231J2.1	0.059
Bche.15	0	2.92506538785935	0.685	0.159	0	16	Bche	0.526
Mfge8.6	1.48422066642954e-11	2.92481313922141	0.052	0.025	4.8734385582214e-07	8	Mfge8	0.027
Lmntd2	8.55957689193094e-17	2.92478197224639	0.01	0.001	2.81053707246552e-12	16	Lmntd2	0.009
Mir669p-1.3	3.91141315198607e-14	2.9247223058251	0.044	0.018	1.28431250845462e-09	7	Mir669p-1	0.026
Mir29c.1	2.03692175045607e-10	2.92429550695638	0.022	0.008	6.68823256762251e-06	10	Mir29c	0.014
Gm7977.8	1.22235287011979e-21	2.92367641276837	0.038	0.011	4.01359564903832e-17	12	Gm7977	0.027
Gabra2.9	7.30253312006144e-108	2.92263812454466	0.175	0.051	2.39778674997218e-103	9	Gabra2	0.124
5031434C07Rik.2	3.73708428361683e-20	2.92235217323053	0.021	0.003	1.22707162452559e-15	19	5031434C07Rik	0.018
Trim42	1.5559660608484e-10	2.92205961001938	0.013	0.003	5.10901456079572e-06	10	Trim42	0.01
A730046J19Rik.14	2.30828291521347e-160	2.92154443934459	0.183	0.032	7.57924695210343e-156	15	A730046J19Rik	0.151
1300015D01Rik.1	5.95868257737364e-07	2.92060121176456	0.014	0.005	0.0195653342428063	10	1300015D01Rik	0.009
Gm12064.1	1.97761022966537e-48	2.91863969456476	0.026	0.002	6.49348318910623e-44	16	Gm12064	0.024
4933427G17Rik.9	3.21120730745528e-07	2.91842972180243	0.041	0.014	0.0105439991940294	21	4933427G17Rik	0.027
Wif1.6	0	2.91822660989773	0.328	0.049	0	6	Wif1	0.279
Gast.10	4.015372563148e-77	2.91779447913785	0.059	0.008	1.31844758110965e-72	14	Gast	0.051
Mir669p-2.3	3.33646730272576e-14	2.91752549534409	0.044	0.018	1.09552903885e-09	7	Mir669p-2	0.026
Gpr88.3	0	2.91712926847797	0.275	0.041	0	3	Gpr88	0.234
Gabbr2.5	0	2.91662096914425	0.744	0.143	0	6	Gabbr2	0.601
Nkd1.11	0	2.91650642355583	0.432	0.059	0	16	Nkd1	0.373
C7.11	4.49401307410356e-10	2.91593800506848	0.008	0.05	1.4756091928819e-05	17	C7	-0.042
LOC666331.1	1.51881181644639e-06	2.91501237435229	0.016	0.006	0.0498701859930173	7	LOC666331	0.01
Gm43832	1.81188958130166e-22	2.91481158361965	0.011	0.001	5.94933944020401e-18	19	Gm43832	0.01
Camkv.6	2.14866875004224e-57	2.91472176077356	0.048	0.008	7.05515384076368e-53	9	Camkv	0.04
Gm42303.1	7.70219470892004e-47	2.91441154668831	0.04	0.006	2.5290156326739e-42	14	Gm42303	0.034
1700027J07Rik.9	2.58053619966204e-09	2.91401656099156	0.065	0.036	8.47319061159032e-05	12	1700027J07Rik	0.029
Gm28836.6	0	2.91367692612583	0.147	0.012	0	6	Gm28836	0.135
4933412E12Rik.11	2.89876512517158e-08	2.91358200518297	0.039	0.016	0.000951809528850087	19	4933412E12Rik	0.023
Scn11a.14	0	2.91306319830539	0.914	0.249	0	16	Scn11a	0.665
Gm5431.9	8.6789633610215e-08	2.91287945168228	0.036	0.016	0.00284973761959141	15	Gm5431	0.02
Magel2.1	4.05830465606652e-74	2.91079967480675	0.038	0.003	1.33254433381944e-69	14	Magel2	0.035
Tshr.9	1.19178559206092e-139	2.90933243066177	0.222	0.06	3.91322799153202e-135	12	Tshr	0.162
Gm13399.10	1.59127591013368e-21	2.90863562233997	0.04	0.012	5.22495445092394e-17	14	Gm13399	0.028
4933416E03Rik.12	2.05528015517896e-13	2.90804249571872	0.051	0.019	6.74851238953012e-09	18	4933416E03Rik	0.032
Igfbp5.11	0	2.90637940080739	0.621	0.169	0	13	Igfbp5	0.452
Stac.15	0	2.90599344768709	0.905	0.309	0	18	Stac	0.596
4930528P14Rik.1	1.50398851620354e-11	2.90555308832822	0.022	0.007	4.93834629295432e-07	10	4930528P14Rik	0.015
Gm26588.2	1.87020902215646e-09	2.90548156769146	0.01	0.002	6.14083132425075e-05	18	Gm26588	0.008
Gm711	1.22785856186685e-09	2.9051674787873	0.017	0.005	4.03167358788981e-05	10	Gm711	0.012
Fjx1.16	3.46446342409522e-236	2.90477862748832	0.304	0.056	1.13755656530167e-231	18	Fjx1	0.248
Samsn1.8	1.3908410393835e-87	2.90436837598842	0.116	0.026	4.56682655281571e-83	14	Samsn1	0.09
Luzp2.17	1.09343152336732e-159	2.90345749907633	0.719	0.273	3.5902824069766e-155	21	Luzp2	0.446
Sostdc1.9	2.14302914704955e-154	2.90190371425563	0.115	0.012	7.03663620433719e-150	18	Sostdc1	0.103
Phgdh.16	0	2.90185815421568	0.633	0.171	0	16	Phgdh	0.462
Cyp26b1.1	7.56110048591729e-27	2.9012915630667	0.032	0.006	2.48268734455094e-22	16	Cyp26b1	0.026
Gm7967.19	2.50046514144512e-127	2.90124654697535	0.185	0.035	8.21027729193504e-123	19	Gm7967	0.15
Gm27040	4.92061696238863e-20	2.90083570090175	0.011	0.001	1.61568457960031e-15	16	Gm27040	0.01
Mybph	1.92264084242114e-37	2.90055862097808	0.03	0.005	6.31299120608982e-33	6	Mybph	0.025
C330046G13Rik.1	3.04888333069951e-08	2.90029279401447	0.016	0.005	0.00100110084163518	10	C330046G13Rik	0.011
Nphs2.11	2.38724953795476e-12	2.89947751455521	0.04	0.016	7.83853385787444e-08	14	Nphs2	0.024
Tbx2.15	0	2.89783725292852	0.774	0.232	0	16	Tbx2	0.542
Dbh.12	0	2.89717564915324	0.501	0.1	0	12	Dbh	0.401
Gm13373.13	9.78445835023631e-163	2.89687549852687	0.14	0.023	3.21272689930009e-158	13	Gm13373	0.117
Osr1.4	1.44233293164869e-07	2.89604385109519	0.027	0.013	0.00473590018106849	8	Osr1	0.014
Gm44893	4.32479048513504e-83	2.89567056588508	0.041	0.004	1.42004495579409e-78	6	Gm44893	0.037
Gabrb2.10	4.80758585638479e-172	2.89533819307568	0.216	0.052	1.57857081594394e-167	10	Gabrb2	0.164
Fstl4.12	1.88139843494925e-100	2.89524592558689	0.299	0.111	6.17757176115585e-96	15	Fstl4	0.188
1700071K01Rik.1	1.90965702141192e-07	2.8944495863865	0.01	0.002	0.00627035882980605	15	1700071K01Rik	0.008
Gpr115.6	8.94987890883465e-19	2.89394422434154	0.073	0.033	2.93869273971586e-14	10	Gpr115	0.04
Gm11844.4	0	2.89393578696776	0.267	0.033	0	6	Gm11844	0.234
Ppara.11	0	2.89380243161901	0.615	0.112	0	13	Ppara	0.503
Myh1.2	0	2.89268800076922	0.196	0.026	0	2	Myh1	0.17
Zfhx3.11	0	2.89221363586094	0.893	0.348	0	12	Zfhx3	0.545
Tnr.10	0	2.89031350926919	0.897	0.42	0	12	Tnr	0.477
Kcns2	1.13551717033536e-216	2.89009822444477	0.098	0.016	3.72847062879616e-212	0	Kcns2	0.082
Pard3bos1.5	1.75549765218029e-243	2.8892923660201	0.286	0.067	5.76417654093397e-239	9	Pard3bos1	0.219
9130019P16Rik.10	4.02567148132277e-19	2.88779705014479	0.088	0.041	1.32182923089233e-14	12	9130019P16Rik	0.047
Gm20759.4	7.22186447497455e-14	2.88761071869188	0.026	0.008	2.37129920035789e-09	7	Gm20759	0.018
Rrad.7	3.63347744452568e-131	2.8872008137007	0.119	0.021	1.19305231891001e-126	9	Rrad	0.098
Rbpms.6	3.71277379485622e-75	2.88692897047175	0.277	0.137	1.21908927554104e-70	8	Rbpms	0.14
C1s.1	3.39972328335337e-09	2.88655070529281	0.011	0.002	0.000111629914008908	18	C1s	0.009
Gm16004	1.39421022413901e-13	2.88618610560576	0.012	0.002	4.57788927096045e-09	9	Gm16004	0.01
Gm26512.2	4.17165343670697e-13	2.8858875854078	0.025	0.006	1.36976240594273e-08	17	Gm26512	0.019
8430431K14Rik	5.24723558240657e-20	2.88548358148053	0.02	0.003	1.7229298034832e-15	15	8430431K14Rik	0.017
Bard1.6	6.50837042193274e-71	2.88498280977912	0.078	0.017	2.13702342804162e-66	9	Bard1	0.061
Ccdc187.16	2.24245724119269e-172	2.88433873358934	0.173	0.025	7.3631083514562e-168	18	Ccdc187	0.148
Cbln3	4.38678300436678e-22	2.88427964218603	0.012	0.001	1.44040019948383e-17	6	Cbln3	0.011
Col19a1.9	4.65752658036846e-29	2.88421421303609	0.145	0.071	1.52929885266398e-24	14	Col19a1	0.074
1700054A03Rik	7.49250036249608e-14	2.88312460742106	0.012	0.002	2.46016249402559e-09	11	1700054A03Rik	0.01
Cecr6	2.68648356835535e-33	2.88263638376405	0.024	0.003	8.8210687966948e-29	14	Cecr6	0.021
Nectin3.9	0	2.88156054672553	0.47	0.103	0	9	Nectin3	0.367
Nos2	5.82428554885823e-25	2.88105329376355	0.032	0.007	1.9124041599676e-20	14	Nos2	0.025
Mecomos	1.50839078475756e-18	2.87960816910789	0.013	0.002	4.95280114175145e-14	16	Mecomos	0.011
Gm21388	1.60724490236518e-11	2.87949035160066	0.01	0.002	5.27738863691608e-07	10	Gm21388	0.008
Bcat1.10	8.8340981859324e-83	2.87879007787997	0.151	0.045	2.9006761393509e-78	13	Bcat1	0.106
Kirrel3.15	4.29397781887487e-269	2.8787500406233	0.798	0.417	1.40992761682756e-264	18	Kirrel3	0.381
Col14a1.12	1.79302562290626e-181	2.87872150230805	0.33	0.078	5.88739963281269e-177	19	Col14a1	0.252
Mnda	3.22707177772088e-35	2.87866532241189	0.017	0.002	1.05960901821465e-30	12	Mnda	0.015
Gm28187.6	0	2.87787946937838	0.213	0.021	0	6	Gm28187	0.192
Mir669p-1.13	9.46720336846986e-09	2.87712896308044	0.054	0.019	0.000310855622603708	21	Mir669p-1	0.035
Phxr4.3	1.26977064271842e-06	2.87651934349243	0.022	0.008	0.0416929190536594	17	Phxr4	0.014
Fbxw19	1.96098087831876e-97	2.87632921048484	0.073	0.019	6.43888071395964e-93	0	Fbxw19	0.054
Oas1b.4	2.70151131998266e-17	2.87623031557936	0.043	0.008	8.87041241916306e-13	21	Oas1b	0.035
Palm2.11	0	2.87613572085484	0.621	0.145	0	12	Palm2	0.476
Gm13476.3	7.50775858700164e-16	2.87524686070936	0.023	0.006	2.46517253204199e-11	10	Gm13476	0.017
Pik3c2g.13	2.49248584444709e-277	2.87432199413796	0.4	0.111	8.18407727024201e-273	13	Pik3c2g	0.289
Prokr1.12	0	2.87355941544341	0.267	0.031	0	13	Prokr1	0.236
Gm33533.1	3.05211883094831e-33	2.87281234220987	0.025	0.004	1.00216321814188e-28	12	Gm33533	0.021
Sgcz.6	0	2.87275370050061	0.977	0.524	0	6	Sgcz	0.453
Pdgfra.4	6.66739344360985e-11	2.87268619949687	0.047	0.022	2.18923863720929e-06	8	Pdgfra	0.025
Gm3636.9	2.27626772725065e-138	2.87203351861143	0.106	0.013	7.4741250824275e-134	16	Gm3636	0.093
Cartpt.11	2.70410877393134e-240	2.87182969022247	0.701	0.403	8.87894115920355e-236	13	Cartpt	0.298
Prkd1.12	0	2.87165593847404	0.859	0.253	0	13	Prkd1	0.606
Cbln4.16	2.01177507795793e-269	2.87127634680429	0.162	0.015	6.60566346847487e-265	16	Cbln4	0.147
Mpped1.2	2.5838785036973e-15	2.87097862125513	0.03	0.008	8.4841650668901e-11	15	Mpped1	0.022
Smco3	9.84510367358835e-23	2.86993624859197	0.013	0.002	3.23263979122273e-18	9	Smco3	0.011
Il18rap.7	1.45542393292467e-16	2.86892244137588	0.041	0.012	4.77888448375817e-12	18	Il18rap	0.029
Igfbp7.6	1.24933381504232e-56	2.86773184696172	0.262	0.14	4.10218758169147e-52	8	Igfbp7	0.122
Dnah1.9	9.30926836309279e-225	2.86711609143062	0.168	0.026	3.05669826702152e-220	9	Dnah1	0.142
Myo16.10	0	2.86692568354116	0.543	0.164	0	14	Myo16	0.379
Tex35.2	3.9429003129008e-11	2.86553079420085	0.028	0.006	1.29465131774098e-06	21	Tex35	0.022
BC030476.5	2.58049738486003e-12	2.862984902785	0.027	0.009	8.47306316318791e-08	10	BC030476	0.018
Panct2.1	1.91526828078961e-42	2.86241362045369	0.028	0.003	6.28878339997268e-38	14	Panct2	0.025
Gldn.6	6.35153885068951e-127	2.86146908704912	0.119	0.023	2.0855277816239e-122	6	Gldn	0.096
Gm36101.1	6.34885132907201e-14	2.86145189802592	0.011	0.001	2.0846453339008e-09	16	Gm36101	0.01
4930546C10Rik.10	1.98436949196289e-07	2.86097197459465	0.035	0.011	0.00651567722686016	21	4930546C10Rik	0.024
Adamts6.6	4.18888041899869e-268	2.86059815044338	0.443	0.152	1.37541888557822e-263	6	Adamts6	0.291
Kctd4.12	0	2.86043811369979	0.405	0.068	0	12	Kctd4	0.337
AC132392.1.1	1.26174425549795e-11	2.85998682830796	0.013	0.003	4.14293726292753e-07	14	AC132392.1	0.01
Zmat4.13	0	2.8594314588903	0.634	0.16	0	14	Zmat4	0.474
Vmn2r17.15	1.0173072813684e-06	2.85887198268389	0.08	0.039	0.0334032845837315	21	Vmn2r17	0.041
Fbxl7.9	9.9227551267016e-83	2.8587697465047	0.336	0.176	3.25813664585247e-78	9	Fbxl7	0.16
Kcnk2.9	0	2.858236120671	0.926	0.479	0	9	Kcnk2	0.447
Crabp1.19	6.15520440865455e-173	2.85798703417393	0.413	0.078	2.02106136758172e-168	21	Crabp1	0.335
Gm46102.6	0	2.85786486006514	0.323	0.046	0	6	Gm46102	0.277
Lgi3.9	5.2802858134134e-186	2.85676912907696	0.113	0.013	1.73378184683429e-181	11	Lgi3	0.1
AC117202.2.2	9.43706587925051e-62	2.85541726396165	0.04	0.005	3.09866058145191e-57	9	AC117202.2	0.035
Fgd5.6	7.48971351330891e-173	2.85406234928911	0.142	0.021	2.45924743209498e-168	14	Fgd5	0.121
4933407G14Rik.1	3.39728244489815e-14	2.8527192765945	0.024	0.007	1.11549769078231e-09	10	4933407G14Rik	0.017
Cyba.4	2.6807883695921e-23	2.8523024372944	0.077	0.033	8.80236861155566e-19	8	Cyba	0.044
Gulo	2.057863054747e-34	2.85182667852283	0.115	0.055	6.75699334026177e-30	2	Gulo	0.06
Rasgrf2.13	0	2.85050358941991	0.845	0.247	0	14	Rasgrf2	0.598
Apol9a.1	3.6956886117072e-83	2.85017222683971	0.055	0.007	1.21347935565406e-78	14	Apol9a	0.048
Nrg1.12	3.84863792130548e-215	2.8500083786998	0.888	0.731	1.26370026146065e-210	14	Nrg1	0.157
Gm9978.1	4.96207775163732e-08	2.84975431973581	0.011	0.002	0.00162929822975011	20	Gm9978	0.009
Gm46329.1	5.43204407303973e-31	2.84946108107072	0.029	0.005	1.7836116713826e-26	14	Gm46329	0.024
4930465A12Rik.5	3.93569161165106e-08	2.84919099458959	0.022	0.007	0.00129228434068562	19	4930465A12Rik	0.015
Ptpre.18	6.14560422737007e-266	2.84907235785695	0.704	0.169	2.01790914805696e-261	21	Ptpre	0.535
Syt10.18	6.84009742955842e-125	2.84837609825214	0.303	0.059	2.24594599099551e-120	21	Syt10	0.244
Allc.7	3.22368790504761e-07	2.84785697960142	0.021	0.009	0.0105849792362238	10	Allc	0.012
Slc22a18.15	0	2.84751603151223	0.228	0.025	0	16	Slc22a18	0.203
Gm11342.7	0	2.84660597249223	0.637	0.191	0	7	Gm11342	0.446
Dbhos.9	2.42601720290928e-50	2.84658996510453	0.048	0.008	7.96582748575263e-46	12	Dbhos	0.04
Kit.6	0	2.84632222933047	0.337	0.041	0	6	Kit	0.296
Grm8.15	1.19685232257959e-73	2.84588751912087	0.4	0.193	3.92986460119008e-69	18	Grm8	0.207
Irs3.16	8.77108383876658e-202	2.84550425709786	0.169	0.022	2.87998537845901e-197	16	Irs3	0.147
Gm46329.5	3.56147860087436e-29	2.84488716289195	0.043	0.005	1.1694114985971e-24	21	Gm46329	0.038
Pbx3.12	0	2.84377636663103	0.956	0.3	0	12	Pbx3	0.656
Gulo.11	1.86394207310892e-45	2.84345923797443	0.151	0.056	6.12025379705313e-41	15	Gulo	0.095
Cmah.7	0	2.84325497373812	0.943	0.293	0	7	Cmah	0.65
Cdhr1.5	2.91974420204134e-58	2.84313893961394	0.052	0.009	9.58698008740273e-54	12	Cdhr1	0.043
Gm2912.1	2.2932322431653e-33	2.84312671966613	0.026	0.003	7.52982807043325e-29	16	Gm2912	0.023
Rmst.14	1.98957993957079e-240	2.84277727302792	0.286	0.061	6.53278573158069e-236	14	Rmst	0.225
Slc12a5.8	2.77652743115804e-245	2.84233669911534	0.237	0.047	9.11672782020741e-241	9	Slc12a5	0.19
Esyt3.11	1.86268243828934e-222	2.84109509866262	0.216	0.04	6.11611778612304e-218	12	Esyt3	0.176
Gm47515.4	4.02265471766768e-111	2.83916748470048	0.073	0.01	1.32083867654618e-106	6	Gm47515	0.063
Adora1.16	0	2.8374762240643	0.583	0.096	0	16	Adora1	0.487
Gm14033.1	8.50378953012687e-90	2.83733005807499	0.046	0.005	2.79221929221716e-85	9	Gm14033	0.041
Bglap2.11	0	2.83682673638947	0.569	0.141	0	11	Bglap2	0.428
Ptgds.13	5.03685805809267e-28	2.83673654892877	0.041	0.009	1.65385234337473e-23	17	Ptgds	0.032
S100b.11	0	2.83619541545984	0.589	0.146	0	16	S100b	0.443
Gm5591.1	1.31978254416111e-06	2.8350916304606	0.02	0.008	0.0433350598375299	10	Gm5591	0.012
Egfem1.13	0	2.83346922877004	0.899	0.529	0	14	Egfem1	0.37
Mcub.1.1	4.78708029582479e-82	2.8331330873553	0.046	0.006	1.57183781513407e-77	2	Mcub.1	0.04
2810055G20Rik.9	4.85378603090559e-10	2.83249552281202	0.054	0.027	1.59374064324785e-05	12	2810055G20Rik	0.027
Camkv.13	1.61416838074223e-13	2.83143481148657	0.041	0.009	5.3001218781671e-09	21	Camkv	0.032
Oas1h.14	3.5228673883584e-85	2.83040736242739	0.09	0.013	1.15673350696748e-80	19	Oas1h	0.077
2610018G03Rik	1.26071699958908e-07	2.8301994984802	0.012	0.004	0.00413956426815075	7	2610018G03Rik	0.008
Sdsl.6	0	2.82988389683641	0.345	0.038	0	6	Sdsl	0.307
4931417E11Rik.2	2.4105557688502e-12	2.82757048906922	0.024	0.007	7.91505986701964e-08	12	4931417E11Rik	0.017
Fam107b.12	0	2.82708106345029	0.674	0.179	0	12	Fam107b	0.495
Slco4c1.12	2.91705180019092e-40	2.82666204703139	0.105	0.031	9.5781395859269e-36	18	Slco4c1	0.074
Tuba8.1	5.28842674958674e-49	2.82636918320124	0.041	0.008	1.73645492322681e-44	3	Tuba8	0.033
Col24a1.6	2.78828697796157e-21	2.82541900561917	0.12	0.065	9.15534029213682e-17	9	Col24a1	0.055
Gm1110.13	2.8095746237145e-07	2.82500831241556	0.071	0.032	0.00922523827696657	21	Gm1110	0.039
B230378P21Rik.3	1.96155688942376e-14	2.82313277723101	0.019	0.003	6.44077204642293e-10	19	B230378P21Rik	0.016
Lrtm1.9	6.15176627042154e-80	2.82100162059536	0.074	0.014	2.01993245489291e-75	9	Lrtm1	0.06
Mt3.15	0	2.82056968996883	0.79	0.37	0	16	Mt3	0.42
Mir703.4	1.47392711976965e-08	2.82024299190681	0.022	0.008	0.000483963969776365	12	Mir703	0.014
Ppm1n.14	7.51130910866437e-150	2.81946068060316	0.103	0.011	2.46633834582994e-145	16	Ppm1n	0.092
Tox3.8	0	2.81937902371396	0.313	0.053	0	9	Tox3	0.26
Ush1g	7.47201568031816e-13	2.81915434458055	0.015	0.003	2.45343634863247e-08	6	Ush1g	0.012
Gm15418.6	6.81278289452572e-103	2.8183550003012	0.082	0.012	2.23697726341752e-98	14	Gm15418	0.07
Kcnh5.12	2.78724030309039e-178	2.81798169907391	0.316	0.083	9.15190353519729e-174	15	Kcnh5	0.233
Egflam.15	2.32679972348486e-72	2.81796096726202	0.207	0.067	7.64004689206253e-68	18	Egflam	0.14
Gm15413.1	7.43735864296212e-18	2.81730743269032	0.014	0.002	2.44205671041661e-13	18	Gm15413	0.012
Gm27008.6	4.60528761707804e-186	2.81693917161754	0.12	0.016	1.51214618906757e-181	9	Gm27008	0.104
Ccdc33.2	2.40068095997496e-09	2.81691367327187	0.024	0.008	7.88263593207777e-05	16	Ccdc33	0.016
Oas1g.19	9.79543800106396e-103	2.81578727670312	0.297	0.065	3.21633206764935e-98	21	Oas1g	0.232
1700036G14Rik	1.94232916977002e-07	2.81569861672472	0.013	0.004	0.00637763782893985	10	1700036G14Rik	0.009
Crhr2.12	1.2013058963454e-85	2.81563345086529	0.057	0.007	3.94448791065012e-81	12	Crhr2	0.05
2610034M16Rik.4	2.15701385541296e-29	2.81544210422005	0.084	0.033	7.08255499424847e-25	7	2610034M16Rik	0.051
Gm12144.1	1.17084003150546e-08	2.81501984216441	0.013	0.004	0.000384445324344819	5	Gm12144	0.009
Dlx6as1.6	3.72891364497454e-14	2.81408957449391	0.045	0.018	1.22438879532739e-09	10	Dlx6as1	0.027
Rhox11.2	1.3116643384372e-12	2.81390968283806	0.019	0.005	4.30684985525854e-08	10	Rhox11	0.014
BC030867.10	5.66075779201308e-33	2.81357259708929	0.043	0.008	1.85870982100749e-28	15	BC030867	0.035
Gm31406	2.42833877066723e-80	2.81303027950401	0.045	0.006	7.97345035348584e-76	2	Gm31406	0.039
Avil.6	0	2.81281447789005	0.897	0.172	0	6	Avil	0.725
Gm32834	5.81802139001071e-26	2.81190707566362	0.02	0.003	1.91034732341002e-21	9	Gm32834	0.017
Upp1.5	1.74032844342046e-141	2.81148517221688	0.116	0.018	5.7143684439711e-137	12	Upp1	0.098
Pknox2	0	2.81130098357549	0.548	0.169	0	0	Pknox2	0.379
Ltbp1.7	8.0842537993161e-204	2.81123273452504	0.453	0.186	2.65446473500544e-199	10	Ltbp1	0.267
Rxfp3.15	5.89584064508853e-92	2.81071109976797	0.084	0.012	1.93589927581482e-87	15	Rxfp3	0.072
4930528P14Rik	1.26279007863633e-08	2.81030944350791	0.02	0.007	0.000414637122320239	7	4930528P14Rik	0.013
Irs3.6	3.11980133598713e-243	2.80981002243162	0.152	0.02	1.02438676867137e-238	6	Irs3	0.132
Scn7a.4	0	2.80894189121592	0.889	0.305	0	6	Scn7a	0.584
Cacng3	0	2.80884037965297	0.247	0.068	0	0	Cacng3	0.179
Shc4.12	0	2.80878592191889	0.562	0.157	0	15	Shc4	0.405
Tnfrsf13c.1	5.6161229151486e-87	2.80867340257871	0.05	0.004	1.84405395918904e-82	16	Tnfrsf13c	0.046
Klkb1.11	2.6229256887952e-09	2.80840362083859	0.056	0.02	8.61237649915905e-05	21	Klkb1	0.036
Gm31522.1	4.24933415629519e-15	2.80835314113209	0.013	0.002	1.39526887021953e-10	14	Gm31522	0.011
Tex13.1	3.32093866343072e-15	2.80617739854242	0.021	0.006	1.09043021013748e-10	7	Tex13	0.015
Prokr1.10	0	2.80516967902211	0.235	0.033	0	11	Prokr1	0.202
Tex13.2	7.59108258945145e-07	2.80497292307793	0.016	0.006	0.0249253196824638	10	Tex13	0.01
Vip.9	0	2.80490212382564	0.934	0.434	0	11	Vip	0.5
Tmem54.6	0	2.80480449036892	0.225	0.022	0	6	Tmem54	0.203
Htr1d.13	3.02282519644868e-08	2.80429288834471	0.038	0.015	0.000992544653253924	20	Htr1d	0.023
Il8.2	9.61906524403151e-07	2.80173576172267	0.019	0.008	0.0315842007287775	12	Il8	0.011
Pear1.10	0	2.80169714100338	0.272	0.043	0	13	Pear1	0.229
Col24a1.13	6.76583875215961e-107	2.80155037685936	0.238	0.063	2.22156315427161e-102	19	Col24a1	0.175
Krt26	1.08927320624102e-13	2.80154324845181	0.012	0.002	3.57662857269239e-09	10	Krt26	0.01
Casp12.10	4.24323983048007e-124	2.80131298877846	0.244	0.059	1.39326779833813e-119	19	Casp12	0.185
Phyhip.10	3.36371222960073e-238	2.80111501101104	0.128	0.013	1.1044749105894e-233	11	Phyhip	0.115
Gm13713.18	3.76488257578454e-24	2.80069357113192	0.052	0.009	1.23619919375885e-19	21	Gm13713	0.043
Gm13594	4.98448796053366e-36	2.80032959280457	0.02	0.003	1.63665662184123e-31	3	Gm13594	0.017
Jaml	2.30114526403089e-11	2.80031579510276	0.011	0.002	7.55581047444542e-07	14	Jaml	0.009
5930412G12Rik.7	5.29523504704912e-84	2.80018672223221	0.097	0.022	1.73869042769858e-79	8	5930412G12Rik	0.075
Sh3bgrl2.11	0	2.79906039428195	0.487	0.072	0	16	Sh3bgrl2	0.415
Arhgap6.9	0	2.79828420117171	0.733	0.223	0	9	Arhgap6	0.51
Dock5.14	8.61503961061912e-102	2.79793205421767	0.318	0.075	2.82874825614679e-97	21	Dock5	0.243
Ndufa4l2.16	7.20503775730357e-193	2.79691733780184	0.388	0.112	2.36577414761063e-188	17	Ndufa4l2	0.276
Gm27166.14	2.58214138505557e-169	2.79683260217281	0.153	0.022	8.47846123782998e-165	15	Gm27166	0.131
Tac1.17	0	2.79543316582453	0.982	0.548	0	18	Tac1	0.434
4933439K11Rik	1.49533114802676e-10	2.79480029173431	0.01	0.002	4.90991982454587e-06	12	4933439K11Rik	0.008
Adcyap1.17	5.73021478814471e-49	2.79391383030402	0.184	0.048	1.88151602568731e-44	21	Adcyap1	0.136
Gm43573.10	1.19021005574353e-57	2.79371858355016	0.05	0.008	3.90805471803389e-53	14	Gm43573	0.042
Gm1604b.8	5.38280040400632e-215	2.7929580690415	0.253	0.059	1.76744251265548e-210	9	Gm1604b	0.194
A630014C17Rik	1.36807256607001e-122	2.79292556402202	0.059	0.006	4.49206627069088e-118	6	A630014C17Rik	0.053
Chrdl1.8	1.17907167568536e-64	2.79154301897478	0.143	0.025	3.87148184711288e-60	21	Chrdl1	0.118
Adamts1.17	3.19295271865299e-176	2.790787930719	0.539	0.133	1.04840602516971e-171	21	Adamts1	0.406
Tcf7l1.10	3.67844894849991e-135	2.79066259855168	0.248	0.08	1.20781871223995e-130	10	Tcf7l1	0.168
4931429L15Rik.5	4.05890387244046e-73	2.79019173611258	0.072	0.014	1.33274108651582e-68	7	4931429L15Rik	0.058
Cdh22.3	1.08644422805938e-30	2.78958010062709	0.068	0.023	3.56733962283298e-26	9	Cdh22	0.045
Prr32	8.77773459246276e-28	2.78816622714212	0.015	0.002	2.88216915343515e-23	3	Prr32	0.013
Zfp69.10	2.69483119740813e-201	2.78775208717595	0.256	0.058	8.84847823668959e-197	14	Zfp69	0.198
Oas2.3	8.86544824888066e-16	2.7874944983098	0.03	0.01	2.91096993251997e-11	6	Oas2	0.02
Obox5.6	1.63192581952491e-16	2.78631663998941	0.04	0.015	5.35842842841004e-12	10	Obox5	0.025
Glp2r.16	2.96557009406464e-96	2.78492511772712	0.374	0.105	9.73744940386125e-92	21	Glp2r	0.269
Gm47117	6.47140423099462e-28	2.78490979938038	0.015	0.002	2.12488557924708e-23	6	Gm47117	0.013
Oas1b.3	7.17515716011806e-18	2.78418191869369	0.035	0.008	2.35596285352477e-13	19	Oas1b	0.027
4930542C21Rik.15	3.23067146904838e-08	2.78400591219875	0.102	0.05	0.00106079097686204	21	4930542C21Rik	0.052
Frmpd2	4.32601940985587e-22	2.78394867649001	0.017	0.005	1.42044847322618e-17	0	Frmpd2	0.012
Il13ra1.5	0	2.78333361067238	0.81	0.17	0	6	Il13ra1	0.64
Sh3bgrl2.6	0	2.78317424526557	0.499	0.064	0	6	Sh3bgrl2	0.435
Asic2.12	0	2.7831731161578	0.995	0.865	0	13	Asic2	0.13
Chrna6.7	9.21596977628183e-10	2.78308336424816	0.034	0.012	3.02606367604214e-05	19	Chrna6	0.022
Cryba4.7	6.15988080652829e-143	2.7826950362893	0.072	0.007	2.02259686282356e-138	11	Cryba4	0.065
Cdkn1c.5	0	2.78256661569688	0.363	0.054	0	6	Cdkn1c	0.309
1110054M08Rik.1	1.79696426415571e-26	2.7819622532654	0.017	0.002	5.90033216135526e-22	10	1110054M08Rik	0.015
Abca12.6	4.53513571387288e-15	2.78087936359137	0.053	0.019	1.48911181165016e-10	18	Abca12	0.034
Apoc2	6.60189268543642e-09	2.78035380746429	0.012	0.003	0.000216773146326305	7	Apoc2	0.009
Bgn.4	8.02901554471534e-11	2.78024423792012	0.103	0.066	2.63632725410728e-06	8	Bgn	0.037
Dsc3	0	2.77998880499006	0.524	0.115	0	0	Dsc3	0.409
Gm48703	7.33650993389702e-18	2.77922218549045	0.018	0.003	2.40894303679509e-13	14	Gm48703	0.015
5930412G12Rik.9	3.83095620878117e-237	2.7782521377869	0.149	0.019	1.2578944711533e-232	10	5930412G12Rik	0.13
Slc22a23.18	4.16755847137363e-186	2.77793416415037	0.626	0.173	1.36841782407553e-181	21	Slc22a23	0.453
Tmem132cos	0	2.77762554756712	0.164	0.028	0	0	Tmem132cos	0.136
Rcvrn	5.73631566445969e-16	2.77744815690591	0.016	0.003	1.88351924842534e-11	15	Rcvrn	0.013
1700007F19Rik.9	3.62653783910912e-10	2.77599004369321	0.038	0.016	1.19077369947148e-05	14	1700007F19Rik	0.022
Fes.14	2.39438564691722e-28	2.7759876740838	0.1	0.025	7.86196527165269e-24	21	Fes	0.075
Gm16175.1	1.38352621935353e-16	2.7755571515847	0.016	0.003	4.54280834124731e-12	9	Gm16175	0.013
2010300F17Rik.15	6.53178166744046e-172	2.77513691869249	0.163	0.022	2.14471051050407e-167	18	2010300F17Rik	0.141
Olfr741	1.36005757401125e-10	2.77437646849856	0.013	0.003	4.46574904426593e-06	10	Olfr741	0.01
Fzd10.1	7.11876424967822e-20	2.77349645402071	0.021	0.004	2.33744624138184e-15	8	Fzd10	0.017
Cd24a.12	0	2.77323359236383	0.834	0.377	0	12	Cd24a	0.457
Pabpc6	1.98454972399709e-07	2.77203935543215	0.014	0.005	0.00651626901874444	10	Pabpc6	0.009
D1Pas1.3	7.86469284267401e-13	2.77184570151682	0.027	0.007	2.58237189489201e-08	18	D1Pas1	0.02
Clec7a.2	2.42832216028006e-07	2.77165862214601	0.014	0.003	0.00797339581327957	19	Clec7a	0.011
Gm14114	2.11782189240437e-104	2.77163944640885	0.044	0.004	6.95386818370975e-100	6	Gm14114	0.04
1700016K05Rik.2	4.28714529636831e-17	2.77141893830299	0.027	0.006	1.40768415806253e-12	19	1700016K05Rik	0.021
Ppm1n.6	6.83522349439348e-208	2.77106527131409	0.099	0.01	2.2443456343841e-203	6	Ppm1n	0.089
1700023L04Rik.2	9.7508086810725e-22	2.77087038796938	0.03	0.008	3.20167803043016e-17	10	1700023L04Rik	0.022
Eva1b.5	1.73183006076072e-09	2.77011957590199	0.038	0.018	5.68646400450783e-05	8	Eva1b	0.02
Zbtb42.10	4.09828140484784e-117	2.76966198462937	0.085	0.009	1.34567069928179e-112	16	Zbtb42	0.076
RP24-236C17.3.1	2.1164448119612e-29	2.768953252086	0.02	0.003	6.94934654007459e-25	12	RP24-236C17.3	0.017
Trps1.11	0	2.76878734490642	0.954	0.491	0	14	Trps1	0.463
Gm12860	2.99295585517346e-14	2.76849252448592	0.01	0.001	9.82737055046204e-10	13	Gm12860	0.009
Ier5l.14	1.36402466879601e-36	2.7674288884797	0.139	0.054	4.47877499999171e-32	17	Ier5l	0.085
7530420F21Rik.5	3.46475335839097e-35	2.76739363295269	0.043	0.01	1.13765176522768e-30	10	7530420F21Rik	0.033
Slc1a7.14	0	2.7664374146033	0.395	0.048	0	16	Slc1a7	0.347
Cbln4.13	5.01111011154952e-79	2.76602830036527	0.085	0.017	1.64539800512728e-74	13	Cbln4	0.068
Grap2.11	3.47766831790692e-81	2.76587073732516	0.091	0.018	1.14189239218474e-76	14	Grap2	0.073
Calml4.6	1.80517422270567e-199	2.7658605723514	0.247	0.061	5.92728956025406e-195	6	Calml4	0.186
Chrdl1.4	3.09061174542612e-09	2.76518930744758	0.049	0.026	0.000101480236661067	8	Chrdl1	0.023
Ppyr1.3	3.12306596091887e-25	2.76434900894144	0.027	0.006	1.02545870826771e-20	10	Ppyr1	0.021
Slc9b1.15	6.90865054580895e-62	2.76390848234059	0.178	0.038	2.26845540671637e-57	21	Slc9b1	0.14
Apoe.7	1.50600014827366e-17	2.76309995978513	0.31	0.254	4.94495148685657e-13	8	Apoe	0.056
Cst12.19	2.67385175913769e-153	2.76292680055042	0.198	0.033	8.77959225112861e-149	20	Cst12	0.165
Acsm1.3	5.82221088612139e-23	2.76162995020964	0.072	0.029	1.91172294445796e-18	7	Acsm1	0.043
Gm17197.6	1.46410114585185e-210	2.76122472146011	0.112	0.012	4.80737611240456e-206	6	Gm17197	0.1
1700003H04Rik.2	1.67028966221827e-07	2.76106963369714	0.022	0.009	0.0054843961058937	7	1700003H04Rik	0.013
Frmpd3.4	0	2.76043123625225	0.453	0.056	0	6	Frmpd3	0.397
Arhgap40.8	1.87012915793231e-14	2.75978449769855	0.056	0.015	6.14056909007074e-10	21	Arhgap40	0.041
Gm16564.9	7.77301054535469e-52	2.75908511009791	0.05	0.01	2.55226801256721e-47	9	Gm16564	0.04
Mterf.3	1.14578854959866e-07	2.7580677782107	0.024	0.006	0.00376219670260721	21	Mterf	0.018
Gm4302	6.27626839103574e-07	2.75766814010855	0.019	0.008	0.0206081272619658	7	Gm4302	0.011
Bpifa3.1	2.31128700537123e-10	2.75745553150683	0.016	0.005	7.58911088213642e-06	10	Bpifa3	0.011
4933426D04Rik.13	1.63672412601878e-17	2.75720255691782	0.056	0.013	5.37418366778268e-13	21	4933426D04Rik	0.043
Gm9869	4.26164037668656e-73	2.75674034970843	0.037	0.007	1.39930961768503e-68	0	Gm9869	0.03
Gm45441.1	1.67940196149055e-26	2.75634804531556	0.03	0.007	5.51431634055421e-22	9	Gm45441	0.023
Lgals9.15	0	2.75585370375755	0.581	0.096	0	16	Lgals9	0.485
Gm47134.13	2.4247127884266e-180	2.75459080057747	0.18	0.027	7.96154444079874e-176	16	Gm47134	0.153
Gm26707.1	5.77774566150733e-65	2.75370975035433	0.034	0.004	1.89712278795593e-60	11	Gm26707	0.03
Pdlim2.15	0	2.75312990592653	0.583	0.136	0	16	Pdlim2	0.447
Gm6642.9	6.47300920619367e-10	2.75289147532755	0.036	0.013	2.12541257285369e-05	18	Gm6642	0.023
Hyal5.4	1.87649014769142e-32	2.75284792936584	0.099	0.04	6.16145539994479e-28	7	Hyal5	0.059
Ftsjd1.8	4.45750686505854e-12	2.75108260738265	0.039	0.009	1.46362237914197e-07	21	Ftsjd1	0.03
B230378P21Rik.4	9.29584954439517e-23	2.75055113949658	0.03	0.003	3.05229219790215e-18	21	B230378P21Rik	0.027
Kcna5.9	0	2.7496370815061	0.369	0.086	0	9	Kcna5	0.283
A430027H14Rik.8	4.06008841834059e-140	2.74868630167263	0.099	0.014	1.33313003216213e-135	9	A430027H14Rik	0.085
H2-Q6.5	2.5066530658284e-16	2.74867510613784	0.037	0.013	8.23059534164756e-12	9	H2-Q6	0.024
A830092H15Rik.7	1.40059054931768e-229	2.74814710303953	0.201	0.036	4.5988390686846e-225	9	A830092H15Rik	0.165
Ptger3.6	0	2.74782185517633	0.739	0.143	0	6	Ptger3	0.596
4933407I08Rik.8	8.86286705472502e-43	2.74703971129395	0.042	0.008	2.91012239741896e-38	9	4933407I08Rik	0.034
Gm15635	7.99318495882262e-33	2.74622888040344	0.026	0.004	2.62456228122941e-28	12	Gm15635	0.022
Pdia5.16	2.09623408232795e-278	2.74616022441534	0.535	0.148	6.88298460932383e-274	18	Pdia5	0.387
Pakap.10	1.85957309509725e-179	2.74596608547719	0.172	0.031	6.10590825775181e-175	12	Pakap	0.141
Stum.11	1.38441612615535e-216	2.7458469152811	0.629	0.335	4.54573035023108e-212	16	Stum	0.294
Gm31698.12	1.28561250706352e-177	2.74517663499357	0.359	0.12	4.22130866694307e-173	14	Gm31698	0.239
Gm16000	6.55665652930175e-33	2.74448137478179	0.019	0.002	2.15287817139623e-28	13	Gm16000	0.017
Cav1.5	4.14694408163169e-27	2.74406274311683	0.151	0.082	1.36164908920377e-22	8	Cav1	0.069
Lingo1.12	0	2.74273051831001	0.458	0.085	0	14	Lingo1	0.373
Gpr110.6	2.19044775416917e-28	2.74246576249691	0.072	0.026	7.19233520081448e-24	10	Gpr110	0.046
Ccdc60.15	7.51198783076111e-53	2.74222369443912	0.307	0.11	2.46656120423041e-48	21	Ccdc60	0.197
Serinc2.14	3.0792144346914e-279	2.74180985776288	0.228	0.029	1.01106005963092e-274	16	Serinc2	0.199
Gpr149.16	0	2.74170552626219	0.778	0.177	0	16	Gpr149	0.601
St3gal5.12	2.26682053669321e-217	2.74142835559512	0.358	0.106	7.44310523223215e-213	13	St3gal5	0.252
Dcc.8	7.33406640516411e-259	2.7414255823496	0.572	0.264	2.40814070413564e-254	10	Dcc	0.308
Gm14862.1	1.19759791658435e-06	2.74082370672637	0.013	0.002	0.039323127591047	21	Gm14862	0.011
Ccna1.2	6.86183674559186e-12	2.74052712187905	0.017	0.004	2.25308409541509e-07	18	Ccna1	0.013
Gm10324.4	1.67160192357906e-10	2.73941535670256	0.029	0.011	5.48870491607185e-06	10	Gm10324	0.018
Hs3st3b1.1	4.7942631375628e-42	2.73905432624308	0.039	0.005	1.57419630121875e-37	18	Hs3st3b1	0.034
Foxp2.7	1.32839532729131e-18	2.73871834901729	0.212	0.15	4.36178605716102e-14	8	Foxp2	0.062
Runx1.9	7.53543549634065e-78	2.73870536780841	0.13	0.035	2.47426024522345e-73	12	Runx1	0.095
4930545E07Rik.1	9.38902330313578e-10	2.738568875952	0.02	0.007	3.08288580158463e-05	7	4930545E07Rik	0.013
Gm4980.6	1.17227565120665e-50	2.73851022981508	0.064	0.014	3.84916710073702e-46	12	Gm4980	0.05
Foxf2	5.22621649387523e-07	2.73831869305827	0.02	0.008	0.0171602818576393	8	Foxf2	0.012
4933413L06Rik.17	9.87247701337331e-24	2.73707795825774	0.089	0.032	3.24162782734113e-19	18	4933413L06Rik	0.057
Trim66.11	2.82474091026442e-26	2.73700544056501	0.088	0.03	9.27503677885323e-22	18	Trim66	0.058
Nr4a3.16	9.5671489146174e-133	2.73682321296346	0.282	0.072	3.14137334611462e-128	19	Nr4a3	0.21
Fut7	6.10519679553216e-08	2.73654063248791	0.017	0.003	0.00200464136781299	21	Fut7	0.014
Echdc2.5	0	2.73604132491962	0.212	0.027	0	6	Echdc2	0.185
Gm40638	5.50813966935497e-46	2.73497343615993	0.028	0.004	1.8085976604327e-41	6	Gm40638	0.024
Rtl4.8	3.38046187878927e-23	2.73393368101655	0.091	0.036	1.10997465790046e-18	15	Rtl4	0.055
Gm12414	1.38100861171286e-21	2.73294119447155	0.012	0.003	4.53454177655917e-17	0	Gm12414	0.009
1700122H20Rik.1	1.83132137430765e-24	2.73268060679022	0.022	0.004	6.01314373253918e-20	9	1700122H20Rik	0.018
Tbpl2.7	4.81705404512069e-19	2.73213172073706	0.052	0.02	1.58167969571538e-14	10	Tbpl2	0.032
Kcna3	7.19827370366486e-10	2.7318544771176	0.012	0.003	2.36355317059836e-05	9	Kcna3	0.009
E2f1.5	1.39436502770904e-187	2.73153068590577	0.119	0.016	4.57839756848264e-183	6	E2f1	0.103
Gm45060	9.4489241593609e-13	2.73048427329376	0.013	0.002	3.10255424772615e-08	14	Gm45060	0.011
Cdh24.16	0	2.73033062667928	0.29	0.04	0	16	Cdh24	0.25
Cox4i2.6	4.63904824230118e-135	2.7297189106598	0.086	0.01	1.52323149035959e-130	12	Cox4i2	0.076
Mrap2.9	0	2.72931043498701	0.721	0.201	0	9	Mrap2	0.52
4931417E11Rik.1	1.73721422579817e-08	2.72831609793968	0.021	0.008	0.000570414291040828	11	4931417E11Rik	0.013
Gm17473	6.12443079010397e-10	2.72767187499883	0.015	0.002	2.01095684993064e-05	21	Gm17473	0.013
Gm12216.17	0	2.7275860426845	0.682	0.224	0	19	Gm12216	0.458
Gm13582.9	3.80642838444385e-162	2.7272307806501	0.105	0.013	1.24984076003214e-157	11	Gm13582	0.092
Lama4.11	0	2.72663029384486	0.788	0.228	0	13	Lama4	0.56
Rag2	1.73080475522955e-08	2.72577156741572	0.019	0.007	0.000568309741379621	10	Rag2	0.012
H2-Q5.9	7.28890829335803e-17	2.72543795739154	0.037	0.01	2.39331303812411e-12	18	H2-Q5	0.027
Cpne4.20	2.38022288993565e-232	2.72486783438128	0.933	0.448	7.8154618591037e-228	21	Cpne4	0.485
Gm13305.13	3.10884964487795e-72	2.72444533715662	0.182	0.056	1.02079078089568e-67	17	Gm13305	0.126
Oxtr.16	2.29484165529045e-223	2.7242790373081	0.399	0.093	7.53511257514618e-219	19	Oxtr	0.306
RF01962.16	9.41403812391856e-50	2.72379781074231	0.329	0.129	3.09109941798866e-45	21	RF01962	0.2
Prkag2os1	2.14318245397915e-89	2.72306844677111	0.047	0.005	7.03713958764053e-85	6	Prkag2os1	0.042
Il8.1	2.64955995035408e-13	2.72238474150168	0.024	0.007	8.69983009698763e-09	10	Il8	0.017
Il7.13	0	2.72221729837815	0.566	0.102	0	16	Il7	0.464
Th.15	1.08121891257286e-26	2.72221350509239	0.061	0.011	3.55018229943298e-22	21	Th	0.05
Gm16685.16	0	2.72208920351046	0.521	0.073	0	16	Gm16685	0.448
Arhgef19.6	0	2.72198276511288	0.207	0.02	0	6	Arhgef19	0.187
Hlx.2	4.89636618143687e-14	2.72117510025114	0.034	0.013	1.6077218356748e-09	8	Hlx	0.021
Ntrk3.5	0	2.72110323007797	0.998	0.466	0	6	Ntrk3	0.532
Olr1.10	4.40092534831739e-43	2.72048882780863	0.056	0.011	1.44504383812001e-38	16	Olr1	0.045
9530059O14Rik.6	0	2.72024644983471	0.993	0.585	0	6	9530059O14Rik	0.408
C330005M16Rik.3	1.02547878103849e-11	2.71988990683656	0.025	0.008	3.36715957753988e-07	10	C330005M16Rik	0.017
B020018J22Rik	6.55207157071501e-19	2.71985066758097	0.019	0.004	2.15137270024427e-14	12	B020018J22Rik	0.015
3110079O15Rik.4	7.99621119992609e-235	2.71979060162141	0.119	0.014	2.62555594749573e-230	5	3110079O15Rik	0.105
Rxfp3.2	3.33223076159995e-156	2.71877015116982	0.081	0.01	1.09413797057134e-151	2	Rxfp3	0.071
Chst15.13	2.39036291441558e-104	2.71869143098951	0.149	0.031	7.84875662948354e-100	16	Chst15	0.118
Greb1l.13	0	2.71845397521451	0.82	0.439	0	14	Greb1l	0.381
A630012P03Rik.3	8.98477801843608e-07	2.71719138570326	0.028	0.008	0.0295015186235349	21	A630012P03Rik	0.02
Pcdh11x.4	8.88927266026045e-46	2.71639470870447	0.272	0.158	2.91879267799652e-41	6	Pcdh11x	0.114
Smim3.7	4.33938682133953e-134	2.71635617882334	0.136	0.026	1.42483766278683e-129	12	Smim3	0.11
Slc12a7.16	0	2.71570755498472	0.609	0.109	0	16	Slc12a7	0.5
S100a11.14	2.7066002556569e-286	2.71568625062463	0.845	0.479	8.88712193944943e-282	16	S100a11	0.366
5830432E09Rik	1.27768302261367e-25	2.71488627124509	0.021	0.003	4.195272204752e-21	13	5830432E09Rik	0.018
Ifitm3.6	1.11935896786061e-24	2.71455179931559	0.169	0.099	3.67541517097031e-20	8	Ifitm3	0.07
Elmod1.6	0	2.71405345131364	0.689	0.147	0	6	Elmod1	0.542
Kirrel.7	2.39429969111232e-14	2.71271027040779	0.06	0.028	7.86168303576729e-10	8	Kirrel	0.032
Nckap1l.12	1.02566671098654e-48	2.71240786367978	0.069	0.017	3.36777664552431e-44	12	Nckap1l	0.052
Chn2.10	3.64292764745538e-246	2.71198215047278	0.277	0.059	1.19615529304197e-241	13	Chn2	0.218
Fndc5.5	0	2.71131312288344	0.424	0.053	0	6	Fndc5	0.371
Ntrk2.17	4.1107321145719e-235	2.71086079070173	0.628	0.243	1.34975888981968e-230	18	Ntrk2	0.385
Neto1.11	4.9764211330437e-56	2.7105398698557	0.149	0.048	1.6340078790349e-51	15	Neto1	0.101
Nnat.7	0	2.70998204427955	0.7	0.273	0	9	Nnat	0.427
Btg4.15	7.53912966972705e-103	2.70871480428251	0.079	0.009	2.47547322705488e-98	16	Btg4	0.07
Hes5.13	1.51003196677333e-59	2.70855287596761	0.056	0.008	4.95818996290022e-55	16	Hes5	0.048
Ifi204.11	6.57139601183266e-35	2.70819714408165	0.047	0.011	2.15771788048526e-30	13	Ifi204	0.036
Dusp27.2	1.56543116228949e-20	2.70813994076774	0.036	0.011	5.14009322137754e-16	6	Dusp27	0.025
Gm15638.1	1.37301555533313e-40	2.7075108108851	0.026	0.004	4.50829657593633e-36	9	Gm15638	0.022
Socs3.12	3.38081066932896e-47	2.70595948295391	0.09	0.023	1.11008918327416e-42	17	Socs3	0.067
Mical2.12	0	2.70574398892279	0.767	0.222	0	14	Mical2	0.545
Prkg1.8	0	2.70530400607616	0.881	0.596	0	9	Prkg1	0.285
Fst.15	2.68173531665758e-295	2.704733501858	0.587	0.098	8.80547791224516e-291	21	Fst	0.489
Bcl2.9	0	2.70453438243307	0.933	0.359	0	9	Bcl2	0.574
AC166902.2.1	4.61979333829109e-22	2.70443304138049	0.023	0.004	1.51690914262788e-17	14	AC166902.2	0.019
Wnt3	8.8277663612882e-08	2.70433264088765	0.013	0.004	0.00289859708472898	11	Wnt3	0.009
Gm47136.13	3.03577494997015e-86	2.7043007625135	0.082	0.012	9.96796704822699e-82	16	Gm47136	0.07
I830012O16Rik	6.09281443741361e-07	2.7035405849647	0.012	0.003	0.0200057562052476	15	I830012O16Rik	0.009
Mir297c.14	2.75584838515946e-16	2.70266803352977	0.12	0.06	9.04882817267108e-12	18	Mir297c	0.06
Id3.12	6.24708852632236e-308	2.70195139579533	0.378	0.089	2.05123151761795e-303	12	Id3	0.289
Gm20754.18	0	2.70068525882894	0.717	0.269	0	18	Gm20754	0.448
Tmem35.9	1.25467525429136e-121	2.70034178410938	0.209	0.06	4.11972619746568e-117	12	Tmem35	0.149
Atf3.5	5.92023295783554e-18	2.70009130434311	0.058	0.021	1.9439084917053e-13	17	Atf3	0.037
H2-T10.11	3.33066240258327e-08	2.69990815918908	0.048	0.017	0.00109362299988822	21	H2-T10	0.031
Jhy.12	2.70788351692837e-242	2.69881047951516	0.192	0.029	8.89133552783429e-238	13	Jhy	0.163
Plxna4os3.16	9.09768410210722e-291	2.69797886568008	0.263	0.037	2.9872245749269e-286	16	Plxna4os3	0.226
AU015228.2	4.22835739844499e-09	2.6971891751481	0.017	0.004	0.000138838115177941	18	AU015228	0.013
Oas1a.15	0	2.69708580862006	0.554	0.097	0	16	Oas1a	0.457
Cxcr4.11	3.21236763529193e-102	2.69662035635296	0.079	0.011	1.0547809130481e-97	12	Cxcr4	0.068
Cfh.7	5.87853962482148e-07	2.6965873650808	0.019	0.055	0.0193021848581013	17	Cfh	-0.036
Lancl3.20	1.90135631999717e-113	2.69605310035853	0.385	0.097	6.24310347671069e-109	21	Lancl3	0.288
Nr4a3.17	1.63743944715291e-167	2.69494569871461	0.39	0.073	5.37653242472659e-163	21	Nr4a3	0.317
Krt17	1.14395642103088e-08	2.69478515295249	0.021	0.008	0.000375618090845488	8	Krt17	0.013
Sstr2.12	1.19442700869069e-296	2.69462428658596	0.344	0.076	3.92190108303588e-292	13	Sstr2	0.268
Krt4.2	1.66983759927624e-19	2.69461776962254	0.014	0.003	5.48291175722355e-15	5	Krt4	0.011
Smlr1	1.7464509966784e-36	2.69391278572165	0.03	0.005	5.73447184759351e-32	12	Smlr1	0.025
Serpina3n.5	0	2.69296896062713	0.388	0.054	0	6	Serpina3n	0.334
Cux2.16	0	2.69293998854198	0.938	0.329	0	16	Cux2	0.609
Gbp2b.6	5.24424185506676e-156	2.69273538590207	0.096	0.012	1.72194681311117e-151	6	Gbp2b	0.084
St3gal1.14	4.23711394976783e-66	2.69240487592449	0.166	0.049	1.39125636540627e-61	18	St3gal1	0.117
Nrap.10	1.11520123876519e-29	2.69151386122005	0.06	0.019	3.66176326748549e-25	12	Nrap	0.041
Bche.8	0	2.69108981273374	0.571	0.156	0	9	Bche	0.415
Cavin4.15	4.07402276838673e-103	2.69063085320609	0.104	0.016	1.33770537599978e-98	16	Cavin4	0.088
BC049352.10	1.3374314609256e-28	2.69051096873515	0.075	0.026	4.3914562019492e-24	14	BC049352	0.049
Gm8237.1	2.97392605340217e-40	2.68970560515506	0.03	0.004	9.76488619634603e-36	13	Gm8237	0.026
1700091H14Rik.10	1.93776324236501e-09	2.68910106971308	0.061	0.022	6.36264560630551e-05	21	1700091H14Rik	0.039
4921525O09Rik	9.84317776610492e-07	2.68889697141873	0.01	0.003	0.0323200741950055	10	4921525O09Rik	0.007
Gng2.12	0	2.6870364342254	0.98	0.765	0	12	Gng2	0.215
Ptprm.17	1.52850294431144e-209	2.68671691148428	0.666	0.293	5.01883941764662e-205	19	Ptprm	0.373
Dlc1.10	0	2.68580580374141	0.917	0.572	0	12	Dlc1	0.345
Gng13.2	4.36439679667165e-63	2.68462547951107	0.052	0.007	1.43304968818714e-58	16	Gng13	0.045
Ccdc74a.10	0	2.68445415126286	0.347	0.072	0	14	Ccdc74a	0.275
Spock3.9	0	2.68427680370669	0.979	0.597	0	9	Spock3	0.382
Pramel7	3.72713133829545e-10	2.68358832966621	0.022	0.008	1.22380357492931e-05	8	Pramel7	0.014
Ugt2b36.5	4.66400055362503e-08	2.68344278989259	0.033	0.016	0.00153142458178278	10	Ugt2b36	0.017
4933404K08Rik.1	1.48694075938176e-24	2.6829101288086	0.028	0.006	4.88236998342999e-20	10	4933404K08Rik	0.022
Nnat.4	0	2.68274369435532	0.777	0.268	0	6	Nnat	0.509
Cblb.6	0	2.68149772202034	0.864	0.479	0	9	Cblb	0.385
Umod.12	1.54420714238019e-08	2.68145277945644	0.048	0.017	0.000507040415200535	21	Umod	0.031
Sprr3.1	4.27382637994753e-07	2.68140279293898	0.016	0.006	0.0140331089185577	10	Sprr3	0.01
P3h2.6	0	2.68113919610407	0.549	0.127	0	9	P3h2	0.422
Cdh10.15	1.49406527769579e-172	2.68087244314031	0.526	0.129	4.90576333931412e-168	21	Cdh10	0.397
Gm5538.8	4.5474800979065e-09	2.68079421331054	0.056	0.02	0.00014931650901476	21	Gm5538	0.036
Cntnap5b.15	8.92404477256628e-172	2.67795676447389	0.557	0.229	2.93021010107214e-167	20	Cntnap5b	0.328
Tenm1.10	0	2.6775402466078	0.734	0.235	0	14	Tenm1	0.499
Crybg3.5	5.17068653761955e-232	2.67727154846621	0.299	0.077	1.69779492462738e-227	9	Crybg3	0.222
Fam115c.1	1.00126924253754e-07	2.67699947623723	0.018	0.006	0.00328766755787202	12	Fam115c	0.012
Zfp804a.14	0	2.67668095427685	0.883	0.539	0	16	Zfp804a	0.344
A330050F15Rik.9	1.70678336852421e-22	2.67634303631465	0.056	0.019	5.60422319054923e-18	12	A330050F15Rik	0.037
Oas3.10	1.83084864122043e-24	2.67617433866244	0.047	0.012	6.01159151344729e-20	16	Oas3	0.035
Cyp2b23.1	2.91783780522997e-12	2.6759131966775	0.016	0.004	9.58072043347259e-08	10	Cyp2b23	0.012
Crispld2	2.61284393244037e-39	2.67566641316934	0.054	0.02	8.57927305216796e-35	0	Crispld2	0.034
Oas1e.18	4.74330309469622e-47	2.67426615596966	0.069	0.013	1.5574635711435e-42	19	Oas1e	0.056
RP23-353F16.3	8.68793106705253e-09	2.67379641697061	0.01	0.002	0.00028526821658667	8	RP23-353F16.3	0.008
Gm11697	9.52292894896245e-13	2.67353005848962	0.01	0.002	3.12685372039182e-08	12	Gm11697	0.008
2210407C18Rik	4.30827109454477e-07	2.67266528587018	0.013	0.003	0.0141462081389378	19	2210407C18Rik	0.01
Serpini1.8	0	2.67240332070605	0.943	0.5	0	9	Serpini1	0.443
Cdh24.6	0	2.67161209318864	0.286	0.036	0	6	Cdh24	0.25
Myadml2os.1	1.74280655417262e-11	2.67057634730796	0.018	0.005	5.7225053206258e-07	12	Myadml2os	0.013
Plxna4os1	2.39253889408819e-33	2.66916675483769	0.017	0.002	7.85590145873858e-29	6	Plxna4os1	0.015
Plxna4.19	5.59091710812201e-204	2.66836841395135	0.913	0.453	1.83577763245186e-199	21	Plxna4	0.46
Gm7977.10	7.75932147090213e-22	2.66834318460398	0.044	0.011	2.54777320497072e-17	18	Gm7977	0.033
Aldh1l1.4	1.58285328140398e-156	2.66784177261268	0.118	0.019	5.19729874948997e-152	6	Aldh1l1	0.099
Unc5d.13	0	2.66768887553837	0.793	0.334	0	15	Unc5d	0.459
Gm47033.6	2.85484038341656e-295	2.66765378448994	0.15	0.016	9.37386839894827e-291	6	Gm47033	0.134
1110032F04Rik.5	1.36311954595609e-48	2.66728652748774	0.047	0.009	4.47580302914682e-44	6	1110032F04Rik	0.038
Crhr1.14	5.71368037996668e-83	2.66717771716393	0.109	0.019	1.87608695276206e-78	19	Crhr1	0.09
Gm4710.1	1.43244955528833e-06	2.66689795758442	0.02	0.008	0.0470344811478925	10	Gm4710	0.012
4930447J18Rik.10	5.14579709102025e-10	2.66491192343741	0.059	0.021	1.6896224748365e-05	21	4930447J18Rik	0.038
Gxylt2.4	2.59873742414631e-101	2.66490360957465	0.175	0.06	8.5329543321844e-97	4	Gxylt2	0.115
Ism1.12	9.5933436816933e-186	2.66463956100689	0.217	0.039	3.149974397884e-181	15	Ism1	0.178
Gm44210	8.05524070667422e-21	2.6637879997766	0.01	0.001	2.64493828603648e-16	11	Gm44210	0.009
2810030D12Rik	6.17396101993726e-24	2.6637314758409	0.012	0.001	2.0272201008964e-19	16	2810030D12Rik	0.011
Omp.10	5.65905142146668e-57	2.66347735120318	0.061	0.012	1.85814953423859e-52	13	Omp	0.049
Gsn.7	4.84904103249385e-08	2.66325248656619	0.341	0.334	0.00159218262301936	8	Gsn	0.00700000000000001
Gm20556	1.29594656738817e-10	2.66317101608272	0.01	0.002	4.25524055401906e-06	10	Gm20556	0.008
Ltbp1.5	4.21411081710196e-97	2.66248361817762	0.36	0.191	1.38370328679543e-92	8	Ltbp1	0.169
Hs6st3.14	0	2.66115484469842	0.854	0.596	0	14	Hs6st3	0.258
Gm45441.2	1.65492238050964e-87	2.66066779063593	0.058	0.006	5.43393763640341e-83	16	Gm45441	0.052
Mir297-1.6	4.98404214035776e-17	2.66049231201969	0.033	0.011	1.63651023678647e-12	10	Mir297-1	0.022
Slc27a6.11	4.4836889910979e-75	2.65964981299918	0.087	0.015	1.472219280227e-70	16	Slc27a6	0.072
Gfpt2.9	2.6430671451697e-181	2.65961604822431	0.203	0.045	8.6785109711647e-177	10	Gfpt2	0.158
Frmpd1os	3.26091469535661e-15	2.65861720707936	0.011	0.002	1.07072134022034e-10	13	Frmpd1os	0.009
Adgrl2.14	0	2.65836641439738	0.833	0.286	0	14	Adgrl2	0.547
4921521D15Rik.4	3.63247818015368e-29	2.65763260567549	0.034	0.006	1.19272421045346e-24	18	4921521D15Rik	0.028
C530043A13Rik	2.12610350841696e-14	2.65718511801454	0.011	0.002	6.98106086988710e-10	13	C530043A13Rik	0.009
Xlr3a.2	3.60402281442039e-18	2.65714453211107	0.023	0.005	1.18338089111493e-13	12	Xlr3a	0.018
Gm26578	1.86531867213449e-36	2.65626226092057	0.016	0.001	6.12477385995359e-32	14	Gm26578	0.015
S1pr5.2	1.95117559148289e-09	2.65589620749103	0.026	0.009	6.40668505463408e-05	16	S1pr5	0.017
Cd1d2	4.59075307657793e-21	2.65569467063207	0.012	0.002	1.50737377269436e-16	3	Cd1d2	0.01
Gm30648.9	1.451796944229e-119	2.65546624106454	0.116	0.016	4.76697526637593e-115	18	Gm30648	0.1
Vegfc.8	6.59627013270499e-192	2.65525730750454	0.196	0.038	2.16588529807368e-187	13	Vegfc	0.158
Cntn3.12	0	2.65510778601674	0.859	0.367	0	15	Cntn3	0.492
Ngfr.5	0	2.65500932101943	0.942	0.32	0	6	Ngfr	0.622
Tiam1.8	6.12583630085137e-211	2.65474808710041	0.283	0.074	2.01141834938455e-206	9	Tiam1	0.209
Ptch2.1	3.17623983111113e-270	2.65434588304812	0.252	0.067	1.04291834854534e-265	1	Ptch2	0.185
Prkag2.6	0	2.65429939551825	0.972	0.539	0	6	Prkag2	0.433
Gm13078.6	4.11351814101071e-16	2.65420177041843	0.031	0.01	1.35067368160087e-11	10	Gm13078	0.021
Sytl5.8	1.13164012139862e-180	2.65372430653494	0.312	0.1	3.71574033861238e-176	9	Sytl5	0.212
B3glct.8	0	2.65227898903979	0.747	0.203	0	9	B3glct	0.544
Tcap.3	1.80901268493356e-231	2.65193180530434	0.189	0.036	5.93989315097933e-227	5	Tcap	0.153
Mog.6	1.44128087834224e-16	2.65178449263819	0.035	0.009	4.73244576403674e-12	18	Mog	0.026
Dgat2.11	0	2.65168686471108	0.362	0.059	0	16	Dgat2	0.303
Il13ra1.14	0	2.65138335374474	0.784	0.181	0	16	Il13ra1	0.603
Sptlc3.14	1.78351902658711e-11	2.64911362720691	0.141	0.069	5.85618472379878e-07	21	Sptlc3	0.072
Vmn2r59.12	4.63467214147845e-12	2.64869851805807	0.006	0.054	1.52179459765445e-07	17	Vmn2r59	-0.048
Dok7.4	0	2.64810688926231	0.293	0.039	0	6	Dok7	0.254
Adgra1.12	0	2.64548962216485	0.521	0.116	0	13	Adgra1	0.405
Prokr2.6	1.44418486813655e-113	2.6453112941556	0.062	0.007	4.74198101452638e-109	6	Prokr2	0.055
Mmp20.6	4.43814726640951e-26	2.64389449195975	0.058	0.02	1.45726565492556e-21	10	Mmp20	0.038
Gadd45b.15	5.25318627988183e-35	2.64379539029868	0.153	0.064	1.7248837149992e-30	17	Gadd45b	0.089
Abhd11os.15	6.18257280314316e-128	2.64365044857359	0.195	0.043	2.03004777991206e-123	16	Abhd11os	0.152
Opalin	1.48866958743183e-14	2.64303184663564	0.016	0.003	4.88804659033243e-10	14	Opalin	0.013
Agrn.5	0	2.64301147682978	0.951	0.369	0	6	Agrn	0.582
Rpe65.9	4.63164849865136e-07	2.64228922501069	0.055	0.029	0.0152080178453218	15	Rpe65	0.026
Serpine2.16	0	2.6422777747314	0.741	0.232	0	16	Serpine2	0.509
Stmn1-rs1.12	1.91006405622978e-27	2.64090690954625	0.046	0.01	6.2716953286305e-23	18	Stmn1-rs1	0.036
Col25a1.7	0	2.64034259029982	0.757	0.292	0	7	Col25a1	0.465
Kif7.13	2.48607958265938e-112	2.64033161636447	0.093	0.012	8.16304230966209e-108	16	Kif7	0.081
Gm11734.1	9.48727553970625e-26	2.63995988811024	0.024	0.005	3.11514692346255e-21	9	Gm11734	0.019
Serpinf1.5	0	2.63946791185139	0.428	0.059	0	6	Serpinf1	0.369
Ly6e.5	0	2.63840646429429	0.842	0.357	0	5	Ly6e	0.485
Caln1	0	2.63831117246864	0.821	0.316	0	0	Caln1	0.505
Cbln1.5	0	2.63806504535224	0.44	0.097	0	5	Cbln1	0.343
Tmem44.20	6.80461564630324e-198	2.63701278153414	0.52	0.111	2.23429554746367e-193	21	Tmem44	0.409
Ifi27l2a.10	1.06494454034664e-121	2.63611504088827	0.173	0.035	3.4967453982282e-117	16	Ifi27l2a	0.138
Pde4d.17	0	2.63580360390491	0.973	0.812	0	18	Pde4d	0.161
Adcyap1.11	1.55146921459195e-300	2.63505644883116	0.253	0.041	5.09424916611268e-296	13	Adcyap1	0.212
Cyp7b1.6	3.81590119257462e-132	2.63471898870786	0.229	0.073	1.25295115658188e-127	6	Cyp7b1	0.156
Ankrd55.17	2.26213018404317e-149	2.6334783482317	0.257	0.059	7.42770445930574e-145	18	Ankrd55	0.198
Uts2d.3	1.3447739330616e-08	2.63340326432855	0.022	0.009	0.000441556520920777	7	Uts2d	0.013
Gm16564.6	4.8734349811263e-160	2.63272200140744	0.079	0.008	1.60019237605282e-155	6	Gm16564	0.071
3110039I08Rik.14	5.25468680083777e-34	2.63252372940021	0.071	0.012	1.72537641105508e-29	21	3110039I08Rik	0.059
Plxna4.17	0	2.63250940161983	0.916	0.447	0	19	Plxna4	0.469
Hoxc6.3	2.05801036050218e-09	2.63094297438597	0.023	0.007	6.7574770187089e-05	17	Hoxc6	0.016
Gm20661.2	1.06900145333992e-12	2.63058501445146	0.022	0.005	3.51006627204164e-08	19	Gm20661	0.017
Triml1.2	1.73378815367361e-08	2.63022103635201	0.005	0.025	0.00056928934025873	5	Triml1	-0.02
Fam154b.1	8.51318384581402e-07	2.63009110022214	0.017	0.005	0.0279530391577303	18	Fam154b	0.012
Lamb2.4	3.28090359396925e-16	2.63003349553283	0.057	0.025	1.0772846950798e-11	8	Lamb2	0.032
C330005M16Rik.1	1.2751490769619e-07	2.6298997399275	0.021	0.009	0.00418695199420439	7	C330005M16Rik	0.012
Obox5.11	9.94022201799851e-09	2.62957435374084	0.046	0.015	0.000326387189960981	21	Obox5	0.031
Plxna4os3.19	6.92977235932882e-90	2.62866645695277	0.173	0.04	2.27539075418562e-85	19	Plxna4os3	0.133
Boc.6	0	2.62851116740512	0.685	0.113	0	6	Boc	0.572
Lgr6.7	1.37322888815155e-36	2.62753591682611	0.064	0.018	4.5089970542456e-32	13	Lgr6	0.046
Muc15.4	5.09729235744232e-09	2.62752694534017	0.029	0.01	0.000167369594556619	19	Muc15	0.019
Gm6484.10	3.01087727178523e-18	2.62734646365987	0.036	0.009	9.8862155219068e-14	18	Gm6484	0.027
Slitrk3.15	0	2.62726871018246	0.445	0.077	0	16	Slitrk3	0.368
Grp.13	1.45951612061361e-81	2.62673776536579	0.342	0.162	4.7923211820348e-77	13	Grp	0.18
AC153364.1.1	6.67896120082392e-28	2.62656496085564	0.027	0.004	2.19303691029054e-23	16	AC153364.1	0.023
Enthd1.9	1.58432295742765e-16	2.62631259642914	0.066	0.03	5.20212443071369e-12	13	Enthd1	0.036
Ugt1a5.9	1.27176596568884e-32	2.62611192922187	0.07	0.022	4.17584354833929e-28	12	Ugt1a5	0.048
Fam241a.13	0	2.62572239813216	0.372	0.064	0	16	Fam241a	0.308
Th.13	2.6023154081704e-40	2.62540850262957	0.058	0.011	8.5447026427275e-36	19	Th	0.047
Plcz1.12	8.37412995469294e-280	2.62316256149629	0.265	0.048	2.74964557062343e-275	13	Plcz1	0.217
Gm47898	3.64003544390093e-27	2.62308918502713	0.014	0.002	1.19520563800487e-22	6	Gm47898	0.012
Cdk15.6	1.15328669477522e-43	2.62211274841424	0.119	0.044	3.78681686229445e-39	12	Cdk15	0.075
Slc7a3.12	2.33255871673532e-292	2.62192859858792	0.209	0.029	7.65895654640043e-288	13	Slc7a3	0.18
Htr1d	3.94908725505747e-11	2.6203017985416	0.032	0.015	1.29668280019812e-06	2	Htr1d	0.017
4933417O13Rik	2.77219236682882e-18	2.61986471318748	0.015	0.002	9.10249363648243e-14	16	4933417O13Rik	0.013
Folr1.5	0	2.61907599975581	0.352	0.072	0	5	Folr1	0.28
Gm30373.8	1.36598917557029e-68	2.61902357387476	0.08	0.018	4.48522545798506e-64	10	Gm30373	0.062
4921517D22Rik.4	4.78037375416976e-08	2.6189646675897	0.021	0.008	0.00156963572218164	12	4921517D22Rik	0.013
Tc2n	2.83168378381479e-265	2.61835843237142	0.263	0.09	9.29783370415586e-261	0	Tc2n	0.173
Ahsg.5	1.52902812898336e-105	2.61824962980938	0.092	0.018	5.02056386151688e-101	5	Ahsg	0.074
Pi15	0	2.61792610184754	0.598	0.16	0	0	Pi15	0.438
Trabd2b.8	3.46443019294945e-42	2.6179016112715	0.109	0.034	1.13754565385495e-37	16	Trabd2b	0.075
Gm8580.11	1.30508965082101e-06	2.61626720486968	0.058	0.025	0.042852618684708	21	Gm8580	0.033
Cnksr2.17	3.27114696114937e-115	2.61600999671522	0.338	0.115	1.07408110469339e-110	18	Cnksr2	0.223
Csgalnact1.9	4.1946221219599e-277	2.61576497786063	0.49	0.164	1.37730417374553e-272	13	Csgalnact1	0.326
Cntn6.15	1.66640564024325e-107	2.61554147438317	0.281	0.088	5.47164291973871e-103	18	Cntn6	0.193
Ntsr1.12	2.05399806384281e-185	2.6154558665165	0.203	0.041	6.74430264262786e-181	12	Ntsr1	0.162
Ssxb5.3	1.23488697827152e-08	2.61544092760508	0.017	0.005	0.000405475139315452	18	Ssxb5	0.012
Ntrk2.14	3.35892441527963e-257	2.61382173446465	0.625	0.241	1.10290283175707e-252	15	Ntrk2	0.384
Vwa3a.11	2.03987454516672e-54	2.61351921690529	0.162	0.062	6.69792806905491e-50	14	Vwa3a	0.1
Dnahc9.16	1.03663948485246e-09	2.6135088085813	0.099	0.045	3.40380574851304e-05	21	Dnahc9	0.054
Cyp2s1.7	0	2.61339682875255	0.574	0.123	0	7	Cyp2s1	0.451
4930500J02Rik.1	5.07143415002497e-15	2.61288600356233	0.026	0.008	1.6652054031607e-10	10	4930500J02Rik	0.018
Trim80	1.22055778192189e-23	2.61243328822642	0.011	0.001	4.00770147694051e-19	6	Trim80	0.01
Cldn26	7.14612675628254e-08	2.61234021095915	0.011	0.003	0.00234643072042537	7	Cldn26	0.008
4930487H11Rik.12	6.56074206812094e-19	2.61222567786145	0.062	0.02	2.15421965806751e-14	19	4930487H11Rik	0.042
Cox8b.10	0	2.61202220841362	0.394	0.101	0	10	Cox8b	0.293
Tmem163.4	1.01127917820012e-242	2.61184693363275	0.381	0.134	3.32053518162008e-238	4	Tmem163	0.247
Pakap.8	6.45002005140194e-161	2.61182503988837	0.159	0.031	2.11786408387783e-156	9	Pakap	0.128
Gm11899	3.88802367385515e-59	2.61149972366871	0.029	0.003	1.27663257331034e-54	6	Gm11899	0.026
Ttc21a.7	7.5767160224763e-105	2.61112847524463	0.116	0.023	2.48781470598009e-100	14	Ttc21a	0.093
Sorcs2.7	0	2.61017378055192	0.64	0.171	0	7	Sorcs2	0.469
Id1.9	0	2.60972891455878	0.482	0.1	0	9	Id1	0.382
Prlr.13	9.0189391815531e-132	2.60916035961794	0.192	0.042	2.96136868026296e-127	15	Prlr	0.15
Gm19684	1.85351252399951e-22	2.60887798690272	0.013	0.002	6.08600837255238e-18	6	Gm19684	0.011
Sorcs2.12	0	2.60866051372167	0.701	0.171	0	13	Sorcs2	0.53
C1ql2	4.5865810305812e-18	2.60850958653617	0.025	0.007	1.50600388139134e-13	2	C1ql2	0.018
Gm28928.9	3.98366558891336e-48	2.60688148738262	0.093	0.014	1.3080365961197e-43	21	Gm28928	0.079
Egr4.2	4.06710436018818e-17	2.60678104820928	0.023	0.005	1.33543371666779e-12	16	Egr4	0.018
Mir669a-5.3	5.45915274720447e-14	2.60605199532895	0.044	0.018	1.79251280454459e-09	7	Mir669a-5	0.026
Gm26588	1.78950608848793e-20	2.60505042728708	0.011	0.001	5.87584324155013e-16	6	Gm26588	0.01
Raet1d.2	2.91204620210035e-10	2.60483816710085	0.018	0.006	9.56170370459649e-06	10	Raet1d	0.012
Gm21798.1	1.73867753456034e-46	2.6047311124016	0.042	0.007	5.70894768472887e-42	13	Gm21798	0.035
1700122H20Rik	2.44618380160756e-61	2.60465389204341	0.032	0.004	8.03204451257842e-57	6	1700122H20Rik	0.028
Ptchd2.15	2.00754971901579e-97	2.60428177727381	0.114	0.02	6.59178950238835e-93	16	Ptchd2	0.094
Gm1968.11	7.50057829134917e-22	2.60398006676292	0.059	0.012	2.4628148819645e-17	21	Gm1968	0.047
Abcc12.8	5.47782230592187e-71	2.60347582755453	0.087	0.018	1.79864295414945e-66	14	Abcc12	0.069
Itga5.5	2.4803804664424e-22	2.60344207053723	0.093	0.044	8.14432926156361e-18	8	Itga5	0.049
4930507D10Rik.2	5.81834157694655e-40	2.60274294959058	0.038	0.007	1.9104524567904e-35	14	4930507D10Rik	0.031
Psmb8.16	0	2.60246000202349	0.485	0.109	0	16	Psmb8	0.376
Gm47515.9	6.01125738107876e-62	2.60171394903211	0.068	0.011	1.97379636107721e-57	16	Gm47515	0.057
Serpinb7.4	1.25710560576689e-14	2.60114934116151	0.027	0.008	4.12770625653559e-10	10	Serpinb7	0.019
Clca3a2.14	2.66441475852942e-177	2.60108396513555	0.12	0.013	8.74860585963134e-173	16	Clca3a2	0.107
Cdh8.9	0	2.60091716976808	0.606	0.179	0	9	Cdh8	0.427
[truncated: 15,740 more rows]
