# Supplementary material for: Building consensus: construction of a juvenile and adult scRNA-seq meta-atlas for dataset comparisons and harmonizing transcriptomic definitions of enteric neuron subtypes
Source: BMC Genomics. 2026 Jan 22;27:50. doi: 10.1186/s12864-025-12283-5 (PMC12825290; doi:10.1186/s12864-025-12283-5)
Supplement: Supplementary file 13 — Supplementary Material 13. Supplementary Table 9. ADULT_ENIntegrated_FindAllMarkersPosValuesFCFilt_RNA_Assay. [file 12864_2025_12283_MOESM13_ESM.csv]

	p_val	avg_log2FC	pct.1	pct.2	p_val_adj	cluster	gene	pctdiff
Taar2	3.99202806117626e-176	8.42072027200246	0.03	0	1.1657919547053e-171	14	Taar2	0.03
Taar1	1.42226703835655e-132	8.34294266893506	0.021	0	4.15344643211263e-128	14	Taar1	0.021
Rfx6.14	0	8.13665564473978	0.422	0.011	0	21	Rfx6	0.411
AC109617.2	9.09472516703137e-106	7.43443127972233	0.024	0	2.65593259052817e-101	21	AC109617.2	0.024
Nxph2.13	0	7.38053708605666	0.743	0.08	0	14	Nxph2	0.663
Calb1.14	0	7.3071194339684	0.578	0.017	0	21	Calb1	0.561
4930426D05Rik	5.41123487150459e-80	7.20223517458616	0.027	0	1.58024291952549e-75	21	4930426D05Rik	0.027
Zcchc5	1.41365955183692e-72	7.16098050495496	0.014	0	4.12830998922935e-68	14	Zcchc5	0.014
Gm31267.11	0	7.15764887787905	0.265	0.003	0	12	Gm31267	0.262
Rtp1	3.00722084243127e-71	7.04006816249642	0.013	0	8.78198702615204e-67	14	Rtp1	0.013
Gad2.9	0	6.96666873084594	0.407	0.026	0	12	Gad2	0.381
Lce1g	1.4772696978947e-14	6.94965889596737	0.011	0.001	4.31407069876188e-10	21	Lce1g	0.01
6330407A03Rik	9.7399010931845e-34	6.88382748874533	0.012	0	2.84434331624267e-29	20	6330407A03Rik	0.012
Neurod6.11	0	6.87964008246736	0.628	0.014	0	12	Neurod6	0.614
Gm27226	1.07619554401227e-46	6.80617442272515	0.01	0	3.14281384717903e-42	12	Gm27226	0.01
Bhlhe22	7.3299341753576e-57	6.76497888807104	0.011	0	2.14056067722968e-52	12	Bhlhe22	0.011
Gm3279	0	6.70797938203336	0.083	0.002	0	12	Gm3279	0.081
Cdh9.15	0	6.63235658287652	0.853	0.086	0	19	Cdh9	0.767
Dhrs7c.1	1.45837021562503e-10	6.57810315641835	0.022	0.006	4.25887854068979e-06	12	Dhrs7c	0.016
Ntrk1	2.16652304274622e-18	6.55451199162087	0.012	0.001	6.3268972417318e-14	17	Ntrk1	0.011
Gm45646	3.75820506052117e-90	6.51575692503084	0.018	0	1.097508623824e-85	12	Gm45646	0.018
4930474M22Rik	7.40989058356024e-24	6.5093103577132	0.018	0.002	2.1639103471171e-19	15	4930474M22Rik	0.016
Csf2rb2	1.51202881544862e-207	6.4929389196685	0.078	0.004	4.41557774975462e-203	12	Csf2rb2	0.074
Gm2824.10	0	6.36269035415635	0.264	0.005	0	12	Gm2824	0.259
Sst.13	0	6.29879882687645	0.958	0.315	0	15	Sst	0.643
Olfr1354	1.27868608317769e-166	6.29596122505512	0.039	0	3.73414696870382e-162	20	Olfr1354	0.039
Gsg1l2	0	6.25126455242951	0.132	0.003	0	12	Gsg1l2	0.129
AC116724.1.16	0	6.23885115302075	0.266	0.007	0	19	AC116724.1	0.259
Tectb	7.53402717955884e-66	6.18602548623451	0.025	0.001	2.20016195724657e-61	17	Tectb	0.024
Nox3.9	0	6.15021862590783	0.274	0.019	0	14	Nox3	0.255
Ucn3.16	0	6.14502277644165	0.296	0.005	0	19	Ucn3	0.291
Spp2	9.85107971200353e-149	6.13553190945207	0.04	0.001	2.87681080829639e-144	14	Spp2	0.039
Gm28054	4.23165728338389e-50	6.1340262973617	0.015	0	1.2357708764666e-45	19	Gm28054	0.015
Leprel1.8	2.67978235835871e-101	6.06724784288584	0.182	0.035	7.82576842111493e-97	17	Leprel1	0.147
Apela.2	0	6.06553808164171	0.182	0.004	0	19	Apela	0.178
Il18r1.4	6.0065392484963e-77	6.05712602849938	0.128	0.013	1.75408965673838e-72	21	Il18r1	0.115
Lrat	5.53236903551187e-294	6.04520862228672	0.118	0.002	1.61561772944053e-289	21	Lrat	0.116
Gm3252	2.72315076617249e-48	6.04262043386864	0.013	0	7.95241718245353e-44	19	Gm3252	0.013
Gm31182	4.56168769894746e-160	6.0385545667234	0.043	0.001	1.33214965872363e-155	12	Gm31182	0.042
Gm21671.1	1.59141461934802e-72	6.03389136017148	0.026	0.001	4.64740811288201e-68	19	Gm21671	0.025
Chrna2.16	0	5.99583128902148	0.325	0.006	0	18	Chrna2	0.319
Abca9.13	0	5.98403824309907	0.791	0.057	0	21	Abca9	0.734
1700071M16Rik	2.40755311405251e-16	5.97093191696299	0.01	0.001	7.03077735896753e-12	15	1700071M16Rik	0.009
Olfr8	7.3436120558862e-156	5.9690742324607	0.041	0	2.14455502868045e-151	20	Olfr8	0.041
Gm21698	1.40805624984651e-56	5.94118309066709	0.017	0	4.11194666642677e-52	18	Gm21698	0.017
Clec1b	1.86530892849843e-38	5.93543684576111	0.022	0.002	5.44726166389395e-34	10	Clec1b	0.02
Hcrtr2.14	1.67811867107024e-64	5.88101874713229	0.186	0.042	4.90060995512641e-60	19	Hcrtr2	0.144
Gm12839	5.19072728493791e-11	5.85558582787099	0.011	0.001	1.51584808902042e-06	21	Gm12839	0.01
Fut9.13	0	5.84948850158333	0.763	0.07	0	17	Fut9	0.693
Gm16065	1.52907011331258e-109	5.8359809779894	0.043	0.002	4.46534345190673e-105	14	Gm16065	0.041
Il21	2.07480408633716e-12	5.82110974354797	0.01	0.001	6.05905037333041e-08	17	Il21	0.009
6720468P15Rik	2.34895774517876e-67	5.79220359170715	0.024	0.001	6.85966130324554e-63	17	6720468P15Rik	0.023
CT025533.2	3.10928855460087e-58	5.78497347420811	0.02	0	9.08005536600093e-54	19	CT025533.2	0.02
Ecel1.1	1.30563291888529e-251	5.77299458646885	0.093	0.002	3.81283981302072e-247	19	Ecel1	0.091
Gm35172.1	1.96954408159662e-65	5.76587749133418	0.028	0.001	5.75165958148662e-61	19	Gm35172	0.027
Nfatc1.15	0	5.7487372008522	0.81	0.036	0	17	Nfatc1	0.774
Gm1715.10	0	5.72980992147294	0.365	0.047	0	12	Gm1715	0.318
Gna14.12	0	5.72155328238393	0.883	0.122	0	14	Gna14	0.761
Mc4r.14	0	5.66615166828411	0.272	0.006	0	18	Mc4r	0.266
Gfral.13	1.59639245453327e-215	5.63632657685301	0.272	0.03	4.66194488497352e-211	19	Gfral	0.242
Piezo2.18	4.05447371069154e-205	5.62821446217909	0.559	0.105	1.18402795773325e-200	21	Piezo2	0.454
Kirrel2	1.66078305691207e-107	5.60500075321195	0.027	0	4.84998476110033e-103	17	Kirrel2	0.027
Olr1.9	0	5.59770119592727	0.2	0.009	0	15	Olr1	0.191
Vwc2l.15	0	5.58383925695619	0.946	0.121	0	19	Vwc2l	0.825
Clec12b	2.40937723018677e-174	5.58381010320657	0.043	0.001	7.03610432531444e-170	10	Clec12b	0.042
Scn4b.2	5.90970758524565e-94	5.5737226098305	0.07	0.003	1.72581190611929e-89	21	Scn4b	0.067
Olfr982	6.34171441698186e-38	5.55005931854225	0.01	0	1.85197086119121e-33	12	Olfr982	0.01
4930473D10Rik.11	0	5.53920005114318	0.201	0.006	0	12	4930473D10Rik	0.195
1700054O05Rik.1	0	5.53373894651959	0.089	0.002	0	14	1700054O05Rik	0.087
Gm13404	6.81738020581594e-241	5.51867774889217	0.072	0.001	1.99087954150443e-236	18	Gm13404	0.071
4930578E11Rik.11	1.14453692986857e-24	5.51648084968881	0.115	0.041	3.34239119629518e-20	17	4930578E11Rik	0.074
Gm1979	3.14992240485921e-75	5.51453881366494	0.022	0	9.19871839891034e-71	18	Gm1979	0.022
Neurod4.1	1.33790065922914e-129	5.51324757026784	0.061	0.004	3.90707129514687e-125	12	Neurod4	0.057
Gm31432	1.23212053821311e-49	5.51088044302389	0.022	0.001	3.59816160774374e-45	19	Gm31432	0.021
Gm5862	4.79884837299538e-28	5.49551675419388	0.01	0	1.40140769036584e-23	18	Gm5862	0.01
Gm48558.7	0	5.49410462642758	0.184	0.005	0	12	Gm48558	0.179
Cacna1i.10	0	5.49409803178214	0.513	0.027	0	12	Cacna1i	0.486
Olfr57	1.50928585626858e-58	5.4920163730922	0.021	0	4.40756748606115e-54	20	Olfr57	0.021
Gm21680	3.16106085696099e-147	5.48981250296885	0.053	0.001	9.23124602058317e-143	18	Gm21680	0.052
Gm8179.8	1.6683369323844e-58	5.45442798079237	0.064	0.011	4.87204434364216e-54	12	Gm8179	0.053
Gm44643.2	0	5.41680248812018	0.151	0.004	0	19	Gm44643	0.147
Gm31557	4.09525965975796e-32	5.39816119879851	0.015	0.001	1.19593867843912e-27	19	Gm31557	0.014
Slco1a1.3	5.58539534548875e-14	5.38138476733095	0.045	0.009	1.63110300274308e-09	21	Slco1a1	0.036
Gm44644.3	0	5.37732230049497	0.169	0.005	0	19	Gm44644	0.164
Alx3	4.2555670730297e-08	5.37484396318667	0.01	0.001	0.00124275325233686	20	Alx3	0.009
Gm12236	1.42590590883778e-245	5.37306855076912	0.088	0.002	4.16407302557897e-241	18	Gm12236	0.086
A630033H20Rik.5	2.47080409185081e-40	5.35407972088562	0.053	0.009	7.21548918943193e-36	14	A630033H20Rik	0.044
Myo1e.10	0	5.35370320866823	0.768	0.071	0	12	Myo1e	0.697
Pnoc.8	3.2304837733383e-276	5.34927868868044	0.105	0.006	9.43398176327985e-272	10	Pnoc	0.099
Gucy2g.13	0	5.32686229817187	0.339	0.012	0	17	Gucy2g	0.327
Gm30613.5	0	5.32633466779773	0.807	0.064	0	5	Gm30613	0.743
Olfr1352	1.93681836975616e-74	5.31429496410061	0.023	0	5.6560906851989e-70	20	Olfr1352	0.023
AC093022.1	1.54548426684354e-111	5.28984739008698	0.026	0	4.5132777044632e-107	17	AC093022.1	0.026
Krt15.1	2.43119131518905e-210	5.27735742346199	0.065	0.002	7.09980799774658e-206	16	Krt15	0.063
Gm15723.12	0	5.26562932430033	0.399	0.015	0	12	Gm15723	0.384
Olfr1355	3.67991835725644e-53	5.2637932910145	0.023	0.001	1.0746465578696e-48	20	Olfr1355	0.022
Nmur2.16	0	5.24669709246948	0.676	0.023	0	18	Nmur2	0.653
Slc17a6.13	0	5.24286911889826	0.617	0.057	0	14	Slc17a6	0.56
Taar4	4.63953647205056e-59	5.24242766686178	0.011	0	1.35488383593293e-54	14	Taar4	0.011
Mir466d.11	1.98152082798202e-67	5.23280561088675	0.157	0.037	5.78663527395589e-63	17	Mir466d	0.12
BC049352.14	2.35261583288997e-21	5.22556399794673	0.112	0.03	6.87034401678857e-17	21	BC049352	0.082
Gm1979.1	1.07156380911176e-30	5.21409753407293	0.015	0.001	3.12928779174906e-26	19	Gm1979	0.014
Egr3	1.91371986770183e-54	5.21242878283244	0.037	0.002	5.58863612964966e-50	21	Egr3	0.035
Lpar4.13	0	5.21005430272094	0.392	0.016	0	14	Lpar4	0.376
Gm21847.5	0	5.19810732886557	0.929	0.12	0	5	Gm21847	0.809
Bmpr1b.12	0	5.19126866956341	0.802	0.053	0	14	Bmpr1b	0.749
Olfr560	4.18922464509091e-58	5.19087583405278	0.016	0	1.2233792731059e-53	14	Olfr560	0.016
Gm48410.1	7.46520023581072e-62	5.18752824926568	0.021	0.001	2.18006242486381e-57	16	Gm48410	0.02
Gm21680.1	6.34351943671244e-79	5.18027093737638	0.041	0.002	1.85249798110313e-74	19	Gm21680	0.039
Slc6a12.18	0	5.14976714022672	0.378	0.017	0	20	Slc6a12	0.361
Kcns1	2.03083624306558e-236	5.14768736417273	0.094	0.002	5.93065108062441e-232	21	Kcns1	0.092
Trpv6.10	0	5.13096271819405	0.32	0.016	0	12	Trpv6	0.304
CAAA01119292.1	2.09261996340101e-112	5.12585538259268	0.035	0.001	6.11107807911998e-108	12	CAAA01119292.1	0.034
Npy5r.18	0	5.12557433067076	0.422	0.019	0	21	Npy5r	0.403
Prl7c1	1.14604045158501e-96	5.12532730045925	0.035	0.001	3.3467819307637e-92	20	Prl7c1	0.034
AC110236.1.1	4.63143626019197e-27	5.10775818043825	0.013	0	1.35251833106386e-22	19	AC110236.1	0.013
RP24-236C17.2	1.7777572007493e-44	5.10572780813835	0.011	0	5.19158435334817e-40	14	RP24-236C17.2	0.011
P2ry10b.1	3.93857566942165e-87	5.10528731362156	0.051	0.002	1.1501822527412e-82	21	P2ry10b	0.049
Gal.12	0	5.10375372138092	0.978	0.512	0	12	Gal	0.466
AC110236.1	6.08402700454276e-51	5.10100279169727	0.017	0	1.77671840613662e-46	18	AC110236.1	0.017
Rasgef1b.19	0	5.09786112152332	0.87	0.198	0	19	Rasgef1b	0.672
Loxl3.11	1.38206553776872e-173	5.09210418617143	0.361	0.048	4.03604598994598e-169	21	Loxl3	0.313
Clec14a.1	0	5.09149897779026	0.176	0.005	0	20	Clec14a	0.171
Lypd4	1.61412754820233e-06	5.0801649378919	0.01	0.002	0.0471373667901527	15	Lypd4	0.008
BC055402	7.02279748569762e-87	5.07236145675584	0.029	0.001	2.05086754974828e-82	17	BC055402	0.028
Brinp3.18	0	5.06221484252048	0.963	0.157	0	19	Brinp3	0.806
2810011L19Rik.8	8.18101762564651e-41	5.06178849213433	0.068	0.012	2.38910257721755e-36	17	2810011L19Rik	0.056
D030045P18Rik.9	3.13379867841997e-140	5.05664143330822	0.162	0.021	9.15163228058985e-136	17	D030045P18Rik	0.141
Gm29968	3.62970829375339e-37	5.05620836187361	0.012	0	1.0599837130248e-32	15	Gm29968	0.012
Gm7347	1.21214686501339e-52	5.05470488848599	0.019	0	3.53983248989859e-48	19	Gm7347	0.019
Gm43391.5	0	5.05438117180346	0.601	0.027	0	5	Gm43391	0.574
Stra6.18	1.70869132426301e-225	5.048260677989	0.227	0.014	4.98989127424527e-221	21	Stra6	0.213
E430016F16Rik.14	7.76181868725401e-14	5.04744235639332	0.066	0.019	2.26668391123879e-09	20	E430016F16Rik	0.047
C1ql3	5.0837574118285e-108	5.04306530295996	0.044	0.002	1.48460967697628e-103	12	C1ql3	0.042
Dpp10.14	0	5.0312775366267	0.972	0.249	0	19	Dpp10	0.723
Rem2.3	7.97622399478652e-95	5.02750577764319	0.078	0.004	2.32929669319751e-90	21	Rem2	0.074
Glra1.16	1.35731937419275e-272	5.02358531073769	0.325	0.036	3.96377976845508e-268	18	Glra1	0.289
Gm36101	2.27494838999744e-99	5.01803491142032	0.026	0.001	6.64353178330952e-95	5	Gm36101	0.025
Csf2rb	1.04774573522805e-147	4.99894615453454	0.063	0.004	3.05973187058648e-143	12	Csf2rb	0.059
P2ry10b	4.53204163916844e-96	4.99458243846094	0.033	0.001	1.32349211988636e-91	14	P2ry10b	0.032
9330117O12Rik.4	1.84219101476408e-19	4.98272299007607	0.041	0.007	5.37975042041554e-15	20	9330117O12Rik	0.034
Oas1e.16	0	4.98024188816556	0.226	0.007	0	16	Oas1e	0.219
Gm19272	6.12742486651718e-135	4.97812251367025	0.05	0.002	1.78939188376901e-130	17	Gm19272	0.048
Ildr2.13	2.58836279052908e-71	4.97721841853814	0.227	0.055	7.55879585718208e-67	19	Ildr2	0.172
A730049H05Rik.1	1.4099255797282e-205	4.97443195376841	0.09	0.004	4.11740567048025e-201	15	A730049H05Rik	0.086
Btg4.5	0	4.96802979613182	0.164	0.006	0	5	Btg4	0.158
Ssxb2.2	1.66931718037238e-10	4.9679053687167	0.021	0.005	4.87490696184147e-06	17	Ssxb2	0.016
Ghsr.3	2.4611209484229e-219	4.96616334702797	0.088	0.002	7.18721150567941e-215	19	Ghsr	0.086
Speer4cos.5	0	4.96054287237818	0.649	0.03	0	5	Speer4cos	0.619
9330121J05Rik	6.38760988957038e-18	4.95720490565504	0.013	0.001	1.86537371605124e-13	19	9330121J05Rik	0.012
BB019430.10	5.45852778858263e-47	4.95707471028348	0.166	0.051	1.59405387009979e-42	17	BB019430	0.115
Gm7361	3.36965695552789e-46	4.94286960858446	0.022	0.001	9.8404092072281e-42	18	Gm7361	0.021
Npffr2.14	1.69490683056998e-56	4.94205404084431	0.206	0.042	4.94963641731351e-52	21	Npffr2	0.164
Rxrg.13	3.22963276598554e-158	4.93287428540063	0.233	0.021	9.43149656650757e-154	21	Rxrg	0.212
Magel2.1	1.93597007810964e-33	4.92749586249674	0.028	0.002	5.6536134191036e-29	19	Magel2	0.026
Gm16226.17	0	4.91338289646744	0.322	0.018	0	19	Gm16226	0.304
Gm29594	2.78730164750057e-28	4.91280421010411	0.014	0.001	8.13975700119591e-24	18	Gm29594	0.013
Fam162b	5.50876200306969e-14	4.90244993628958	0.013	0.001	1.60872376775644e-09	21	Fam162b	0.012
Egfr.14	0	4.89935280282684	0.832	0.078	0	17	Egfr	0.754
Rbpjl.1	7.06679802111622e-59	4.89878411452258	0.061	0.004	2.06371702610657e-54	21	Rbpjl	0.057
Trhde.11	0	4.89782681290697	0.903	0.19	0	12	Trhde	0.713
1810006J02Rik.7	1.76788644091272e-89	4.897165014404	0.126	0.019	5.16275877339742e-85	17	1810006J02Rik	0.107
Npy5r.13	0	4.89536294951891	0.334	0.013	0	14	Npy5r	0.321
Otof.16	0	4.8948377926963	0.605	0.042	0	16	Otof	0.563
Akain1.2	1.0480230246182e-11	4.89399405358363	0.027	0.004	3.06054163879252e-07	21	Akain1	0.023
Gm12022	4.58464712828387e-258	4.88633350712208	0.081	0.002	1.33885450087274e-253	14	Gm12022	0.079
Fam159b.4	4.33410690465984e-167	4.88047908726393	0.1	0.009	1.26568923936781e-162	12	Fam159b	0.091
RP24-112A10.1	2.12333200074315e-29	4.87997125914524	0.012	0	6.20076644177021e-25	20	RP24-112A10.1	0.012
AI593442.9	0	4.87380089267001	0.615	0.051	0	12	AI593442	0.564
Gm15354.1	8.94296484770084e-19	4.86350028206371	0.015	0.001	2.61161402447408e-14	19	Gm15354	0.014
AC093022.3	5.99362721708682e-162	4.86247592219397	0.055	0.002	1.75031895620586e-157	17	AC093022.3	0.053
Gm12239.16	0	4.85924526303073	0.614	0.028	0	18	Gm12239	0.586
Gm35722.1	1.52494574946646e-216	4.85230021530706	0.108	0.004	4.45329907216691e-212	18	Gm35722	0.104
Agtr1b.14	9.15135225108723e-65	4.85223581955886	0.208	0.053	2.672469397885e-60	18	Agtr1b	0.155
Adamts9.12	0	4.851522778278	0.607	0.069	0	15	Adamts9	0.538
Gm29296.2	8.51478302933794e-58	4.85118621187018	0.051	0.003	2.48657208805756e-53	21	Gm29296	0.048
5033421B08Rik	6.31552827439922e-168	4.84919227961938	0.057	0.002	1.8443237219728e-163	12	5033421B08Rik	0.055
Gm21671	1.00509671365551e-66	4.84428930620354	0.024	0.001	2.93518393288817e-62	18	Gm21671	0.023
Klhl1.18	0	4.84291424762604	0.974	0.241	0	19	Klhl1	0.733
Cck.18	0	4.82469617302169	0.594	0.033	0	19	Cck	0.561
Egfros.1	2.1543733155882e-166	4.82237108600228	0.067	0.002	6.29141639351222e-162	17	Egfros	0.065
Gm42649	6.21097570550504e-54	4.80846711074054	0.017	0	1.81379123527864e-49	15	Gm42649	0.017
Gm13848	5.77344040275647e-35	4.80623316332243	0.01	0	1.68601780081697e-30	17	Gm13848	0.01
A330008L17Rik.5	0	4.80504288738632	0.729	0.057	0	5	A330008L17Rik	0.672
Slc17a3	8.02373423925462e-11	4.80479140850312	0.011	0.003	2.34317110988953e-06	2	Slc17a3	0.008
Gm11339.14	0	4.80273161133944	0.418	0.02	0	18	Gm11339	0.398
Gm39244.4	1.18424820763238e-88	4.79817392334666	0.064	0.003	3.45836004074885e-84	21	Gm39244	0.061
Gpr149.5	0	4.79151017848002	0.942	0.178	0	5	Gpr149	0.764
Gm21190	1.28140988332258e-192	4.78617793565364	0.056	0.002	3.74210128226692e-188	5	Gm21190	0.054
Cplx4	2.35843880312072e-166	4.77567436200788	0.054	0.002	6.88734883675344e-162	5	Cplx4	0.052
Vmn2r52.1	8.34300314822036e-38	4.77349583682861	0.041	0.009	2.43640720937479e-33	2	Vmn2r52	0.032
Gm39185.13	0	4.77164726938306	0.2	0.009	0	14	Gm39185	0.191
Sctr.10	0	4.75176113112047	0.409	0.034	0	12	Sctr	0.375
AC127697.2	6.29813455323631e-52	4.74680697592796	0.039	0.002	1.8392442335816e-47	19	AC127697.2	0.037
Npb.11	0	4.74472675101179	0.181	0.008	0	18	Npb	0.173
Gm21149	2.66210803678559e-42	4.74224308378722	0.011	0	7.77415409982496e-38	5	Gm21149	0.011
Tpbg.1	2.50018215318093e-238	4.7409513393083	0.081	0.003	7.30128194193427e-234	12	Tpbg	0.078
Ankrd34c.3	2.83281540083393e-223	4.73971486317245	0.089	0.004	8.27267081505532e-219	14	Ankrd34c	0.085
D430036J16Rik.11	2.45790084219365e-253	4.73449636795991	0.118	0.008	7.17780782945811e-249	12	D430036J16Rik	0.11
Gcsam.7	8.59445486738425e-29	4.73034622322338	0.051	0.01	2.50983865492222e-24	17	Gcsam	0.041
Flrt2.14	0	4.71648642413565	0.72	0.081	0	14	Flrt2	0.639
Gm3164.1	3.18396044689333e-184	4.71480628149058	0.078	0.003	9.2981196930626e-180	16	Gm3164	0.075
Gm17745.2	2.17391396575394e-20	4.71050527489205	0.038	0.007	6.34848095419124e-16	17	Gm17745	0.031
Dear1	8.45144058140243e-07	4.71032274206141	0.016	0.003	0.0246807419298695	21	Dear1	0.013
Gm14114.2	3.64733650496801e-106	4.70900692972877	0.084	0.005	1.06513167954581e-101	19	Gm14114	0.079
BC051070.7	8.32348575522462e-18	4.70076677866076	0.063	0.024	2.43070754509825e-13	12	BC051070	0.039
Speer4a.10	8.06552941649469e-10	4.69872924260311	0.052	0.018	2.35537655549895e-05	18	Speer4a	0.034
Cst12.2	2.27764239081696e-227	4.69711713205708	0.088	0.005	6.65139907390276e-223	8	Cst12	0.083
Gm16685.5	0	4.6965682917584	0.744	0.063	0	5	Gm16685	0.681
Umodl1.6	4.72989700260284e-136	4.69106556321627	0.108	0.013	1.38127182167011e-131	12	Umodl1	0.095
Gprc6a	6.1856422269019e-67	4.69077640205746	0.067	0.004	1.80639309952216e-62	21	Gprc6a	0.063
2410137M14Rik.14	3.71853504375329e-181	4.68820828323289	0.156	0.011	1.08592378882727e-176	19	2410137M14Rik	0.145
C820005J03Rik	3.83990179360195e-14	4.68595293254876	0.01	0.001	1.12136652078558e-09	20	C820005J03Rik	0.009
Kcng1.13	0	4.68451444032497	0.505	0.028	0	14	Kcng1	0.477
E030044B06Rik	8.95985365328438e-38	4.6811985241733	0.031	0.003	2.61654606236864e-33	17	E030044B06Rik	0.028
Gm31898	1.14424378148714e-21	4.68025363937081	0.012	0.001	3.3415351150769e-17	18	Gm31898	0.011
0610007N19Rik	9.9941712916201e-34	4.67594504790658	0.037	0.003	2.91859784229182e-29	21	0610007N19Rik	0.034
Ccno	1.25776151025383e-10	4.65796117846193	0.013	0.001	3.67304093839427e-06	21	Ccno	0.012
Galnt5.15	0	4.65325499179359	0.337	0.034	0	15	Galnt5	0.303
Mtnr1a.9	4.22789136425461e-162	4.65236986618583	0.111	0.008	1.23467111510328e-157	17	Mtnr1a	0.103
Kcnh7.19	0	4.64772403749996	0.971	0.284	0	21	Kcnh7	0.687
Gm14406.2	1.03978857069256e-06	4.64660196818668	0.015	0.003	0.0303649456299349	19	Gm14406	0.012
Edn1.15	0	4.64574108817529	0.71	0.051	0	16	Edn1	0.659
Cdh8.5	0	4.64366833051423	0.959	0.191	0	5	Cdh8	0.768
Gm29674.11	4.34324323161241e-274	4.62851067214603	0.126	0.006	1.26835732092777e-269	15	Gm29674	0.12
Gm14264.2	1.54450816695356e-245	4.62674171709129	0.123	0.004	4.51042719995448e-241	19	Gm14264	0.119
B230209E15Rik.17	0	4.61749945961413	0.683	0.113	0	19	B230209E15Rik	0.57
Syt10.19	0	4.61722932806615	0.572	0.069	0	21	Syt10	0.503
Zfp804a.5	0	4.6159351412931	1	0.591	0	5	Zfp804a	0.409
Sema3e.14	8.18266040051329e-308	4.61289947555385	0.66	0.189	2.3895823167619e-303	17	Sema3e	0.471
Gm3667.2	8.41128052060386e-226	4.60914241137533	0.075	0.002	2.45634625043195e-221	16	Gm3667	0.073
Runx2os1.2	1.17388462623618e-164	4.6070379871971	0.058	0.002	3.42809527399753e-160	16	Runx2os1	0.056
Gm11648	8.00275767006092e-09	4.60615939525264	0.01	0.001	0.000233704532238789	20	Gm11648	0.009
Gm28783	3.89265163375549e-18	4.60244218362098	0.011	0.001	1.13677105660562e-13	19	Gm28783	0.01
Gm10287	2.60972939936133e-60	4.60039675385114	0.024	0.001	7.6211927649549e-56	15	Gm10287	0.023
Fam122b.12	0	4.59841725492586	0.392	0.029	0	14	Fam122b	0.363
Gm28578.14	0	4.59491581657585	0.265	0.015	0	18	Gm28578	0.25
Itgb6.5	0	4.59337449931558	0.647	0.065	0	5	Itgb6	0.582
Gm5432	9.00814530212703e-79	4.59270646397366	0.045	0.004	2.63064867258016e-74	12	Gm5432	0.041
Pitx3	6.13255177925563e-23	4.58529089280886	0.013	0.001	1.79088909609602e-18	15	Pitx3	0.012
Elf5.1	6.83568172320346e-23	4.58235539690142	0.043	0.005	1.99622413362711e-18	21	Elf5	0.038
Sema5a.15	0	4.57892414358441	0.926	0.184	0	19	Sema5a	0.742
Mc4r.15	2.47792730750672e-279	4.57122189574345	0.171	0.008	7.23629111611186e-275	19	Mc4r	0.163
Ano2.5	0	4.56476558458535	0.984	0.217	0	5	Ano2	0.767
AC113269.1	1.03564736079033e-29	4.5602337455206	0.01	0	3.02440098771601e-25	12	AC113269.1	0.01
Clec9a.8	3.09052471134468e-236	4.55799048118941	0.096	0.006	9.02525931453988e-232	10	Clec9a	0.09
Gm45350.5	0	4.55798775008833	0.112	0.005	0	5	Gm45350	0.107
Gm28401	4.96381962634083e-91	4.55731327663566	0.037	0.002	1.44958424548031e-86	14	Gm28401	0.035
Olfr1353.1	6.88233187832432e-59	4.55711503119514	0.056	0.004	2.00984737842705e-54	20	Olfr1353	0.052
Slc6a18	2.08591911677422e-17	4.55608673566307	0.021	0.003	6.09150959671576e-13	17	Slc6a18	0.018
Gm45589	2.42635041907651e-131	4.55373778270126	0.072	0.003	7.08567112882914e-127	20	Gm45589	0.069
L3mbtl4.13	0	4.54988994981997	0.691	0.159	0	17	L3mbtl4	0.532
RP23-428N8.3	2.67299413995526e-54	4.54822968651488	0.017	0.001	7.80594478691133e-50	5	RP23-428N8.3	0.016
Gm826.10	3.21311778626896e-251	4.54776120049422	0.148	0.009	9.38326787124124e-247	17	Gm826	0.139
Ptgdr	9.21165631635809e-29	4.5467208894425	0.023	0.003	2.69007999406605e-24	9	Ptgdr	0.02
Kl.12	0	4.54593595239367	0.546	0.077	0	17	Kl	0.469
Gm29208	1.09488567822706e-53	4.53235890560818	0.017	0.001	3.19739464612648e-49	12	Gm29208	0.016
Syt15.16	0	4.53139297985697	0.727	0.048	0	16	Syt15	0.679
Cyp4a31.1	5.44702873592807e-10	4.52920676017185	0.016	0.005	1.59069580175307e-05	3	Cyp4a31	0.011
Gm13093	1.39104771028054e-10	4.5240431148567	0.011	0.001	4.06227662833226e-06	21	Gm13093	0.01
Ano5.14	0	4.51475638252368	0.822	0.166	0	14	Ano5	0.656
Platr10.1	3.59695961872567e-08	4.51356471394415	0.013	0.002	0.00105042011745646	19	Platr10	0.011
Gm48584	3.99789485451929e-118	4.51119253526525	0.035	0.001	1.16750523436527e-113	5	Gm48584	0.034
Gm10710	4.33421535580913e-31	4.51039522130736	0.01	0	1.26572091035694e-26	12	Gm10710	0.01
Myhas	2.19046311666082e-18	4.50523235456033	0.01	0.001	6.3968094395846e-14	18	Myhas	0.009
Ibsp	4.74135948972187e-30	4.5049645226004	0.017	0.001	1.38461921178348e-25	17	Ibsp	0.016
Gm39185.18	4.68491196894546e-236	4.50447019591386	0.222	0.013	1.36813484229114e-231	21	Gm39185	0.209
Gm35722.2	1.48746218538126e-127	4.50301473165718	0.088	0.005	4.34383581996891e-123	19	Gm35722	0.083
Myh2.2	6.58540475459416e-104	4.49566332967664	0.079	0.005	1.92313575048413e-99	18	Myh2	0.074
Nog.15	0	4.49181922996994	0.688	0.045	0	16	Nog	0.643
Cavin2.17	0	4.49125815563441	0.742	0.108	0	18	Cavin2	0.634
Wif1.14	0	4.48696044998909	0.473	0.04	0	16	Wif1	0.433
Lncbate1.2	1.11609437114205e-114	4.47716831879176	0.074	0.004	3.25933039204614e-110	19	Lncbate1	0.07
Cacng5.20	4.81100985920653e-188	4.46930096217266	0.235	0.018	1.40495920918408e-183	21	Cacng5	0.217
Clec1a.8	0	4.45517439493476	0.375	0.035	0	10	Clec1a	0.34
Lypd6b.12	0	4.4540570529648	0.301	0.034	0	15	Lypd6b	0.267
AC134864.1.2	1.73716946631992e-119	4.4533632073616	0.079	0.004	5.07305599249406e-115	18	AC134864.1	0.075
Onecut2.14	0	4.44972750942005	0.499	0.059	0	14	Onecut2	0.44
4930545L08Rik	1.48454658015705e-32	4.44783785750059	0.013	0.001	4.33532137803262e-28	14	4930545L08Rik	0.012
Lamc3.16	0	4.44682324582225	0.842	0.081	0	17	Lamc3	0.761
Lum.6	9.56484730303916e-18	4.44588714388051	0.071	0.032	2.79322235790653e-13	6	Lum	0.039
Ephx2.11	0	4.43609784629943	0.683	0.06	0	18	Ephx2	0.623
Gm12371.5	0	4.43149844885412	0.394	0.021	0	5	Gm12371	0.373
Gm14862	1.75013889380236e-81	4.43017920574006	0.028	0.001	5.11093061157104e-77	12	Gm14862	0.027
2610042L04Rik	1.18393126570278e-33	4.42077764847394	0.016	0.001	3.45743447523184e-29	16	2610042L04Rik	0.015
Adgrg6.5	0	4.42047547258665	0.714	0.14	0	5	Adgrg6	0.574
Fam196a.14	2.21421245367021e-272	4.41666443823823	0.174	0.012	6.46616462845312e-268	17	Fam196a	0.162
Gm13575	3.86021895153589e-206	4.41045539812115	0.046	0.001	1.12729974041703e-201	12	Gm13575	0.045
Gm28175	1.37919678832406e-58	4.40573584665816	0.03	0.002	4.02766838094274e-54	15	Gm28175	0.028
Crhr2.4	9.69387859508517e-201	4.40281522319791	0.13	0.007	2.83090336612272e-196	19	Crhr2	0.123
Ttc29.4	0	4.40133642181781	0.431	0.06	0	5	Ttc29	0.371
Gm5483	1.42087209471843e-07	4.39738827735982	0.015	0.006	0.00414937277820625	2	Gm5483	0.009
Gm4598	2.32406321200983e-15	4.39270410942154	0.011	0	6.78696179803231e-11	21	Gm4598	0.011
Fam159a.9	0	4.39262863232981	0.228	0.014	0	10	Fam159a	0.214
Gm29611	1.71919084739169e-07	4.38965020256429	0.011	0.001	0.00502055303163795	22	Gm29611	0.01
Hmga2-ps1	6.78789930063387e-19	4.38864442340287	0.03	0.006	1.98227023276411e-14	14	Hmga2-ps1	0.024
Edar.10	2.211957089135e-88	4.38597187721276	0.148	0.026	6.45957828740095e-84	17	Edar	0.122
Pcdh10.5	0	4.38422636604041	0.926	0.111	0	5	Pcdh10	0.815
Cartpt.10	0	4.38110299156843	0.882	0.338	0	11	Cartpt	0.544
Layn.5	0	4.38098991700838	0.723	0.044	0	5	Layn	0.679
2310008N11Rik.6	2.12428983071595e-46	4.38042886913366	0.118	0.036	6.2035635926398e-42	12	2310008N11Rik	0.082
4930448H16Rik.2	2.12250232078861e-15	4.38040123827129	0.025	0.006	6.19834352739898e-11	12	4930448H16Rik	0.019
Grm1.12	3.83763404290119e-122	4.37948500909642	0.31	0.091	1.12070426954843e-117	15	Grm1	0.219
Gm17019.3	1.75275874113663e-94	4.37832207031736	0.087	0.015	5.11858135174131e-90	5	Gm17019	0.072
Gm36251.1	2.24804472057543e-140	4.37651095378752	0.101	0.005	6.56496499749644e-136	20	Gm36251	0.096
H2-Bl.14	4.57337297070171e-07	4.37207744649851	0.037	0.01	0.0133556210863402	21	H2-Bl	0.027
Hmga2-ps1.1	9.2180796208827e-17	4.37069409775174	0.043	0.007	2.69195579168638e-12	21	Hmga2-ps1	0.036
1700027H10Rik.5	0	4.3675333531151	0.265	0.014	0	5	1700027H10Rik	0.251
Col8a1.14	0	4.3655872932095	0.673	0.067	0	18	Col8a1	0.606
Kctd16.16	0	4.35455101513402	0.904	0.247	0	17	Kctd16	0.657
2610028E06Rik.9	0	4.3499390419182	0.43	0.045	0	10	2610028E06Rik	0.385
Gm16226.16	0	4.34753868231119	0.325	0.017	0	18	Gm16226	0.308
AC107453.3.3	6.00974904979535e-95	4.34573267531089	0.082	0.006	1.75502701501174e-90	19	AC107453.3	0.076
Hist1h4m	6.80699284236372e-08	4.3455474824223	0.012	0.002	0.00198784611975548	20	Hist1h4m	0.01
Gm32710.5	0	4.3362509528138	0.15	0.008	0	5	Gm32710	0.142
Gm44939	3.55866445331035e-20	4.33390093707213	0.012	0.001	1.03923678030022e-15	20	Gm44939	0.011
Gm42750	1.02783364220907e-30	4.33254745249855	0.01	0	3.00158258534315e-26	15	Gm42750	0.01
Gm11725	1.23406400377765e-07	4.32867345413749	0.014	0.002	0.00360383711023186	22	Gm11725	0.012
Stc2	1.39273610871904e-11	4.32685018892137	0.012	0.002	4.06720725829222e-07	6	Stc2	0.01
Cbln4.20	5.61110918372508e-273	4.32204885025399	0.246	0.017	1.63861221492324e-268	20	Cbln4	0.229
Dapk2.5	0	4.3185773692444	0.898	0.077	0	5	Dapk2	0.821
Gm26507	3.63045899122304e-41	4.31618489839808	0.017	0.001	1.06020293920686e-36	12	Gm26507	0.016
Zbbx.16	0	4.30976698571172	0.825	0.122	0	19	Zbbx	0.703
Cdkn1c.16	0	4.30953434445036	0.456	0.031	0	16	Cdkn1c	0.425
Tmprss12.1	8.49186303413714e-16	4.30905149812083	0.027	0.009	2.47987876185907e-11	2	Tmprss12	0.018
Gm46212.5	0	4.30810186920398	0.156	0.008	0	5	Gm46212	0.148
2900055J20Rik.16	0	4.30486813206334	0.296	0.012	0	17	2900055J20Rik	0.284
Cbln2.15	0	4.3042273859995	0.871	0.117	0	16	Cbln2	0.754
Dnahc1.14	1.49836723853427e-104	4.30277495821932	0.127	0.017	4.37568184669162e-100	17	Dnahc1	0.11
Olfr1372-ps1.7	1.27533161134413e-08	4.29907710732489	0.057	0.027	0.000372435090460826	14	Olfr1372-ps1	0.03
Mgat4c.19	0	4.29809722146543	0.991	0.508	0	19	Mgat4c	0.483
Lncbate1.3	7.37275484038395e-81	4.29449141180187	0.075	0.004	2.15306559603732e-76	21	Lncbate1	0.071
Gm48159	8.72076273528566e-69	4.27991964386215	0.048	0.003	2.54672434158547e-64	18	Gm48159	0.045
Cited1.3	1.19684537864768e-33	4.27677644605912	0.051	0.005	3.49514755926481e-29	21	Cited1	0.046
Gm39459	9.07790788808606e-276	4.27308036991617	0.083	0.003	2.65102144055777e-271	5	Gm39459	0.08
Ptger2.15	5.23363914818946e-218	4.27262340642206	0.28	0.041	1.52837964044577e-213	17	Ptger2	0.239
Gm35172	7.00796425408826e-45	4.2716311219877	0.022	0.001	2.04653580112139e-40	18	Gm35172	0.021
AC164881.1.1	1.01958501248515e-146	4.26692591131514	0.085	0.003	2.9774941119604e-142	20	AC164881.1	0.082
Ror1.15	4.44751997243449e-277	4.26583669445038	0.765	0.156	1.29880925755005e-272	21	Ror1	0.609
4930564B18Rik	7.87009539207875e-10	4.2656891207666	0.014	0.004	2.29830395734876e-05	2	4930564B18Rik	0.01
Kcna3.1	1.59284790361053e-16	4.26314792370567	0.019	0.002	4.65159373291382e-12	19	Kcna3	0.017
Grin3a.5	0	4.2610500410178	0.959	0.158	0	5	Grin3a	0.801
A230006K03Rik.17	0	4.2557130849904	0.745	0.067	0	19	A230006K03Rik	0.678
Defb23.3	1.17088325434904e-08	4.25510259626417	0.029	0.008	0.000341933036767549	18	Defb23	0.021
Slc17a6.18	0	4.25327359352198	0.57	0.069	0	21	Slc17a6	0.501
Gm29514.16	0	4.24746332884122	0.415	0.03	0	19	Gm29514	0.385
Siah3.14	2.57174738759663e-207	4.23399569556404	0.356	0.039	7.51027389599843e-203	21	Siah3	0.317
Cysltr2.16	0	4.23051113205314	0.816	0.109	0	16	Cysltr2	0.707
4930538E20Rik	1.1212445567139e-46	4.22965143793822	0.017	0.001	3.27437047897161e-42	16	4930538E20Rik	0.016
Bmp2.10	1.17315156344068e-123	4.2218121095794	0.155	0.012	3.42595451071583e-119	21	Bmp2	0.143
Wdr69	1.29869722881962e-18	4.21905640591817	0.069	0.032	3.79258551732192e-14	2	Wdr69	0.037
Nckap1l.18	4.46158355964546e-142	4.21896277568103	0.211	0.019	1.30291624692326e-137	21	Nckap1l	0.192
Slc7a3.19	1.08705034448632e-200	4.21846080116414	0.31	0.03	3.17451312100341e-196	21	Slc7a3	0.28
Tacr1.19	0	4.21555748025735	0.74	0.133	0	20	Tacr1	0.607
Rbpjl	5.35364980789876e-67	4.21437571638836	0.037	0.003	1.56342635340068e-62	10	Rbpjl	0.034
AC124561.1	7.78902222571414e-68	4.21367568979307	0.016	0	2.2746281605753e-63	5	AC124561.1	0.016
Gm47715.4	7.83463236343295e-23	4.20853809522694	0.037	0.004	2.28794768909332e-18	21	Gm47715	0.033
Nmu.16	0	4.20641526821452	0.907	0.173	0	16	Nmu	0.734
Nmu.5	0	4.20546562940152	0.923	0.154	0	5	Nmu	0.769
2900093L17Rik.2	5.46915033000703e-31	4.20477175276966	0.048	0.006	1.59715597087195e-26	20	2900093L17Rik	0.042
Pard3bos2.2	1.939687649838e-24	4.20207215651256	0.024	0.002	5.66446984382191e-20	21	Pard3bos2	0.022
Vmn2r40.1	1.44749901465113e-07	4.20103467828779	0.018	0.005	0.00422713137248571	17	Vmn2r40	0.013
Gm9758	8.29627306936851e-12	4.1996206176367	0.024	0.008	2.42276062444769e-07	5	Gm9758	0.016
Gm36367	4.85405995282319e-45	4.19695446327609	0.021	0.001	1.41753112802296e-40	12	Gm36367	0.02
Gm30382.12	0	4.19009326589951	0.3	0.032	0	15	Gm30382	0.268
Cysltr2.5	0	4.17713774530772	0.877	0.088	0	5	Cysltr2	0.789
4930507D10Rik.12	3.80403093938549e-106	4.17646210904255	0.105	0.008	1.11089115522874e-101	20	4930507D10Rik	0.097
Pdlim2.13	0	4.17475827025154	0.579	0.058	0	16	Pdlim2	0.521
Pdyn.19	9.18144051951304e-220	4.172705793965	0.382	0.042	2.68125607491339e-215	21	Pdyn	0.34
Vwa2	5.05428037273727e-09	4.16919114292214	0.011	0.002	0.000147600149725046	12	Vwa2	0.009
A630033H20Rik.10	2.95041930724358e-08	4.16688650945869	0.04	0.01	0.000861610950294342	21	A630033H20Rik	0.03
Bdnf.19	1.22990965164945e-209	4.16061760987678	0.436	0.058	3.59170515571187e-205	21	Bdnf	0.378
Ifi203.10	7.79841400107535e-22	4.15634191129158	0.104	0.026	2.27737084073403e-17	21	Ifi203	0.078
4931409K22Rik	1.13747004537869e-07	4.15590509738816	0.01	0.001	0.00332175377351939	20	4931409K22Rik	0.009
Cntn4.11	0	4.15497963653247	0.704	0.223	0	12	Cntn4	0.481
Olfr78.13	0	4.15329071670533	0.363	0.034	0	14	Olfr78	0.329
Atoh8.5	0	4.15161372846827	0.683	0.04	0	5	Atoh8	0.643
3930402G23Rik	3.31056685864099e-55	4.15063506468638	0.021	0.001	9.66784839728929e-51	12	3930402G23Rik	0.02
AA387883.1	2.4608778984754e-46	4.1461267035993	0.034	0.003	7.1865017269177e-42	17	AA387883	0.031
Smad6.5	0	4.14598280736598	0.746	0.047	0	5	Smad6	0.699
Cadm2.17	0	4.14536137634322	0.981	0.466	0	19	Cadm2	0.515
Dlx4	3.93846585221694e-13	4.14201594706484	0.01	0.001	1.15015018282291e-08	16	Dlx4	0.009
Pcdh8.1	2.19429686215632e-101	4.14180808208083	0.031	0.001	6.4080051265551e-97	17	Pcdh8	0.03
2010016I18Rik.4	2.72786312934754e-66	4.14051698892104	0.057	0.007	7.96617869663362e-62	12	2010016I18Rik	0.05
Grm5.13	1.01003537353286e-104	4.13511864379709	0.812	0.6	2.94960630132801e-100	19	Grm5	0.212
Slc38a4.9	0	4.1281826407111	0.399	0.028	0	10	Slc38a4	0.371
Scgn.18	0	4.12572410028322	0.938	0.211	0	18	Scgn	0.727
Wnk4.8	2.62140144542645e-249	4.12546178981875	0.259	0.03	7.65527864107887e-245	17	Wnk4	0.229
Gm15631	6.74952400824013e-72	4.12375701538578	0.034	0.002	1.97106349612637e-67	12	Gm15631	0.032
Amelx.17	2.98698278105879e-121	4.12341411513134	0.119	0.01	8.722885815526e-117	18	Amelx	0.109
Gm48802.1	6.57902383981106e-128	4.12319173524773	0.07	0.004	1.92127233194002e-123	16	Gm48802	0.066
Sstr5.14	0	4.12141102203448	0.167	0.007	0	14	Sstr5	0.16
Gm14114.1	8.16131981686108e-116	4.11957920373323	0.084	0.005	2.38335022611794e-111	18	Gm14114	0.079
Mir686.3	7.24498267612887e-09	4.11890161785864	0.017	0.004	0.000211575229090991	14	Mir686	0.013
Hopx.12	2.44959341536029e-96	4.11830206013309	0.227	0.032	7.15354765087666e-92	21	Hopx	0.195
Gm13715	3.28128358358196e-22	4.11559751115547	0.017	0.001	9.58233244913439e-18	20	Gm13715	0.016
Crybb2.7	2.2059598006201e-133	4.11237768526702	0.163	0.025	6.44206440575088e-129	16	Crybb2	0.138
Vwc2l.14	0	4.11225423967586	0.931	0.12	0	18	Vwc2l	0.811
Tmem26.10	3.39527106386425e-08	4.10993324956909	0.076	0.034	0.000991521008780277	19	Tmem26	0.042
Gm36356.14	0	4.10032967688242	0.33	0.026	0	14	Gm36356	0.304
Igsf1.4	7.86576860709902e-16	4.09869634915865	0.027	0.004	2.29704040633113e-11	20	Igsf1	0.023
Ucn3.15	6.14898908118562e-86	4.09838422329619	0.09	0.008	1.79568928137864e-81	18	Ucn3	0.082
AU016765.8	2.13481095682045e-58	4.09389699318319	0.092	0.017	6.23428843720277e-54	15	AU016765	0.075
9530026P05Rik.14	0	4.09344408061025	0.658	0.141	0	15	9530026P05Rik	0.517
Rgs8.5	0	4.09343611334525	0.311	0.023	0	5	Rgs8	0.288
Olfr166	1.58767875290806e-23	4.09108869433886	0.011	0.001	4.63649826211742e-19	15	Olfr166	0.01
Gm29137	1.73823759500212e-15	4.09105014497388	0.01	0.001	5.07617524868468e-11	17	Gm29137	0.009
Rxrg.12	0	4.08903049912346	0.289	0.019	0	19	Rxrg	0.27
Grhl3.15	3.1557321592372e-191	4.0869165595246	0.159	0.01	9.2156846246204e-187	20	Grhl3	0.149
Gm48648	1.50821355796165e-27	4.08630214154745	0.032	0.002	4.40443605331542e-23	21	Gm48648	0.03
Gm3739.16	8.95226381454455e-298	4.08554674966404	0.147	0.008	2.61432960176145e-293	16	Gm3739	0.139
1700010K23Rik.2	8.35678205504252e-54	4.08497173103611	0.039	0.003	2.44043106353407e-49	17	1700010K23Rik	0.036
Shisa9.8	8.71158711806781e-168	4.08476672616892	0.249	0.061	2.54404478608934e-163	10	Shisa9	0.188
Gm19950	3.4120572564214e-52	4.08076554139684	0.016	0.001	9.96423080592741e-48	5	Gm19950	0.015
4931420L22Rik.10	4.47704290093435e-12	4.08053739241472	0.048	0.012	1.30743083835986e-07	20	4931420L22Rik	0.036
Ddc.14	0	4.07979349933837	0.516	0.051	0	14	Ddc	0.465
Adcyap1.14	0	4.07822906253259	0.378	0.028	0	14	Adcyap1	0.35
Gm10697.4	2.12468756758318e-09	4.07806006508679	0.024	0.006	6.20472510361316e-05	17	Gm10697	0.018
Tdpoz5.4	2.12468756758318e-09	4.07806006508679	0.024	0.006	6.20472510361316e-05	17	Tdpoz5	0.018
Gm47118	2.21722496441171e-56	4.07330522648684	0.02	0.001	6.47496206357153e-52	5	Gm47118	0.019
Gabre.3	4.81093602201451e-16	4.06963101106192	0.029	0.004	1.4049376465089e-11	20	Gabre	0.025
Rbm20.11	6.59610245370386e-226	4.06560411332292	0.355	0.073	1.92625979955514e-221	15	Rbm20	0.282
Gpr26.20	1.10476220379222e-150	4.0592154471409	0.225	0.021	3.22623706373443e-146	21	Gpr26	0.204
Gm42649.1	8.23438763662237e-10	4.05920892884589	0.011	0.001	2.40468822152283e-05	21	Gm42649	0.01
Trank1.14	5.06743231469898e-110	4.0590920308106	0.251	0.047	1.47984225886154e-105	19	Trank1	0.204
Pbp2	6.51593751826527e-14	4.05764381558721	0.018	0.003	1.90284923345901e-09	17	Pbp2	0.015
Zbbx.15	0	4.05710123899245	0.809	0.121	0	18	Zbbx	0.688
Sp5	1.89159699803702e-26	4.05586760549338	0.011	0.001	5.52403071336752e-22	11	Sp5	0.01
Egfl6.12	2.8327187782083e-262	4.04695257430355	0.262	0.03	8.27238864800168e-258	17	Egfl6	0.232
Dlx3.16	0	4.04431432533878	0.523	0.033	0	16	Dlx3	0.49
Gm47033.19	7.22176238845356e-200	4.04312923825223	0.235	0.023	2.10897127030009e-195	19	Gm47033	0.212
Apela.1	1.65907055496956e-211	4.0415585178167	0.112	0.005	4.84498374167761e-207	18	Apela	0.107
C1s	4.18822970034293e-09	4.04042146495804	0.012	0.002	0.000122308871939114	14	C1s	0.01
5330439M10Rik	3.93383257521987e-45	4.03899130752383	0.026	0.002	1.14879712694146e-40	14	5330439M10Rik	0.024
Il7.5	0	4.03701218606531	0.754	0.088	0	5	Il7	0.666
Khdc1b.3	4.74253853341457e-29	4.03483003975815	0.045	0.005	1.38496352791306e-24	20	Khdc1b	0.04
Mir487b	4.2593273251255e-07	4.03419833399822	0.01	0.002	0.012438513587564	14	Mir487b	0.008
Best3.6	3.23341098461351e-24	4.03022603912933	0.048	0.013	9.44253009836683e-20	12	Best3	0.035
LOC100504608.1	9.11241967711061e-10	4.02789919715724	0.017	0.003	2.66109991830661e-05	17	LOC100504608	0.014
Gm12973.5	0	4.02736298707604	0.125	0.006	0	5	Gm12973	0.119
4930556C24Rik	1.55723219194273e-07	4.02278929574813	0.011	0.003	0.00454758517013035	3	4930556C24Rik	0.008
Gm47033.18	0	4.0204844633634	0.293	0.022	0	18	Gm47033	0.271
Gm12236.1	1.02296561205768e-26	4.01917482880856	0.032	0.003	2.98736647689203e-22	19	Gm12236	0.029
Gm34662	4.13874725521465e-62	4.01841626349708	0.029	0.002	1.20863836094033e-57	12	Gm34662	0.027
Oc90.3	8.01445642523281e-257	4.01818323091506	0.168	0.021	2.34046170986074e-252	5	Oc90	0.147
Gm13522	1.05841678045525e-54	4.01327269982639	0.018	0.001	3.09089452396348e-50	5	Gm13522	0.017
Gm16351.8	7.6193621200563e-53	4.0042524601203	0.083	0.008	2.22508231992004e-48	21	Gm16351	0.075
Ifi44l.4	1.64287199150157e-10	4.00264426364727	0.031	0.007	4.79767907678205e-06	20	Ifi44l	0.024
AC158972.2	1.27788320358332e-29	4.0018854746671	0.018	0.001	3.73180231942438e-25	15	AC158972.2	0.017
Pde6c.3	5.42382639762911e-123	3.99847796348736	0.08	0.008	1.58392002289963e-118	12	Pde6c	0.072
Slc6a4.2	1.46203927718845e-127	3.99781480377454	0.091	0.009	4.26959330117342e-123	14	Slc6a4	0.082
Ednra.9	3.19166045797296e-257	3.99743308167983	0.355	0.079	9.32060603541845e-253	12	Ednra	0.276
Clca2.7	6.85279209146978e-13	3.99575386338057	0.048	0.01	2.00122087447192e-08	21	Clca2	0.038
Gm47133.1	6.19543618481486e-39	3.99186181775518	0.019	0.001	1.80925322905148e-34	16	Gm47133	0.018
4930458K08Rik.18	1.53942272628959e-179	3.99080023128089	0.222	0.017	4.4955761875835e-175	21	4930458K08Rik	0.205
Mgat4c.18	0	3.98965633152102	0.985	0.508	0	18	Mgat4c	0.477
Cd101.4	2.66817372628563e-36	3.9878988005176	0.068	0.01	7.79186773287192e-32	20	Cd101	0.058
Gm1332	1.11987398715577e-07	3.98357885064167	0.01	0.001	0.003270368004691	20	Gm1332	0.009
Gm15354	3.11735961623798e-39	3.98277755175157	0.021	0.001	9.10362528729978e-35	18	Gm15354	0.02
Htr1b.10	2.78069450778043e-248	3.98026403211504	0.145	0.012	8.12046217107119e-244	12	Htr1b	0.133
Hs6st2.15	7.30224997370835e-107	3.98012780927518	0.32	0.077	2.13247605982205e-102	19	Hs6st2	0.243
Cck.17	0	3.97754209844195	0.42	0.036	0	18	Cck	0.384
March1.18	0	3.97686926705073	0.983	0.395	0	19	March1	0.588
Chrna2.17	1.30227186960269e-107	3.97639414866444	0.114	0.01	3.80302454080075e-103	19	Chrna2	0.104
Gm7361.1	1.30793792116861e-10	3.97631189074086	0.011	0.001	3.81957111118868e-06	19	Gm7361	0.01
Egr4	2.24322537846243e-23	3.9752915867072	0.021	0.001	6.55089107272382e-19	20	Egr4	0.02
Lphn2.9	5.70320463748648e-40	3.97367469156819	0.082	0.022	1.66550685028518e-35	12	Lphn2	0.06
Clca2.6	6.53371986454317e-27	3.97287119769463	0.06	0.01	1.90804221204254e-22	20	Clca2	0.05
Gm12239.17	0	3.96292921524754	0.387	0.033	0	19	Gm12239	0.354
Ebf1.9	0	3.95978506827041	0.947	0.193	0	10	Ebf1	0.754
Lhfpl2.16	0	3.95698703365024	0.889	0.11	0	16	Lhfpl2	0.779
Cckar.12	2.31841195135522e-112	3.95153119036288	0.184	0.039	6.77045842154263e-108	14	Cckar	0.145
Gm14492	1.0818755255691e-37	3.94202738488265	0.023	0.003	3.15940109731944e-33	3	Gm14492	0.02
Gm2018.1	4.31807793459333e-94	3.94184186073185	0.049	0.003	1.26100829923929e-89	16	Gm2018	0.046
A730046J19Rik.13	1.14888849774725e-293	3.94009036930839	0.225	0.019	3.35509907997128e-289	17	A730046J19Rik	0.206
Bmpr1b.18	0	3.93966693173118	0.596	0.071	0	21	Bmpr1b	0.525
Tac1.8	0	3.93851792269581	0.996	0.479	0	8	Tac1	0.517
Tbx3os2.12	0	3.93825019705888	0.222	0.02	0	14	Tbx3os2	0.202
Lmo7.12	0	3.93562278776835	0.61	0.103	0	17	Lmo7	0.507
Fam160a1.17	1.12935726694428e-17	3.93398193157865	0.099	0.027	3.29806202665739e-13	21	Fam160a1	0.072
Cck.20	7.25756197040372e-229	3.93317897082475	0.38	0.039	2.119425822217e-224	21	Cck	0.341
9130024F11Rik.1	3.94250723618223e-131	3.92967780013552	0.066	0.004	1.1513303881823e-126	15	9130024F11Rik	0.062
Gm11186	1.75536180439449e-18	3.92874821467305	0.011	0.001	5.12618307737324e-14	9	Gm11186	0.01
Gm15679.5	0	3.92633931140434	0.116	0.005	0	5	Gm15679	0.111
Pcp4l1.13	0	3.92532827927882	0.761	0.124	0	14	Pcp4l1	0.637
1700109F18Rik.1	2.7662438912699e-39	3.92262360683308	0.035	0.004	8.07826203567549e-35	17	1700109F18Rik	0.031
Car10.15	0	3.91961514413292	0.964	0.283	0	18	Car10	0.681
Olfr1307	2.04407067093881e-57	3.91730315617465	0.022	0.001	5.96929958034261e-53	10	Olfr1307	0.021
Nxph1.9	0	3.91606409605054	0.626	0.124	0	9	Nxph1	0.502
Baiap3.17	1.26586138739469e-242	3.91572315150118	0.471	0.059	3.6966950096087e-238	21	Baiap3	0.412
Umod.1	1.43230889558613e-17	3.9148950577654	0.048	0.019	4.18277166778019e-13	3	Umod	0.029
Gm11789.13	0	3.91487377729045	0.143	0.006	0	16	Gm11789	0.137
1600015I10Rik	1.22024363290627e-42	3.91352563851631	0.019	0.001	3.56347748117618e-38	11	1600015I10Rik	0.018
Gm38839.1	2.74037279229538e-115	3.91281723253714	0.063	0.004	8.00271066534019e-111	17	Gm38839	0.059
5830418P13Rik.8	5.68321670762518e-18	3.90912534778585	0.058	0.019	1.65966977512778e-13	14	5830418P13Rik	0.039
Oas1d.14	0	3.90840911741416	0.362	0.025	0	16	Oas1d	0.337
Skap1.12	0	3.90654336585048	0.954	0.249	0	14	Skap1	0.705
Gm30373.18	8.86522913741024e-129	3.90543242120715	0.194	0.022	2.58891286499791e-124	20	Gm30373	0.172
Antxr2.16	0	3.90297053858995	0.835	0.182	0	18	Antxr2	0.653
Trpc3.9	6.64211501618368e-199	3.90284907571315	0.322	0.048	1.93969684817612e-194	18	Trpc3	0.274
Arsi.15	0	3.90090851114351	0.229	0.012	0	16	Arsi	0.217
Robo3	6.00801790729691e-67	3.89964689216837	0.048	0.004	1.75452146946792e-62	15	Robo3	0.044
Ephx2.12	0	3.89640683777552	0.51	0.064	0	19	Ephx2	0.446
Spaar	1.83439313159824e-144	3.89626147329748	0.066	0.004	5.35697826220634e-140	10	Spaar	0.062
Gm13522.1	5.28979439209831e-28	3.89494054295024	0.017	0.001	1.54477865632447e-23	16	Gm13522	0.016
1700010B08Rik.2	1.4028442654667e-08	3.89314119681856	0.017	0.004	0.000409672610844241	17	1700010B08Rik	0.013
2610100L16Rik	8.92014857689765e-13	3.89185339821281	0.01	0.001	2.60495098891142e-08	17	2610100L16Rik	0.009
Gm29175.4	1.15827770543216e-17	3.89136418873433	0.036	0.004	3.38251838317354e-13	22	Gm29175	0.032
8430437L04Rik	1.3272389311609e-10	3.89135263545219	0.023	0.009	3.87593585066916e-06	2	8430437L04Rik	0.014
Olfr1406	4.57660969922601e-13	3.88978513261364	0.013	0.001	1.33650733046497e-08	21	Olfr1406	0.012
Gm20711.3	6.85625081828305e-07	3.88534646814552	0.022	0.004	0.020022309264632	22	Gm20711	0.018
Met.5	0	3.88416530772305	0.854	0.105	0	5	Met	0.749
Car8.14	0	3.8813333370477	0.67	0.089	0	17	Car8	0.581
2010300F17Rik.13	0	3.88016804953453	0.268	0.024	0	14	2010300F17Rik	0.244
Gpr64.11	8.06774883204408e-90	3.87960814234093	0.116	0.017	2.35602469142183e-85	17	Gpr64	0.099
Rubie	2.59888108531746e-51	3.87604500806865	0.031	0.002	7.58951243345259e-47	17	Rubie	0.029
Gstm6.13	0	3.87550968787468	0.241	0.018	0	16	Gstm6	0.223
Smlr1.4	3.76828070976886e-32	3.87374047093318	0.053	0.006	1.1004510156738e-27	21	Smlr1	0.047
Baalc.8	0	3.87302313054752	0.355	0.062	0	12	Baalc	0.293
Rasgef1b.18	0	3.8701416517905	0.871	0.197	0	18	Rasgef1b	0.674
Prom2	9.47480861851253e-12	3.86825884144291	0.012	0.002	2.76692836086421e-07	14	Prom2	0.01
Dlx3.5	0	3.86659569048008	0.441	0.026	0	5	Dlx3	0.415
Slitrk4.16	0	3.86558719658585	0.588	0.058	0	17	Slitrk4	0.53
Ptgfr.10	0	3.86501589130519	0.362	0.046	0	16	Ptgfr	0.316
Etaa1os.13	9.9531575030735e-236	3.86079003836562	0.307	0.034	2.90662058562255e-231	19	Etaa1os	0.273
Gm46212.15	0	3.85891371614166	0.185	0.011	0	16	Gm46212	0.174
9330185C12Rik.10	3.70269044370205e-157	3.85826753195246	0.191	0.032	1.08129669027431e-152	14	9330185C12Rik	0.159
Gm32647.11	3.06613003465379e-192	3.8579961884948	0.405	0.116	8.95401954019946e-188	14	Gm32647	0.289
Gm42889	2.40477241177282e-10	3.85729845101361	0.013	0.001	7.02265687410015e-06	21	Gm42889	0.012
Ctxn2.9	2.01121328117955e-241	3.85593582943923	0.217	0.017	5.87334614502864e-237	18	Ctxn2	0.2
Rph3a.16	0	3.85559340293029	0.829	0.124	0	16	Rph3a	0.705
Tifab	6.16569139772094e-63	3.85556985293397	0.021	0.001	1.80056685887645e-58	15	Tifab	0.02
4933400A11Rik	4.22468153852595e-11	3.8541710778462	0.018	0.004	1.23373374969573e-06	10	4933400A11Rik	0.014
Sema5a.14	0	3.85358594598627	0.84	0.185	0	18	Sema5a	0.655
Nox4.4	5.04958569384097e-279	3.85244774353182	0.38	0.092	1.47463051017238e-274	9	Nox4	0.288
Gm15584.15	6.50908970755461e-147	3.85239927765505	0.205	0.024	1.90084946729717e-142	19	Gm15584	0.181
Gm26703	8.07328034235097e-33	3.85080767087109	0.014	0.001	2.35764005837676e-28	10	Gm26703	0.013
Slc25a48.15	0	3.85063229065211	0.463	0.037	0	16	Slc25a48	0.426
E030044B06Rik.1	5.44997043130852e-11	3.84957984517642	0.024	0.003	1.59155486505503e-06	21	E030044B06Rik	0.021
Gm30275	3.9422904491133e-25	3.84479028445432	0.019	0.001	1.15126707985456e-20	20	Gm30275	0.018
Kcp.5	0	3.84422179247631	0.195	0.011	0	5	Kcp	0.184
Gm11541.4	3.28575061855337e-37	3.84414767235304	0.058	0.013	9.59537753136141e-33	12	Gm11541	0.045
Cbln2.5	0	3.8429275754829	0.932	0.095	0	5	Cbln2	0.837
Zim1.15	1.35747340614022e-249	3.84180760983935	0.389	0.053	3.96422958795128e-245	19	Zim1	0.336
Gm4128.10	7.17222513325851e-151	3.84146862692605	0.127	0.012	2.09450490566548e-146	17	Gm4128	0.115
Penk.17	0	3.83969552579853	0.868	0.241	0	17	Penk	0.627
Islr2.19	1.11056427106637e-112	3.83916251605895	0.203	0.022	3.24318084079513e-108	21	Islr2	0.181
1700027H10Rik.14	0	3.83612531630507	0.255	0.021	0	16	1700027H10Rik	0.234
Gm12023.10	1.92715785120855e-303	3.83555426972471	0.218	0.021	5.62787907288434e-299	14	Gm12023	0.197
4932418E24Rik.2	1.92829714097917e-57	3.83529560505569	0.059	0.007	5.63120614080146e-53	17	4932418E24Rik	0.052
Mir466g.11	6.03830645600474e-10	3.83270137456606	0.121	0.074	1.76336663434706e-05	14	Mir466g	0.047
Eepd1.14	6.47663384068127e-222	3.83041460551457	0.518	0.139	1.89137138049415e-217	17	Eepd1	0.379
Brinp3.17	0	3.83023645294193	0.89	0.158	0	18	Brinp3	0.732
Gm20757.8	3.27665767141723e-150	3.82938947221152	0.24	0.062	9.56882339783973e-146	10	Gm20757	0.178
B230209E15Rik.16	0	3.82909997083563	0.633	0.113	0	18	B230209E15Rik	0.52
Kcng4.11	0	3.82766600937178	0.342	0.03	0	11	Kcng4	0.312
Gm16158	6.69893663334604e-99	3.8274004798212	0.034	0.002	1.95629046503605e-94	5	Gm16158	0.032
Vipr2.13	0	3.82530887853056	0.711	0.113	0	15	Vipr2	0.598
Gm5531	3.83123859359122e-08	3.82446133149536	0.01	0.003	0.00111883660648644	3	Gm5531	0.007
Rasgrp1.7	1.22859044764982e-75	3.82400032669483	0.118	0.026	3.58785268427177e-71	12	Rasgrp1	0.092
Itga2.5	0	3.82378978114465	0.486	0.065	0	5	Itga2	0.421
4930594C11Rik.9	4.44193415996667e-07	3.82150120176947	0.031	0.009	0.0129717803273507	20	4930594C11Rik	0.022
Cdhr1.12	8.36390040059589e-57	3.82004872916419	0.099	0.01	2.44250983398602e-52	21	Cdhr1	0.089
Gm35363.2	9.98413184058798e-27	3.81983127448985	0.026	0.002	2.91566602140691e-22	18	Gm35363	0.024
Speer4e	2.6394758224778e-16	3.81972926203214	0.023	0.006	7.70806124438193e-12	5	Speer4e	0.017
Gm31415.5	0	3.81703469563147	0.125	0.007	0	5	Gm31415	0.118
Ntf5.1	2.65567511320597e-81	3.81696706620354	0.035	0.002	7.75536803309539e-77	16	Ntf5	0.033
Pcdh10.16	0	3.81527506226204	0.842	0.133	0	16	Pcdh10	0.709
Gm1604a.19	0	3.81507986259221	0.605	0.073	0	19	Gm1604a	0.532
Gm43674	1.00586525377905e-104	3.81427210507887	0.035	0.002	2.93742830061095e-100	5	Gm43674	0.033
Gm45121	2.17307249561245e-10	3.81117305314172	0.013	0.002	6.34602360893704e-06	19	Gm45121	0.011
Gm6772.2	3.87232763027086e-07	3.8097087901171	0.022	0.007	0.01130835837868	17	Gm6772	0.015
Adgrg6.15	0	3.80521060332597	0.774	0.152	0	16	Adgrg6	0.622
Syt15.5	0	3.80203544543825	0.642	0.036	0	5	Syt15	0.606
Hsd11b1.8	8.10673546912726e-78	3.8015375110835	0.132	0.024	2.36740995904923e-73	17	Hsd11b1	0.108
Glt28d2.13	1.7396944696945e-23	3.7991241423209	0.072	0.013	5.08042975984886e-19	21	Glt28d2	0.059
Nmur2.17	0	3.79250302441664	0.356	0.03	0	19	Nmur2	0.326
Pard3bos2.1	9.45894553704297e-23	3.78885282347206	0.019	0.001	2.76229586518266e-18	18	Pard3bos2	0.018
Kcng1.18	0	3.78794948677048	0.43	0.037	0	19	Kcng1	0.393
Gm2379.16	9.3054988001536e-76	3.78656118568422	0.112	0.01	2.71748481460885e-71	21	Gm2379	0.102
Chi3l1.2	1.24282087875871e-12	3.78529475973478	0.021	0.004	3.62940981223905e-08	17	Chi3l1	0.017
Ccdc183	1.42529609958252e-71	3.78389452326494	0.036	0.003	4.16229219961083e-67	12	Ccdc183	0.033
Fbxl7.14	5.34259300533261e-129	3.78164367226761	0.574	0.219	1.56019743534728e-124	19	Fbxl7	0.355
AU023762.17	9.61966087934631e-62	3.78123963660114	0.269	0.075	2.8092295665955e-57	20	AU023762	0.194
Cphx2.1	5.45635822828516e-09	3.78071917414152	0.031	0.014	0.000159342029340612	3	Cphx2	0.017
Gm14264.1	9.69913925418966e-100	3.77935991055702	0.077	0.005	2.83243963640101e-95	18	Gm14264	0.072
Gpr12	4.08729275301924e-20	3.77721031750473	0.011	0.001	1.19361210266421e-15	14	Gpr12	0.01
4933411O13Rik.4	1.77735401655484e-36	3.77611960191828	0.048	0.005	5.19040693454509e-32	19	4933411O13Rik	0.043
Psg20.1	6.54745674283448e-07	3.77593985153483	0.034	0.019	0.0191205379260995	2	Psg20	0.015
Gm15651	4.88662972398236e-49	3.77109524805077	0.018	0.001	1.42704247829457e-44	5	Gm15651	0.017
Fbn2.10	0	3.7707156861097	0.365	0.058	0	12	Fbn2	0.307
Anxa1.8	1.11227867198268e-79	3.76958572419721	0.201	0.03	3.24818740579103e-75	21	Anxa1	0.171
Gm30624.1	3.15761679268151e-32	3.76933886632581	0.059	0.007	9.22118831966781e-28	21	Gm30624	0.052
Grm4.14	0	3.76829197662324	0.478	0.068	0	18	Grm4	0.41
Gm47118.1	2.70385686726635e-38	3.76422054730927	0.022	0.001	7.89607320947792e-34	16	Gm47118	0.021
D030055H07Rik.8	0	3.76302657729013	0.761	0.128	0	12	D030055H07Rik	0.633
Gm36287	1.62291397925574e-88	3.76177767060179	0.031	0.002	4.73939569362055e-84	5	Gm36287	0.029
9230115E21Rik.11	4.222580888958e-13	3.76076663052624	0.086	0.037	1.2331202970024e-08	17	9230115E21Rik	0.049
Bdnf.17	0	3.75976168784522	0.429	0.056	0	18	Bdnf	0.373
Gm11680	7.92262996978693e-09	3.75940315745201	0.01	0.001	0.000231364563007688	20	Gm11680	0.009
Gm43507.9	4.09017809555942e-65	3.75803058132776	0.069	0.009	1.19445470924622e-60	15	Gm43507	0.06
Gm47796.1	4.52601197740235e-15	3.75795062882679	0.019	0.002	1.32173127776081e-10	21	Gm47796	0.017
Gm12682.5	0	3.75729126824458	0.335	0.027	0	5	Gm12682	0.308
Cox8b.6	0	3.75641534560089	0.427	0.076	0	7	Cox8b	0.351
Glyctk.9	0	3.75521092076659	0.332	0.043	0	12	Glyctk	0.289
Stfa1	4.11181637335756e-07	3.75492036226196	0.01	0.001	0.0120077373551161	20	Stfa1	0.009
Cckbr.11	7.55687918737928e-216	3.75242636053239	0.136	0.01	2.20683542909037e-211	15	Cckbr	0.126
Cidea.15	0	3.75195572568376	0.571	0.073	0	16	Cidea	0.498
Lrrc18.3	1.87397723774933e-44	3.74946184396017	0.045	0.005	5.47257572739936e-40	17	Lrrc18	0.04
Efemp1.9	8.4412643345805e-122	3.74636798541168	0.269	0.082	2.46510242362754e-117	12	Efemp1	0.187
Gm15261.17	0	3.7448430457581	0.589	0.069	0	18	Gm15261	0.52
Smtnl2.4	1.78577271822419e-296	3.74376522018491	0.155	0.012	5.21499206903009e-292	12	Smtnl2	0.143
Cdh6.5	0	3.74252912888576	0.904	0.337	0	5	Cdh6	0.567
Astl.1	6.40773190727772e-08	3.74236547206596	0.017	0.004	0.00187124994888231	15	Astl	0.013
4930567K20Rik	1.1017920902262e-14	3.74134473728077	0.018	0.003	3.21756344108757e-10	15	4930567K20Rik	0.015
Gm7244.6	5.02998121273644e-09	3.74114574725479	0.035	0.008	0.000146890541355542	21	Gm7244	0.027
Chil6.11	2.57640454000232e-297	3.74035147730415	0.18	0.016	7.52387417816878e-293	12	Chil6	0.164
Vip.17	9.58578478850225e-271	3.7395968114774	0.961	0.427	2.79933673178631e-266	20	Vip	0.534
Gm36251	2.05308649221072e-91	3.73756055860262	0.055	0.005	5.99562848320296e-87	12	Gm36251	0.05
D630024D03Rik.12	0	3.7375591162857	0.397	0.037	0	17	D630024D03Rik	0.36
Nhlh2.1	1.56683346978278e-103	3.73748745858758	0.049	0.003	4.57562378180667e-99	16	Nhlh2	0.046
Enc1.18	0	3.73732634407519	0.683	0.096	0	18	Enc1	0.587
Tnfrsf19.16	2.76279545343851e-55	3.73235808751957	0.209	0.043	8.06819156267649e-51	21	Tnfrsf19	0.166
Gm38326.1	6.9958065539014e-15	3.72930740319368	0.017	0.002	2.04298538793583e-10	19	Gm38326	0.015
F12.6	1.25056318061445e-69	3.72842045747284	0.097	0.01	3.65201965634838e-65	20	F12	0.087
Hist1h3c	2.4395244031519e-08	3.72737818485317	0.013	0.002	0.00071241431145245	21	Hist1h3c	0.011
Gm15413.2	1.41744893082026e-12	3.72556216553228	0.021	0.002	4.1393761126744e-08	21	Gm15413	0.019
Htra3.4	2.09537178100171e-14	3.72538729029316	0.031	0.01	6.11911421205928e-10	6	Htra3	0.021
Gm9925.13	3.7425522496314e-191	3.72518284975018	0.177	0.015	1.09293753345986e-186	18	Gm9925	0.162
Dock1.10	3.08175617590271e-182	3.72445077587688	0.436	0.112	8.99965256048867e-178	17	Dock1	0.324
Vgll3.4	5.19836331024745e-302	3.72207901329727	0.396	0.105	1.51807803749156e-297	5	Vgll3	0.291
Gm31592.2	5.57579104927134e-76	3.72175232071845	0.061	0.007	1.62829826011871e-71	12	Gm31592	0.054
Lrtm1.5	0	3.72171000837242	0.154	0.012	0	5	Lrtm1	0.142
Edn1.5	0	3.71949232185234	0.55	0.044	0	5	Edn1	0.506
Gm38405.2	1.85429961957835e-59	3.71883108902478	0.061	0.011	5.41511117905466e-55	5	Gm38405	0.05
Mfap4.3	3.97576368722618e-27	3.71501293314294	0.05	0.014	1.16104226958066e-22	6	Mfap4	0.036
Smim3.13	9.93535053155507e-154	3.71401212447448	0.259	0.027	2.90142041573003e-149	21	Smim3	0.232
Gm15637	1.15816613442601e-121	3.71374185795581	0.04	0.002	3.38219256236428e-117	5	Gm15637	0.038
Cntn5.5	0	3.71279375467264	0.999	0.757	0	5	Cntn5	0.242
Rerg.17	5.16976366169407e-297	3.71136163499449	0.779	0.196	1.50972608212452e-292	20	Rerg	0.583
Fam5c.9	2.91676859813093e-07	3.7102474633695	0.114	0.073	0.00851783933712176	14	Fam5c	0.041
Gm11454.2	4.25446993494009e-37	3.70676853716538	0.034	0.003	1.24243285510055e-32	18	Gm11454	0.031
Atp1a4	5.65602854251594e-07	3.7065556464469	0.014	0.004	0.0165173001527093	14	Atp1a4	0.01
Col24a1.15	6.15160582587879e-32	3.70503368053699	0.207	0.079	1.79645344933138e-27	19	Col24a1	0.128
Nefm.13	0	3.70467093821803	0.756	0.147	0	14	Nefm	0.609
Fstl4.9	0	3.70434823447226	0.586	0.126	0	12	Fstl4	0.46
Kcng1.20	9.95548056916063e-211	3.70393680264151	0.366	0.04	2.90729899061198e-206	21	Kcng1	0.326
2010204K13Rik	4.85210211153438e-15	3.70224705948769	0.018	0.004	1.41695937963139e-10	8	2010204K13Rik	0.014
Platr10	1.44175769717921e-35	3.70158930155964	0.026	0.002	4.21036500307245e-31	18	Platr10	0.024
Layn.16	0	3.69555020691884	0.61	0.064	0	16	Layn	0.546
Dgkg.5	0	3.69532934328856	0.998	0.583	0	5	Dgkg	0.415
Cecr6	2.12703257539297e-49	3.69326263845353	0.023	0.002	6.2115732299201e-45	12	Cecr6	0.021
Murc.14	7.25840377506041e-29	3.69198536999351	0.087	0.018	2.11967165443089e-24	20	Murc	0.069
Gm13485	3.9945113215834e-28	3.69090170979434	0.011	0.001	1.166517141242e-23	5	Gm13485	0.01
Ngf.10	0	3.69076640016146	0.294	0.037	0	10	Ngf	0.257
Cldn11.13	0	3.68796820405045	0.212	0.011	0	17	Cldn11	0.201
Lancl3.11	0	3.68682088962125	0.519	0.075	0	12	Lancl3	0.444
Klhl1.17	0	3.68653318018867	0.907	0.241	0	18	Klhl1	0.666
C1ql2.2	4.91989290785123e-155	3.68540566317045	0.077	0.004	1.43675632587979e-150	17	C1ql2	0.073
A130030D18Rik.1	2.00109770910252e-15	3.68532673256481	0.011	0.001	5.84380563989208e-11	16	A130030D18Rik	0.01
Gm48003.15	5.615489820806e-107	3.68200786468053	0.127	0.013	1.63989149236998e-102	18	Gm48003	0.114
Tex35	7.0767259234853e-32	3.68193892262229	0.036	0.006	2.06661627143541e-27	12	Tex35	0.03
1700109F18Rik	6.38838337818338e-10	3.68134350932215	0.017	0.004	1.86559959793089e-05	14	1700109F18Rik	0.013
Gm45350.16	7.21235304381391e-191	3.68114235527304	0.11	0.007	2.10622345938497e-186	16	Gm45350	0.103
AC154509.1	4.12364443325209e-30	3.68079813268403	0.013	0.001	1.20422788384261e-25	5	AC154509.1	0.012
Gm26700.1	9.50100189090044e-25	3.68000486380959	0.025	0.002	2.77457758219965e-20	20	Gm26700	0.023
Dok1.13	8.75922563418891e-125	3.6796481538853	0.214	0.022	2.55795666195219e-120	21	Dok1	0.192
C1ql2.1	8.21155319844023e-44	3.67840808461414	0.034	0.004	2.3980198805405e-39	9	C1ql2	0.03
Olfr947-ps1.1	6.65953992802282e-07	3.67800730539503	0.021	0.009	0.0194478544518051	3	Olfr947-ps1	0.012
Gm4524.2	3.34481404862806e-27	3.67556456433228	0.029	0.003	9.76786046620853e-23	18	Gm4524	0.026
A2ml1.17	5.15259930532935e-182	3.67292371723634	0.186	0.017	1.50471357513533e-177	18	A2ml1	0.169
8430431K14Rik.2	1.52713284420073e-40	3.67185674474246	0.037	0.004	4.45968604491938e-36	17	8430431K14Rik	0.033
Lhx3	3.84810695788791e-13	3.66997761531026	0.021	0.002	1.12376267491201e-08	21	Lhx3	0.019
4930471E19Rik.4	0	3.66743785520548	0.243	0.035	0	5	4930471E19Rik	0.208
4930556G22Rik	5.13248687946453e-54	3.66601555574807	0.019	0.001	1.49884014341003e-49	5	4930556G22Rik	0.018
Ptgds	4.42423572104361e-34	3.65698182560646	0.014	0.001	1.29200955761637e-29	3	Ptgds	0.013
Rprm.15	0	3.65544224540446	0.296	0.023	0	18	Rprm	0.273
Gja1.6	2.78330300612383e-26	3.65405026789783	0.075	0.028	8.12807976878342e-22	6	Gja1	0.047
Serpinf1.14	0	3.65380311335662	0.521	0.048	0	16	Serpinf1	0.473
Phlda1.16	9.360545533731e-227	3.65363451993083	0.607	0.103	2.73356011221547e-222	21	Phlda1	0.504
Dlx4os	1.09240862653742e-54	3.65214935945777	0.018	0.001	3.19016091207723e-50	5	Dlx4os	0.017
Shisa6.13	1.87752127780267e-130	3.65149105521344	0.394	0.119	5.48292538756714e-126	17	Shisa6	0.275
Cacng5.13	3.05469962673453e-160	3.64976482272772	0.141	0.017	8.92063931995285e-156	14	Cacng5	0.124
Sctr.17	5.67283323765336e-171	3.64919548088419	0.314	0.044	1.65663749039191e-166	20	Sctr	0.27
AC154509.1.1	6.42346124551111e-42	3.64794482916467	0.021	0.001	1.87584338752661e-37	16	AC154509.1	0.02
Oas1d.13	3.66534858040239e-182	3.64706135861348	0.206	0.029	1.07039174593491e-177	15	Oas1d	0.177
Nefl.13	0	3.64614210209667	0.783	0.179	0	14	Nefl	0.604
Galnt18.18	0	3.64354873401109	0.909	0.171	0	18	Galnt18	0.738
Ldoc1	4.72378628829192e-18	3.64209235179308	0.016	0.002	1.37948730976989e-13	17	Ldoc1	0.014
Fendrr	9.0529598105264e-08	3.63999072945155	0.014	0.004	0.00264373585346802	6	Fendrr	0.01
Ppap2b.3	2.4460534687172e-192	3.63977937734912	0.143	0.023	7.14320994469484e-188	3	Ppap2b	0.12
Vmn1r65.2	2.81959649348088e-14	3.63972870035785	0.023	0.005	8.23406763991222e-10	15	Vmn1r65	0.018
Mlkl.5	0	3.63862390000282	0.36	0.035	0	5	Mlkl	0.325
Rgs14.1	2.34021844301329e-28	3.6377372236561	0.026	0.004	6.8341399191317e-24	9	Rgs14	0.022
Cldn11.8	4.96084018806807e-92	3.63542778394181	0.085	0.013	1.44871416012152e-87	8	Cldn11	0.072
Cdh10.7	0	3.63289024119527	0.608	0.132	0	12	Cdh10	0.476
Abca9.10	3.67454406539876e-107	3.6274480485625	0.23	0.061	1.0730771034184e-102	14	Abca9	0.169
Mgll.16	0	3.62650653351161	0.852	0.26	0	17	Mgll	0.592
Wdr49.11	1.78102144291195e-115	3.6264798552855	0.225	0.033	5.20111691973577e-111	20	Wdr49	0.192
Gm36235.5	0	3.62618692866034	0.204	0.015	0	5	Gm36235	0.189
Serpini2.12	9.27374488714388e-46	3.62352616209918	0.093	0.014	2.70821171939263e-41	20	Serpini2	0.079
Olfr1351	6.93305276710086e-23	3.62057983105523	0.017	0.001	2.02465939957647e-18	20	Olfr1351	0.016
Gm47729	2.41980101477096e-15	3.6186054846484	0.011	0.001	7.06654490343563e-11	12	Gm47729	0.01
Gm3739.5	1.34807822625227e-263	3.61242871772552	0.106	0.007	3.9367928441245e-259	5	Gm3739	0.099
Cphx2	3.28683589758838e-11	3.61169620098213	0.032	0.014	9.59854687172733e-07	2	Cphx2	0.018
Gng13.1	4.1976228089263e-129	3.61029658794605	0.063	0.003	1.22583178889075e-124	16	Gng13	0.06
Mir682.4	2.05472849767323e-08	3.60784373800844	0.025	0.007	0.000600042363175512	17	Mir682	0.018
Gm20356	5.22132583904414e-09	3.60594950889405	0.022	0.009	0.000152478378477606	2	Gm20356	0.013
Gm2018	3.5573238960569e-92	3.60312435619767	0.037	0.002	1.0388452973655e-87	5	Gm2018	0.035
Gm43101	5.94117635657108e-18	3.60038328402819	0.013	0.001	1.73500173140945e-13	14	Gm43101	0.012
Nhlh2	9.14374260844417e-91	3.59938565675057	0.035	0.002	2.67024715394395e-86	5	Nhlh2	0.033
Gm33533	1.78462825632054e-55	3.59929198452349	0.034	0.003	5.21164989693289e-51	12	Gm33533	0.031
Ntf5	7.86923516269677e-45	3.59908373162613	0.02	0.002	2.29805274456234e-40	5	Ntf5	0.018
Onecut3.6	8.07632530585424e-12	3.59732447570908	0.037	0.012	2.35852927906861e-07	14	Onecut3	0.025
Nog.5	0	3.59231771010877	0.594	0.035	0	5	Nog	0.559
Gm43154.15	0	3.59191235018328	0.386	0.051	0	17	Gm43154	0.335
Gucy1b2.2	0	3.59105557011024	0.219	0.028	0	5	Gucy1b2	0.191
Robo2.5	0	3.58876601686145	0.991	0.463	0	5	Robo2	0.528
F730043M19Rik.2	3.88744859814207e-20	3.58873339676236	0.029	0.007	1.13525161411543e-15	9	F730043M19Rik	0.022
Dnase2b	5.55059155883266e-14	3.58705550908508	0.021	0.002	1.6209392529259e-09	21	Dnase2b	0.019
Gm28175.1	5.8770676437773e-16	3.58524250580282	0.024	0.002	1.71628006401229e-11	21	Gm28175	0.022
Calcb.16	0	3.58192300649818	0.909	0.196	0	16	Calcb	0.713
Gm26588.1	1.08591742856643e-22	3.58124043013501	0.016	0.001	3.17120466664253e-18	16	Gm26588	0.015
Rph3a.5	0	3.5800173698267	0.902	0.103	0	5	Rph3a	0.799
Matn1.10	8.79534004856201e-74	3.57990588125243	0.087	0.012	2.56850315438157e-69	16	Matn1	0.075
Ano5.18	2.67954913125518e-206	3.57896833260425	0.733	0.182	7.8250873280045e-202	21	Ano5	0.551
Gm5149	1.29144555269055e-49	3.57651641797041	0.031	0.002	3.77140844752222e-45	15	Gm5149	0.029
Gm16004.1	5.41850604803727e-13	3.575395425024	0.02	0.003	1.58236632120832e-08	19	Gm16004	0.017
Gm3488	3.52329102414972e-10	3.57484793734138	0.012	0.001	1.02890667778244e-05	18	Gm3488	0.011
Gm44905.2	9.87156980149927e-40	3.57481306605219	0.044	0.007	2.88279452913183e-35	14	Gm44905	0.037
Galr1.5	0	3.57443569096841	0.916	0.133	0	5	Galr1	0.783
Gm13399.14	6.87071774604356e-44	3.57410014392822	0.093	0.014	2.0064557033771e-39	20	Gm13399	0.079
1700042O10Rik.13	0	3.57380957072222	0.202	0.016	0	14	1700042O10Rik	0.186
Pdyn.10	0	3.57378804424046	0.343	0.033	0	10	Pdyn	0.31
Gm47133	1.90611621011917e-25	3.57331603185853	0.012	0.001	5.56643116841102e-21	5	Gm47133	0.011
Hpca.16	0	3.57284104195314	0.59	0.078	0	16	Hpca	0.512
Tox3.18	0	3.57204359919093	0.488	0.062	0	19	Tox3	0.426
Il22ra1.12	1.93575661235316e-254	3.56909256066147	0.169	0.012	5.65299003505493e-250	17	Il22ra1	0.157
Gm36356.19	1.21433180335007e-220	3.56834086972571	0.304	0.032	3.54621316532322e-216	20	Gm36356	0.272
Prlr.12	1.81773252208546e-115	3.56737721256018	0.22	0.044	5.30832428424617e-111	17	Prlr	0.176
Mir466.7	9.0686909117235e-09	3.56708048996158	0.047	0.018	0.000264832980695062	17	Mir466	0.029
C79798.17	8.01646723589309e-271	3.56554484154555	0.356	0.04	2.34104892689786e-266	19	C79798	0.316
Gm28319.3	2.74761107359449e-14	3.56363636249206	0.022	0.003	8.02384861821798e-10	19	Gm28319	0.019
C79798.16	0	3.56238043121526	0.399	0.039	0	18	C79798	0.36
Kcnh7.12	0	3.56164032165339	0.916	0.271	0	14	Kcnh7	0.645
Lncbate1.1	8.79482929140354e-53	3.55826589452318	0.05	0.004	2.56835399796857e-48	18	Lncbate1	0.046
Gm47134.5	0	3.55765036769725	0.286	0.026	0	5	Gm47134	0.26
Dapk2.16	0	3.55670921243041	0.779	0.101	0	16	Dapk2	0.678
Apol11b	6.54464176150279e-18	3.55647677143141	0.015	0.002	1.91123173361166e-13	15	Apol11b	0.013
Dbh.18	0	3.55575933808362	0.69	0.114	0	20	Dbh	0.576
Galnt18.14	0	3.55457440198087	0.884	0.161	0	14	Galnt18	0.723
Rspo3.13	0	3.55437688596983	0.719	0.139	0	18	Rspo3	0.58
9230117E06Rik.4	1.43313772955001e-275	3.55369816303299	0.102	0.006	4.18519211160488e-271	5	9230117E06Rik	0.096
1190002N15Rik.12	4.0282591314603e-164	3.55216231619578	0.358	0.066	1.17637251416035e-159	19	1190002N15Rik	0.292
Lhfpl2.5	0	3.54755808494814	0.854	0.093	0	5	Lhfpl2	0.761
Gm29296	1.95018159116027e-43	3.5475508474717	0.028	0.002	5.69511530066533e-39	14	Gm29296	0.026
Ntng1.14	0	3.54719646991166	0.985	0.342	0	14	Ntng1	0.643
Col1a2.6	1.24065580244656e-75	3.54641272948009	0.253	0.11	3.62308713988469e-71	6	Col1a2	0.143
Col6a3.5	1.24790252522437e-39	3.54612847166077	0.115	0.044	3.64424974441273e-35	6	Col6a3	0.071
Gm48003.5	4.75777849823073e-297	3.54530005858117	0.128	0.009	1.38941405483832e-292	5	Gm48003	0.119
Kcnj14.8	9.0221634488234e-213	3.54526404576959	0.146	0.012	2.6347423919599e-208	16	Kcnj14	0.134
Ptgdr.1	7.3643925804669e-116	3.54463467342346	0.055	0.003	2.15062356527375e-111	17	Ptgdr	0.052
4930544G11Rik.11	4.98262679326749e-29	3.54457724942618	0.056	0.011	1.45507650243791e-24	17	4930544G11Rik	0.045
Gm45589.1	1.91304396403662e-11	3.54378104821703	0.029	0.004	5.58666228817613e-07	22	Gm45589	0.025
Phgdh.15	0	3.54054747911627	0.641	0.124	0	16	Phgdh	0.517
Bpifc.9	1.46749596559231e-37	3.53893038167382	0.102	0.016	4.28552846831922e-33	21	Bpifc	0.086
Shisa9.16	2.85625740830784e-77	3.53806494588494	0.302	0.066	8.34112850948139e-73	21	Shisa9	0.236
Itgb8.15	0	3.53634399681062	0.45	0.068	0	17	Itgb8	0.382
Ctxn2.10	8.60474991785004e-84	3.53633319830509	0.14	0.019	2.51284511850975e-79	19	Ctxn2	0.121
Gabra2.4	0	3.53417005334481	0.291	0.053	0	5	Gabra2	0.238
Gm13944.3	3.17150390272618e-56	3.53409467178049	0.055	0.008	9.26174284713127e-52	12	Gm13944	0.047
Gm11670.1	2.97216002672161e-19	3.5336764543796	0.022	0.003	8.67959892603511e-15	15	Gm11670	0.019
Tcerg1l.16	1.86097846185148e-189	3.53365608577572	0.537	0.121	5.43461540214489e-185	20	Tcerg1l	0.416
Apcdd1.18	9.15436558622306e-117	3.5334611062047	0.297	0.045	2.67334938214472e-112	21	Apcdd1	0.252
E130008D07Rik.8	7.9583800040392e-27	3.5308470696862	0.064	0.017	2.32408571257957e-22	14	E130008D07Rik	0.047
Hey1.14	0	3.53042888609138	0.561	0.06	0	16	Hey1	0.501
Tcf21	1.1042742508308e-12	3.5279084787324	0.019	0.005	3.22481209470119e-08	6	Tcf21	0.014
Lelp1	5.32283246805621e-11	3.52738626576162	0.022	0.005	1.55442676564646e-06	17	Lelp1	0.017
Olfr44	2.43190157708069e-10	3.52633351048143	0.01	0.001	7.10188217554873e-06	20	Olfr44	0.009
Ifi203.6	8.90780461784226e-53	3.52605921794927	0.102	0.024	2.60134618254847e-48	14	Ifi203	0.078
Ccdc33.5	2.86033699151477e-23	3.52580779227243	0.039	0.008	8.35304211632059e-19	14	Ccdc33	0.031
AC116724.1.15	1.77530152143483e-193	3.52567986764183	0.141	0.009	5.18441303304614e-189	18	AC116724.1	0.132
Chodl.9	1.68557649353568e-81	3.5242750289733	0.138	0.019	4.92238903407226e-77	19	Chodl	0.119
4921525O09Rik	1.97118011799156e-09	3.5240371979744	0.013	0.004	5.75643729857075e-05	3	4921525O09Rik	0.009
2410137M14Rik.13	3.06783745315152e-131	3.52231153584401	0.131	0.012	8.95900571443839e-127	18	2410137M14Rik	0.119
Rasgrf1.13	3.37408561423635e-44	3.51989592367654	0.229	0.077	9.85334221925441e-40	19	Rasgrf1	0.152
Slc25a48.5	0	3.51960913051414	0.357	0.032	0	5	Slc25a48	0.325
AC101921.1.4	3.50219717288671e-211	3.5195876701056	0.085	0.006	1.02274664039811e-206	5	AC101921.1	0.079
Klhl1.13	0	3.51852664386888	0.919	0.231	0	14	Klhl1	0.688
Pde1a.10	0	3.51846271339721	0.956	0.35	0	10	Pde1a	0.606
Gm10416.3	3.94060355712924e-08	3.51752637110425	0.022	0.006	0.00115077445678845	17	Gm10416	0.016
AC134864.1.3	1.83683939979872e-29	3.517435352942	0.043	0.005	5.36412209923219e-25	19	AC134864.1	0.038
Nrgn.8	8.49899380522308e-189	3.51738279344411	0.156	0.022	2.4819611609393e-184	8	Nrgn	0.134
Pgf.13	0	3.51518957691456	0.377	0.032	0	16	Pgf	0.345
Tiam1.17	4.76621505677691e-118	3.51506958955871	0.428	0.092	1.39187778303056e-113	21	Tiam1	0.336
4930528D03Rik.1	8.06828106813265e-11	3.51436931718371	0.034	0.015	2.35618012032678e-06	3	4930528D03Rik	0.019
Gm29325.5	4.46673309578209e-246	3.51251999397186	0.096	0.006	1.30442006596124e-241	5	Gm29325	0.09
Grm7.17	0	3.51239047781515	0.997	0.756	0	17	Grm7	0.241
4933407I08Rik.15	1.28745081087723e-72	3.51235751041027	0.091	0.01	3.75974260300477e-68	18	4933407I08Rik	0.081
2010300F17Rik.20	1.94842645337188e-132	3.51221139957859	0.251	0.029	5.6899897717819e-128	21	2010300F17Rik	0.222
Dnah9.10	0	3.51206569454482	0.363	0.044	0	12	Dnah9	0.319
Prl3b1.1	4.7946748444107e-12	3.51197934492353	0.01	0.002	1.40018889481326e-07	3	Prl3b1	0.008
Slc24a4.11	5.8017902267706e-111	3.51138239174182	0.183	0.036	1.69429679992382e-106	15	Slc24a4	0.147
Gm47523.1	4.22682199400549e-20	3.50981524757434	0.03	0.004	1.23435882690942e-15	19	Gm47523	0.026
Cdh9.14	0	3.50981496249146	0.744	0.087	0	18	Cdh9	0.657
1600029O15Rik.6	2.04191234384285e-36	3.50787724213182	0.086	0.023	5.96299661772428e-32	14	1600029O15Rik	0.063
Serpina3n.14	0	3.50604565891293	0.514	0.054	0	16	Serpina3n	0.46
Gm45441.16	4.67660886685547e-51	3.5058350336097	0.069	0.008	1.3657100873878e-46	18	Gm45441	0.061
Halr1	1.1423475554327e-73	3.50363049163932	0.034	0.002	3.33599756613011e-69	12	Halr1	0.032
Fgf16	2.2911927968378e-107	3.50033952269316	0.071	0.004	6.69097032460544e-103	18	Fgf16	0.067
Col18a1.10	0	3.49916113123081	0.651	0.109	0	12	Col18a1	0.542
Drd5	1.347835983361e-29	3.49829829696716	0.013	0.001	3.93608542220912e-25	11	Drd5	0.012
Myom3.12	2.61381245097706e-117	3.49711075751756	0.165	0.025	7.63311650058831e-113	17	Myom3	0.14
Gpr126.12	4.02446478386347e-11	3.49636093931768	0.116	0.052	1.17526445083165e-06	20	Gpr126	0.064
Adamts14.4	0	3.49526087566309	0.484	0.064	0	5	Adamts14	0.42
Fgf16.1	1.92688105000058e-13	3.49448413198895	0.028	0.005	5.6270707303167e-09	19	Fgf16	0.023
Gm20647	2.70669486764836e-22	3.49246630597372	0.017	0.002	7.90436102199349e-18	9	Gm20647	0.015
Kcns2	1.06861423720869e-204	3.49135527761328	0.075	0.007	3.12067415692053e-200	0	Kcns2	0.068
Gm47334	8.98743817707372e-37	3.4907286994107	0.016	0.001	2.62460157085084e-32	5	Gm47334	0.015
Pdc	4.62124354842491e-12	3.48926699056678	0.016	0.002	1.34954175344653e-07	17	Pdc	0.014
Gm30198	1.73526890475541e-38	3.48775532915082	0.029	0.004	5.06750578255722e-34	5	Gm30198	0.025
A930017K11Rik.1	2.05690353512279e-67	3.48649909102416	0.038	0.002	6.00677539361909e-63	16	A930017K11Rik	0.036
March1.17	0	3.48586162912629	0.978	0.394	0	18	March1	0.584
Csmd1.13	0	3.48583145279598	0.982	0.627	0	14	Csmd1	0.355
Npas3.10	0	3.48581260294205	0.5	0.127	0	12	Npas3	0.373
Ttc6.1	1.54242261705894e-10	3.48562026137448	0.037	0.008	4.50433676859721e-06	21	Ttc6	0.029
Dcn.4	1.82188265407027e-26	3.48249239215759	0.236	0.152	5.32044391468141e-22	6	Dcn	0.084
Calcb.5	0	3.48177213774564	0.949	0.176	0	5	Calcb	0.773
Gm11339.15	9.6021543437158e-182	3.48140039049324	0.231	0.025	2.80411713299532e-177	19	Gm11339	0.206
Gm43434.2	1.23077311798052e-06	3.48073815303279	0.023	0.006	0.0359422673643852	20	Gm43434	0.017
Mir124-2hg	9.23870561512495e-19	3.47831293681409	0.015	0.001	2.69797920078494e-14	19	Mir124-2hg	0.014
Gm29514.15	0	3.47818444971446	0.349	0.031	0	18	Gm29514	0.318
AC117202.2.3	2.36157066006753e-51	3.47455898401234	0.067	0.007	6.89649479859521e-47	19	AC117202.2	0.06
Otof.5	0	3.474182568205	0.39	0.04	0	5	Otof	0.35
Irf5.11	2.50575566389321e-163	3.47390116390879	0.135	0.015	7.31755826526733e-159	14	Irf5	0.12
BB123696.7	2.83461817507331e-08	3.47301203449902	0.037	0.013	0.000827793545666658	17	BB123696	0.024
C330008G21Rik	2.26573151858934e-07	3.47272731149488	0.01	0.004	0.00661661575373644	0	C330008G21Rik	0.006
Fbxw24	0	3.47226758428185	0.825	0.175	0	0	Fbxw24	0.65
Gm45029.2	3.57905452744242e-23	3.46967051341858	0.035	0.004	1.04519129364901e-18	20	Gm45029	0.031
Gm2379.11	1.46973405468582e-85	3.46865005846214	0.077	0.009	4.29206435989901e-81	14	Gm2379	0.068
Gm20546	1.64643950480281e-25	3.46813178908134	0.013	0.001	4.80809728587565e-21	16	Gm20546	0.012
4921534H16Rik.5	0	3.46782121536456	0.368	0.031	0	5	4921534H16Rik	0.337
Col27a1.14	0	3.46724690786069	0.946	0.32	0	17	Col27a1	0.626
Myct1.3	8.55376016932012e-08	3.46690781445999	0.027	0.007	0.00249795458224655	20	Myct1	0.02
Gm47796	7.48988907201715e-34	3.46529888938906	0.025	0.001	2.18727230570117e-29	20	Gm47796	0.024
1500035N22Rik.5	0	3.46265488847102	0.319	0.027	0	5	1500035N22Rik	0.292
1700054O05Rik.2	2.91031218753388e-24	3.4617180473653	0.04	0.004	8.49898468125518e-20	21	1700054O05Rik	0.036
Npffr1.13	2.3159280972572e-57	3.46034573851981	0.195	0.037	6.7632048224202e-53	21	Npffr1	0.158
RP23-231J2.1.11	1.39253996525745e-76	3.46013702755392	0.093	0.015	4.06663446054132e-72	14	RP23-231J2.1	0.078
Gm15584.14	8.46443432272923e-181	3.45986278312363	0.219	0.023	2.47186875526662e-176	18	Gm15584	0.196
Meis2.6	3.03368374460673e-119	3.45883391375362	0.267	0.096	8.85926663937503e-115	6	Meis2	0.171
Pgk2	1.2439551457195e-13	3.45750244035281	0.016	0.004	3.63272221204467e-09	7	Pgk2	0.012
D330022K07Rik.17	7.15463007614435e-13	3.45728021487839	0.118	0.044	2.08936662113643e-08	21	D330022K07Rik	0.074
4930500F04Rik	8.6785685379647e-07	3.45620706496985	0.014	0.003	0.0253440237014183	17	4930500F04Rik	0.011
Fam43b.4	4.61733565007762e-13	3.45410943792884	0.035	0.006	1.34840052989217e-08	21	Fam43b	0.029
Pgk2.1	6.2459746446527e-08	3.45339347153216	0.013	0.004	0.00182401197547793	8	Pgk2	0.009
Svep1.4	3.80140698986928e-18	3.45304345629967	0.082	0.039	1.11012488325153e-13	6	Svep1	0.043
Smco3	9.63564524558668e-24	3.45263734296901	0.019	0.001	2.81389748106868e-19	18	Smco3	0.018
4833423E24Rik.4	1.02890054702056e-22	3.45252315340068	0.047	0.014	3.00469826746415e-18	10	4833423E24Rik	0.033
Npas1.5	0	3.45121520564234	0.409	0.044	0	5	Npas1	0.365
Gm17173.3	5.1964873123077e-118	3.45060235118019	0.079	0.006	1.51753018981322e-113	17	Gm17173	0.073
Sgcz.20	2.93812997103457e-220	3.4494730877571	0.997	0.627	8.58022095441227e-216	21	Sgcz	0.37
Gpr56.2	1.64417647043973e-11	3.44856603272918	0.025	0.004	4.80148854662514e-07	20	Gpr56	0.021
Gm40493.5	2.25849779523818e-191	3.44792975216064	0.082	0.006	6.59549111143405e-187	5	Gm40493	0.076
Palm2.17	0	3.44569151831306	0.773	0.183	0	19	Palm2	0.59
Zap70.7	3.97819566926121e-73	3.4456363676284	0.084	0.011	1.16175248129435e-68	17	Zap70	0.073
Inpp4b.13	1.39834141402875e-268	3.44483633728019	0.674	0.256	4.08357643138817e-264	15	Inpp4b	0.418
Gpha2.1	2.30569886108916e-29	3.44321192482748	0.029	0.005	6.73333238403868e-25	12	Gpha2	0.024
Gcgr.4	0	3.43947365154068	0.644	0.063	0	5	Gcgr	0.581
Kcnk9.2	2.75796903899154e-297	3.43906163540084	0.153	0.017	8.05409698456699e-293	2	Kcnk9	0.136
Gm9925.14	1.05713340523843e-89	3.43630464908518	0.13	0.016	3.08714668331779e-85	19	Gm9925	0.114
AC110380.1	3.4380129511329e-57	3.43587611610127	0.029	0.003	1.00400292211934e-52	5	AC110380.1	0.026
Gm14492.1	3.94900891925839e-10	3.43568545206846	0.023	0.004	1.15322907469103e-05	20	Gm14492	0.019
Dbhos.10	2.38503363236436e-141	3.43559300905217	0.09	0.008	6.96501371659363e-137	12	Dbhos	0.082
Ppara.19	5.848397253925e-235	3.43483180105903	0.714	0.15	1.70790745006372e-230	21	Ppara	0.564
Nmur2.19	6.55464064576456e-45	3.43382126586041	0.168	0.034	1.91415170778263e-40	21	Nmur2	0.134
Mir9-3hg	2.46004904030379e-66	3.42948775884469	0.04	0.005	7.18408121239915e-62	3	Mir9-3hg	0.035
Atoh8.16	0	3.42828620525869	0.663	0.056	0	16	Atoh8	0.607
Fmod.1	2.44743980730798e-74	3.42734668904438	0.062	0.006	7.14725846928149e-70	16	Fmod	0.056
RF01962.10	0	3.42728482853853	0.645	0.143	0	12	RF01962	0.502
Gm47368	1.96180712823469e-29	3.42701278629871	0.02	0.002	5.72906535658378e-25	14	Gm47368	0.018
Gm15866	9.59666809133814e-19	3.42690977686667	0.012	0.001	2.80251498271348e-14	6	Gm15866	0.011
Htra4	4.61056677924823e-07	3.42630450279633	0.014	0.002	0.0134642381654386	20	Htra4	0.012
Gm47990	1.21785013557767e-25	3.42556349401568	0.019	0.002	3.55648775092747e-21	15	Gm47990	0.017
Fam84a.2	7.69445035023606e-64	3.4254402313177	0.046	0.004	2.24701033577944e-59	15	Fam84a	0.042
Gm47136.5	1.07389096733013e-306	3.42353729099934	0.138	0.011	3.13608379189419e-302	5	Gm47136	0.127
Pkib.15	1.08527568212763e-305	3.42300959466565	0.623	0.128	3.16933057451731e-301	18	Pkib	0.495
Kif26b.20	3.46667569612735e-279	3.42256677875796	0.949	0.28	1.01237330354007e-274	21	Kif26b	0.669
Gm20743.2	9.98655602132161e-26	3.42168191915541	0.033	0.008	2.91637395490655e-21	3	Gm20743	0.025
Ptprz1.14	0	3.41946359582708	0.876	0.272	0	17	Ptprz1	0.604
Mnda.1	3.39843862614592e-17	3.41872247743458	0.024	0.002	9.92446031993392e-13	21	Mnda	0.022
Hist1h2ah	2.83812060050676e-07	3.41823872434927	0.011	0.002	0.00828816358965988	14	Hist1h2ah	0.009
Mesp2	1.12144666273918e-13	3.41629776290592	0.014	0.002	3.27496068919723e-09	16	Mesp2	0.012
Gm14154	4.39868422037146e-09	3.41582145654621	0.01	0.001	0.000128454775287508	20	Gm14154	0.009
Col3a1.6	4.60608380865998e-79	3.4140762482689	0.321	0.162	1.34511465464297e-74	6	Col3a1	0.159
Amelx.5	1.2908261267866e-229	3.41311652302048	0.101	0.007	3.76959953805491e-225	5	Amelx	0.094
AW549542.16	5.38242108751563e-45	3.41142566988661	0.128	0.025	1.57182843018719e-40	20	AW549542	0.103
Grin3a.16	0	3.41131084631912	0.936	0.178	0	16	Grin3a	0.758
Vip.9	0	3.41063959949115	0.918	0.416	0	11	Vip	0.502
Syt10.9	0	3.4105101128152	0.422	0.059	0	10	Syt10	0.363
Esyt3.17	1.47510286095229e-195	3.40966702455219	0.393	0.049	4.30774288483897e-191	21	Esyt3	0.344
Plekhg3.5	8.83029888287743e-288	3.40926659051333	0.279	0.043	2.5787121827667e-283	12	Plekhg3	0.236
Efr3a.5	0	3.40858027035294	0.993	0.615	0	5	Efr3a	0.378
4930547C10Rik.1	1.90294132461687e-08	3.40837029378743	0.014	0.004	0.000555715955027864	3	4930547C10Rik	0.01
Gm11454.3	4.35519544032468e-19	3.40802169292976	0.026	0.003	1.27184772443802e-14	19	Gm11454	0.023
Insc.10	1.8735798732809e-170	3.40722477446198	0.259	0.049	5.47141530394221e-166	15	Insc	0.21
Kcnk15.1	1.03309381186376e-08	3.406076141674	0.013	0.001	0.000301694385878573	21	Kcnk15	0.012
Gm12408	3.82833547908403e-32	3.40557933155605	0.021	0.002	1.11798880995691e-27	11	Gm12408	0.019
Ebf2.13	1.5341244587662e-190	3.40444786540564	0.327	0.05	4.48010365693494e-186	18	Ebf2	0.277
Sult2a7.9	7.27215808406912e-20	3.40324820310683	0.065	0.019	2.12368832529071e-15	17	Sult2a7	0.046
Fam216b	8.30483705370016e-38	3.40075819219318	0.013	0.001	2.42526156479206e-33	10	Fam216b	0.012
Ebf1.11	0	3.39995082350151	0.944	0.197	0	12	Ebf1	0.747
Has2.7	2.36017876143899e-25	3.39882092767094	0.053	0.012	6.89243003703027e-21	15	Has2	0.041
Gm16150.2	5.08498803589413e-13	3.39832064156503	0.022	0.003	1.48496905612216e-08	19	Gm16150	0.019
Gda.8	0	3.39820442289373	0.791	0.109	0	9	Gda	0.682
Rprm.17	1.32724434413662e-50	3.396957893984	0.155	0.027	3.87595165818217e-46	21	Rprm	0.128
Gm12631	6.12451072850563e-14	3.39577383907732	0.013	0.002	1.7885408680455e-09	14	Gm12631	0.011
Thbs2.3	2.31631629539676e-20	3.39439986986175	0.05	0.017	6.76433847744715e-16	6	Thbs2	0.033
Kctd8.15	0	3.39303367737645	0.946	0.337	0	17	Kctd8	0.609
Rnf207.14	2.94065334080921e-55	3.39283055686546	0.104	0.016	8.58758995116512e-51	19	Rnf207	0.088
Aspg.5	0	3.39194987952923	0.201	0.013	0	5	Aspg	0.188
Wdr16.4	1.38182918723154e-24	3.38954802317411	0.045	0.008	4.03535577547227e-20	17	Wdr16	0.037
Dnajb13.10	1.75862161275763e-10	3.38588287947044	0.048	0.012	5.13570269573611e-06	21	Dnajb13	0.036
Fbxw15	0	3.38549653040288	0.847	0.17	0	0	Fbxw15	0.677
Moxd1.18	0	3.38546632063646	0.872	0.228	0	20	Moxd1	0.644
Cxcr4.16	1.39550149194006e-46	3.38372157392398	0.08	0.011	4.07528300691256e-42	19	Cxcr4	0.069
Gm13298	7.76734274596932e-10	3.38102832292353	0.016	0.003	2.26829710210542e-05	17	Gm13298	0.013
Pdzrn4.3	0	3.37875167235205	0.961	0.348	0	5	Pdzrn4	0.613
Gm17197.5	1.26983735649983e-209	3.3770853346578	0.084	0.006	3.70830603218646e-205	5	Gm17197	0.078
Gm11529.6	6.7235687701809e-16	3.37618198764842	0.037	0.008	1.96348378795593e-11	17	Gm11529	0.029
Zbbx.11	0	3.37600653602104	0.651	0.117	0	14	Zbbx	0.534
Lrrn3.13	0	3.37549101290151	0.737	0.174	0	14	Lrrn3	0.563
Ntsr1.11	0	3.37485925468454	0.292	0.043	0	12	Ntsr1	0.249
Mmp17.13	0	3.37381777113174	0.423	0.057	0	14	Mmp17	0.366
Gm12158	4.90592898602568e-105	3.37302078965643	0.056	0.005	1.43267844178908e-100	10	Gm12158	0.051
Gm14033.2	4.59422256200983e-61	3.37205882058172	0.067	0.006	1.34165081478373e-56	19	Gm14033	0.061
Nwd2.19	0	3.37045256273628	0.648	0.121	0	19	Nwd2	0.527
Galnt18.19	0	3.37005067388746	0.885	0.173	0	19	Galnt18	0.712
Tmem44.13	0	3.36997715993059	0.599	0.125	0	14	Tmem44	0.474
Rdh1.1	1.0459480712155e-14	3.36889492379892	0.028	0.009	3.05448215237062e-10	3	Rdh1	0.019
Isg15.12	0	3.36873296850909	0.272	0.022	0	16	Isg15	0.25
Rdh1.10	1.37510683002064e-06	3.3685288400541	0.033	0.01	0.0401572447570928	20	Rdh1	0.023
Pcdh8	1.02300112047947e-26	3.36765997126224	0.013	0.001	2.9874701721362e-22	8	Pcdh8	0.012
Ism1.15	9.2715770239699e-83	3.36763322521785	0.229	0.045	2.70757863830993e-78	20	Ism1	0.184
Gm48410	1.56861298063154e-25	3.36564894083657	0.01	0.001	4.58082048733829e-21	5	Gm48410	0.009
Krt19.11	0	3.36504344081592	0.694	0.139	0	16	Krt19	0.555
Adra2b.1	6.4171395191592e-17	3.36324336929168	0.017	0.002	1.87399725378006e-12	14	Adra2b	0.015
Adamts20.12	3.5163124947943e-303	3.36254695044419	0.551	0.14	1.02686873785478e-298	15	Adamts20	0.411
Npb.12	1.23222380193488e-29	3.36243347659469	0.063	0.011	3.59846316879044e-25	19	Npb	0.052
Tenm4.13	0	3.36161431768733	0.841	0.204	0	14	Tenm4	0.637
Rem2.1	1.22252694945627e-32	3.36101016693333	0.03	0.004	3.57014545049714e-28	14	Rem2	0.026
Gm3970.5	6.24698735132662e-254	3.36090257224298	0.105	0.007	1.82430771620791e-249	5	Gm3970	0.098
Slc12a5.17	3.14030065533181e-154	3.35961028841386	0.322	0.056	9.17062000376549e-150	19	Slc12a5	0.266
Adam33.6	3.28064395042621e-77	3.35924969216133	0.115	0.029	9.58046452842967e-73	6	Adam33	0.086
Rmst.19	2.62908982613635e-134	3.35912039628564	0.306	0.051	7.67773101926597e-130	20	Rmst	0.255
1700054M17Rik	1.69120294760408e-09	3.3583060116715	0.01	0.002	4.93881996788818e-05	12	1700054M17Rik	0.008
Bcl11a.10	0	3.35473091292766	0.339	0.042	0	16	Bcl11a	0.297
A230006K03Rik.16	0	3.35404039897226	0.639	0.068	0	18	A230006K03Rik	0.571
1700054A03Rik	4.59928372180708e-09	3.35371760212646	0.01	0.002	0.000134312882527932	11	1700054A03Rik	0.008
Adamts14.14	0	3.35364144579464	0.519	0.073	0	16	Adamts14	0.446
Mgp.6	2.01266117369563e-43	3.35334849008927	0.209	0.105	5.87757442554335e-39	6	Mgp	0.104
Prl3b1	3.5762922069933e-13	3.3528940005388	0.01	0.002	1.04438461320825e-08	2	Prl3b1	0.008
2210409E12Rik	7.79755934450614e-11	3.35272242546365	0.01	0.002	2.27712125537613e-06	3	2210409E12Rik	0.008
Prokr1.11	0	3.35231802515682	0.306	0.032	0	11	Prokr1	0.274
Gm17197.16	2.50821278158993e-119	3.35209295299094	0.086	0.007	7.32473378607707e-115	16	Gm17197	0.079
Gm20337	2.05910640049324e-10	3.35150156875653	0.016	0.003	6.01320842136039e-06	17	Gm20337	0.013
Lncenc1.20	4.66529862380282e-204	3.35144790144447	0.61	0.119	1.36240715710914e-199	21	Lncenc1	0.491
Unc5d.16	0	3.3508401459236	0.973	0.372	0	17	Unc5d	0.601
Bpifc.6	9.0024729483855e-30	3.34942338947088	0.062	0.015	2.62899217511702e-25	14	Bpifc	0.047
Rasgrf1.9	4.16875916819121e-29	3.34829331349373	0.169	0.077	1.21740273988688e-24	14	Rasgrf1	0.092
Pde7b.17	0	3.34786368571577	0.801	0.281	0	17	Pde7b	0.52
4930556N09Rik.10	3.42598967643856e-13	3.34646411696017	0.067	0.025	1.00049176521035e-08	17	4930556N09Rik	0.042
Hist1h2bk.1	3.29743789564962e-07	3.34604715433658	0.021	0.006	0.00962950788666558	17	Hist1h2bk	0.015
Bambi.5	0	3.34525204875103	0.337	0.026	0	5	Bambi	0.311
C230099D08Rik.1	2.88077180366278e-07	3.34407128917533	0.019	0.004	0.00841271789823641	19	C230099D08Rik	0.015
Gm20559	1.03334540223003e-37	3.34355749270792	0.018	0.001	3.01767857813237e-33	10	Gm20559	0.017
Smad6.15	0	3.3431189537672	0.646	0.067	0	16	Smad6	0.579
Fibin.2	4.26152475319706e-12	3.34209595502256	0.046	0.02	1.24449307367614e-07	6	Fibin	0.026
Gm15414.3	2.54535018675294e-17	3.34183307368266	0.03	0.004	7.4331861503746e-13	19	Gm15414	0.026
4931417E11Rik.9	4.69258482591928e-19	3.34120963062635	0.042	0.009	1.37037554671321e-14	17	4931417E11Rik	0.033
Tmem132c	0	3.3405806516437	0.841	0.226	0	0	Tmem132c	0.615
Gm1604b.17	5.13674448885384e-205	3.33793318377965	0.43	0.078	1.50008349307999e-200	19	Gm1604b	0.352
AC093043.1	2.98420641128297e-10	3.33596522138768	0.015	0.002	8.71477798286965e-06	18	AC093043.1	0.013
Zmat4.12	0	3.33567695784982	0.626	0.198	0	14	Zmat4	0.428
Pbx3.17	0	3.33468758991709	0.974	0.358	0	19	Pbx3	0.616
Npr3.2	1.18872650748899e-06	3.33326778472442	0.029	0.014	0.034714380198201	6	Npr3	0.015
Gng13	2.31582834945232e-82	3.33297577491556	0.039	0.003	6.76291352890562e-78	5	Gng13	0.036
Pabpc4l	1.12233148862854e-78	3.33240933438827	0.038	0.003	3.27754464624192e-74	5	Pabpc4l	0.035
Sorbs2.21	8.42840674632517e-183	3.33173099843414	0.88	0.381	2.46134762212934e-178	21	Sorbs2	0.499
Gm5607.3	3.09015016584179e-135	3.33135669988343	0.119	0.022	9.02416552930777e-131	3	Gm5607	0.097
Palmd.10	3.92871754819824e-177	3.33109842059951	0.213	0.033	1.14730338560033e-172	15	Palmd	0.18
Pabpc6.4	1.5338222823345e-07	3.32990101738895	0.021	0.006	0.00447922121110144	17	Pabpc6	0.015
4931429I11Rik.6	1.32089957114555e-46	3.32978314981303	0.112	0.031	3.85742301761636e-42	14	4931429I11Rik	0.081
Ptger3.16	0	3.32878012385135	0.754	0.156	0	16	Ptger3	0.598
Gm39244.3	4.38393875947882e-19	3.32877376586958	0.026	0.003	1.2802416359306e-14	19	Gm39244	0.023
Gm48707	2.11889922038078e-42	3.32633352793296	0.021	0.002	6.18782139327798e-38	5	Gm48707	0.019
Itgb6.16	0	3.32607344675844	0.571	0.081	0	16	Itgb6	0.49
Gja3.5	4.6986930404875e-88	3.3249103481747	0.078	0.013	1.37215932861356e-83	5	Gja3	0.065
Klhl14.12	3.94669362965652e-07	3.32378837578948	0.083	0.035	0.0115255294066859	21	Klhl14	0.048
Lncenc1.14	0	3.32235780282414	0.616	0.109	0	14	Lncenc1	0.507
Pard3bos1.8	2.2719590139311e-257	3.32217424892809	0.492	0.086	6.634801908383e-253	18	Pard3bos1	0.406
Hrh1.9	2.60231857521208e-31	3.32199705186681	0.069	0.012	7.59955093519183e-27	19	Hrh1	0.057
Itga2.16	0	3.32045079642386	0.519	0.074	0	16	Itga2	0.445
Gm32834.1	2.08763988367921e-21	3.31917466020381	0.034	0.004	6.09653475230839e-17	19	Gm32834	0.03
Fam5b	6.1025367915651e-46	3.3174846851951	0.081	0.033	1.78212381924076e-41	0	Fam5b	0.048
4930515G16Rik	1.96510637411195e-11	3.31591575536629	0.013	0.003	5.73870014431913e-07	8	4930515G16Rik	0.01
4632428N05Rik	1.71059892768342e-12	3.31465970625847	0.03	0.014	4.9954620485139e-08	0	4632428N05Rik	0.016
Cpa6.9	4.96924407900072e-71	3.31411538443885	0.328	0.16	1.45116834839058e-66	12	Cpa6	0.168
1700027J19Rik.14	0	3.31379925673459	0.298	0.029	0	16	1700027J19Rik	0.269
Stab2.3	2.08835739724892e-182	3.31269075055967	0.26	0.075	6.09863010718603e-178	3	Stab2	0.185
Mir703.7	3.11271785175773e-10	3.31002201522486	0.034	0.01	9.0900699424881e-06	17	Mir703	0.024
Bambi-ps1.1	5.39976211015068e-20	3.30940701419929	0.027	0.003	1.5768925290273e-15	20	Bambi-ps1	0.024
Cpne4.5	0	3.30732609621905	0.997	0.51	0	5	Cpne4	0.487
Gm20560	7.97739031145144e-42	3.30700027451987	0.018	0.001	2.32963729265316e-37	5	Gm20560	0.017
Gm15261.5	0	3.30665633592785	0.53	0.054	0	5	Gm15261	0.476
Gm44151.13	7.57731041146346e-143	3.30627347504646	0.238	0.033	2.21280195945968e-138	19	Gm44151	0.205
Fjx1.16	4.32121991483859e-285	3.30462305244307	0.318	0.04	1.26192585173031e-280	17	Fjx1	0.278
Gm35363	7.99360885446908e-49	3.30428777828255	0.022	0.002	2.33437359377061e-44	5	Gm35363	0.02
Esr1.4	0	3.30278331686387	0.676	0.177	0	5	Esr1	0.499
Fgf10.11	6.64881541991484e-105	3.30271670172693	0.141	0.021	1.94165356707773e-100	17	Fgf10	0.12
Mlkl.13	0	3.3025008278098	0.359	0.043	0	16	Mlkl	0.316
Gm26833	9.71073013989248e-24	3.30067841191849	0.014	0.001	2.8358245227528e-19	16	Gm26833	0.013
St18.12	0	3.29995998202382	0.939	0.339	0	12	St18	0.6
Gm37035.15	2.59293062521485e-271	3.29870314581651	0.382	0.049	7.57213530481493e-267	18	Gm37035	0.333
Runx1.7	8.69477168446123e-113	3.29672379261723	0.189	0.04	2.53913417501321e-108	14	Runx1	0.149
Gm15222	2.94826884929381e-163	3.29503052362905	0.072	0.005	8.60982952059271e-159	5	Gm15222	0.067
Nat3.1	8.42166925004964e-08	3.29454386675952	0.012	0.004	0.002459380071092	3	Nat3	0.008
Trps1.13	0	3.29420795694692	0.951	0.553	0	14	Trps1	0.398
Cd40.5	5.99233646210995e-33	3.29402869517411	0.065	0.015	1.74994201702997e-28	14	Cd40	0.05
Cdh18.13	0	3.29378343637523	0.936	0.469	0	14	Cdh18	0.467
Gm40841.5	0	3.29310993667858	0.746	0.222	0	5	Gm40841	0.524
Enc1.19	1.54185829789809e-266	3.29061403729234	0.547	0.1	4.50268878735179e-262	19	Enc1	0.447
4930509J09Rik.15	2.07271066313569e-225	3.2876035897326	0.458	0.116	6.05293694955515e-221	16	4930509J09Rik	0.342
E330011O21Rik.1	1.47571749484511e-09	3.28625068662573	0.032	0.014	4.30953780019618e-05	3	E330011O21Rik	0.018
Fibcd1.15	0	3.28321775450121	0.637	0.11	0	17	Fibcd1	0.527
Ptgir.11	0	3.28303318756583	0.67	0.09	0	11	Ptgir	0.58
Spaca3.8	3.3254129035851e-48	3.27969708072668	0.063	0.012	9.71120330233957e-44	12	Spaca3	0.051
Gm16263	2.7218406398685e-19	3.27933266640848	0.015	0.002	7.94859122060797e-15	14	Gm16263	0.013
Gm48802	7.68379419091171e-117	3.27914029740351	0.051	0.004	2.24389841757195e-112	5	Gm48802	0.047
Dsc3	0	3.27880955866165	0.457	0.063	0	0	Dsc3	0.394
Tmeff2.18	0	3.27862118446224	0.981	0.386	0	19	Tmeff2	0.595
Drd2	4.01065333213223e-197	3.27848664478559	0.16	0.04	1.17123109258258e-192	0	Drd2	0.12
Gm12159.7	8.05137493106021e-15	3.27808265581588	0.055	0.021	2.35124302111751e-10	12	Gm12159	0.034
Bambi.16	0	3.27765362742274	0.362	0.032	0	16	Bambi	0.33
4930465A12Rik.3	5.47940159207596e-13	3.27711208421292	0.031	0.008	1.60014964693394e-08	15	4930465A12Rik	0.023
Adamts1.10	0	3.27684993739425	0.618	0.115	0	15	Adamts1	0.503
Gbp2b.11	8.89417966930058e-264	3.27552838408563	0.183	0.015	2.59736728882585e-259	16	Gbp2b	0.168
Ddit4l.2	4.74935646304918e-39	3.27501708185772	0.037	0.004	1.38695456790425e-34	17	Ddit4l	0.033
Gm43194.2	3.27041308523559e-17	3.27445853991978	0.022	0.003	9.55058733281351e-13	17	Gm43194	0.019
1600029O15Rik.10	1.28382083711477e-15	3.27433490048253	0.088	0.024	3.74914199062625e-11	21	1600029O15Rik	0.064
Astn2.18	4.7553214960728e-165	3.2736860076664	0.853	0.596	1.38869653649814e-160	20	Astn2	0.257
Gm27008.11	3.48777161745031e-129	3.27368550088504	0.186	0.022	1.01853394544401e-124	19	Gm27008	0.164
Etaa1os.12	5.60815602009285e-217	3.27341215969986	0.289	0.034	1.63774980254772e-212	18	Etaa1os	0.255
Arhgef26.12	1.52199419863399e-244	3.27295283136232	0.583	0.125	4.44467965827085e-240	19	Arhgef26	0.458
Tenm4.18	7.9972877213521e-214	3.27147096682143	0.805	0.218	2.33544793326645e-209	21	Tenm4	0.587
Dmrtc1a	1.75901436797186e-10	3.27139092760732	0.017	0.003	5.13684965878821e-06	18	Dmrtc1a	0.014
Akap2.12	2.59586122056904e-26	3.27131405150809	0.166	0.049	7.58069352242777e-22	21	Akap2	0.117
Scgn.20	0	3.27127654500852	0.851	0.215	0	20	Scgn	0.636
Mir467f.12	3.2545810648669e-11	3.2697640810026	0.074	0.026	9.50435308373081e-07	20	Mir467f	0.048
Galnt18.21	4.05298339868507e-273	3.26768821896138	0.826	0.178	1.183592741918e-268	21	Galnt18	0.648
A430078G23Rik.2	1.93803013463556e-16	3.26537802620051	0.046	0.017	5.65962940217622e-12	6	A430078G23Rik	0.029
Fst.14	0	3.26447349263577	0.589	0.068	0	20	Fst	0.521
Gm11476	1.28449447083203e-24	3.2641836030821	0.013	0.001	3.75110920317079e-20	10	Gm11476	0.012
1700042O10Rik.15	1.3738623861491e-63	3.26379468068591	0.127	0.02	4.01209032627122e-59	19	1700042O10Rik	0.107
Gm8239.2	3.200371997175e-29	3.26313819743771	0.037	0.003	9.34604634335014e-25	21	Gm8239	0.034
Muc15.5	3.12866598746288e-10	3.26240606422995	0.032	0.01	9.13664328318784e-06	15	Muc15	0.022
Kif26b.14	0	3.2617986214189	0.938	0.266	0	14	Kif26b	0.672
Ano2.16	0	3.26132557876065	0.923	0.238	0	16	Ano2	0.685
Shisa6.9	0	3.26064237424004	0.664	0.104	0	12	Shisa6	0.56
Prss12.6	1.46467677896091e-124	3.25643321731005	0.152	0.025	4.27729559759955e-120	14	Prss12	0.127
Ush1c.19	2.26952171164992e-192	3.25574332676282	0.639	0.138	6.62768425453126e-188	21	Ush1c	0.501
AA387883	1.04886328798384e-17	3.25303514760302	0.017	0.003	3.0629954598992e-13	9	AA387883	0.014
Mogat2.6	1.52477067678029e-81	3.25180485185583	0.084	0.009	4.45278780740148e-77	17	Mogat2	0.075
Areg.1	6.16368470969568e-21	3.25180176163691	0.025	0.002	1.79998084577243e-16	20	Areg	0.023
3110047P20Rik.9	8.40225812763771e-07	3.2493315745384	0.106	0.067	0.0245371144101404	15	3110047P20Rik	0.039
Gm15414.4	3.32065316245635e-17	3.24931008607405	0.035	0.004	9.69730343032129e-13	21	Gm15414	0.031
Runx2.10	8.37915294947672e-231	3.24925045408183	0.436	0.105	2.44696403583569e-226	15	Runx2	0.331
Ush1g.1	6.65663522230568e-47	3.24914003874025	0.037	0.004	1.94393718396993e-42	16	Ush1g	0.033
Baiap3.15	3.03234241519202e-123	3.24590555567235	0.302	0.059	8.85534955508524e-119	19	Baiap3	0.243
Gm17160	5.12369731513929e-09	3.24533521801436	0.016	0.002	0.000149627332694013	21	Gm17160	0.014
1700028D13Rik	8.52028717917427e-09	3.24447146647447	0.01	0.003	0.000248817946493426	2	1700028D13Rik	0.007
Htr4.17	0	3.24432351267872	0.942	0.32	0	19	Htr4	0.622
Rtn4rl2	4.4644489233013e-22	3.24424335582841	0.011	0.001	1.30375301907168e-17	10	Rtn4rl2	0.01
Gprc5c.3	1.5089710969882e-20	3.24283826589894	0.045	0.006	4.40664829453465e-16	21	Gprc5c	0.039
Satb2.14	0	3.24228571446801	0.903	0.317	0	15	Satb2	0.586
Gm19303.9	1.23903572806504e-08	3.24167941100017	0.056	0.027	0.000361835603666834	14	Gm19303	0.029
Gm13293.5	4.87445065220318e-11	3.24132406832078	0.059	0.023	1.42348582396289e-06	17	Gm13293	0.036
Dennd2d.7	0	3.24086777888608	0.345	0.051	0	12	Dennd2d	0.294
Epb4.1l4a.11	1.3445889934534e-36	3.2402840656846	0.187	0.074	3.92660323758197e-32	17	Epb4.1l4a	0.113
4930458K08Rik.10	2.44991148538418e-191	3.23831722173743	0.13	0.014	7.15447651076742e-187	10	4930458K08Rik	0.116
Mir678.4	2.69943111350252e-10	3.23782478658509	0.029	0.009	7.88314868076141e-06	14	Mir678	0.02
Gm48006.1	9.80092119433688e-134	3.23780179117309	0.066	0.006	2.8621630163822e-129	5	Gm48006	0.06
Gm26507.1	9.61487144594562e-19	3.23756737391219	0.014	0.001	2.8078309083595e-14	17	Gm26507	0.013
Zfhx3.19	7.61325582526592e-218	3.23756258126124	0.955	0.412	2.22329909865241e-213	21	Zfhx3	0.543
Kcng2.9	3.67052893412803e-23	3.23753493823812	0.104	0.044	1.07190456463341e-18	12	Kcng2	0.06
Adgre5.10	0	3.23688716311829	0.325	0.045	0	10	Adgre5	0.28
AC167229.1	6.80642651594301e-54	3.23617830654295	0.02	0.001	1.98768073545084e-49	5	AC167229.1	0.019
C1ql1.7	0	3.23587361449171	0.808	0.189	0	7	C1ql1	0.619
Runx2.11	2.25219599346478e-187	3.23546578161884	0.409	0.106	6.57708795971519e-183	16	Runx2	0.303
Gm44188.6	1.93067250315626e-15	3.23525353072963	0.039	0.007	5.63814291096722e-11	20	Gm44188	0.032
Lrtm1.14	2.78895617161233e-77	3.23518501606745	0.126	0.018	8.14458870795948e-73	18	Lrtm1	0.108
Myo18b.13	5.18731400085102e-20	3.23507520530381	0.203	0.081	1.51485130766852e-15	21	Myo18b	0.122
Cux2.5	0	3.23398574558064	0.988	0.356	0	5	Cux2	0.632
Dbc1.12	1.53363729669453e-17	3.22734244106836	0.121	0.057	4.47868099753704e-13	15	Dbc1	0.064
Atp7a.12	0	3.22597009716252	0.83	0.305	0	14	Atp7a	0.525
Gm15638.5	4.31213435508044e-23	3.22569501753449	0.035	0.005	1.25927259571414e-18	19	Gm15638	0.03
Ppm1n.5	1.0103389290975e-176	3.22367237874599	0.079	0.006	2.95049277464344e-172	5	Ppm1n	0.073
Trim36.18	2.64035269814973e-184	3.22277184662581	0.706	0.184	7.71062198440667e-180	21	Trim36	0.522
Gata2	6.06543471125479e-29	3.22166648675958	0.018	0.002	1.77128889872774e-24	11	Gata2	0.016
Olfr78.17	8.88909499090592e-197	3.22043051301008	0.299	0.04	2.59588241019426e-192	18	Olfr78	0.259
4932435O22Rik.9	3.5107544541381e-08	3.2182301880744	0.043	0.012	0.00102524562324195	21	4932435O22Rik	0.031
Vwde.10	3.31648605622785e-15	3.21812734786187	0.116	0.043	9.68513423000219e-11	20	Vwde	0.073
Rab27b.5	0	3.21785133576689	0.889	0.346	0	5	Rab27b	0.543
Sct.1	5.93654066332962e-44	3.21569928316104	0.035	0.004	1.73364796991215e-39	12	Sct	0.031
Gm12158.2	2.14649966414825e-55	3.21549004032946	0.045	0.006	6.26842296921213e-51	12	Gm12158	0.039
Irf5.13	6.61445740977313e-97	3.21527657026153	0.166	0.017	1.93161999737605e-92	21	Irf5	0.149
Panct2.4	2.36642370844272e-22	3.21473411459825	0.035	0.004	6.91066715576528e-18	20	Panct2	0.031
Vsig8.1	1.43226848331194e-29	3.21423346418753	0.036	0.006	4.18265365181584e-25	14	Vsig8	0.03
Npy.7	6.4434004572453e-128	3.21332122327297	0.209	0.057	1.88166623552935e-123	7	Npy	0.152
Gm44644.4	1.59956820463529e-29	3.21131757181586	0.061	0.008	4.67121902799643e-25	21	Gm44644	0.053
Skap1.15	0	3.21073115393572	0.958	0.255	0	17	Skap1	0.703
Il1rapl1.17	1.29703678279075e-113	3.2100173873635	0.818	0.421	3.78773651678382e-109	21	Il1rapl1	0.397
Htr2a.19	1.24541867704567e-34	3.20980652900768	0.198	0.054	3.63699616257648e-30	21	Htr2a	0.144
Runx2os1.1	4.17007022890293e-21	3.20967855822622	0.022	0.003	1.21778560894652e-16	15	Runx2os1	0.019
Tnfrsf13c.1	7.30821174026409e-116	3.2088508203001	0.063	0.004	2.13421707450932e-111	16	Tnfrsf13c	0.059
Jhy.14	8.67402827171453e-248	3.20864400115202	0.257	0.037	2.5330764761888e-243	14	Jhy	0.22
2010001E11Rik	3.93999513489257e-07	3.20842871750668	0.013	0.003	0.0115059677924268	17	2010001E11Rik	0.01
Btnl9.3	1.78857065124128e-23	3.20827486788652	0.048	0.006	5.22316287281991e-19	21	Btnl9	0.042
Calca.5	1.24019064636629e-184	3.2066725184627	0.109	0.012	3.62172874458348e-180	5	Calca	0.097
Trpv1.1	9.32327610224836e-19	3.20622430649826	0.031	0.007	2.72267632013959e-14	12	Trpv1	0.024
Gm20658.15	1.59132383322328e-177	3.20573380520609	0.175	0.022	4.64714299016193e-173	15	Gm20658	0.153
Speer7-ps1.1	2.61201917882613e-07	3.20552403536538	0.019	0.048	0.00762787960792595	5	Speer7-ps1	-0.029
Rerg.18	2.34021127151666e-188	3.20527979447151	0.733	0.198	6.8341189762101e-184	21	Rerg	0.535
Gm42756	0	3.20513402519328	0.528	0.08	0	0	Gm42756	0.448
Col26a1.7	1.27929768608355e-74	3.20393377884425	0.175	0.052	3.73593303266978e-70	12	Col26a1	0.123
Gm48837	2.06968743330076e-40	3.2034021141904	0.02	0.002	6.0441082114682e-36	5	Gm48837	0.018
Clec7a	1.11589923164202e-15	3.20318726585591	0.022	0.004	3.25876052616419e-11	15	Clec7a	0.018
Fbxw16	2.19650833929963e-255	3.20254987590824	0.128	0.019	6.41446330325672e-251	0	Fbxw16	0.109
Itm2a.14	0	3.20250509881059	0.368	0.059	0	14	Itm2a	0.309
Galnt5.16	0	3.20234330361954	0.321	0.035	0	16	Galnt5	0.286
Galnt13.16	3.46391813937281e-300	3.20201589537568	0.98	0.744	1.01156801424104e-295	19	Galnt13	0.236
Gpr85.12	0	3.20118059497418	0.786	0.165	0	16	Gpr85	0.621
Pard3bos2	2.45642552459595e-12	3.20069662551669	0.011	0.001	7.17349945947754e-08	14	Pard3bos2	0.01
Col1a1.6	1.37116498304692e-53	3.20004689455035	0.203	0.091	4.00421309999191e-49	6	Col1a1	0.112
Bai1.11	7.17248145341976e-28	3.19876199576341	0.143	0.043	2.09457975884217e-23	20	Bai1	0.1
Oas1a.14	0	3.19800272042119	0.498	0.105	0	15	Oas1a	0.393
Spaca3.13	2.85720737280533e-28	3.19734117820201	0.072	0.013	8.34390269080341e-24	20	Spaca3	0.059
Skap1.19	4.81175288848955e-267	3.19690401009273	0.93	0.264	1.4051761960256e-262	21	Skap1	0.666
Fmod	1.75982334069714e-68	3.19681815480018	0.046	0.006	5.13921210183787e-64	5	Fmod	0.04
Gm216	1.16488174733485e-17	3.19619366295047	0.011	0.002	3.40180416674197e-13	2	Gm216	0.009
Gm45846.12	6.009575657984e-129	3.19457917289357	0.268	0.045	1.75497637940107e-124	19	Gm45846	0.223
Gm45895.1	4.1165542278121e-15	3.19427202550439	0.018	0.003	1.20215733114797e-10	17	Gm45895	0.015
Gm34662.1	3.54424507335016e-10	3.19277347863795	0.019	0.003	1.03502588877045e-05	20	Gm34662	0.016
Mir411	5.39447972321993e-08	3.19184810695401	0.01	0.003	0.00157534991357192	3	Mir411	0.007
Gm45470	1.20914165788809e-41	3.190012232228	0.026	0.003	3.53105638353059e-37	10	Gm45470	0.023
1700122H20Rik.3	4.6207096396979e-19	3.18752247746726	0.035	0.005	1.34938583608098e-14	19	1700122H20Rik	0.03
Bgn.5	4.59119064184493e-20	3.18751062983725	0.111	0.058	1.34076540313797e-15	6	Bgn	0.053
Gm11418.8	0	3.18750643981526	0.416	0.053	0	10	Gm11418	0.363
Gm47771.5	1.66809915124656e-12	3.18741431474575	0.043	0.008	4.87134995138533e-08	21	Gm47771	0.035
Pou3f1	4.8938812923932e-24	3.18708991265271	0.011	0.001	1.42916015381759e-19	10	Pou3f1	0.01
Cntnap2.5	0	3.18684118713569	0.999	0.95	0	5	Cntnap2	0.049
Gpr88.7	0	3.18603073509259	0.247	0.031	0	7	Gpr88	0.216
Gm9885.17	3.76298393688557e-133	3.18601076841953	0.21	0.029	1.09890419908869e-128	18	Gm9885	0.181
B230378P21Rik.1	6.24137854331061e-27	3.18587991310524	0.029	0.004	1.822669776003e-22	15	B230378P21Rik	0.025
Chsy3.14	0	3.18571508604353	0.95	0.486	0	15	Chsy3	0.464
Tnnt1.5	1.63822164423801e-53	3.18554695203215	0.078	0.013	4.78409866766826e-49	16	Tnnt1	0.065
Grhl1.4	0	3.18483785181843	0.407	0.045	0	5	Grhl1	0.362
Oas1g.14	7.14289451450568e-242	3.1846412875947	0.361	0.069	2.08593948507109e-237	15	Oas1g	0.292
Prex2.15	1.2864502025371e-133	3.18368886322958	0.492	0.135	3.7568205264691e-129	20	Prex2	0.357
9030404E10Rik.1	2.76100717289903e-14	3.18272114687859	0.024	0.004	8.06296924701705e-10	17	9030404E10Rik	0.02
Gm11345	2.10100664773684e-24	3.18244191261769	0.015	0.002	6.1355697133859e-20	2	Gm11345	0.013
Sytl5.18	2.13097766192177e-213	3.18076736304211	0.527	0.12	6.22309406611014e-209	18	Sytl5	0.407
Slco4c1.15	1.02891150768515e-28	3.17836562693756	0.136	0.039	3.00473027589294e-24	20	Slco4c1	0.097
Htr1f.13	1.79221727540365e-36	3.17735424340527	0.421	0.255	5.23381210936128e-32	19	Htr1f	0.166
1700113H08Rik.3	1.67110691044507e-307	3.17684313103961	0.398	0.116	4.88013351057274e-303	3	1700113H08Rik	0.282
Npr1.9	4.91300408246489e-91	3.17666569643409	0.118	0.012	1.43474458220222e-86	20	Npr1	0.106
Ldb2.13	7.0405565011017e-229	3.1756409738411	0.628	0.24	2.05605371501673e-224	15	Ldb2	0.388
Gpr85.5	0	3.17458730352056	0.828	0.147	0	5	Gpr85	0.681
4930555G07Rik.2	1.5567147537188e-107	3.17450239697751	0.081	0.013	4.54607409528502e-103	3	4930555G07Rik	0.068
2410124H12Rik	2.59382848168096e-07	3.17426262871998	0.01	0.003	0.0075747573150529	3	2410124H12Rik	0.007
Lrrc32.10	1.09006991461955e-288	3.17411273818084	0.194	0.02	3.18333117166346e-284	11	Lrrc32	0.174
Gm13399.10	1.61387256533988e-54	3.17202561239576	0.076	0.014	4.71299205256206e-50	14	Gm13399	0.062
Galnt13.15	0	3.17143446756222	0.985	0.743	0	18	Galnt13	0.242
9630041A04Rik.13	4.84782608491155e-178	3.17129688214496	0.226	0.038	1.41571065157672e-173	14	9630041A04Rik	0.188
Gm34623.2	3.27150393436831e-163	3.17032275757526	0.134	0.023	9.55377293953577e-159	3	Gm34623	0.111
Gda.7	0	3.16859339238846	0.632	0.117	0	8	Gda	0.515
Mcub.1.7	1.76688105495862e-109	3.16829935666923	0.072	0.008	5.15982274479565e-105	8	Mcub.1	0.064
Tcf7.16	1.92851410882798e-64	3.16697259553051	0.149	0.025	5.63183975201034e-60	20	Tcf7	0.124
Fjx1.20	1.35840929873895e-87	3.16670488920687	0.259	0.044	3.96696267510734e-83	21	Fjx1	0.215
Slc52a3.1	1.5368591484184e-171	3.16586413582405	0.089	0.005	4.48808977112625e-167	16	Slc52a3	0.084
Gm16315	7.75623766306347e-20	3.16488408152972	0.013	0.001	2.26505408474443e-15	12	Gm16315	0.012
Rab7l1.2	4.36264643993676e-21	3.16399229506135	0.031	0.008	1.27402363985473e-16	3	Rab7l1	0.023
Kcng2.13	4.15178049758065e-23	3.16389882007247	0.138	0.045	1.21244445870848e-18	20	Kcng2	0.093
Clca5.1	1.54204451686304e-09	3.16387488635865	0.018	0.006	4.50323260259512e-05	3	Clca5	0.012
Gldn.8	3.46178286778126e-96	3.16343641003969	0.15	0.027	1.01094445087816e-91	16	Gldn	0.123
Rab7b	1.14826303286153e-123	3.16195475573952	0.068	0.005	3.35327253486553e-119	12	Rab7b	0.063
Ptk2b.12	3.71350066587569e-172	3.16147705896307	0.361	0.081	1.08445359945568e-167	17	Ptk2b	0.28
Cdh18.17	6.21802288299087e-247	3.15880793707357	0.912	0.476	1.81584922251982e-242	18	Cdh18	0.436
Disp3.15	0	3.15791717798926	0.455	0.059	0	16	Disp3	0.396
Psd4.6	1.49802299810522e-156	3.15427228421315	0.108	0.01	4.37467656136669e-152	14	Psd4	0.098
Nppc	9.48266225450167e-26	3.15309120404682	0.016	0.001	2.76922185818212e-21	12	Nppc	0.015
Gm11419	1.39865077472545e-20	3.15245826343627	0.012	0.001	4.08447985743072e-16	10	Gm11419	0.011
Cdh22.8	8.34914783691341e-12	3.15106215579227	0.076	0.028	2.43820164281382e-07	19	Cdh22	0.048
Lrrc55.14	0	3.14832828218228	0.341	0.043	0	14	Lrrc55	0.298
AI504432.13	3.21255816258503e-100	3.14763584913042	0.231	0.042	9.38163360219706e-96	19	AI504432	0.189
A2ml1.5	1.65136521813353e-248	3.1464445902644	0.137	0.014	4.82248184651534e-244	5	A2ml1	0.123
AW549542.17	2.81524837739253e-28	3.1462207351138	0.118	0.026	8.22136983649942e-24	21	AW549542	0.092
Gm17171.1	3.92366152215731e-84	3.1447955627859	0.052	0.005	1.1458268743156e-79	10	Gm17171	0.047
Fam196a.17	6.3218671085321e-87	3.1437017864782	0.128	0.014	1.84617485170463e-82	20	Fam196a	0.114
Kank4.4	4.58563147905674e-114	3.14156740805588	0.096	0.013	1.33914196082894e-109	10	Kank4	0.083
Camkv.6	4.81066275718552e-24	3.14131942930384	0.05	0.008	1.40485784498089e-19	19	Camkv	0.042
Pkd1l1.4	5.77043218148382e-72	3.14081005599356	0.08	0.012	1.68513930995872e-67	14	Pkd1l1	0.068
Shisa2.14	4.62928923217185e-279	3.14021010793728	0.309	0.038	1.35189133447114e-274	17	Shisa2	0.271
Mir297c.11	4.99989299641029e-19	3.13936137625517	0.158	0.073	1.4601187517417e-14	17	Mir297c	0.085
Dbh.13	0	3.13711878854604	0.618	0.107	0	14	Dbh	0.511
Iqgap2.5	0	3.13666817019475	0.891	0.168	0	5	Iqgap2	0.723
Cblb.14	3.80784331347612e-287	3.13604437348092	0.95	0.568	1.11200448283443e-282	19	Cblb	0.382
Htr5a.13	1.42038491603224e-14	3.13599721085108	0.048	0.009	4.14795007028894e-10	21	Htr5a	0.039
Sh2d4b.9	5.39620591896174e-265	3.13535616185338	0.338	0.068	1.5758540145144e-260	12	Sh2d4b	0.27
Lbx2.1	2.1084884679585e-60	3.13402859572039	0.038	0.003	6.1574188729792e-56	16	Lbx2	0.035
Gm26632.6	2.97820956864251e-72	3.13360572200809	0.077	0.015	8.69726540330673e-68	6	Gm26632	0.062
Nrip3.11	0	3.13358886043819	0.768	0.178	0	12	Nrip3	0.59
Gm11670.2	8.7611440674185e-60	3.13222315498841	0.038	0.003	2.55851690200822e-55	16	Gm11670	0.035
Wfdc1.12	1.35773161558393e-96	3.13207152736868	0.275	0.046	3.96498363698976e-92	21	Wfdc1	0.229
Tlr13.7	3.72018129477249e-08	3.1319871185207	0.035	0.01	0.00108640454351241	20	Tlr13	0.025
Adam12.9	2.83799748462098e-264	3.13185006382349	0.54	0.195	8.28780405433864e-260	10	Adam12	0.345
Gm3164	1.049344552505e-87	3.1312784894562	0.042	0.004	3.06440089668035e-83	5	Gm3164	0.038
Coch.15	3.53130036927969e-117	3.1302477573081	0.242	0.037	1.03124564684075e-112	20	Coch	0.205
Tshr.8	6.51303431375314e-126	3.13010334681836	0.273	0.073	1.90200141064533e-121	14	Tshr	0.2
Adarb2.7	1.21065267887915e-24	3.12803408088726	0.242	0.157	3.53546901813077e-20	10	Adarb2	0.085
Ndp.2	6.24593104805907e-07	3.12769392235885	0.029	0.007	0.0182399924396469	21	Ndp	0.022
Gm12973.16	6.23911119056362e-107	3.12568396714109	0.091	0.009	1.8220076409803e-102	16	Gm12973	0.082
Cavin4.5	0	3.12456463402077	0.165	0.015	0	5	Cavin4	0.15
A930017K11Rik	7.5868837822746e-52	3.12405728343606	0.026	0.002	2.21559767093765e-47	5	A930017K11Rik	0.024
1700101E01Rik.1	3.76125297009584e-15	3.1238090300549	0.045	0.019	1.09839870485709e-10	3	1700101E01Rik	0.026
Gm4971.3	1.07548555254734e-08	3.12315903912477	0.018	0.004	0.0003140740459104	17	Gm4971	0.014
Hpca.5	0	3.12264105041604	0.585	0.065	0	5	Hpca	0.52
Cd83	1.15874181046729e-69	3.12235639868372	0.051	0.005	3.38387370910763e-65	14	Cd83	0.046
Cthrc1.17	1.97510200884426e-86	3.12227737874324	0.171	0.02	5.76789039642788e-82	21	Cthrc1	0.151
4921517D22Rik.7	1.42495818890904e-06	3.12156222062104	0.027	0.01	0.0416130539907107	17	4921517D22Rik	0.017
Myl1.5	0	3.12063444267098	0.98	0.28	0	5	Myl1	0.7
Gm28319	6.55900414088459e-60	3.11841261117041	0.027	0.002	1.91542597926253e-55	5	Gm28319	0.025
4930527B05Rik.8	0	3.11837753109735	0.248	0.031	0	10	4930527B05Rik	0.217
Sema5a.16	1.13061317467712e-234	3.11832460492924	0.791	0.19	3.30172965400959e-230	21	Sema5a	0.601
Grhl3.9	4.17499568391167e-45	3.11796047921317	0.057	0.011	1.21922398957272e-40	12	Grhl3	0.046
Cdh8.17	0	3.11790536165361	0.926	0.218	0	18	Cdh8	0.708
1110032F04Rik.2	2.7592581068166e-64	3.1175438434961	0.057	0.006	8.05786144933651e-60	16	1110032F04Rik	0.051
Gm10046	2.36478067478398e-07	3.1152553299553	0.013	0.005	0.00690586900457165	3	Gm10046	0.008
Rufy4.4	5.29092991202893e-22	3.11473004309403	0.058	0.011	1.54511026220981e-17	20	Rufy4	0.047
Lamb1.9	0	3.11447418033624	0.557	0.081	0	10	Lamb1	0.476
Gm15998.1	1.72433999247678e-51	3.11295596574172	0.029	0.002	5.03559008002994e-47	16	Gm15998	0.027
Gm13582.8	1.28203416319559e-86	3.11291543726346	0.08	0.012	3.74392436678007e-82	10	Gm13582	0.068
Grin2c	1.66848708462946e-37	3.11261480751656	0.028	0.004	4.87248283324342e-33	10	Grin2c	0.024
CT009510.2.5	1.65933857653963e-112	3.11123157907138	0.065	0.007	4.8457664450687e-108	5	CT009510.2	0.058
Gm35501.5	0	3.11031827507692	0.583	0.087	0	5	Gm35501	0.496
Sp100.10	2.96527252462523e-107	3.10987565736191	0.186	0.038	8.65948535366307e-103	15	Sp100	0.148
Col7a1.2	0	3.10980646011639	0.322	0.054	0	3	Col7a1	0.268
Disp3.5	0	3.10893228689198	0.422	0.051	0	5	Disp3	0.371
Gm40638.2	6.46244966940265e-55	3.10881658147432	0.046	0.005	1.88722917695565e-50	16	Gm40638	0.041
Mmp2.5	8.38778982475088e-07	3.10802901929833	0.033	0.016	0.02449486262522	6	Mmp2	0.017
Fam19a2.15	0	3.10789897405663	0.959	0.396	0	15	Fam19a2	0.563
4930465A12Rik.4	3.64567741038698e-32	3.1077343960359	0.048	0.008	1.06464717415531e-27	17	4930465A12Rik	0.04
4921534H16Rik.17	4.04249575994018e-159	3.10764270639385	0.284	0.044	1.18053003677533e-154	18	4921534H16Rik	0.24
Ngfr.15	0	3.1074616050476	0.874	0.347	0	16	Ngfr	0.527
Trank1.15	1.70517005940982e-41	3.10733063939879	0.198	0.049	4.97960812449449e-37	21	Trank1	0.149
Gm27040	1.82673562681682e-22	3.10717985767883	0.014	0.001	5.33461605099315e-18	16	Gm27040	0.013
Tnxb.6	2.78471139817313e-101	3.10608227790122	0.2	0.063	8.13219269608498e-97	6	Tnxb	0.137
Penk.8	0	3.10595105922736	0.815	0.231	0	8	Penk	0.584
Mndal.12	0	3.10488302753211	0.401	0.068	0	14	Mndal	0.333
Fbxw19	1.27364606395461e-96	3.10464528489742	0.086	0.022	3.71942860056665e-92	0	Fbxw19	0.064
A730046J19Rik.6	2.35903663139458e-129	3.10390069467654	0.124	0.02	6.88909467466158e-125	8	A730046J19Rik	0.104
Gbp1	4.66422596214378e-10	3.10293388069952	0.022	0.006	1.36209390772485e-05	14	Gbp1	0.016
Tcerg1l.3	0	3.10281815931275	0.678	0.097	0	5	Tcerg1l	0.581
Lama4.17	6.23847950948615e-209	3.10245083637398	0.793	0.29	1.82182317115524e-204	20	Lama4	0.503
Gm47040	1.75142345876659e-37	3.10160038792995	0.039	0.003	5.11468192663606e-33	20	Gm47040	0.036
Clstn2.4	0	3.1008569521639	0.981	0.502	0	5	Clstn2	0.479
2610307P16Rik.17	4.71780316082603e-20	3.10062925906706	0.163	0.065	1.37774005705603e-15	20	2610307P16Rik	0.098
Sectm1a.1	1.43790538510678e-12	3.10034432369253	0.035	0.014	4.19911509612732e-08	3	Sectm1a	0.021
Rapgef3.2	0	3.09974213257846	0.225	0.032	0	2	Rapgef3	0.193
Gm16140.3	3.0723001739786e-14	3.09909012964298	0.027	0.003	8.9720381980697e-10	21	Gm16140	0.024
Uba7.13	4.86673148613956e-64	3.09893415915913	0.088	0.015	1.42123159589734e-59	15	Uba7	0.073
Apol9a	2.48918117404229e-36	3.09342363692342	0.03	0.004	7.2691557825557e-32	12	Apol9a	0.026
Kcnn2.13	3.76925481440962e-303	3.09115564039743	0.802	0.367	1.10073548345204e-298	15	Kcnn2	0.435
4931429I11Rik.13	3.28637067610016e-12	3.0898604080496	0.096	0.033	9.59718828541531e-08	21	4931429I11Rik	0.063
Glp1r.11	7.06968308056778e-251	3.08981394337051	0.278	0.048	2.06455955001821e-246	12	Glp1r	0.23
Gm10364.7	3.71104281362594e-07	3.08920033409642	0.035	0.015	0.0108373583286318	14	Gm10364	0.02
Hrh1.11	1.96363012998381e-33	3.08910279087809	0.083	0.012	5.73438906859171e-29	21	Hrh1	0.071
Fbxo2.15	0	3.08784500255907	0.594	0.13	0	16	Fbxo2	0.464
Nwd2.12	0	3.08641158883996	0.654	0.109	0	12	Nwd2	0.545
3110039I08Rik.2	6.78277780908317e-84	3.08636971378098	0.069	0.012	1.98077460358656e-79	3	3110039I08Rik	0.057
5530401A14Rik.10	0	3.08618504090002	0.644	0.115	0	10	5530401A14Rik	0.529
Apobec1.11	2.45007231358394e-116	3.08569783613457	0.259	0.035	7.15494617735919e-112	21	Apobec1	0.224
Col8a1.15	3.72895078424692e-131	3.08568065151759	0.348	0.074	1.08896549752363e-126	19	Col8a1	0.274
Cxcr4.11	9.35790916041372e-75	3.08543029813453	0.076	0.01	2.73279021211562e-70	14	Cxcr4	0.066
Gm16065.2	2.08764021622092e-07	3.08478721295864	0.019	0.003	0.00609653572342995	21	Gm16065	0.016
Dusp4.15	0	3.08228071450497	0.383	0.045	0	16	Dusp4	0.338
Id3.18	9.01072660102855e-110	3.08218678139145	0.42	0.092	2.63140248929837e-105	21	Id3	0.328
Klra9	3.68288532582386e-08	3.0812511225668	0.014	0.005	0.00107551300170034	2	Klra9	0.009
3110079O15Rik.2	6.00687527086439e-19	3.07997362364066	0.023	0.004	1.75418778535053e-14	13	3110079O15Rik	0.019
2410057H14Rik.3	2.11906204469102e-61	3.07876540979373	0.073	0.017	6.18829688911119e-57	3	2410057H14Rik	0.056
Gm13431	8.12259481165965e-27	3.07733676752357	0.017	0.002	2.37204136284897e-22	10	Gm13431	0.015
Ntng1.10	0	3.07596621558548	0.982	0.334	0	10	Ntng1	0.648
3110079O15Rik	5.6796127844508e-39	3.07556508799607	0.019	0.003	1.65861732144317e-34	0	3110079O15Rik	0.016
Gm2912	1.48170057388853e-64	3.07498996389342	0.035	0.003	4.32701018592669e-60	5	Gm2912	0.032
Wisp3.3	1.56777859512362e-23	3.07368968319759	0.052	0.008	4.57838383133951e-19	20	Wisp3	0.044
Ptgs1.10	1.48855985007535e-178	3.07349488441964	0.326	0.074	4.34704133017503e-174	15	Ptgs1	0.252
Rax.2	6.93461124357011e-14	3.07250650351953	0.024	0.003	2.02511452145978e-09	21	Rax	0.021
Gm11454.4	3.90716074673637e-09	3.07221193117524	0.021	0.003	0.000114100815286942	21	Gm11454	0.018
Gm31816.8	2.25820440279358e-110	3.07113035128564	0.086	0.01	6.5946343174781e-106	12	Gm31816	0.076
AC163354.1.5	9.25268299147091e-129	3.07058917343799	0.072	0.007	2.70206101399925e-124	5	AC163354.1	0.065
A730049H05Rik.2	6.96446072117355e-68	3.07040605728643	0.055	0.005	2.03383146440431e-63	16	A730049H05Rik	0.05
1700085B03Rik	3.47871906657929e-20	3.0702936923426	0.056	0.028	1.01589032901315e-15	0	1700085B03Rik	0.028
RP23-428N8.3.1	1.11576849333763e-15	3.06947892148071	0.013	0.001	3.25837873109388e-11	16	RP23-428N8.3	0.012
Gm15592.1	9.64179118179537e-25	3.06938603517404	0.021	0.002	2.8156922788197e-20	16	Gm15592	0.019
A130030D18Rik	2.65147112499926e-27	3.06935345758786	0.012	0.001	7.74309112633533e-23	5	A130030D18Rik	0.011
Kcnh3.10	2.67533522163417e-150	3.06848169522172	0.143	0.02	7.81278144773828e-146	12	Kcnh3	0.123
Nefl.20	1.55171432318131e-172	3.06718914549647	0.719	0.193	4.53147133798639e-168	21	Nefl	0.526
A330094K24Rik.2	1.01015584575247e-16	3.06710503988458	0.021	0.002	2.94995811635094e-12	18	A330094K24Rik	0.019
Ccbe1.5	0	3.06671561586073	0.987	0.385	0	5	Ccbe1	0.602
4933416E03Rik.10	1.9346721777164e-17	3.06432557841357	0.071	0.023	5.64982316058521e-13	17	4933416E03Rik	0.048
Sfrp2.1	3.98223509535262e-31	3.06403313576417	0.029	0.003	1.16293211489582e-26	17	Sfrp2	0.026
Gm46329.2	1.11173870699579e-33	3.06382126891716	0.054	0.007	3.24661054603981e-29	20	Gm46329	0.047
Gcgr.15	0	3.06335304727087	0.641	0.077	0	16	Gcgr	0.564
Wisp2.2	2.4025754435865e-10	3.06286824948605	0.022	0.006	7.01624106790565e-06	15	Wisp2	0.016
Slc16a12.21	1.6420362465084e-145	3.06221155252247	0.561	0.131	4.79523845067847e-141	21	Slc16a12	0.43
Gm15413.1	2.73248019476508e-20	3.06060923913324	0.02	0.002	7.97966191277247e-16	17	Gm15413	0.018
Prr32	1.54972145357911e-27	3.06005248527931	0.016	0.002	4.52565156088708e-23	7	Prr32	0.014
Arhgap6.5	0	3.05981431432744	0.884	0.25	0	5	Arhgap6	0.634
4930471E19Rik.11	2.83983044307655e-232	3.05975682804241	0.273	0.039	8.29315684291644e-228	16	4930471E19Rik	0.234
Il5	3.7659512234106e-18	3.05901691188634	0.021	0.003	1.0997707357726e-13	15	Il5	0.018
8430422H06Rik.1	5.06727095286753e-08	3.05832166874069	0.012	0.004	0.00147979513636591	3	8430422H06Rik	0.008
Dlx4os.1	1.53918091631592e-17	3.05793432513947	0.014	0.001	4.49487002991739e-13	16	Dlx4os	0.013
RP23-51L15.5.3	4.20900457999818e-08	3.05774404046924	0.021	0.004	0.00122915560749687	21	RP23-51L15.5	0.017
Matn1.3	1.72007381102716e-89	3.05717170305409	0.073	0.011	5.02313155034262e-85	5	Matn1	0.062
Gm7967.15	1.44041869186649e-166	3.05708241794417	0.23	0.039	4.20645470585772e-162	15	Gm7967	0.191
4932418E24Rik.1	3.05371812897466e-24	3.05567713085812	0.036	0.007	8.91777305204469e-20	14	4932418E24Rik	0.029
Insl3.1	1.34848350160833e-07	3.05544931630276	0.017	0.003	0.0039379763697468	20	Insl3	0.014
Mdfic.5	1.23068023860646e-22	3.05429304000735	0.086	0.037	3.59395550080245e-18	6	Mdfic	0.049
Glra1.17	1.26600420739792e-25	3.05377102466625	0.128	0.041	3.69711208686413e-21	19	Glra1	0.087
Nrl	7.18297882233617e-10	3.05328265234448	0.014	0.003	2.09764530548683e-05	12	Nrl	0.011
Pkib.5	0	3.05210496679913	0.532	0.115	0	5	Pkib	0.417
Gm16564.17	7.78747608762529e-30	3.05207323893632	0.071	0.013	2.27417664186921e-25	19	Gm16564	0.058
Adh6-ps1.1	2.78654868100107e-08	3.0520115976967	0.016	0.006	0.000813755811312742	3	Adh6-ps1	0.01
Slco4a1.6	1.93207804026201e-104	3.05016372950969	0.087	0.011	5.64224750097716e-100	12	Slco4a1	0.076
1700027J19Rik.5	0	3.04856376565668	0.247	0.026	0	5	1700027J19Rik	0.221
Gm20754.18	1.24659947135571e-293	3.04786231841969	0.903	0.327	3.64044443620008e-289	19	Gm20754	0.576
Tmem114.6	1.188504407319e-241	3.04653036853674	0.195	0.029	3.47078942069367e-237	7	Tmem114	0.166
Gm26839.1	1.36581319059175e-08	3.04562679646799	0.017	0.003	0.000398858426048509	20	Gm26839	0.014
C1s.1	1.66852818624642e-10	3.04425163817738	0.014	0.002	4.87260286229543e-06	17	C1s	0.012
Sema5b.11	8.58279648025437e-82	3.04387203191366	0.3	0.097	2.50643405612868e-77	17	Sema5b	0.203
Wif1.4	0	3.0433151267833	0.284	0.04	0	5	Wif1	0.244
5330439A09Rik.6	1.16143463997631e-16	3.04269178777873	0.037	0.007	3.39173757912283e-12	19	5330439A09Rik	0.03
AC164881.1	4.56360452654898e-43	3.04255780215226	0.032	0.004	1.3327094298881e-38	12	AC164881.1	0.028
Gm20559.1	6.57604734424748e-13	3.04220178331852	0.017	0.002	1.92040310594059e-08	20	Gm20559	0.015
Wnt16.6	6.77452208889198e-83	3.04158535520692	0.064	0.008	1.97836368561912e-78	10	Wnt16	0.056
Gm9017.3	5.12553610721823e-64	3.04079954573794	0.074	0.008	1.49681030939094e-59	18	Gm9017	0.066
Igf2bp1.3	0	3.04005697421989	0.282	0.034	0	5	Igf2bp1	0.248
Mpped1.5	5.456476282547e-13	3.03970550816612	0.029	0.009	1.5934547687922e-08	9	Mpped1	0.02
Arhgap6.15	0	3.03895926139394	0.862	0.272	0	18	Arhgap6	0.59
1700001K23Rik.1	6.9657020350374e-08	3.03829741417414	0.013	0.004	0.00203419396529197	3	1700001K23Rik	0.009
AC154646.1.1	9.10061365938707e-10	3.03692144709375	0.015	0.002	2.65765220695081e-05	18	AC154646.1	0.013
Gm19684.2	7.69336223064199e-09	3.0361536640988	0.017	0.003	0.000224669257221438	20	Gm19684	0.014
Tspan12.12	3.40613278361141e-144	3.03561068226823	0.463	0.109	9.9469295679804e-140	20	Tspan12	0.354
Gm20754.15	5.51043020143007e-283	3.03511865274168	0.795	0.323	1.60921093172362e-278	16	Gm20754	0.472
Tlr13.4	2.06042504440915e-11	3.03164483883976	0.031	0.01	6.01705925718805e-07	14	Tlr13	0.021
Dcc.20	1.84126233277969e-87	3.03101104761552	0.748	0.336	5.37703839041653e-83	22	Dcc	0.412
Tbx2.5	0	3.03087779292953	0.923	0.176	0	5	Tbx2	0.747
Nectin3.17	1.88029748682172e-260	3.02968894729211	0.631	0.139	5.49103275076548e-256	19	Nectin3	0.492
Gabrg1.5	4.30878327258405e-135	3.02962384696421	0.199	0.053	1.25829397909272e-130	5	Gabrg1	0.146
Nrxn3.5	0	3.02829013313502	0.998	0.717	0	5	Nrxn3	0.281
Ntng1.21	1.04842424293469e-245	3.02780078781067	0.987	0.355	3.06171331664217e-241	21	Ntng1	0.632
Irs4.2	3.23325464121237e-44	3.02763164332279	0.035	0.005	9.44207352873247e-40	7	Irs4	0.03
Aspn.6	4.8833517429112e-49	3.02737054573265	0.143	0.055	1.42608520948236e-44	6	Aspn	0.088
Kcnd2.11	0	3.02714912747443	0.995	0.827	0	12	Kcnd2	0.168
Gm29325.19	5.02372914058356e-16	3.02714838853296	0.047	0.01	1.46707962092462e-11	19	Gm29325	0.037
Krt23.10	0	3.02562652897317	0.507	0.064	0	11	Krt23	0.443
Rtp4.11	1.60191718744232e-81	3.02484944647635	0.139	0.028	4.67807876248781e-77	15	Rtp4	0.111
Lrrc55.20	1.20982455216004e-125	3.02459703062273	0.293	0.049	3.53305063967297e-121	20	Lrrc55	0.244
D930028M14Rik.11	4.33201998492948e-87	3.02427334812242	0.101	0.015	1.26507979619896e-82	14	D930028M14Rik	0.086
Fbxw23	1.78360312849646e-26	3.02424971306319	0.01	0.001	5.2086562161482e-22	0	Fbxw23	0.009
Cyp26b1	1.76156823494302e-40	3.02395005091622	0.034	0.005	5.14430771650409e-36	10	Cyp26b1	0.029
Rasgrf1.11	3.2000458225668e-32	3.02336173912287	0.191	0.077	9.34509381564182e-28	17	Rasgrf1	0.114
Gm13362	8.32318236428133e-16	3.02256595399154	0.01	0.001	2.43061894584108e-11	10	Gm13362	0.009
Wnt16.14	1.35913404751663e-54	3.0209661540894	0.083	0.009	3.96907915896281e-50	20	Wnt16	0.074
Dbhos.15	3.6267700904011e-76	3.02094734578403	0.101	0.01	1.05912566949983e-71	20	Dbhos	0.091
Gm15414.1	1.7872957723299e-34	3.02047595524545	0.031	0.004	5.219439843935e-30	14	Gm15414	0.027
Gm33533.1	6.84429749783751e-25	3.02007850609151	0.025	0.004	1.99874019829349e-20	14	Gm33533	0.021
Mt3.13	0	3.0193088264232	0.805	0.303	0	16	Mt3	0.502
Bcat1.7	2.49208874752658e-56	3.01917313549402	0.143	0.047	7.27764676940186e-52	10	Bcat1	0.096
Tmem200c.10	2.497729695863e-60	3.01763005907795	0.085	0.015	7.29412003082872e-56	14	Tmem200c	0.07
Pdgfra.5	2.98789509614235e-09	3.01684772838263	0.053	0.028	8.72555004926451e-05	6	Pdgfra	0.025
Gm1604b.15	5.97641124350751e-64	3.01647805554462	0.243	0.08	1.7452913754415e-59	17	Gm1604b	0.163
Hrct1.14	7.61717981423208e-37	3.01592447724497	0.078	0.01	2.22444502115019e-32	21	Hrct1	0.068
Siah3.11	2.36259771575599e-141	3.01591520647716	0.201	0.037	6.89949410932222e-137	14	Siah3	0.164
Chst15.3	6.00084571934578e-22	3.01518742468301	0.069	0.028	1.75242697542055e-17	5	Chst15	0.041
Fam169b.3	1.70194877391765e-23	3.01506461422081	0.101	0.048	4.97020100447172e-19	5	Fam169b	0.053
Rassf4.9	1.88592447868207e-22	3.01443154578037	0.158	0.05	5.50746525509526e-18	21	Rassf4	0.108
C330018A13Rik	8.16725941172747e-15	3.01352023082202	0.01	0.001	2.38508476600677e-10	16	C330018A13Rik	0.009
Cntnap4.14	5.95368536360274e-112	3.01318240598955	0.293	0.076	1.73865473673291e-107	17	Cntnap4	0.217
Rbpms.6	7.84207096749859e-104	3.0130591176198	0.346	0.165	2.29011998463861e-99	6	Rbpms	0.181
Eya4.2	0	3.01254662584985	0.365	0.087	0	2	Eya4	0.278
Myh1.3	2.91312850507948e-20	3.01240248899365	0.036	0.006	8.50720917338362e-16	18	Myh1	0.03
Zfp345.1	2.94979639091034e-07	3.01161756144301	0.022	0.01	0.00861429040037547	2	Zfp345	0.012
Gm6471	2.20654025722487e-42	3.01044475572912	0.02	0.002	6.44375951317379e-38	5	Gm6471	0.018
Stra6.14	6.26176699007083e-134	3.01031037014401	0.122	0.014	1.82862381411039e-129	16	Stra6	0.108
Trim29	1.52650461865684e-24	3.01005040725421	0.015	0.001	4.45785143786358e-20	16	Trim29	0.014
Ltbp1.15	3.82552562485509e-42	3.00952091243329	0.511	0.236	1.11716824822643e-37	22	Ltbp1	0.275
Adcy8.9	7.50884163587142e-124	3.00916928949558	0.296	0.102	2.19280702292353e-119	10	Adcy8	0.194
Sec14l5.5	3.23385410310507e-66	3.00911498731893	0.105	0.025	9.44382413729774e-62	9	Sec14l5	0.08
Prdm8.11	6.94383779319994e-64	3.00730296528959	0.1	0.013	2.02780895074818e-59	18	Prdm8	0.087
Hs6st2.14	1.29150317386619e-113	3.00700846809333	0.322	0.077	3.77157671864142e-109	18	Hs6st2	0.245
Gm39244.2	7.91263501565169e-15	3.007002493592	0.022	0.003	2.31072680362076e-10	18	Gm39244	0.019
Gm16263.1	1.33817921388055e-22	3.00622273539103	0.018	0.002	3.90788475829538e-18	17	Gm16263	0.016
Mpp4.6	4.41566358187723e-305	3.00555066157542	0.431	0.097	1.28950623581561e-300	12	Mpp4	0.334
Gm14264	3.08585127829396e-40	3.00538663950355	0.04	0.005	9.01161148800186e-36	14	Gm14264	0.035
Casp12.8	7.40746905984597e-132	3.00530067648205	0.256	0.059	2.16320318954682e-127	15	Casp12	0.197
5930412G12Rik.3	6.54015339716754e-259	3.0052507414481	0.162	0.021	1.90992099657484e-254	3	5930412G12Rik	0.141
Gpr6.2	2.97070588549162e-12	3.0050903158478	0.02	0.005	8.67535239740117e-08	13	Gpr6	0.015
Hey1.5	0	3.00474307548159	0.493	0.052	0	5	Hey1	0.441
Gm17634.2	2.28977277481495e-61	3.00392979802608	0.04	0.003	6.6868234342921e-57	16	Gm17634	0.037
Arap2.14	1.05062582888031e-83	3.00253427213679	0.32	0.09	3.06814260807917e-79	19	Arap2	0.23
Col22a1.6	7.8616325638886e-17	3.00188521655911	0.091	0.024	2.29583255763239e-12	21	Col22a1	0.067
Tfcp2l1.8	0	3.00051033356481	0.459	0.071	0	12	Tfcp2l1	0.388
Hes5	2.98682114374606e-91	2.99951239752025	0.055	0.006	8.72241378608163e-87	5	Hes5	0.049
Hrh1.7	8.40548275596547e-45	2.99905241510845	0.062	0.011	2.4546531292246e-40	14	Hrh1	0.051
Ndufa4l2.13	1.34823608846923e-93	2.99850961520015	0.176	0.044	3.93725384915668e-89	13	Ndufa4l2	0.132
Gm47343	9.04227316356801e-23	2.99776460224472	0.029	0.003	2.64061503195677e-18	20	Gm47343	0.026
Zdbf2.16	1.53552397044725e-119	2.99664355623397	0.345	0.078	4.4841906508971e-115	19	Zdbf2	0.267
Pion.5	3.98578882838441e-13	2.995932809729	0.113	0.066	1.1639699115531e-08	9	Pion	0.047
Klra33.6	1.18130817341513e-07	2.99387355005915	0.033	0.012	0.00344977425882419	17	Klra33	0.021
Gm10584	3.30807628044215e-30	2.99385376880634	0.017	0.002	9.66057516177522e-26	5	Gm10584	0.015
Gm16564.18	5.40591285811417e-24	2.9933690805613	0.075	0.013	1.57868873195508e-19	21	Gm16564	0.062
Opcml.3	0	2.99237234807449	0.702	0.441	0	3	Opcml	0.261
Gm16140.2	2.92259358767304e-09	2.99104723861214	0.019	0.003	8.53485005408159e-05	19	Gm16140	0.016
Fzd10.2	5.38652517887537e-50	2.99051339763567	0.036	0.005	1.57302694798697e-45	7	Fzd10	0.031
Ccdc33.9	6.08684053018218e-10	2.98801823518798	0.04	0.009	1.7775400400291e-05	21	Ccdc33	0.031
Cbln1.13	6.71502687450004e-162	2.98590984994755	0.277	0.066	1.96098929816025e-157	13	Cbln1	0.211
4930556G22Rik.1	5.73382775141044e-11	2.98569804504915	0.011	0.002	1.67444971824439e-06	16	4930556G22Rik	0.009
Tmem132b.4	1.6870637118451e-279	2.98538804067768	0.324	0.074	4.92673215770126e-275	5	Tmem132b	0.25
1190002N15Rik.11	7.57988975544126e-136	2.98530504902312	0.325	0.066	2.21355520528151e-131	18	1190002N15Rik	0.259
Hcn1.4	0	2.9842678464383	0.941	0.299	0	5	Hcn1	0.642
Crabp1.18	3.05480617388156e-154	2.98420152818784	0.399	0.073	8.92095046958633e-150	20	Crabp1	0.326
Gm37035.16	2.2438776392831e-116	2.98396949967385	0.274	0.051	6.55279586999845e-112	19	Gm37035	0.223
Flrt2.17	0	2.98343006946462	0.512	0.091	0	17	Flrt2	0.421
Gng2.19	1.37856703228168e-212	2.98318417057162	0.981	0.738	4.02582930437218e-208	21	Gng2	0.243
1700119I11Rik	4.74965138791528e-13	2.98313664115756	0.011	0.002	1.3870406948129e-08	12	1700119I11Rik	0.009
Crhr2.3	8.2787665092322e-38	2.98295035451687	0.059	0.008	2.41764818369108e-33	18	Crhr2	0.051
Cpa6.16	3.59450948329589e-25	2.98295012205621	0.322	0.164	1.0497046044069e-20	20	Cpa6	0.158
Tbx2.15	0	2.9817143933821	0.815	0.197	0	16	Tbx2	0.618
Col14a1.8	2.17180404942461e-236	2.98001539163698	0.412	0.093	6.34231936553469e-232	15	Col14a1	0.319
Gm12682.15	0	2.97937004520708	0.307	0.036	0	16	Gm12682	0.271
Ssu2.14	3.95592225057653e-185	2.97886884329031	0.21	0.029	1.15524797483586e-180	16	Ssu2	0.181
Gm39117.1	2.96754519038062e-23	2.97884604161469	0.031	0.005	8.66612221946852e-19	15	Gm39117	0.026
Gm30624	8.15469644679047e-28	2.9788078679065	0.036	0.006	2.38141600335622e-23	14	Gm30624	0.03
Ly6c1.13	5.89142896800569e-130	2.97873198960304	0.29	0.086	1.7204740015267e-125	13	Ly6c1	0.204
Xlr3a.1	1.04854681996827e-18	2.9783085822303	0.026	0.005	3.06207127835335e-14	14	Xlr3a	0.021
S100a11.14	5.69499104078782e-304	2.97655151677723	0.859	0.404	1.66310823364127e-299	16	S100a11	0.455
Camkv.7	7.48460178104173e-14	2.97650581842166	0.041	0.009	2.18572825811762e-09	20	Camkv	0.032
Prkg2.10	0	2.97644675572416	0.733	0.157	0	12	Prkg2	0.576
Kcnk13.16	2.7851126163892e-218	2.97640663708391	0.64	0.15	8.13336437364139e-214	20	Kcnk13	0.49
Baiap3.11	1.49958030563368e-240	2.97597810022236	0.312	0.055	4.37922436654202e-236	14	Baiap3	0.257
Gm36101.1	1.72257921712861e-17	2.9756527921724	0.015	0.002	5.03044808778067e-13	16	Gm36101	0.013
Prokr1.20	5.03997153885263e-140	2.9756260653259	0.275	0.04	1.47182288849113e-135	20	Prokr1	0.235
4930458K08Rik.13	1.26603877430511e-115	2.97552905918643	0.118	0.016	3.69721303260321e-111	14	4930458K08Rik	0.102
Nphs2.9	2.18082428731256e-11	2.97434990218232	0.047	0.019	6.36866116623887e-07	12	Nphs2	0.028
Gm11339.16	4.21985989762599e-108	2.97418186957925	0.194	0.026	1.23232568590372e-103	20	Gm11339	0.168
Ccdc187.17	6.95333186315058e-78	2.97391971581604	0.181	0.033	2.03058150399586e-73	19	Ccdc187	0.148
AW549542.12	7.25728724785761e-68	2.97180948624199	0.114	0.024	2.11934559499186e-63	14	AW549542	0.09
Insm1.15	5.04682774396063e-57	2.9713139170098	0.163	0.032	1.47382510606882e-52	20	Insm1	0.131
Gm27166.9	2.22158861647795e-260	2.96990944005468	0.19	0.023	6.48770523670056e-256	9	Gm27166	0.167
1700001C19Rik	1.06660525099918e-26	2.96912097318131	0.032	0.007	3.11480731449292e-22	5	1700001C19Rik	0.025
Gm6642.10	5.38133721537795e-13	2.96910926276213	0.051	0.017	1.57151190700682e-08	17	Gm6642	0.034
Islr2.12	1.75973226510216e-225	2.96611067648308	0.179	0.019	5.13894613377782e-221	14	Islr2	0.16
Gm14133.5	0	2.96553465844211	0.168	0.015	0	5	Gm14133	0.153
Pbx3.16	0	2.96539345992323	0.974	0.357	0	18	Pbx3	0.617
Gm16150.1	8.75302272012968e-12	2.96395866109768	0.021	0.003	2.55614522495947e-07	18	Gm16150	0.018
Oas1h.15	3.05117549162711e-35	2.96353633726055	0.093	0.017	8.91034778819864e-31	20	Oas1h	0.076
Mrgprf.3	1.7599254156559e-17	2.96318928691027	0.038	0.013	5.13951019133993e-13	6	Mrgprf	0.025
Gadd45b.14	0	2.96305030876526	0.264	0.024	0	16	Gadd45b	0.24
Gm40493.16	7.6176951335964e-14	2.9624086421946	0.048	0.01	2.22459550986416e-09	21	Gm40493	0.038
Gm5106.20	1.0601764655029e-13	2.96237920964964	0.086	0.021	3.09603333220813e-09	22	Gm5106	0.065
C130060K24Rik.12	0	2.96147599705372	0.555	0.126	0	16	C130060K24Rik	0.429
Esr1.14	0	2.96045451988232	0.72	0.187	0	16	Esr1	0.533
Sall4.8	2.1048074469083e-22	2.96027198689847	0.052	0.01	6.14666918720631e-18	18	Sall4	0.042
Kcnk13.10	0	2.95931396309276	0.602	0.139	0	12	Kcnk13	0.463
Greb1.4	0	2.95927434273687	0.321	0.054	0	5	Greb1	0.267
Gm8773.14	4.41629704226434e-77	2.95905557015906	0.133	0.02	1.28969122525246e-72	18	Gm8773	0.113
Itprip.3	9.26851467150648e-08	2.95889599074494	0.025	0.008	0.00270668433952004	17	Itprip	0.017
Robo2.16	2.09266012124007e-258	2.95824998259591	0.933	0.482	6.11119535205736e-254	18	Robo2	0.451
Gm16175.3	6.40968119801028e-10	2.958233073484	0.022	0.004	1.87181920025494e-05	19	Gm16175	0.018
Gm16158.1	6.32000864386763e-38	2.95765849384295	0.029	0.003	1.84563212426866e-33	16	Gm16158	0.026
Gast.3	3.61947872678104e-16	2.95720617675388	0.026	0.004	1.05699637258187e-11	18	Gast	0.022
Gm8439.3	2.08495598212186e-12	2.95694989768013	0.035	0.012	6.08869695459047e-08	10	Gm8439	0.023
Zcchc16.5	4.55739957458007e-40	2.95685976027025	0.206	0.103	1.33089739776462e-35	9	Zcchc16	0.103
Sh3bgrl2.11	0	2.95581453816805	0.547	0.069	0	16	Sh3bgrl2	0.478
Gm4657	2.54100684885468e-24	2.95548991839426	0.018	0.002	7.42050230071032e-20	12	Gm4657	0.016
Psmb8.13	0	2.95497022576238	0.466	0.073	0	16	Psmb8	0.393
Rad51ap2.9	2.5032248726393e-18	2.9546473103699	0.05	0.01	7.31016759556854e-14	19	Rad51ap2	0.04
Arsi.5	8.04059026847962e-248	2.95454813885529	0.131	0.012	2.3480935761041e-243	5	Arsi	0.119
Abca6.16	3.98913555504504e-117	2.95424648927128	0.607	0.186	1.1649472561398e-112	21	Abca6	0.421
Id2.14	0	2.95326391810594	0.793	0.17	0	16	Id2	0.623
Slc6a12.12	7.61150701864645e-157	2.95293626851011	0.139	0.019	2.22278839465532e-152	12	Slc6a12	0.12
Tiam1.16	1.22681386435247e-95	2.95280655903422	0.341	0.092	3.58266452806851e-91	19	Tiam1	0.249
4933403G14Rik	8.52935179200622e-07	2.95280288913921	0.012	0.003	0.0249082660381958	11	4933403G14Rik	0.009
D1Pas1.7	7.17885837616189e-18	2.9524616747727	0.039	0.009	2.09644201159056e-13	17	D1Pas1	0.03
Sdpr.13	2.3430940295891e-13	2.9521696067429	0.071	0.024	6.84253749460904e-09	18	Sdpr	0.047
Gm9885.5	0	2.95170236721374	0.217	0.022	0	5	Gm9885	0.195
B430212C06Rik.8	2.87465286028782e-21	2.95082115404054	0.058	0.011	8.39484874789853e-17	20	B430212C06Rik	0.047
Shc4.6	0	2.94993439324485	0.612	0.16	0	9	Shc4	0.452
Pou3f1.1	2.48553004838918e-10	2.94966176679525	0.013	0.001	7.25849340031093e-06	21	Pou3f1	0.012
Prr15.14	7.60313324142881e-60	2.94887484711933	0.126	0.016	2.22034300049446e-55	21	Prr15	0.11
Met.16	3.10936210955435e-305	2.9485059009104	0.593	0.133	9.08027016853157e-301	17	Met	0.46
Ahsg	1.81604212818695e-220	2.94835887794252	0.094	0.011	5.30338782694436e-216	0	Ahsg	0.083
Phlda1.11	0	2.94666763922856	0.51	0.095	0	14	Phlda1	0.415
Cd24a.12	0	2.94644675183159	0.821	0.321	0	14	Cd24a	0.5
Ism1.6	4.51577281100889e-199	2.94623047046615	0.218	0.04	1.31874113399892e-194	9	Ism1	0.178
Sh2d7.2	1.99050016062556e-07	2.94443779112429	0.024	0.005	0.00581285761907481	21	Sh2d7	0.019
Gm26700	6.92400396826122e-24	2.94424747661466	0.016	0.002	2.02201687885132e-19	12	Gm26700	0.014
Myl1.14	0	2.9439479727702	0.901	0.299	0	16	Myl1	0.602
4930425K10Rik.1	6.98892572420761e-16	2.94388657817466	0.032	0.011	2.04097597924035e-11	2	4930425K10Rik	0.021
H2-Q5.8	2.27153045977396e-21	2.94387306951783	0.052	0.012	6.63355040167789e-17	17	H2-Q5	0.04
Gm26704.1	1.95180102121701e-11	2.94385239050234	0.021	0.003	5.69984452226002e-07	20	Gm26704	0.018
Slc12a7.5	0	2.94366222840865	0.714	0.102	0	5	Slc12a7	0.612
Cckbr.12	2.0404757325542e-64	2.94346531355884	0.081	0.012	5.95880128177803e-60	16	Cckbr	0.069
Adora1.15	0	2.94316340715075	0.635	0.099	0	16	Adora1	0.536
Rnf207.13	4.94508401602269e-67	2.94303569086458	0.11	0.016	1.44411288519911e-62	18	Rnf207	0.094
Frmpd1.10	0	2.94301422029012	0.8	0.237	0	10	Frmpd1	0.563
Gm7977.9	1.75239273782082e-13	2.94235240263327	0.042	0.014	5.11751251225813e-09	14	Gm7977	0.028
Gm12239.19	2.71776877779231e-19	2.94232732500299	0.128	0.039	7.93670016178688e-15	21	Gm12239	0.089
Prkg2.8	0	2.94223193936309	0.738	0.154	0	10	Prkg2	0.584
Ntsr1.13	3.699323358293e-212	2.94148239584658	0.267	0.045	1.08031340032231e-207	14	Ntsr1	0.222
Frem1.9	1.39351281569952e-96	2.94067985323671	0.236	0.074	4.06947547568731e-92	12	Frem1	0.162
Gpr123.11	8.10902906283252e-48	2.93925285286148	0.093	0.022	2.36807975721898e-43	14	Gpr123	0.071
Asb2.8	0	2.93922927657176	0.38	0.067	0	12	Asb2	0.313
Cyba.3	2.17193583832254e-25	2.93806056635305	0.085	0.034	6.34270422865333e-21	6	Cyba	0.051
Palm2.19	8.34949826488304e-173	2.9357182286077	0.706	0.187	2.4383039782938e-168	21	Palm2	0.519
Gm43122.18	7.29906594977419e-93	2.93558124608549	0.242	0.045	2.13154622931256e-88	20	Gm43122	0.197
Lrrc17.3	1.10906662934562e-07	2.93538075985308	0.038	0.019	0.00323880727767802	6	Lrrc17	0.019
Gm48680.1	1.75648914436638e-09	2.93502348314759	0.019	0.003	5.12947524829315e-05	18	Gm48680	0.016
Phyhip.8	2.34976426580121e-217	2.93471905498404	0.132	0.012	6.86201658541929e-213	11	Phyhip	0.12
Dll4.15	3.43201699795084e-25	2.93440552441079	0.104	0.023	1.00225192391158e-20	21	Dll4	0.081
S1pr5.6	5.05077947853748e-14	2.93415446268187	0.035	0.009	1.4749791311173e-09	16	S1pr5	0.026
Acpl2.16	3.70070668263587e-18	2.93404141985126	0.143	0.055	1.08071737253015e-13	20	Acpl2	0.088
Cdk15.9	1.78655452651499e-25	2.93327558299553	0.127	0.053	5.21727518378172e-21	14	Cdk15	0.074
Zfhx3.18	0	2.93245332852929	0.959	0.409	0	19	Zfhx3	0.55
Lingo2.5	0	2.9318696420998	0.997	0.627	0	5	Lingo2	0.37
Echdc2.5	0	2.9313858383607	0.201	0.022	0	5	Echdc2	0.179
Pknox2	0	2.93028634220936	0.647	0.198	0	0	Pknox2	0.449
Vsig8.3	1.08214771376017e-12	2.9301642704198	0.037	0.007	3.16019596849382e-08	21	Vsig8	0.03
Bche.17	3.04164026145842e-251	2.92908907860737	0.639	0.154	8.88250205553702e-247	18	Bche	0.485
Rgs14.2	2.36636608947801e-19	2.92834541531673	0.025	0.004	6.91049889110264e-15	14	Rgs14	0.021
Spag16.10	5.21629851631443e-44	2.9283216930645	0.354	0.167	1.5233156557193e-39	19	Spag16	0.187
1700001C19Rik.2	4.73015538517731e-11	2.92825986026382	0.035	0.008	1.38134727713333e-06	20	1700001C19Rik	0.027
Ebf2.14	1.76289601151082e-71	2.92801635973176	0.225	0.053	5.14818522241505e-67	19	Ebf2	0.172
S100b.10	0	2.92755931265755	0.565	0.114	0	16	S100b	0.451
Ces1c.3	1.40608762387884e-11	2.92662877454017	0.038	0.016	4.10619768801336e-07	6	Ces1c	0.022
Gm13652.2	1.42380787365766e-12	2.92599795859818	0.021	0.002	4.15794613344245e-08	21	Gm13652	0.019
A430027H14Rik.12	8.15046509122338e-64	2.92521656629615	0.076	0.008	2.38018032058996e-59	18	A430027H14Rik	0.068
Scgn.19	0	2.9243042226619	0.855	0.214	0	19	Scgn	0.641
Gm45868.4	0	2.92362328134341	0.18	0.018	0	5	Gm45868	0.162
Npy1r.12	0	2.92344782427855	0.652	0.154	0	14	Npy1r	0.498
A630014C17Rik.12	1.2005443139128e-114	2.92263742745181	0.082	0.007	3.50594955991955e-110	16	A630014C17Rik	0.075
Gsn.6	2.40648192640042e-15	2.92152618877728	0.344	0.291	7.02764916966714e-11	6	Gsn	0.053
Fam83b.5	5.53712690545301e-27	2.92098534132751	0.076	0.016	1.61700717019944e-22	19	Fam83b	0.06
9130015L21Rik	1.01591598932364e-09	2.92007935367569	0.022	0.005	2.96677946362181e-05	17	9130015L21Rik	0.017
Scarf2.3	1.33366126299857e-18	2.91972987933159	0.037	0.011	3.89469098633473e-14	6	Scarf2	0.026
Rasgrf2.11	0	2.91928355301396	0.858	0.249	0	12	Rasgrf2	0.609
1700111E14Rik.5	0	2.91781806723472	0.773	0.218	0	5	1700111E14Rik	0.555
Tmeff2.17	0	2.91657677380937	0.985	0.385	0	18	Tmeff2	0.6
Ntn1.14	1.05195384508156e-250	2.91472166996301	0.555	0.138	3.07202081379168e-246	17	Ntn1	0.417
Mir669p-1	2.13053570118729e-17	2.91218042579901	0.052	0.022	6.22180340817724e-13	2	Mir669p-1	0.03
Mfge8.3	1.2581594642049e-15	2.91091698630509	0.056	0.024	3.67420308331756e-11	6	Mfge8	0.032
4931417E11Rik.8	2.15488550170411e-07	2.91021097623311	0.026	0.009	0.00629291213062653	14	4931417E11Rik	0.017
P3h2.12	2.33749973744852e-247	2.90808965913674	0.596	0.165	6.8262004832709e-243	17	P3h2	0.431
Kcne1l	2.22297733547951e-24	2.90761817895509	0.021	0.003	6.49176071280082e-20	7	Kcne1l	0.018
Fras1.16	1.45488846108762e-303	2.90709079115252	0.843	0.343	4.24871077291417e-299	17	Fras1	0.5
Frmpd2	4.90053775852122e-24	2.90699407042784	0.021	0.006	1.43110404162095e-19	0	Frmpd2	0.015
Cplx4.1	2.25486386168619e-39	2.90680166540651	0.037	0.004	6.58487893528219e-35	16	Cplx4	0.033
Rasal1.7	3.07740902606872e-07	2.90573591623912	0.035	0.009	0.00898695757882847	21	Rasal1	0.026
Kif7.5	9.64785307192768e-198	2.90557525757899	0.111	0.011	2.81746253259504e-193	5	Kif7	0.1
Palmd.14	1.53021281203826e-66	2.90510380315427	0.186	0.036	4.46868047499533e-62	20	Palmd	0.15
Eda2r.1	2.04269088439651e-170	2.90365156505529	0.159	0.031	5.96527018970312e-166	3	Eda2r	0.128
Pappa.16	3.36937167592291e-59	2.9033904772417	0.236	0.06	9.83957610519768e-55	20	Pappa	0.176
Dnah1.16	2.78294636128749e-155	2.9019048040368	0.215	0.026	8.12703825886786e-151	18	Dnah1	0.189
Prr16.16	2.03363442561675e-188	2.90168315901566	0.522	0.154	5.9388226131286e-184	17	Prr16	0.368
Dnahc1.16	6.64722932232512e-27	2.9014780714481	0.096	0.019	1.94119037899861e-22	21	Dnahc1	0.077
E2f1.9	1.81841083115807e-148	2.90102377635693	0.146	0.017	5.31030515023092e-144	16	E2f1	0.129
AF357425	7.21912331449567e-07	2.90099732717273	0.013	0.005	0.0210820058153217	2	AF357425	0.008
Dlk2.8	1.50778889047741e-192	2.90047117686339	0.182	0.026	4.40319589686119e-188	12	Dlk2	0.156
Gm3716.6	8.47018712976755e-10	2.90034759237792	0.048	0.012	2.47354874750602e-05	21	Gm3716	0.036
Ppic.2	3.42610617630652e-12	2.89900733370136	0.035	0.013	1.00052578666679e-07	6	Ppic	0.022
Foxp2.4	5.55146810060802e-33	2.89819475148723	0.275	0.184	1.62119522942056e-28	6	Foxp2	0.091
Gm48281.1	8.65987509968078e-51	2.8981176024579	0.043	0.006	2.52894332535978e-46	12	Gm48281	0.037
Tmeff2.5	0	2.89658303302811	0.988	0.364	0	5	Tmeff2	0.624
Gm28319.2	4.36142557209472e-07	2.89590788174856	0.015	0.003	0.0127366710981882	18	Gm28319	0.012
4930555G07Rik.12	3.48522334412665e-32	2.89543744180279	0.108	0.016	1.0177897731853e-27	22	4930555G07Rik	0.092
Oxtr.12	6.22746574888662e-271	2.89540679940319	0.426	0.085	1.81860682264736e-266	15	Oxtr	0.341
Plcxd2.18	1.91109266288507e-160	2.89379424228576	0.493	0.125	5.58096390342327e-156	19	Plcxd2	0.368
Olfr330	1.19518299307512e-11	2.89329793565896	0.019	0.006	3.49029289467726e-07	2	Olfr330	0.013
Il1rapl1.8	0	2.89280632206194	0.884	0.405	0	10	Il1rapl1	0.479
Irs3.14	2.05659790521012e-56	2.89262276501267	0.087	0.017	6.0058828625851e-52	14	Irs3	0.07
D930028M14Rik.15	3.9276060333335e-23	2.89233009665993	0.074	0.017	1.14697878991438e-18	19	D930028M14Rik	0.057
Gm19684.1	3.98491003220836e-30	2.8920232031772	0.023	0.002	1.16371327670581e-25	16	Gm19684	0.021
1110032F04Rik	5.16613864808987e-66	2.89184792842677	0.045	0.006	1.50866746940169e-61	5	1110032F04Rik	0.039
Rbm24.18	2.17255460083253e-107	2.89070013745576	0.341	0.082	6.34451120081123e-103	19	Rbm24	0.259
Kirrel3.13	1.88682607394994e-270	2.89061273314015	0.912	0.494	5.51009818375602e-266	17	Kirrel3	0.418
Gm13399.8	3.59814661131791e-21	2.88990993416504	0.049	0.014	1.05076675490317e-16	12	Gm13399	0.035
Epsti1.11	1.29438463076216e-11	2.88984989637213	0.126	0.05	3.77999143721474e-07	21	Epsti1	0.076
Spock1.19	1.35100491991105e-137	2.88830107225997	0.834	0.393	3.94533966761625e-133	21	Spock1	0.441
Slc6a1.2	1.20353114521531e-100	2.88792957453321	0.067	0.01	3.51467200337226e-96	2	Slc6a1	0.057
Gm12223.1	2.17276478861228e-32	2.88775900184997	0.022	0.003	6.34512501218444e-28	4	Gm12223	0.019
Car10.16	1.6641460981918e-277	2.88713237450892	0.862	0.286	4.85980585054951e-273	19	Car10	0.576
Gli2.5	4.82762935964167e-20	2.88710579167206	0.077	0.034	1.40981260189616e-15	6	Gli2	0.043
Prlhr	2.76301591221283e-39	2.88640215224096	0.022	0.002	8.06883536843514e-35	8	Prlhr	0.02
Ngf.20	9.08867520100915e-100	2.88324099842472	0.252	0.045	2.6541658189507e-95	20	Ngf	0.207
Gabrb2.18	8.49658375724973e-28	2.88282440350129	0.234	0.071	2.48125735462964e-23	22	Gabrb2	0.163
Gm42303.6	3.91780530397319e-46	2.88263623499103	0.048	0.008	1.14411668291929e-41	12	Gm42303	0.04
Cd24a.18	3.54631483539982e-119	2.88137186862239	0.786	0.332	1.03563032138181e-114	21	Cd24a	0.454
Gm45441.5	3.40498615355994e-103	2.88025786796821	0.061	0.007	9.9435810642411e-99	5	Gm45441	0.054
Gm29325.18	2.8787093331073e-33	2.87939657510099	0.062	0.01	8.40669486547324e-29	18	Gm29325	0.052
Htr2a.10	1.39650145922147e-136	2.87936073862012	0.207	0.049	4.07820321136446e-132	10	Htr2a	0.158
Cpne4.15	0	2.8792200091296	0.99	0.522	0	16	Cpne4	0.468
Gm47926.3	8.91187306058627e-10	2.8777456519007	0.021	0.003	2.60253428988301e-05	21	Gm47926	0.018
1110019D14Rik.3	0	2.87739577007366	0.574	0.145	0	5	1110019D14Rik	0.429
Gm7244.4	1.01091368381538e-06	2.87703723047224	0.024	0.008	0.0295217123084606	17	Gm7244	0.016
Stac.15	0	2.87671394487738	0.955	0.324	0	17	Stac	0.631
Gm37350	2.47542162592597e-57	2.87578925965227	0.027	0.002	7.2289737741916e-53	5	Gm37350	0.025
C230099D08Rik	8.2095594736781e-16	2.87567707952806	0.017	0.004	2.39743765309822e-11	5	C230099D08Rik	0.013
Slc22a18.5	0	2.87530573952598	0.217	0.026	0	5	Slc22a18	0.191
Fam241a.5	0	2.87528762526741	0.46	0.07	0	5	Fam241a	0.39
Tac1.17	0	2.87451629059343	0.988	0.489	0	17	Tac1	0.499
Cep112.14	2.57665615122582e-109	2.87328097035303	0.592	0.263	7.52460895842476e-105	19	Cep112	0.329
Col19a1.10	6.67849833373963e-27	2.87234970034206	0.171	0.087	1.95032186840198e-22	12	Col19a1	0.084
Tmem132cos	0	2.87195977759653	0.201	0.033	0	0	Tmem132cos	0.168
Rxfp3.10	3.58696247718589e-33	2.87179170594813	0.045	0.009	1.04750065221259e-28	11	Rxfp3	0.036
Hes5.2	3.25511631609446e-77	2.87157646265381	0.066	0.007	9.50591617789065e-73	16	Hes5	0.059
Crispld2	2.28876010383853e-09	2.87138411162672	0.033	0.018	6.68386613123967e-05	0	Crispld2	0.015
Gm32335.4	0	2.87125484433061	0.231	0.026	0	5	Gm32335	0.205
Adam12.19	7.95613552611469e-133	2.87069108627097	0.612	0.203	2.32343025769127e-128	20	Adam12	0.409
9330117O12Rik.2	2.96431506314451e-11	2.87044739673051	0.025	0.007	8.65668927890093e-07	15	9330117O12Rik	0.018
Cdkn1c.5	0	2.86947028448146	0.302	0.029	0	5	Cdkn1c	0.273
D030068K23Rik.5	0	2.8688053620508	0.428	0.057	0	5	D030068K23Rik	0.371
Tacr1.5	0	2.8684316646817	0.491	0.123	0	5	Tacr1	0.368
Gm16175.4	1.80327595341044e-08	2.86788665388802	0.024	0.004	0.000526610676674452	21	Gm16175	0.02
Gm11789.5	2.94894313411147e-117	2.86748421832039	0.066	0.007	8.61179863454572e-113	5	Gm11789	0.059
Calca.14	2.79436484549633e-33	2.86685278018338	0.069	0.015	8.16038365830293e-29	16	Calca	0.054
Myom3.13	1.75525705257335e-13	2.86652602861315	0.08	0.028	5.12587717062994e-09	19	Myom3	0.052
4931417E11Rik.6	1.52711600225274e-12	2.86531567379124	0.03	0.009	4.45963686137869e-08	11	4931417E11Rik	0.021
Mir669c.1	9.686501125848e-09	2.86359644994175	0.02	0.007	0.000282874892378139	3	Mir669c	0.013
Cacng3	0	2.86355636488516	0.263	0.07	0	0	Cacng3	0.193
Th.6	6.3624141112071e-68	2.86328440716421	0.072	0.009	1.85801579289581e-63	15	Th	0.063
Olfr986	7.17526777898865e-08	2.86319050057446	0.01	0.001	0.00209539344949805	18	Olfr986	0.009
AC108416.1.5	3.02437170276485e-17	2.86283968877321	0.034	0.005	8.83207268358418e-13	19	AC108416.1	0.029
Trip13.3	1.84107504296072e-54	2.86220402239985	0.121	0.04	5.37649144795819e-50	5	Trip13	0.081
B3glct.16	7.21062210346663e-276	2.86175148145861	0.791	0.232	2.10571797287536e-271	19	B3glct	0.559
B020018J22Rik.4	1.25108758067158e-14	2.86113889098649	0.035	0.005	3.65355106183521e-10	21	B020018J22Rik	0.03
Gm26619.1	2.99887467785987e-68	2.86088673994838	0.05	0.003	8.75761372175417e-64	18	Gm26619	0.047
Scn11a.4	0	2.8605625958442	0.946	0.246	0	5	Scn11a	0.7
RP23-407N2.2.3	1.48045658040051e-19	2.86003623889157	0.037	0.004	4.32337735174359e-15	21	RP23-407N2.2	0.033
Gm17089	3.47329787227351e-21	2.85914399653046	0.043	0.007	1.01430717764003e-16	20	Gm17089	0.036
Obox5.1	1.42101844410393e-11	2.85823009901917	0.04	0.018	4.14980016231671e-07	3	Obox5	0.022
Hrk.7	1.42236206230308e-40	2.85699056037171	0.08	0.013	4.15372393054367e-36	19	Hrk	0.067
Trim60	1.99790678132529e-15	2.85671263446965	0.032	0.011	5.83448717350425e-11	3	Trim60	0.021
Crhr2.5	5.1538225008836e-36	2.85636109345582	0.07	0.008	1.50507078493304e-31	21	Crhr2	0.062
4921521D15Rik.3	2.10495249396347e-23	2.85626961636512	0.035	0.006	6.14709276812152e-19	17	4921521D15Rik	0.029
Fam189a1.13	4.11870400868746e-46	2.85415185177777	0.399	0.213	1.202785131657e-41	17	Fam189a1	0.186
Bglap2.7	0	2.8538399081651	0.463	0.099	0	7	Bglap2	0.364
Lpar4.16	5.40953825801961e-250	2.85244541664528	0.232	0.023	1.57974745748947e-245	17	Lpar4	0.209
1700010I02Rik.1	3.06939749873091e-11	2.8518037519407	0.045	0.02	8.96356151554386e-07	5	1700010I02Rik	0.025
Tcf15.5	1.78292409825098e-08	2.85169691419441	0.029	0.006	0.000520667324412232	21	Tcf15	0.023
Mapk15	2.85146586499785e-23	2.85050556878491	0.031	0.006	8.32713576555321e-19	14	Mapk15	0.025
Prkg1.17	1.743369830032e-306	2.85027970533323	0.991	0.711	5.09116291464245e-302	18	Prkg1	0.28
Fam169b.9	1.92134917961687e-24	2.84859776240683	0.121	0.048	5.61091600923515e-20	16	Fam169b	0.073
Nrg1.10	5.28585004456485e-292	2.84853503487984	0.915	0.824	1.54362678851427e-287	12	Nrg1	0.0910000000000001
1700011C11Rik.3	1.01483317241321e-20	2.84787481058858	0.038	0.006	2.9636173133983e-16	18	1700011C11Rik	0.032
Chrna6.6	1.20120269320349e-08	2.84758648428683	0.038	0.014	0.000350787222496216	15	Chrna6	0.024
Olfr655	4.93073062389886e-15	2.8474822919028	0.019	0.004	1.43992126409718e-10	5	Olfr655	0.015
Cdh18.18	7.7155140745743e-234	2.84666640553323	0.92	0.477	2.25316157519793e-229	19	Cdh18	0.443
Pla2g7.12	6.60080838184206e-188	2.84533347930457	0.29	0.055	1.92763407174934e-183	15	Pla2g7	0.235
Kcnk2.17	5.17515706291735e-285	2.84500744734755	0.952	0.483	1.51130111708375e-280	19	Kcnk2	0.469
4932418E24Rik.3	2.42770631897913e-12	2.84488386250077	0.04	0.008	7.08963076331474e-08	21	4932418E24Rik	0.032
Gm16141.16	1.0493000749756e-109	2.84220896351301	0.21	0.032	3.06427100895123e-105	19	Gm16141	0.178
Gm47117	3.60027899148327e-24	2.8413462523296	0.016	0.002	1.05138947388286e-19	5	Gm47117	0.014
AC132392.1.2	1.95127430337769e-11	2.84126114013303	0.016	0.003	5.69830634815386e-07	12	AC132392.1	0.013
AB099516	5.61800601223878e-08	2.84116191825425	0.011	0.002	0.00164062629575409	15	AB099516	0.009
0610008F07Rik.1	2.93697342669416e-10	2.84009113638835	0.035	0.016	8.57684349797495e-06	3	0610008F07Rik	0.019
Fut7	1.19072488682481e-08	2.83978472717324	0.019	0.003	0.000347727388699448	20	Fut7	0.016
Magel2	4.00981111199828e-41	2.83968372252883	0.022	0.002	1.17098513903686e-36	12	Magel2	0.02
Aspg.15	1.27283073085622e-235	2.83637279420636	0.186	0.018	3.71704758331941e-231	16	Aspg	0.168
Mtnr1a.10	3.97308947675436e-50	2.83607491777553	0.081	0.01	1.16026131989658e-45	20	Mtnr1a	0.071
Dpp10.13	1.4026726928227e-248	2.83388623753804	0.769	0.252	4.09622506485014e-244	18	Dpp10	0.517
C1s1.6	8.23967424076991e-10	2.83336868753446	0.044	0.021	2.40623206853204e-05	6	C1s1	0.023
Asah2.4	0	2.83301135047222	0.528	0.112	0	5	Asah2	0.416
Gm14862.1	9.05195600437879e-07	2.83080056791812	0.012	0.002	0.0264344271195874	20	Gm14862	0.01
H2-Q2.12	1.03843273993257e-43	2.83051730190549	0.147	0.027	3.03253513042509e-39	21	H2-Q2	0.12
Hoxa10.2	6.45231794892387e-09	2.83038855872843	0.028	0.011	0.000188427041062424	6	Hoxa10	0.017
Zfp69.9	1.80462268627161e-209	2.82924918153617	0.314	0.071	5.27003963071897e-205	12	Zfp69	0.243
Myo16.10	0	2.82864259019563	0.626	0.2	0	12	Myo16	0.426
Tmem255a.16	4.17509016013005e-50	2.82831097636695	0.278	0.077	1.21925157946278e-45	21	Tmem255a	0.201
Baat.1	3.74477277657979e-11	2.82763153097381	0.048	0.024	1.0935859939446e-06	3	Baat	0.024
Klhl5.13	7.48475440780502e-64	2.82743878998524	0.251	0.053	2.1857728297113e-59	21	Klhl5	0.198
Gm41192	1.18135882949454e-19	2.82738395547505	0.014	0.002	3.44992218977289e-15	8	Gm41192	0.012
Gm28836.5	9.17371429056303e-308	2.82664416925792	0.157	0.014	2.67899978427312e-303	5	Gm28836	0.143
Gm15737.4	2.93692287996807e-13	2.82598838609671	0.022	0.005	8.57669588637077e-09	15	Gm15737	0.017
Adora1.5	0	2.82587311103281	0.626	0.086	0	5	Adora1	0.54
Gm2912.1	6.29844839143158e-33	2.82563342450557	0.033	0.004	1.83933588374976e-28	16	Gm2912	0.029
Snx31.3	1.75911802029376e-119	2.82562879508108	0.132	0.027	5.13715235466387e-115	5	Snx31	0.105
Mir99ahg.3	1.26553100647391e-08	2.82507440256021	0.04	0.01	0.000369573019820575	21	Mir99ahg	0.03
Fbxw28.2	2.18841219210761e-07	2.82426510757617	0.022	0.007	0.00639082012461186	17	Fbxw28	0.015
D630008O14Rik.8	1.91566176729324e-42	2.82426394124746	0.062	0.008	5.59430705902645e-38	18	D630008O14Rik	0.054
Gm17171.2	5.50700859464879e-19	2.82387866161275	0.041	0.007	1.60821171989529e-14	20	Gm17171	0.034
Dlc1.10	0	2.82354232923952	0.951	0.62	0	14	Dlc1	0.331
Rrad.8	1.64224935205142e-49	2.82329158105656	0.076	0.01	4.79586078279577e-45	19	Rrad	0.066
B230216N24Rik.15	3.20240073364474e-31	2.8232892368077	0.194	0.066	9.35197086246273e-27	20	B230216N24Rik	0.128
Gm15418.8	2.45075804555389e-100	2.82272670753445	0.099	0.014	7.15694872043104e-96	12	Gm15418	0.085
Gm7977.10	4.21828723522424e-23	2.82269593081812	0.058	0.014	1.23186642130254e-18	17	Gm7977	0.044
Defb42.12	3.54856819863851e-306	2.82243475234926	0.229	0.02	1.0362883710484e-301	16	Defb42	0.209
Cyp2d22.12	1.02617486572607e-18	2.82214128879066	0.08	0.018	2.99673846037985e-14	21	Cyp2d22	0.062
Gm1604b.19	5.10354434542139e-42	2.82205944231302	0.27	0.082	1.49038805519341e-37	21	Gm1604b	0.188
Tex35.2	6.51516577476913e-13	2.821829055098	0.035	0.007	1.90262386120583e-08	20	Tex35	0.028
9230104L09Rik.3	6.68974021878568e-08	2.8201894592991	0.032	0.007	0.00195360483609198	21	9230104L09Rik	0.025
Gm20516.1	4.40560409918071e-12	2.81984365158294	0.018	0.005	1.28656856508374e-07	3	Gm20516	0.013
Ugt1a5.14	6.77222298120173e-14	2.81936275602975	0.087	0.029	1.97769227720034e-09	20	Ugt1a5	0.058
Scn1a.17	1.27477857561775e-123	2.81934509454589	0.471	0.143	3.72273587437653e-119	19	Scn1a	0.328
Gm43832	5.18609216950532e-23	2.81853726752446	0.012	0.001	1.51449449626064e-18	15	Gm43832	0.011
Tmem132b.14	4.9823724690457e-36	2.81819828090149	0.225	0.084	1.45500223213542e-31	19	Tmem132b	0.141
H2-Q9.15	5.56445850868268e-10	2.8175597812268	0.072	0.023	1.6249888182906e-05	21	H2-Q9	0.049
Gm12064.1	2.55219978204233e-51	2.81745297832024	0.034	0.003	7.45318902349822e-47	16	Gm12064	0.031
Wnt4.9	1.09515585851386e-146	2.81691232738808	0.151	0.024	3.19818365361802e-142	11	Wnt4	0.127
Gm3636.8	3.71199038384334e-132	2.81685935188481	0.107	0.011	1.08401255179377e-127	16	Gm3636	0.096
Zfp57.16	3.08260461937759e-182	2.81673215042145	0.477	0.105	9.00213026996836e-178	19	Zfp57	0.372
Luzp2.17	4.35762862599015e-134	2.81611936541778	0.731	0.309	1.2725582876479e-129	20	Luzp2	0.422
Aif1l.6	1.30645591309084e-185	2.81548421644115	0.175	0.029	3.81524320299918e-181	7	Aif1l	0.146
Zmat4.10	0	2.81519258728851	0.7	0.193	0	12	Zmat4	0.507
Kcnh5.13	2.42003660192138e-95	2.81511242399706	0.331	0.104	7.06723288859101e-91	17	Kcnh5	0.227
Samsn1.4	6.30900332743492e-45	2.81476589739169	0.107	0.031	1.84241824171082e-40	12	Samsn1	0.076
Scn11a.14	0	2.81465251338138	0.928	0.264	0	16	Scn11a	0.664
Gabrb1.15	6.10423115249991e-105	2.81402527681238	0.678	0.378	1.78261862346455e-100	19	Gabrb1	0.3
Bche.15	0	2.81386529998562	0.68	0.148	0	16	Bche	0.532
Rxfp3.8	1.09980513116437e-73	2.81385119344162	0.06	0.008	3.2117609245393e-69	9	Rxfp3	0.052
Adra2b	1.31811168208819e-32	2.81376945310847	0.022	0.002	3.84928154520215e-28	12	Adra2b	0.02
Astn2.5	0	2.81325852823231	0.905	0.583	0	5	Astn2	0.322
Gm43573.4	2.64507315144939e-41	2.81308755337744	0.045	0.007	7.72440712417765e-37	12	Gm43573	0.038
Adamts1.14	7.88477559071077e-153	2.81133191001237	0.512	0.124	2.30259101575527e-148	20	Adamts1	0.388
Gulo.5	3.16325483924767e-20	2.81114239046413	0.121	0.061	9.23765310705496e-16	9	Gulo	0.06
Lingo1.11	0	2.81087484445179	0.462	0.088	0	12	Lingo1	0.374
Gm6484.8	1.94248871835278e-24	2.81026080723307	0.052	0.011	5.67264980420562e-20	17	Gm6484	0.041
Gm15413	1.07572213739442e-24	2.81007127936953	0.019	0.002	3.14143135783293e-20	14	Gm15413	0.017
Tmem35.15	2.82020156365281e-44	2.80997804404284	0.152	0.029	8.2358346263353e-40	21	Tmem35	0.123
Gm17473	7.64409244405435e-13	2.80950898008241	0.019	0.002	2.23230431643719e-08	20	Gm17473	0.017
Plxna4os3.5	0	2.80848264966448	0.328	0.038	0	5	Plxna4os3	0.29
Grp.16	1.85767913066146e-277	2.8083454398408	0.605	0.164	5.42498036527066e-273	16	Grp	0.441
Gm30648.12	7.9399096116918e-128	2.80801953199841	0.153	0.02	2.31869180390236e-123	17	Gm30648	0.133
Egfem1.10	0	2.80800040447262	0.981	0.64	0	12	Egfem1	0.341
Fam107b.12	0	2.80697068221962	0.703	0.188	0	14	Fam107b	0.515
Gm15222.1	5.45223264690314e-67	2.80629505200145	0.063	0.007	1.59221549987512e-62	16	Gm15222	0.056
Gm773.13	8.9777926471759e-19	2.80626705432833	0.101	0.031	2.62178478675478e-14	20	Gm773	0.07
Eva1b.5	2.88224260405277e-08	2.80603928744881	0.038	0.019	0.000841701307661529	6	Eva1b	0.019
Susd2.13	0	2.8052564759763	0.555	0.081	0	16	Susd2	0.474
Mecomos	5.53677208478477e-17	2.80405280986835	0.016	0.002	1.6169035519197e-12	16	Mecomos	0.014
Gm47918.1	5.46737179613692e-08	2.80358878213404	0.01	0.002	0.00159663658562586	12	Gm47918	0.008
Pabpc4l.1	2.04391483580863e-57	2.80282011493103	0.043	0.004	5.96884449501196e-53	16	Pabpc4l	0.039
Gm32828.14	6.61886279506518e-67	2.80274067371798	0.244	0.063	1.93290650204288e-62	19	Gm32828	0.181
Crybb2.3	1.1799734290963e-28	2.80230994068043	0.073	0.026	3.44587640498991e-24	5	Crybb2	0.047
A530032D15Rik	1.36366081714096e-20	2.80152869818188	0.042	0.015	3.98229868429676e-16	2	A530032D15Rik	0.027
4732415M23Rik.5	5.13515247592135e-12	2.80071305391744	0.033	0.009	1.49961857754331e-07	17	4732415M23Rik	0.024
Gm45768.9	0	2.80045490819594	0.401	0.063	0	11	Gm45768	0.338
Gast.1	5.92051956470647e-19	2.79955578617292	0.021	0.004	1.72896932848123e-14	12	Gast	0.017
Gm11454.1	2.39438870858766e-17	2.79853185897761	0.019	0.003	6.99233334568856e-13	14	Gm11454	0.016
D930028M14Rik.14	3.57726988281083e-82	2.79755116535109	0.124	0.016	1.04467012387725e-77	18	D930028M14Rik	0.108
Gm42523	2.13665563774896e-12	2.79715575492903	0.012	0.001	6.23967545891829e-08	17	Gm42523	0.011
Pakap.14	5.61493806286196e-96	2.79712921942522	0.225	0.041	1.63973036249758e-91	19	Pakap	0.184
Ccdc187.15	1.34839892510418e-146	2.79690808724641	0.205	0.031	3.93772938098174e-142	17	Ccdc187	0.174
Lancl3.19	4.21325921743685e-100	2.79640094980802	0.362	0.088	1.23039808926808e-95	20	Lancl3	0.274
Inpp4b.14	3.86863230823057e-83	2.79596349014236	0.529	0.262	1.12975669297257e-78	17	Inpp4b	0.267
Panct2.1	1.11034900148783e-32	2.79571356604751	0.029	0.004	3.24255218904492e-28	12	Panct2	0.025
Sh3bgrl2.5	0	2.79563146939906	0.49	0.061	0	5	Sh3bgrl2	0.429
Gm12216.14	0	2.7952114999305	0.717	0.225	0	15	Gm12216	0.492
Abca12.6	4.51408264887098e-15	2.79447570443439	0.068	0.024	1.31824755594979e-10	17	Abca12	0.044
Arg1.4	3.98837173580193e-18	2.79416623480164	0.067	0.014	1.16472419800624e-13	21	Arg1	0.053
Lama2.6	1.52812549179067e-58	2.79351494584377	0.281	0.14	4.46258487367628e-54	9	Lama2	0.141
Lamb2.4	1.945817954146e-27	2.79239322118063	0.075	0.027	5.68237217149255e-23	6	Lamb2	0.048
Calca.17	2.43597457999112e-29	2.79090156169963	0.091	0.016	7.11377656594808e-25	21	Calca	0.075
A730046J19Rik.7	1.82905420949852e-44	2.79015556652472	0.082	0.022	5.34138700799853e-40	9	A730046J19Rik	0.06
Cdh24.15	0	2.79006023136803	0.344	0.045	0	16	Cdh24	0.299
Gm31522.3	7.23563835992007e-15	2.78962745295716	0.016	0.003	2.11302347024746e-10	12	Gm31522	0.013
Fam43b	1.19038435286282e-59	2.78940787306672	0.037	0.004	3.4762794256653e-55	5	Fam43b	0.033
Chrdl1.3	1.13825459113047e-11	2.78924481650515	0.062	0.031	3.32404488247832e-07	6	Chrdl1	0.031
Gm16685.16	0	2.78910987272496	0.611	0.083	0	16	Gm16685	0.528
Oas1b.7	5.43473397161195e-20	2.7889524054572	0.042	0.01	1.58710536172984e-15	15	Oas1b	0.032
Stmn1-rs1.7	1.61436622897142e-21	2.78847148239855	0.045	0.012	4.71443369846523e-17	11	Stmn1-rs1	0.033
Micall2.12	7.13804459102961e-52	2.78807306325532	0.142	0.022	2.08452316191838e-47	21	Micall2	0.12
Gm2061.2	1.16818996705034e-28	2.78789383798272	0.033	0.008	3.4114651607771e-24	3	Gm2061	0.025
Nt5c1b.1	1.07948794111838e-07	2.78748546644262	0.024	0.007	0.00315242863444801	17	Nt5c1b	0.017
Pcdh9.5	0	2.78704839018817	0.999	0.858	0	5	Pcdh9	0.141
AC154687.1.11	2.15835950828279e-13	2.78693990784148	0.045	0.011	6.30305727203823e-09	19	AC154687.1	0.034
Zfhx2os.2	5.02587526838908e-18	2.78660209717531	0.034	0.006	1.46770635462766e-13	18	Zfhx2os	0.028
Rttn.16	1.61978606524196e-89	2.78653087984799	0.751	0.412	4.7302612463261e-85	21	Rttn	0.339
A430027H14Rik.13	8.15271732540655e-40	2.78558595086616	0.063	0.008	2.38083804053848e-35	19	A430027H14Rik	0.055
Crybg3.10	6.62875411828918e-92	2.7850467313692	0.346	0.097	1.93579506516399e-87	19	Crybg3	0.249
Irf8.3	7.60594842675261e-39	2.78443871014044	0.038	0.006	2.22116511906457e-34	12	Irf8	0.032
Ntrk2.13	1.43161673205193e-228	2.78320026891479	0.728	0.287	4.18075034261126e-224	17	Ntrk2	0.441
Slco4c1.12	3.33962900823582e-38	2.78272759612477	0.13	0.038	9.75271859275106e-34	17	Slco4c1	0.092
AC166902.2.1	2.31829519989755e-23	2.78165314059588	0.029	0.005	6.77011747226082e-19	12	AC166902.2	0.024
Jaml	3.46790447522558e-11	2.78159010692783	0.013	0.002	1.01273214390013e-06	12	Jaml	0.011
Gm44893	3.49946054030059e-84	2.78097213887776	0.048	0.005	1.02194746158398e-79	5	Gm44893	0.043
Rad51ap2.8	4.97324224011499e-26	2.78072983596338	0.057	0.01	1.45233593138078e-21	18	Rad51ap2	0.047
Plxna4os1	2.73843655426894e-36	2.77971419701804	0.02	0.002	7.99705626943159e-32	5	Plxna4os1	0.018
Zim1.17	1.15029737102003e-96	2.77898343938013	0.31	0.056	3.3592134125898e-92	21	Zim1	0.254
Rcn3.4	1.29881421396154e-11	2.77832948030465	0.065	0.033	3.79292714903188e-07	6	Rcn3	0.032
Cxcl12	0	2.77695722423491	0.274	0.051	0	0	Cxcl12	0.223
5830432E09Rik.2	1.83640584796584e-08	2.77679071547408	0.023	0.005	0.000536285599781466	20	5830432E09Rik	0.018
Kcnb2.4	0	2.77634587457448	0.999	0.919	0	5	Kcnb2	0.08
Ifi204.11	2.95763732239611e-57	2.77550798254246	0.074	0.012	8.63718827259336e-53	14	Ifi204	0.062
Nefm.20	2.60921350874213e-149	2.77530322511698	0.626	0.161	7.61968620957965e-145	21	Nefm	0.465
Atp7a.18	8.67633566137833e-141	2.77429437477662	0.791	0.317	2.53375030319231e-136	21	Atp7a	0.474
Myocd.5	4.37726461239373e-51	2.77348770053276	0.139	0.052	1.27829258475734e-46	6	Myocd	0.087
Plxna4.14	0	2.77346420199093	0.966	0.503	0	15	Plxna4	0.463
Gm12160.12	7.31383339195876e-35	2.77291244125867	0.084	0.016	2.13585876545372e-30	18	Gm12160	0.068
Gpr149.16	0	2.77280499690745	0.824	0.2	0	16	Gpr149	0.624
Ifi204.14	4.57934337881383e-25	2.77260006696674	0.078	0.014	1.337305646915e-20	21	Ifi204	0.064
Kcnv1.18	1.6039292515688e-92	2.7720604963406	0.361	0.078	4.68395459335638e-88	21	Kcnv1	0.283
Gm16976	3.87961803551194e-17	2.77196404255123	0.011	0.001	1.13296485491055e-12	9	Gm16976	0.01
Ush1c.13	0	2.77171023447294	0.59	0.129	0	14	Ush1c	0.461
Igfbp7.6	6.43929039491399e-59	2.77108721869991	0.292	0.157	1.88046597402673e-54	6	Igfbp7	0.135
Bglap.7	0	2.77051858963176	0.683	0.216	0	7	Bglap	0.467
Glp1r.16	3.62832116732403e-40	2.77042008296389	0.211	0.055	1.05957863049364e-35	21	Glp1r	0.156
Ssxb5.3	7.52500098500851e-09	2.77034173151278	0.022	0.006	0.000219752603765203	17	Ssxb5	0.016
Fndc5.5	0	2.76993813431572	0.369	0.041	0	5	Fndc5	0.328
Lrig3	0	2.76963500735953	0.541	0.129	0	0	Lrig3	0.412
Pi15	0	2.76953151954558	0.56	0.144	0	0	Pi15	0.416
Aipl1	3.57429955509786e-09	2.76793790688206	0.012	0.001	0.000104380269907523	20	Aipl1	0.011
Fgd5.5	8.48938043302224e-123	2.76651000160273	0.144	0.025	2.47915376785548e-118	12	Fgd5	0.119
Col7a1.4	3.49502691310667e-34	2.76649863737244	0.145	0.067	1.02065270943454e-29	6	Col7a1	0.078
Ccdc33.6	9.05062052589849e-07	2.76624333799626	0.025	0.009	0.0264305271217814	16	Ccdc33	0.016
Slc22a18.13	1.65653129676497e-290	2.76541795249256	0.262	0.029	4.83756834594276e-286	16	Slc22a18	0.233
Nr4a3.12	1.35795899843119e-145	2.76518673748023	0.301	0.072	3.96564766311859e-141	15	Nr4a3	0.229
Cfh.5	1.31863339461206e-06	2.76442972535708	0.029	0.067	0.0385080510228561	13	Cfh	-0.038
Gldn.3	1.72923043380959e-81	2.76330634010923	0.111	0.027	5.04987163585413e-77	5	Gldn	0.084
Cntn3.9	0	2.76327402093658	0.908	0.403	0	9	Cntn3	0.505
Gm12414	1.06323271621179e-20	2.76293312442007	0.014	0.003	3.1049585011533e-16	0	Gm12414	0.011
4930509J09Rik.18	9.10327935123549e-123	2.76229771340604	0.434	0.12	2.6584306689413e-118	19	4930509J09Rik	0.314
Ppm1n.15	5.7968950686745e-96	2.76196287757862	0.079	0.008	1.69286726690501e-91	16	Ppm1n	0.071
Ppm1j	1.74909074105158e-30	2.76160722909805	0.039	0.006	5.10786969109293e-26	15	Ppm1j	0.033
Trps1.11	0	2.76143520368432	0.966	0.55	0	12	Trps1	0.416
Slc12a7.16	0	2.76095629854315	0.651	0.118	0	16	Slc12a7	0.533
Lamb1.19	4.52350872769637e-68	2.76064529557989	0.361	0.099	1.32100025374917e-63	21	Lamb1	0.262
Tnr.13	0	2.76059522156507	0.934	0.504	0	14	Tnr	0.43
Gm9885.15	0	2.76057809051879	0.258	0.026	0	16	Gm9885	0.232
Gm48703	1.41199658013304e-17	2.76049649731551	0.022	0.004	4.12345361296251e-13	12	Gm48703	0.018
Adcyap1.10	1.15116756989316e-251	2.76040468690959	0.219	0.032	3.36175465435898e-247	10	Adcyap1	0.187
Tmem163.1	2.7068720392324e-224	2.76033313632978	0.335	0.124	7.90487841617038e-220	1	Tmem163	0.211
Ccdc80.5	4.0497602895404e-20	2.7598304767467	0.097	0.047	1.18265149735448e-15	6	Ccdc80	0.05
D630013N20Rik.9	1.45676457391617e-17	2.75895677167049	0.113	0.047	4.25418958520738e-13	17	D630013N20Rik	0.066
Dnah1.18	8.82605279169198e-37	2.75816873890172	0.139	0.028	2.57747219675781e-32	21	Dnah1	0.111
Slc6a16	1.03983353395147e-06	2.75633803192125	0.01	0.002	0.0303662586919849	18	Slc6a16	0.008
Ppara.10	0	2.75565495607382	0.645	0.134	0	10	Ppara	0.511
Trank1.13	1.75355891431026e-22	2.75535963979774	0.134	0.049	5.12091809746026e-18	18	Trank1	0.085
Gm15261.18	2.77483671961784e-144	2.75471102422063	0.369	0.074	8.10335567229999e-140	19	Gm15261	0.295
Gm48283.17	2.55778964852762e-27	2.75405945168875	0.096	0.019	7.46951311059521e-23	21	Gm48283	0.077
Akain1.1	5.17507318258564e-44	2.75404315298789	0.032	0.003	1.51127662151049e-39	14	Akain1	0.029
Gm11734.3	1.19752397110099e-12	2.75354296210476	0.032	0.006	3.49712925280623e-08	19	Gm11734	0.026
Gm26735.16	0	2.75330252295174	0.443	0.058	0	16	Gm26735	0.385
Vsnl1.15	1.2058605075383e-151	2.75282189117699	0.67	0.261	3.5214744401641e-147	19	Vsnl1	0.409
BC089597	6.92735551743884e-15	2.75246097962746	0.04	0.017	2.02299563175766e-10	2	BC089597	0.023
D17Ertd648e.8	4.68686132236108e-15	2.75234710161421	0.051	0.015	1.36870411196911e-10	17	D17Ertd648e	0.036
Stum.11	1.66493119965605e-235	2.75139571791281	0.739	0.415	4.86209858235556e-231	16	Stum	0.324
Gm16976.1	2.69589892328508e-11	2.75133086504535	0.012	0.002	7.87283362566941e-07	17	Gm16976	0.01
BC017612	8.45018470909675e-37	2.7512566926047	0.033	0.007	2.46770744059752e-32	2	BC017612	0.026
Gm16000	3.72534382809367e-32	2.75119541741707	0.023	0.003	1.08791215811819e-27	10	Gm16000	0.02
Pdia5.11	1.85524294000149e-239	2.75036240610499	0.62	0.177	5.41786595768634e-235	17	Pdia5	0.443
Zfp804a.14	0	2.75008777765943	0.917	0.603	0	16	Zfp804a	0.314
Gm10552	1.31224602533404e-06	2.74980844464955	0.011	0.003	0.03832152067783	6	Gm10552	0.008
Penk.14	0	2.74944326352951	0.732	0.241	0	14	Penk	0.491
Sgcz.5	0	2.74871374005106	0.995	0.611	0	5	Sgcz	0.384
Kcnk2.16	3.5933932774491e-291	2.74860525825734	0.945	0.482	1.04937863881346e-286	18	Kcnk2	0.463
A830092H15Rik.12	7.69449756104285e-90	2.74852388125587	0.172	0.028	2.24702412275134e-85	18	A830092H15Rik	0.144
Olfr77.1	8.72299775209671e-08	2.74777594965159	0.012	0.003	0.0025473770335448	11	Olfr77	0.009
Chil1.3	1.29113199548921e-49	2.74653145006279	0.048	0.006	3.77049276642713e-45	16	Chil1	0.042
Mrap2.18	5.00572320634441e-261	2.74651393645656	0.723	0.187	1.46182134794876e-256	19	Mrap2	0.536
Htr4.16	1.00970864123302e-293	2.74508395606443	0.886	0.32	2.94865214499278e-289	18	Htr4	0.566
Gm47515.4	1.56695674030518e-104	2.74485105908797	0.083	0.012	4.57598376871322e-100	5	Gm47515	0.071
Tlr3.4	9.967275392786e-255	2.7443614603991	0.24	0.043	2.9107434329553e-250	5	Tlr3	0.197
Sdsl.16	0	2.74331515827889	0.369	0.045	0	16	Sdsl	0.324
Myo18b.9	2.53943554328297e-38	2.74323232502005	0.186	0.079	7.41591361704926e-34	14	Myo18b	0.107
Calcb.20	3.53768992733346e-188	2.7431313566869	0.799	0.21	1.03311158947919e-183	21	Calcb	0.589
4930563M20Rik.13	5.11051386479019e-11	2.74175267732732	0.078	0.025	1.49242336393468e-06	21	4930563M20Rik	0.053
Gm46102.5	0	2.74149622764804	0.364	0.057	0	5	Gm46102	0.307
Stmn1-rs1.11	4.90054947312305e-29	2.74121289530575	0.06	0.012	1.43110746263613e-24	17	Stmn1-rs1	0.048
4933417O13Rik	5.19289263537355e-22	2.74111846853756	0.021	0.002	1.51648043630814e-17	16	4933417O13Rik	0.019
Ly6e.13	1.6633984816992e-274	2.738913598527	0.693	0.306	4.85762258610618e-270	13	Ly6e	0.387
AC158972.2.1	3.34338847157155e-09	2.73885224123326	0.01	0.002	9.7636973535304e-05	16	AC158972.2	0.008
Lgi3.9	1.01166609773409e-117	2.73851161722534	0.101	0.013	2.95436850521286e-113	11	Lgi3	0.088
Gm10584.1	4.78384845597089e-08	2.73802327402799	0.01	0.002	0.00139702726459718	10	Gm10584	0.008
Gm47015.13	1.41301943676089e-65	2.73789882357978	0.129	0.03	4.12644066117283e-61	14	Gm47015	0.099
Zfp92.18	3.53228105314629e-34	2.73769371595946	0.128	0.026	1.03153203595031e-29	21	Zfp92	0.102
Gm43674.1	1.00008085980017e-22	2.73728638487386	0.023	0.003	2.92053613487445e-18	16	Gm43674	0.02
Spock3.18	1.15905528660553e-295	2.7371036353303	0.991	0.6	3.38478915347412e-291	19	Spock3	0.391
Il7.15	0	2.73694960633702	0.642	0.107	0	16	Il7	0.535
Gm45441.14	7.02294700860048e-84	2.73685332045344	0.072	0.007	2.0509112149216e-79	16	Gm45441	0.065
Gm11844.3	0	2.73683065423179	0.291	0.041	0	5	Gm11844	0.25
1700007F19Rik.6	5.92767147641885e-09	2.73563906075927	0.045	0.02	0.00017310579012586	12	1700007F19Rik	0.025
Casr.9	8.81393788630409e-275	2.73495413739141	0.331	0.066	2.57393428093738e-270	10	Casr	0.265
Procr	2.80787379146004e-15	2.73446427053818	0.017	0.003	8.19983383320075e-11	14	Procr	0.014
Tuba8.5	1.60578930253749e-28	2.73348417741746	0.037	0.008	4.68938650020025e-24	7	Tuba8	0.029
Gm31406	5.0791158991394e-25	2.73345632670577	0.021	0.003	1.48325421602568e-20	8	Gm31406	0.018
Etl4.8	0	2.73344231030249	0.877	0.448	0	10	Etl4	0.429
Csrp2.11	2.49676564537564e-273	2.73333318275351	0.609	0.192	7.29130471419049e-269	14	Csrp2	0.417
Gm28187.5	0	2.73271398345738	0.223	0.025	0	5	Gm28187	0.198
LOC100503496.12	3.62517562028103e-10	2.73150903249499	0.04	0.009	1.05866003639067e-05	21	LOC100503496	0.031
Slc16a9.10	8.86500026577984e-56	2.73142470603387	0.119	0.03	2.58884602761569e-51	14	Slc16a9	0.089
Gm36367.1	1.82202941609308e-15	2.73123380035701	0.019	0.002	5.32087250381661e-11	20	Gm36367	0.017
B230120H23Rik.6	8.98870125420446e-15	2.73055122150188	0.055	0.017	2.62497042726533e-10	17	B230120H23Rik	0.038
Ptger3.5	0	2.73041999533953	0.75	0.141	0	5	Ptger3	0.609
Slc16a6.16	1.24208359098679e-44	2.73033172311817	0.342	0.121	3.62725671075873e-40	21	Slc16a6	0.221
Fibcd1.19	1.85918036537649e-85	2.72993454625171	0.436	0.119	5.42936442100896e-81	21	Fibcd1	0.317
Tmem35a.14	4.95724195803107e-197	2.72957272297762	0.429	0.082	1.44766336900381e-192	18	Tmem35a	0.347
Hnmt.10	3.60061677926301e-74	2.72909597459644	0.265	0.098	1.05148811804818e-69	14	Hnmt	0.167
Gm29296.1	3.68401871324618e-12	2.72905994418531	0.02	0.003	1.07584398482928e-07	19	Gm29296	0.017
Rmst.12	1.56711801085093e-68	2.72802391134525	0.167	0.051	4.57645472708796e-64	12	Rmst	0.116
Irs3.20	8.25702923317404e-30	2.7273243099506	0.099	0.018	2.41130024696382e-25	21	Irs3	0.081
Cgnl1.9	5.5352412368859e-23	2.72616798054469	0.16	0.051	1.61645649840779e-18	21	Cgnl1	0.109
4930522H14Rik.10	4.63647271696464e-31	2.72610743848962	0.149	0.055	1.35398912753518e-26	17	4930522H14Rik	0.094
Fes.13	3.21413468706342e-25	2.72605047578464	0.112	0.03	9.38623752663132e-21	20	Fes	0.082
Oas1g.18	2.18511142024858e-77	2.72555008969938	0.298	0.074	6.38118088055194e-73	20	Oas1g	0.224
Glp1r.13	6.4402474237392e-151	2.72494785194236	0.243	0.051	1.88074545515456e-146	14	Glp1r	0.192
Phgdh.5	0	2.72479232475428	0.593	0.113	0	5	Phgdh	0.48
Mir669p-1.12	1.38984136923887e-06	2.72454632869406	0.058	0.024	0.0405875375058827	20	Mir669p-1	0.034
Oas1h.12	2.15301716761996e-85	2.72423804351255	0.104	0.016	6.28745603460056e-81	15	Oas1h	0.088
Lgals9.15	0	2.72406112281587	0.616	0.1	0	16	Lgals9	0.516
Gabrg3.18	2.82175284138354e-303	2.72374547348	0.993	0.74	8.24036482269237e-299	19	Gabrg3	0.253
Ugt1a5.9	3.27041673353866e-21	2.72339270643997	0.08	0.028	9.55059798695295e-17	14	Ugt1a5	0.052
C920025E04Rik.9	3.7578048235424e-15	2.72244212527222	0.052	0.016	1.09739174261909e-10	17	C920025E04Rik	0.036
Gabbr2.5	0	2.72238416649175	0.723	0.161	0	5	Gabbr2	0.562
Nrcam.8	1.24090409695347e-242	2.72219695077208	0.653	0.239	3.62381223433323e-238	15	Nrcam	0.414
Mfap3l.9	2.20849181385679e-287	2.72209187406304	0.528	0.137	6.44945864400598e-283	14	Mfap3l	0.391
Sstr2.10	1.89119183287538e-232	2.72165911885196	0.319	0.067	5.52284750954596e-228	11	Sstr2	0.252
Trim66.7	4.8303653423732e-22	2.72127076824545	0.097	0.033	1.41061159093325e-17	17	Trim66	0.064
Ifi204.9	1.41643564818295e-30	2.71869023999931	0.051	0.013	4.13641702338867e-26	10	Ifi204	0.038
Ptchd2.12	2.74206264011718e-34	2.71830230737822	0.08	0.02	8.0076455279342e-30	15	Ptchd2	0.06
Gm26637.1	1.09098555623618e-07	2.71761069638009	0.014	0.003	0.00318600511987651	14	Gm26637	0.011
Gm15635.1	1.55251383888562e-15	2.71627581261184	0.019	0.003	4.53380616369768e-11	14	Gm15635	0.016
Psg17.4	1.07023300162593e-07	2.71556502513545	0.029	0.005	0.00312540143464819	22	Psg17	0.024
Kcna3	5.94190425849311e-11	2.71527111979582	0.013	0.002	1.73521430060774e-06	17	Kcna3	0.011
Gm16271.18	3.45215409917087e-25	2.71518442196586	0.126	0.026	1.00813256158087e-20	22	Gm16271	0.1
Fstl4.6	6.46143079049884e-111	2.71438401248914	0.334	0.135	1.88693163374938e-106	9	Fstl4	0.199
Hspg2.5	2.32266772628638e-54	2.71370085873045	0.174	0.072	6.78288656107411e-50	6	Hspg2	0.102
Gm45733	3.429099917942e-08	2.71361642055059	0.012	0.002	0.0010014000490366	18	Gm45733	0.01
Ptpre.17	6.58558044856245e-211	2.71289150664329	0.698	0.183	1.92318705839369e-206	20	Ptpre	0.515
AU015228.3	2.638079612758e-09	2.71234651852358	0.022	0.005	7.70398389313718e-05	17	AU015228	0.017
L3mbtl4.11	0	2.71176653067031	0.64	0.156	0	14	L3mbtl4	0.484
Gm45060.2	1.50762208672607e-12	2.71175858511884	0.016	0.003	4.40270877986614e-08	12	Gm45060	0.013
Adamts9.13	3.70193163140145e-213	2.71155175785407	0.368	0.077	1.08107509431816e-208	16	Adamts9	0.291
Tlx2.13	0	2.71126274617646	0.88	0.331	0	16	Tlx2	0.549
9330185C12Rik.14	1.00577896110538e-19	2.71098023966221	0.123	0.036	2.93717630011604e-15	21	9330185C12Rik	0.087
Igf2bp1.15	1.63639108421674e-100	2.71065220094156	0.231	0.044	4.77875288323814e-96	18	Igf2bp1	0.187
Gm3512	3.34004777899641e-15	2.71034845545655	0.01	0.001	9.75394152900320e-11	5	Gm3512	0.009
Gm9869	1.08844839434713e-71	2.70794431675485	0.043	0.008	3.17859584601194e-67	0	Gm9869	0.035
P3h2.14	1.69423633682183e-245	2.70763281428973	0.683	0.167	4.94767837442078e-241	19	P3h2	0.516
Dnahc9.14	2.45483921679115e-07	2.70636156444973	0.107	0.056	0.0071688669647952	20	Dnahc9	0.051
Gm16063.14	2.16136095490144e-33	2.70635192679446	0.112	0.021	6.31182239659869e-29	21	Gm16063	0.091
Pakap.15	6.88247773030059e-88	2.7061262289495	0.254	0.042	2.00988997157968e-83	21	Pakap	0.212
Gm21949.12	6.12592736120961e-177	2.70555203156431	0.467	0.148	1.78895456729404e-172	14	Gm21949	0.319
1700010K23Rik.1	2.98876553361632e-08	2.70542364232383	0.015	0.004	0.000872809198781974	14	1700010K23Rik	0.011
Tnc.5	1.10789177007177e-51	2.70508521196731	0.162	0.065	3.2353763361406e-47	6	Tnc	0.097
Plcxd2.17	2.20786766490712e-232	2.70490841230027	0.561	0.123	6.44763594182827e-228	18	Plcxd2	0.438
Actn3.7	1.72097883707927e-08	2.70487680329906	0.059	0.03	0.000502577449792259	12	Actn3	0.029
Tmem64.14	0	2.70483904951752	0.882	0.342	0	16	Tmem64	0.54
Gm35850.2	1.1470753392042e-46	2.70453671675075	0.043	0.007	3.34980411307804e-42	9	Gm35850	0.036
Ptprm.15	6.78712519432764e-264	2.70337097068462	0.78	0.343	1.9820441704995e-259	15	Ptprm	0.437
Plcl1.17	1.42071145785293e-304	2.70328144094611	0.985	0.563	4.1489036703679e-300	18	Plcl1	0.422
5031434C07Rik.1	1.28225756116664e-21	2.70309733897939	0.023	0.003	3.74457675587493e-17	15	5031434C07Rik	0.02
Egflam.13	9.89079878297748e-53	2.70308598157191	0.23	0.08	2.88840996859291e-48	17	Egflam	0.15
RF01962.18	2.07058553869676e-52	2.7029051517529	0.388	0.159	6.04673094865614e-48	20	RF01962	0.229
Rax.1	1.64018054423465e-06	2.70255129130582	0.014	0.003	0.0478981924332846	18	Rax	0.011
Prkcdbp.2	3.81208686635463e-11	2.70181491459354	0.033	0.013	1.11324372758154e-06	6	Prkcdbp	0.02
Trim36.13	0	2.7011084681894	0.611	0.175	0	14	Trim36	0.436
Psg27	4.29895136005069e-09	2.70085890918568	0.01	0.001	0.00012554227656756	20	Psg27	0.009
Greb1l.11	0	2.70079748885248	0.922	0.526	0	12	Greb1l	0.396
Zbtb42.10	4.42946188969981e-109	2.70076580701263	0.096	0.01	1.29353575564904e-104	16	Zbtb42	0.086
A230006K03Rik.19	3.77195089948125e-132	2.70074286091421	0.414	0.075	1.10152282117551e-127	21	A230006K03Rik	0.339
4833424O15Rik.10	6.04121359468328e-36	2.6983883407976	0.182	0.069	1.76421560605536e-31	17	4833424O15Rik	0.113
1500035N22Rik.15	2.0229956254606e-228	2.69826389792655	0.262	0.036	5.90775412503259e-224	16	1500035N22Rik	0.226
Rem1.1	9.2058915070516e-11	2.69794182802301	0.017	0.005	2.68839649680428e-06	6	Rem1	0.012
Fam131c.8	1.56927061046366e-95	2.69747608471429	0.143	0.03	4.58274096373701e-91	12	Fam131c	0.113
Gm47134.12	1.16229260054975e-165	2.69722362342861	0.218	0.034	3.39424308138545e-161	16	Gm47134	0.184
Rgs1.6	1.51127123277921e-46	2.6970291877014	0.079	0.021	4.41336538108513e-42	6	Rgs1	0.058
Dbpht2.7	6.53280478922823e-217	2.69586712641604	0.22	0.037	1.90777498259832e-212	8	Dbpht2	0.183
Adamts6.3	8.84164898445781e-226	2.69544173277766	0.481	0.187	2.58202675293122e-221	5	Adamts6	0.294
Id4.15	0	2.69516989142419	0.671	0.177	0	16	Id4	0.494
Gabrg1.16	5.4278659321103e-17	2.69468476120636	0.138	0.059	1.58509968815417e-12	18	Gabrg1	0.079
A630014C17Rik.5	3.5608805472296e-97	2.69298697943486	0.059	0.007	1.03988394620746e-92	5	A630014C17Rik	0.052
Cbln3	3.25888009206085e-12	2.69127600150751	0.01	0.002	9.5169075328453e-08	5	Cbln3	0.008
Gm20658	4.81858168738372e-181	2.69081768478359	0.1	0.017	1.40717041016667e-176	0	Gm20658	0.083
Gm17197.14	4.81442446800871e-17	2.68876102094018	0.035	0.009	1.40595637739258e-12	14	Gm17197	0.026
St3gal1.14	1.74033403011615e-61	2.68845908914897	0.202	0.058	5.08229746814819e-57	17	St3gal1	0.144
Calml3.10	1.32263968259516e-29	2.68845352880178	0.094	0.026	3.86250466508266e-25	17	Calml3	0.068
Calml4.3	1.24637066609959e-140	2.68834596096393	0.243	0.07	3.63977625621063e-136	5	Calml4	0.173
Nrn1.4	4.04751122013545e-14	2.68804866321047	0.039	0.008	1.18199470161616e-09	20	Nrn1	0.031
[truncated: 15,652 more rows]
