# Supplementary material for: Building consensus: construction of a juvenile and adult scRNA-seq meta-atlas for dataset comparisons and harmonizing transcriptomic definitions of enteric neuron subtypes
Source: BMC Genomics. 2026 Jan 22;27:50. doi: 10.1186/s12864-025-12283-5 (PMC12825290; doi:10.1186/s12864-025-12283-5)
Supplement: Supplementary file 14 — Supplementary Material 14. Supplementary Table 10. ADULT_Bnc2plusEtv1vstherest_fcfilt_FindMarkers_RNA_Assay. [file 12864_2025_12283_MOESM14_ESM.csv]

	p_val	avg_log2FC	pct.1	pct.2	p_val_adj	genes	pctdiff
Fam163a	0	3.45352089099948	0.831	0.259	0	Fam163a	0.572
Ebf3	0	4.11460142645034	0.69	0.124	0	Ebf3	0.566
Fnbp1l	0	3.43040308904159	0.776	0.258	0	Fnbp1l	0.518
Nol4	0	3.99431516934199	0.673	0.155	0	Nol4	0.518
Kcnd3	0	3.46717932751273	0.803	0.293	0	Kcnd3	0.51
Grip1	0	3.3765294071857	0.86	0.354	0	Grip1	0.506
Ankrd6	0	3.31185084116458	0.813	0.318	0	Ankrd6	0.495
Pdlim5	0	3.88690343808198	0.777	0.289	0	Pdlim5	0.488
Ndst4	0	4.67587129024725	0.862	0.375	0	Ndst4	0.487
Zfp521	0	3.50676076924801	0.739	0.254	0	Zfp521	0.485
Syt6	0	4.01214845614987	0.696	0.214	0	Syt6	0.482
Zfp536	0	4.12762725445818	0.644	0.166	0	Zfp536	0.478
Camk4	0	3.77286121099615	0.723	0.245	0	Camk4	0.478
Oprd1	0	4.4060883855964	0.553	0.09	0	Oprd1	0.463
Sv2b	0	4.24099270498728	0.59	0.128	0	Sv2b	0.462
Chrna7	0	4.86158181809558	0.606	0.146	0	Chrna7	0.46
Xylt1	0	3.17103914997711	0.798	0.339	0	Xylt1	0.459
Sh3rf3	0	4.21275224844379	0.572	0.115	0	Sh3rf3	0.457
Tox	0	3.84421720395243	0.779	0.327	0	Tox	0.452
Sipa1l1	0	3.16776458668598	0.766	0.321	0	Sipa1l1	0.445
Chd7	0	3.29073955211113	0.694	0.252	0	Chd7	0.442
Tspan18	0	3.65501556198073	0.661	0.22	0	Tspan18	0.441
Slit2	0	3.89898331704755	0.878	0.445	0	Slit2	0.433
Ank1	0	3.54656888733088	0.548	0.123	0	Ank1	0.425
Pde5a	0	3.33523168927512	0.875	0.45	0	Pde5a	0.425
Samd4	0	3.41161347472773	0.811	0.388	0	Samd4	0.423
Pid1	0	3.09370656364264	0.851	0.428	0	Pid1	0.423
Ryr2	0	3.54634935287364	0.869	0.448	0	Ryr2	0.421
Trpc4	0	3.28520227295316	0.581	0.164	0	Trpc4	0.417
Rgmb	0	2.97832769770796	0.688	0.275	0	Rgmb	0.413
Specc1	0	3.77602826165716	0.604	0.195	0	Specc1	0.409
Grb14	0	3.43074761924328	0.555	0.147	0	Grb14	0.408
Rab27a	0	2.54796056125483	0.645	0.239	0	Rab27a	0.406
Lgi1	0	3.66908515362022	0.52	0.115	0	Lgi1	0.405
Plcxd3	0	3.01584665944399	0.656	0.252	0	Plcxd3	0.404
Rnf144b	0	3.59537505738388	0.642	0.239	0	Rnf144b	0.403
Rarb	0	4.19515588894805	0.664	0.264	0	Rarb	0.4
Rab37	0	4.38992585463517	0.47	0.071	0	Rab37	0.399
Ptprj	0	2.69743037018532	0.78	0.383	0	Ptprj	0.397
Cacnb2	0	3.26781786256124	0.804	0.409	0	Cacnb2	0.395
A830018L16Rik	0	3.7649442870934	0.642	0.253	0	A830018L16Rik	0.389
Kcng3	0	4.24383989560406	0.464	0.075	0	Kcng3	0.389
Pde3a	0	3.26965898607951	0.839	0.45	0	Pde3a	0.389
Fat3	0	4.80643194980606	0.511	0.123	0	Fat3	0.388
Bcar3	0	3.46503923465868	0.596	0.209	0	Bcar3	0.387
Gm15398	0	3.46367661127546	0.511	0.13	0	Gm15398	0.381
Pitpnc1	0	2.99626310091169	0.832	0.454	0	Pitpnc1	0.378
Hmcn2	0	3.48626569079976	0.636	0.259	0	Hmcn2	0.377
Kirrel3	0	4.42962333763196	0.543	0.166	0	Kirrel3	0.377
Plekha7	0	3.27826149347846	0.578	0.202	0	Plekha7	0.376
Gm20642	0	2.91573267584908	0.577	0.206	0	Gm20642	0.371
Sema6a	0	3.35511003003406	0.512	0.142	0	Sema6a	0.37
Fam184b	0	3.63453072270176	0.471	0.102	0	Fam184b	0.369
Tm4sf4	0	2.55169072421412	0.706	0.337	0	Tm4sf4	0.369
Frmpd4	0	3.56946569304349	0.853	0.485	0	Frmpd4	0.368
Kcnk10	0	3.18696647325297	0.524	0.157	0	Kcnk10	0.367
Airn	0	3.29627851959691	0.775	0.409	0	Airn	0.366
Lix1	0	2.68473442116903	0.791	0.425	0	Lix1	0.366
Lrrtm3	0	2.86053263158262	0.725	0.359	0	Lrrtm3	0.366
Tenm3	0	1.47632033140127	0.712	0.347	0	Tenm3	0.365
Man2a1	0	2.49888822432748	0.86	0.495	0	Man2a1	0.365
Dnah11	0	2.8883463375685	0.524	0.16	0	Dnah11	0.364
Erbin	0	3.50951147217299	0.595	0.232	0	Erbin	0.363
Grik1	0	3.66937360882547	0.654	0.292	0	Grik1	0.362
Tmc3	0	4.38323479624851	0.457	0.096	0	Tmc3	0.361
Rspo2	0	3.80849174698696	0.525	0.165	0	Rspo2	0.36
Vwa5b1	0	4.44473157477014	0.441	0.084	0	Vwa5b1	0.357
Gfra1	0	4.7307645508452	0.49	0.133	0	Gfra1	0.357
Utrn	0	2.83463381758426	0.861	0.506	0	Utrn	0.355
Oprm1	0	2.92422539024904	0.538	0.184	0	Oprm1	0.354
5033428I22Rik	0	3.32054840949941	0.476	0.122	0	5033428I22Rik	0.354
Reps2	0	2.58253665602878	0.681	0.328	0	Reps2	0.353
Stom	0	2.58725286726117	0.61	0.258	0	Stom	0.352
Cdc14a	0	3.84432487086364	0.545	0.194	0	Cdc14a	0.351
Adamts5	0	4.87345352960508	0.417	0.066	0	Adamts5	0.351
Limch1	0	2.69810620803174	0.589	0.24	0	Limch1	0.349
Pitpnm3	0	3.39499963349131	0.477	0.128	0	Pitpnm3	0.349
Fam13c	0	2.82059769952912	0.673	0.327	0	Fam13c	0.346
Kcnab1	0	4.60830035218511	0.637	0.294	0	Kcnab1	0.343
Rap1gap2	0	1.99468341287915	0.741	0.398	0	Rap1gap2	0.343
Plce1	0	2.54564980267479	0.958	0.617	0	Plce1	0.341
Synpo2	0	2.66078501135029	0.719	0.379	0	Synpo2	0.34
Fgfr1	0	2.4150051434466	0.603	0.265	0	Fgfr1	0.338
Ntn4	0	3.24031951997257	0.493	0.157	0	Ntn4	0.336
Slc44a5	0	3.80677729429389	0.523	0.189	0	Slc44a5	0.334
Hdac9	0	2.78369240976802	0.769	0.438	0	Hdac9	0.331
Grb10	0	2.14183280360967	0.62	0.293	0	Grb10	0.327
Sntb1	0	3.24084453378996	0.864	0.537	0	Sntb1	0.327
Actn1	0	2.80067495537232	0.917	0.591	0	Actn1	0.326
Lrfn5	0	2.45921021122124	0.795	0.47	0	Lrfn5	0.325
Arpp21	0	2.1935741793918	0.698	0.376	0	Arpp21	0.322
Gria2	0	2.17798209230704	0.822	0.504	0	Gria2	0.318
Cdh11	0	3.18316232769408	0.602	0.289	0	Cdh11	0.313
Etv1	0	4.28589228225239	0.591	0.283	0	Etv1	0.308
Epha5	0	4.12092526877209	0.766	0.459	0	Epha5	0.307
Ldlrad3	0	2.51992096780304	0.596	0.29	0	Ldlrad3	0.306
Kcnc2	0	2.89563608606344	0.851	0.546	0	Kcnc2	0.305
Pcdh7	0	3.17156499347197	0.785	0.481	0	Pcdh7	0.304
Pde1c	0	3.8908670541576	0.56	0.259	0	Pde1c	0.301
Dscam	0	2.32067299046887	0.918	0.617	0	Dscam	0.301
Cdk14	0	2.02454041765594	0.804	0.507	0	Cdk14	0.297
Tns1	0	2.15665363921071	0.722	0.425	0	Tns1	0.297
Rnf217	0	2.79928589241985	0.786	0.493	0	Rnf217	0.293
Kcnd2	0	3.42796918449812	0.864	0.573	0	Kcnd2	0.291
Dlgap2	0	2.43884834897143	0.715	0.426	0	Dlgap2	0.289
Chrm2	0	2.43610290511628	0.787	0.5	0	Chrm2	0.287
Galntl6	0	3.65993023775912	0.758	0.471	0	Galntl6	0.287
Cadps2	0	3.03874390132051	0.608	0.321	0	Cadps2	0.287
Csmd3	0	3.9859020099232	0.68	0.397	0	Csmd3	0.283
Grik2	0	2.04378305035359	0.885	0.608	0	Grik2	0.277
Pcdh15	0	3.54370017080917	0.973	0.699	0	Pcdh15	0.274
Prkcb	0	2.4306845386671	0.728	0.454	0	Prkcb	0.274
Setbp1	0	2.15372659411608	0.78	0.507	0	Setbp1	0.273
Fstl5	0	2.74097574271938	0.901	0.634	0	Fstl5	0.267
Pde4b	0	3.11420687278735	0.837	0.583	0	Pde4b	0.254
Camk2b	0	1.79939916302346	0.752	0.502	0	Camk2b	0.25
Sobp	0	2.25331879199436	0.865	0.618	0	Sobp	0.247
Efna5	0	2.51639036555818	0.916	0.67	0	Efna5	0.246
C530008M17Rik	0	1.54736908270187	0.848	0.604	0	C530008M17Rik	0.244
Syt17	0	1.64601066898704	0.746	0.509	0	Syt17	0.237
Ncald	0	2.84792728257281	0.812	0.578	0	Ncald	0.234
Lrrc4c	0	2.77846437182516	0.788	0.555	0	Lrrc4c	0.233
Nhs	0	2.26046459411419	0.77	0.54	0	Nhs	0.23
Sh3kbp1	0	2.00552651692062	0.687	0.459	0	Sh3kbp1	0.228
Grik4	0	1.73928380739069	0.819	0.591	0	Grik4	0.228
Adgrl3	0	3.0132810126535	0.612	0.386	0	Adgrl3	0.226
Lrrtm4	0	2.85993402388674	0.795	0.57	0	Lrrtm4	0.225
Trpm3	0	3.28755981008326	0.963	0.743	0	Trpm3	0.22
Add3	0	1.77109438648748	0.821	0.608	0	Add3	0.213
Hecw2	0	2.13256465166806	0.688	0.48	0	Hecw2	0.208
Dixdc1	0	2.15724868619853	0.733	0.53	0	Dixdc1	0.203
Tns3	0	2.63858528727526	0.834	0.634	0	Tns3	0.2
Grid2	0	3.6173869518902	0.959	0.761	0	Grid2	0.198
Frmd5	0	1.95762047969463	0.856	0.663	0	Frmd5	0.193
Neurl1a	0	1.94000014873529	0.8	0.608	0	Neurl1a	0.192
Fmn2	0	2.07618781126883	0.843	0.653	0	Fmn2	0.19
Dner	0	1.71251506966462	0.883	0.694	0	Dner	0.189
Nos1	0	4.7885175533662	0.688	0.508	0	Nos1	0.18
Fut8	0	1.81024254601456	0.765	0.587	0	Fut8	0.178
Rfx3	0	1.94336065514197	0.795	0.623	0	Rfx3	0.172
Mtss1	0	1.8631574053244	0.828	0.659	0	Mtss1	0.169
Ptprg	0	2.77604899812721	0.911	0.744	0	Ptprg	0.167
Nalcn	0	1.71738806234375	0.802	0.636	0	Nalcn	0.166
Clvs1	0	2.15495727522973	0.866	0.701	0	Clvs1	0.165
Kcnq3	0	2.71675813286887	0.96	0.797	0	Kcnq3	0.163
Prickle2	0	2.06214826380194	0.804	0.642	0	Prickle2	0.162
Lrrc8c	0	1.84654659472185	0.747	0.587	0	Lrrc8c	0.16
Ret	0	1.70509843008314	0.818	0.66	0	Ret	0.158
Magi1	0	2.58617501751448	0.942	0.793	0	Magi1	0.149
Rimbp2	0	1.79847565403599	0.74	0.592	0	Rimbp2	0.148
Atxn1	0	1.94875373147173	0.905	0.76	0	Atxn1	0.145
Svil	0	1.59499130607639	0.896	0.755	0	Svil	0.141
Nrg3	0	3.03717746609715	0.985	0.851	0	Nrg3	0.134
Tcf4	0	2.63673415752235	0.971	0.842	0	Tcf4	0.129
Atrnl1	0	2.1511298162296	0.896	0.772	0	Atrnl1	0.124
Rnf150	0	1.88760571786124	0.868	0.746	0	Rnf150	0.122
Tmem117	0	1.8839613266481	0.8	0.682	0	Tmem117	0.118
Unc80	0	1.64793419122315	0.886	0.77	0	Unc80	0.116
Klhl29	0	1.59977645661832	0.834	0.719	0	Klhl29	0.115
Rit2	0	1.67723691553637	0.781	0.666	0	Rit2	0.115
Pde10a	0	1.10967922912077	0.932	0.825	0	Pde10a	0.107
Arhgef28	0	1.88751242372947	0.934	0.834	0	Arhgef28	0.1
9330182L06Rik	0	1.5795200350995	0.831	0.734	0	9330182L06Rik	0.097
Dip2c	0	1.52718529846094	0.893	0.811	0	Dip2c	0.082
Kcnma1	0	2.35445445059018	0.957	0.882	0	Kcnma1	0.075
Gria4	0	1.62712808380399	0.896	0.829	0	Gria4	0.0670000000000001
Nav3	0	1.89983958265347	0.957	0.895	0	Nav3	0.0619999999999999
Nkain2	0	2.14994032498851	0.916	0.858	0	Nkain2	0.0580000000000001
Plcb4	0	1.56663268044667	0.842	0.788	0	Plcb4	0.0539999999999999
Cadm1	0	2.04041924490372	0.967	0.916	0	Cadm1	0.0509999999999999
Gab2	0	1.34493656061732	0.849	0.799	0	Gab2	0.0499999999999999
Enah	0	1.32403191389702	0.918	0.869	0	Enah	0.049
Dpp6	0	1.88852540892078	0.978	0.933	0	Dpp6	0.0449999999999999
Syn3	0	2.49872993243939	0.934	0.892	0	Syn3	0.042
Khdrbs2	0	1.07101159511856	0.91	0.873	0	Khdrbs2	0.037
Rev3l	0	1.30019025250476	0.872	0.836	0	Rev3l	0.036
Ube2e2	0	1.1966051909112	0.873	0.837	0	Ube2e2	0.036
Arhgap26	0	1.79831542812348	0.942	0.907	0	Arhgap26	0.0349999999999999
Nlgn1	0	1.21117531174771	0.959	0.925	0	Nlgn1	0.0339999999999999
Ctnnd2	0	1.15862855385469	0.941	0.91	0	Ctnnd2	0.0309999999999999
Sik3	0	1.12372027172233	0.863	0.834	0	Sik3	0.029
Ncoa7	0	1.30766998041613	0.846	0.874	0	Ncoa7	-0.028
Negr1	0	1.47368062859336	0.963	0.936	0	Negr1	0.0269999999999999
Lyst	0	1.21265667129449	0.843	0.819	0	Lyst	0.024
Magi2	0	1.30913779940151	0.909	0.889	0	Magi2	0.02
Msi2	0	1.42188403978625	0.957	0.939	0	Msi2	0.018
Srpk2	0	1.01926704100514	0.886	0.903	0	Srpk2	-0.017
Ppm1h	0	1.08145344197747	0.953	0.965	0	Ppm1h	-0.012
Agbl4	0	1.59217207240487	0.922	0.913	0	Agbl4	0.00900000000000001
Lrrfip1	0	1.83538564911439	0.97	0.962	0	Lrrfip1	0.00800000000000001
Asic2	0	1.63577811248508	0.949	0.957	0	Asic2	-0.00800000000000001
Plekha5	0	1.54646721824017	0.932	0.936	0	Plekha5	-0.004
Akap13	0	2.01990403969751	0.863	0.867	0	Akap13	-0.004
Celf4	0	1.11410841575083	0.976	0.98	0	Celf4	-0.004
Sbf2	0	1.02533707558001	0.882	0.884	0	Sbf2	-0.002
R3hdm1	0	1.22070224222623	0.878	0.879	0	R3hdm1	-0.001
Fam155a	0	1.10995955887264	0.99	0.991	0	Fam155a	-0.001
Eml6	0	1.3490532675924	0.853	0.854	0	Eml6	-0.001
Myt1l	0	1.14009813530903	0.942	0.941	0	Myt1l	0.001
Ptprn2	0	1.21728134498987	0.952	0.953	0	Ptprn2	-0.001
Prkce	0	1.13203755912061	0.963	0.963	0	Prkce	0
Slit1	1.88311543737138e-305	4.14077452798486	0.413	0.072	5.49926201175563e-301	Slit1	0.341
Bmp2k	8.17000311152399e-305	2.35592381098854	0.585	0.306	2.38588600865835e-300	Bmp2k	0.279
Kcnq4	2.36529114625859e-304	3.42171389251292	0.469	0.144	6.90735973441896e-300	Kcnq4	0.325
Rapgef4	3.39963893836712e-302	2.70260121112056	0.506	0.167	9.92796559171351e-298	Rapgef4	0.339
Gch1	2.98539081858954e-301	3.49082811224587	0.467	0.141	8.71823680752703e-297	Gch1	0.326
Gm48877	6.20298411363538e-301	4.41568887420692	0.442	0.117	1.81145745070494e-296	Gm48877	0.325
Wwc2	1.080915622801e-299	1.33866971136147	0.831	0.827	3.15659789326577e-295	Wwc2	0.004
Gria1	1.0945642535772e-296	2.50651244899096	0.604	0.315	3.19645598972148e-292	Gria1	0.289
Bves	3.21962988876957e-296	4.17561662176151	0.422	0.091	9.40228516417378e-292	Bves	0.331
Cuedc1	6.44696857655189e-296	1.34001721327776	0.785	0.704	1.88270823341045e-291	Cuedc1	0.0810000000000001
Klf12	8.38774790946154e-295	2.43609364001412	0.549	0.229	2.44947402200005e-290	Klf12	0.32
Xkr6	1.21637933588263e-294	1.02993553164202	0.87	0.864	3.55219257457804e-290	Xkr6	0.00600000000000001
Kat6b	5.55202395446261e-292	1.38888612784286	0.785	0.699	1.62135755542172e-287	Kat6b	0.0860000000000001
Doc2b	7.30527698221454e-292	2.1025112232424	0.572	0.266	2.13336003711611e-287	Doc2b	0.306
Slc26a4	1.87052134304131e-291	3.54341939586326	0.435	0.101	5.46248347808353e-287	Slc26a4	0.334
Epha4	1.10448944727393e-289	3.31203570664279	0.454	0.124	3.22544053287407e-285	Epha4	0.33
Tshz2	1.23491396196434e-288	1.7788546530791	0.904	0.939	3.60631924312446e-284	Tshz2	-0.0349999999999999
Tenm2	2.01022834408596e-288	2.29330974066142	0.689	0.522	5.87046983323424e-284	Tenm2	0.167
Nrg3os	3.09177237617161e-287	2.78668940115419	0.498	0.17	9.02890287013395e-283	Nrg3os	0.328
C130073E24Rik	1.48234648373237e-286	3.44810393255756	0.478	0.173	4.32889643644363e-282	C130073E24Rik	0.305
Ttc28	5.70374280193418e-286	1.48321984726856	0.795	0.762	1.66566401044884e-281	Ttc28	0.033
Lrrc7	2.54257827155834e-285	4.086251509391	0.472	0.156	7.42509132643181e-281	Lrrc7	0.316
Gm3294	5.78150500882093e-284	3.07705932980204	0.457	0.143	1.68837290772598e-279	Gm3294	0.314
Thrb	1.53181994916716e-282	2.606034807533	0.528	0.215	4.47337379755285e-278	Thrb	0.313
Csmd1	1.94010905359179e-282	3.26095823557387	0.66	0.463	5.66570046920411e-278	Csmd1	0.197
Sipa1l2	4.46320389508819e-282	2.32595548809688	0.549	0.272	1.3033894334826e-277	Sipa1l2	0.277
Hmcn1	5.89975782249198e-282	4.42068254610589	0.482	0.174	1.72290627690233e-277	Hmcn1	0.308
Atp2b1	8.62394293557405e-281	1.12536123175959	0.809	0.807	2.51845005547569e-276	Atp2b1	0.002
Spon1	2.67039578318127e-280	2.7640394802011	0.582	0.341	7.79835680562427e-276	Spon1	0.241
Cnga3	1.20336836860376e-279	4.06212281290516	0.375	0.052	3.51419664683357e-275	Cnga3	0.323
Dcbld2	1.07441872541981e-276	2.08691687680761	0.643	0.436	3.13762500384348e-272	Dcbld2	0.207
Synpr	1.87737424648882e-275	4.16215014244848	0.444	0.131	5.48249601202129e-271	Synpr	0.313
Dtnb	9.91308244393609e-275	1.23414887272853	0.809	0.76	2.89491746610266e-270	Dtnb	0.049
Trps1	1.72003483456302e-274	3.02853937171744	0.592	0.34	5.02301772737439e-270	Trps1	0.252
Tmod1	8.46138968820792e-274	1.75394817205781	0.678	0.511	2.47097963064736e-269	Tmod1	0.167
Parva	2.83182416171588e-271	1.62632135057038	0.727	0.599	8.26977609945888e-267	Parva	0.128
Bnc2	2.48515919401114e-270	3.248041282147	0.579	0.34	7.25741039427074e-266	Bnc2	0.239
Popdc3	4.43882186184638e-270	3.99242063305261	0.394	0.08	1.296269148315e-265	Popdc3	0.314
Celf2	8.52951449521608e-270	1.26948773806186	0.821	0.748	2.49087411803795e-265	Celf2	0.073
Sptb	2.78357692320489e-269	2.88955441366666	0.435	0.115	8.12887968883523e-265	Sptb	0.32
Sgce	3.09735132676795e-269	2.24157075811048	0.502	0.177	9.04519507956044e-265	Sgce	0.325
Gsg1l	3.34327120048459e-267	4.26873604924515	0.4	0.092	9.76335488677514e-263	Gsg1l	0.308
S100a6	2.77259965743473e-263	1.73446181048311	0.876	0.811	8.09682277960663e-259	S100a6	0.0649999999999999
Vat1l	1.21199160295535e-262	1.51176423826168	0.781	0.742	3.53937907811051e-258	Vat1l	0.039
Colec12	5.2543363502148e-262	2.76044228636163	0.488	0.18	1.53442384435323e-257	Colec12	0.308
Atp2b3	5.00419210175735e-260	1.94181920225138	0.623	0.395	1.4613742194762e-255	Atp2b3	0.228
Epb41l5	7.23035106142333e-260	2.16442187732501	0.612	0.433	2.11147942046746e-255	Epb41l5	0.179
Cmah	1.49524028063372e-259	4.67034588286051	0.415	0.114	4.36655019153465e-255	Cmah	0.301
Bin1	4.40251471294003e-259	1.28008239483366	0.814	0.798	1.28566637161988e-254	Bin1	0.0159999999999999
Rfx2	1.29061159183344e-258	2.47573621262338	0.522	0.239	3.7689730316312e-254	Rfx2	0.283
Fgf1	2.75279352329778e-257	1.44038805409465	0.713	0.588	8.03898292608649e-253	Fgf1	0.125
Sema6d	1.53315025329856e-256	1.45789231877061	0.835	0.819	4.47725868470777e-252	Sema6d	0.016
Htr2b	3.77033144372895e-256	3.27470462621219	0.457	0.172	1.10104989151217e-251	Htr2b	0.285
Wls	1.60980342741824e-255	2.29644998795814	0.552	0.294	4.70110894908947e-251	Wls	0.258
Dsc2	2.78566274088762e-253	3.0310173665401	0.412	0.102	8.13497090221412e-249	Dsc2	0.31
Bach2	7.89602978315876e-253	1.6355480550519	0.69	0.472	2.30587757757585e-248	Bach2	0.218
Dmd	9.18830074314375e-251	1.17329750777571	0.905	0.926	2.68325946602027e-246	Dmd	-0.021
Tiam2	1.07854243120622e-249	1.38862245728189	0.749	0.621	3.14966746185154e-245	Tiam2	0.128
Zdhhc14	2.54329118027498e-248	1.1860317432864	0.795	0.757	7.42717323375702e-244	Zdhhc14	0.038
Eml4	4.7507594963867e-248	1.23143125176898	0.805	0.758	1.38736429572981e-243	Eml4	0.047
Arhgap42	4.14930528557199e-246	2.0012591426272	0.64	0.453	1.21172162254559e-241	Arhgap42	0.187
St18	4.80078428057047e-246	4.18282271676505	0.393	0.098	1.40197303345499e-241	St18	0.295
Ypel2	6.05524120297649e-245	2.0714468298009	0.546	0.276	1.76831208850523e-240	Ypel2	0.27
Amph	5.14665760089907e-243	1.33458780534594	0.756	0.697	1.50297841919056e-238	Amph	0.0590000000000001
Nrep	2.03381369748284e-242	2.85113710341487	0.425	0.133	5.93934614075914e-238	Nrep	0.292
Pde11a	2.74256290743019e-240	3.65666152976028	0.381	0.085	8.00910645856838e-236	Pde11a	0.296
Dab2ip	5.59959485145844e-240	1.91844563525829	0.627	0.459	1.63524968447141e-235	Dab2ip	0.168
Asl	7.58764162636379e-238	2.0881757113097	0.597	0.405	2.21581898414702e-233	Asl	0.192
Arhgap15	6.27076533224881e-236	3.46531993222043	0.439	0.163	1.83125159997662e-231	Arhgap15	0.276
Plxdc1	7.63011124918284e-236	2.69234598072398	0.439	0.147	2.22822138809886e-231	Plxdc1	0.292
Plcl2	1.25671177282824e-234	2.3786915282799	0.458	0.158	3.66997539019032e-230	Plcl2	0.3
Egfem1	7.59008863016313e-232	3.07233287304299	0.663	0.569	2.21653358266654e-227	Egfem1	0.0940000000000001
Gm4876	1.96038149303401e-230	2.78312163468285	0.457	0.191	5.7249020741072e-226	Gm4876	0.266
Enpp1	5.63751767944047e-230	2.6702122739354	0.466	0.189	1.646324287927e-225	Enpp1	0.277
Caln1	8.85461417127634e-229	3.40000084568117	0.434	0.152	2.58581297643783e-224	Caln1	0.282
Erich3	9.79935327062597e-229	2.91976652700872	0.4	0.119	2.8617051356209e-224	Erich3	0.281
Adcy3	3.34367034481037e-228	1.87895728324798	0.597	0.402	9.76452050794972e-224	Adcy3	0.195
Gm45323	1.93297674078191e-227	3.470813721919	0.364	0.082	5.64487197610543e-223	Gm45323	0.282
Epb41l4a	4.14145955449033e-227	1.90439072025529	0.556	0.29	1.20943043369781e-222	Epb41l4a	0.266
Sdk1	8.16267560812039e-227	2.14292962149452	0.577	0.337	2.3837461578394e-222	Sdk1	0.24
4930555F03Rik	1.07134837663036e-224	3.41682078981309	0.371	0.089	3.12865866427365e-220	4930555F03Rik	0.282
Rgs7	1.58538739735443e-224	1.36760950061951	0.815	0.783	4.62980681649415e-220	Rgs7	0.0319999999999999
Slc7a8	1.90169896049689e-224	2.01487724202151	0.554	0.313	5.55353147433907e-220	Slc7a8	0.241
Cttnbp2	2.99856753040921e-223	2.71929679719368	0.435	0.148	8.75671675905401e-219	Cttnbp2	0.287
Thsd7a	7.48799151917517e-221	3.88270575883928	0.473	0.222	2.18671816334472e-216	Thsd7a	0.251
Adamts2	1.37431355419081e-220	2.94329136006391	0.458	0.201	4.01340787230343e-216	Adamts2	0.257
Cdh20	5.25167185158273e-220	2.68124120857948	0.445	0.165	1.5336457308177e-215	Cdh20	0.28
Ablim2	9.9785161157182e-219	1.23783392695442	0.867	0.896	2.91402606127319e-214	Ablim2	-0.029
Cpne3	1.34661506978046e-218	1.39593223317517	0.723	0.635	3.93251998827987e-214	Cpne3	0.088
Rassf8	3.19463091501093e-218	2.0228707562455	0.581	0.397	9.32928066110641e-214	Rassf8	0.184
St6galnac5	3.2461983727696e-218	4.84015888235936	0.314	0.045	9.47987310799906e-214	St6galnac5	0.269
Arid5b	5.64402997263444e-218	1.43975274890787	0.739	0.636	1.64822607290844e-213	Arid5b	0.103
Creb5	1.68953261128046e-217	3.7583530566793	0.407	0.15	4.93394208472233e-213	Creb5	0.257
Plch2	4.25523472302684e-216	3.34675831960159	0.387	0.121	1.24265619616553e-211	Plch2	0.266
Cables1	4.4045569380598e-216	2.47973500676965	0.449	0.185	1.2862627626216e-211	Cables1	0.264
Sh3rf1	2.11020877321725e-215	1.68595097784949	0.618	0.407	6.16244268042635e-211	Sh3rf1	0.211
Lrp1b	3.66445142841123e-215	1.78440365977849	0.716	0.605	1.07012975063893e-210	Lrp1b	0.111
Ass1	1.33240772179503e-212	1.70184888161029	0.788	0.794	3.89103026995801e-208	Ass1	-0.00600000000000001
Jazf1	2.65168576521048e-212	1.10892703590984	0.833	0.826	7.74371794014418e-208	Jazf1	0.00700000000000001
Greb1l	6.76217608784432e-210	2.34267131227922	0.564	0.351	1.97475828293318e-205	Greb1l	0.213
Nfix	2.13880906208816e-209	1.84329309876355	0.591	0.378	6.24596410401604e-205	Nfix	0.213
Ptn	8.34540069521165e-208	2.19199595421741	0.547	0.339	2.43710736502266e-203	Ptn	0.208
Ctdspl	5.74778425071646e-206	1.15728988397526	0.753	0.668	1.67852543473673e-201	Ctdspl	0.085
Mboat2	1.72988287763001e-204	1.87935424084639	0.585	0.376	5.05177696754291e-200	Mboat2	0.209
Oprk1	2.94601205556291e-199	4.2005030308489	0.363	0.115	8.60323900586036e-195	Oprk1	0.248
Prmt8	2.64712918172852e-198	3.88050775023636	0.32	0.065	7.7304113494018e-194	Prmt8	0.255
Tmem150c	1.69286981088464e-197	2.30845168644628	0.378	0.111	4.94368770872641e-193	Tmem150c	0.267
Susd4	3.68931066428822e-197	1.9434484739246	0.552	0.319	1.07738939329209e-192	Susd4	0.233
Sybu	7.88890420319678e-197	2.04021802688443	0.555	0.352	2.30379669445956e-192	Sybu	0.203
Tmem108	4.22951230675305e-196	1.56069839410526	0.748	0.726	1.23514447894109e-191	Tmem108	0.022
Ly6h	8.39483840365131e-196	3.13408593646412	0.371	0.118	2.45154465901829e-191	Ly6h	0.253
Mfhas1	4.30015487470958e-195	1.50408678622343	0.632	0.466	1.25577422806144e-190	Mfhas1	0.166
Sidt1	1.92340229337405e-194	1.82477061270373	0.522	0.26	5.61691171734023e-190	Sidt1	0.262
Dclk2	1.23324892283165e-192	1.12431533645032	0.758	0.714	3.60145682934526e-188	Dclk2	0.044
Snca	7.31128716881494e-192	2.58279009268138	0.411	0.158	2.13511519190903e-187	Snca	0.253
Tcte2	2.51741109514018e-190	1.97493555975488	0.584	0.411	7.35159562113786e-186	Tcte2	0.173
Tmtc2	1.21321783494857e-189	1.31927276167965	0.82	0.76	3.54296004340031e-185	Tmtc2	0.0599999999999999
Dock9	4.80402652925118e-189	1.68763170083054	0.616	0.446	1.40291986733722e-184	Dock9	0.17
Brdt	6.51786954503607e-188	2.34099697256496	0.435	0.188	1.90341344323688e-183	Brdt	0.247
Tmem255b	1.40948054588108e-187	2.41240768448196	0.452	0.224	4.11610603813651e-183	Tmem255b	0.228
Clmp	2.44105558109469e-187	2.03894565465219	0.509	0.283	7.12861461347081e-183	Clmp	0.226
Sik2	6.58173403900696e-185	1.36447939994942	0.674	0.531	1.9220637914112e-180	Sik2	0.143
Lin7a	8.9116962629986e-185	2.87891169161166	0.371	0.119	2.60248265968348e-180	Lin7a	0.252
Fam135b	1.76808793227937e-184	2.62906891544776	0.43	0.195	5.16334718863545e-180	Fam135b	0.235
Herc3	4.80284786321249e-184	1.17162766362038	0.728	0.684	1.40257566149394e-179	Herc3	0.0439999999999999
Cpeb4	3.06238467999996e-183	1.064041212323	0.752	0.722	8.94308198100387e-179	Cpeb4	0.03
S100a16	3.46163853322394e-183	2.62383018482875	0.419	0.183	1.01090230085739e-178	S100a16	0.236
Fam19a2	1.70419198587018e-182	2.09660005055017	0.44	0.185	4.97675185633668e-178	Fam19a2	0.255
Slc38a1	1.3647466458232e-181	1.53105328700632	0.591	0.384	3.98546962979748e-177	Slc38a1	0.207
Tmem131	1.08651726731455e-179	1.04660492256961	0.767	0.741	3.17295637573868e-175	Tmem131	0.026
Gm45341	1.62217965466614e-179	3.34359847889407	0.304	0.064	4.73725124552151e-175	Gm45341	0.24
Col25a1	1.95453855732508e-177	4.31564973930156	0.385	0.151	5.70783894895643e-173	Col25a1	0.234
Dach1	4.36458531561164e-175	3.71625391475763	0.433	0.218	1.27458984971807e-170	Dach1	0.215
Tpd52l1	8.50394433486707e-175	2.61855436251924	0.408	0.169	2.48340686411123e-170	Tpd52l1	0.239
Tspan2	2.64883308351563e-174	1.74754349804085	0.538	0.343	7.7353872537907e-170	Tspan2	0.195
Slc35f4	9.7770009480164e-174	3.78402684520598	0.337	0.099	2.85517758684923e-169	Slc35f4	0.238
Gpr158	7.2984006529422e-173	1.72227527563991	0.565	0.367	2.13135194267871e-168	Gpr158	0.198
Mir670hg	1.14477837777197e-172	2.12930625457927	0.475	0.272	3.34309629660749e-168	Mir670hg	0.203
Cdh12	1.41797223616546e-170	1.15774834275094	0.65	0.423	4.140904321274e-166	Cdh12	0.227
Ctnna3	2.08974034675358e-170	1.4150174755134	0.638	0.465	6.10266873462449e-166	Ctnna3	0.173
Ngb	1.38074723048918e-169	3.02829583073629	0.349	0.121	4.03219613719756e-165	Ngb	0.228
Vcan	6.76964669489815e-169	1.65569566192734	0.475	0.235	1.97693992431111e-164	Vcan	0.24
Unc5d	2.14101170620435e-167	3.23992320573164	0.411	0.179	6.25239648562857e-163	Unc5d	0.232
Syt16	4.82125869225125e-165	2.11363596324512	0.463	0.239	1.40795217589813e-160	Syt16	0.224
Fgd6	7.71006925575458e-165	2.36055168202847	0.459	0.254	2.25157152475801e-160	Fgd6	0.205
Stat5b	1.25734234053666e-162	1.18804939508055	0.689	0.592	3.6718168370692e-158	Stat5b	0.097
Arhgap22	4.54126637797736e-161	1.28763989309218	0.672	0.593	1.32618602036073e-156	Arhgap22	0.0790000000000001
Tes	5.148345196546e-161	2.14153673800037	0.488	0.29	1.50347124774733e-156	Tes	0.198
Adamtsl1	1.02009104535351e-160	2.90570294905967	0.399	0.173	2.97897187974586e-156	Adamtsl1	0.226
Abtb2	2.51117367161484e-160	3.18454428189098	0.303	0.078	7.33338047321682e-156	Abtb2	0.225
Etv5	8.27836394586002e-160	2.36273387776637	0.375	0.146	2.4175306231095e-155	Etv5	0.229
Tshz1	1.25411807407393e-159	1.53124701764167	0.596	0.46	3.66240101171808e-155	Tshz1	0.136
Piezo1	2.56946656204334e-158	2.42768669686677	0.43	0.223	7.50361320113516e-154	Piezo1	0.207
Ccnjl	4.75598866910125e-158	3.10108923773987	0.326	0.106	1.38889137103764e-153	Ccnjl	0.22
Osbpl3	5.37419526442799e-158	1.36439479420523	0.61	0.441	1.56942624307091e-153	Osbpl3	0.169
P2ry6	5.41631864484187e-158	2.5233710742808	0.374	0.151	1.58172753385317e-153	P2ry6	0.223
Stxbp6	5.22856582400179e-157	3.4261503085022	0.361	0.146	1.52689807758324e-152	Stxbp6	0.215
Plxnb1	2.211808244659e-156	1.90703403500917	0.563	0.438	6.45914361687768e-152	Plxnb1	0.125
Snrk	2.20466680458732e-155	1.04465933033239	0.76	0.754	6.43828846943635e-151	Snrk	0.00600000000000001
Samd5	1.35879854124311e-154	2.33707552443953	0.427	0.222	3.96809937999225e-150	Samd5	0.205
Abcc8	3.2471344492608e-154	2.4325335261726	0.41	0.199	9.48260673217632e-150	Abcc8	0.211
Mdga1	4.51847229164051e-154	3.39285126631687	0.29	0.074	1.31952946332778e-149	Mdga1	0.216
Dpf3	5.80460832942091e-154	1.71242795944145	0.452	0.221	1.69511977044079e-149	Dpf3	0.231
Fat1	1.89960043796685e-152	2.87827362944664	0.329	0.111	5.5474031589946e-148	Fat1	0.218
Mpdz	4.58813924468273e-152	1.07665249672616	0.714	0.656	1.3398743036247e-147	Mpdz	0.0579999999999999
Cdk17	2.40501058738497e-151	1.47029047772661	0.575	0.4	7.02335241834033e-147	Cdk17	0.175
Dennd5b	6.60860632670551e-151	1.21062126048697	0.678	0.575	1.92991130558781e-146	Dennd5b	0.103
Zfp532	1.19920240772994e-150	1.15542812560551	0.721	0.683	3.50203079129374e-146	Zfp532	0.0379999999999999
Mgat5	1.4982443397823e-150	1.01039250951408	0.793	0.788	4.37532294546626e-146	Mgat5	0.005
Gramd1b	2.00303862917921e-150	1.16435758293223	0.844	0.905	5.84947370879204e-146	Gramd1b	-0.0610000000000001
Pde1a	2.41707769553742e-150	2.89517930324244	0.399	0.182	7.05859199427792e-146	Pde1a	0.217
Sec24d	3.19822878999633e-150	1.85517432427185	0.497	0.3	9.33978753542627e-146	Sec24d	0.197
Pip5k1b	9.47055115187813e-150	1.49491854935617	0.588	0.428	2.76568505288297e-145	Pip5k1b	0.16
Fgd4	9.25986042618698e-149	1.17079507665582	0.664	0.532	2.70415704025938e-144	Fgd4	0.132
Fbxw24	1.55229876206179e-148	4.52222373222336	0.272	0.064	4.53317807484904e-144	Fbxw24	0.208
S100a4	1.64270692772782e-148	3.06519267157818	0.368	0.161	4.79719704104357e-144	S100a4	0.207
Ece1	2.77858959834229e-148	1.29839988411951	0.667	0.606	8.11431520403898e-144	Ece1	0.0610000000000001
Sdk2	5.78778762314409e-148	2.65064323579931	0.447	0.257	1.69020761958677e-143	Sdk2	0.19
Cacna1c	7.24281405651597e-147	1.00243286430216	0.842	0.84	2.11511898892436e-142	Cacna1c	0.002
Kcnip4	1.88025284347819e-146	1.89430536502208	0.825	0.88	5.49090237880937e-142	Kcnip4	-0.055
Abca1	5.13847143168318e-146	2.46860291979667	0.347	0.134	1.50058781219444e-141	Abca1	0.213
Galnt17	5.50544274471787e-146	1.79797732142372	0.54	0.386	1.60775444473996e-141	Galnt17	0.154
Tmem100	9.16782099527206e-146	2.28033169534274	0.371	0.154	2.6772787652493e-141	Tmem100	0.217
Kcnj5	4.41804160124698e-145	4.59827523472437	0.221	0.025	1.29020068881216e-140	Kcnj5	0.196
Xpr1	1.02949263787219e-143	1.15011171795447	0.731	0.681	3.00642735037817e-139	Xpr1	0.0499999999999999
Tiparp	2.8676099837919e-143	2.89602693007032	0.302	0.095	8.37428143566749e-139	Tiparp	0.207
Gm16070	4.07681256577917e-142	4.24480420551081	0.238	0.041	1.19055157358449e-137	Gm16070	0.197
Gm2516	2.56263637754726e-141	4.51339456850365	0.216	0.024	7.48366701335125e-137	Gm2516	0.192
Stac2	8.85801600688294e-141	2.78089318141272	0.312	0.102	2.58680641449002e-136	Stac2	0.21
Tmem65	1.13135070696261e-140	1.58416682139081	0.595	0.501	3.30388346954292e-136	Tmem65	0.094
Epha8	4.30877468712675e-139	4.63528989420925	0.214	0.025	1.25829147188162e-134	Epha8	0.189
Tnik	2.77864564419594e-138	1.05287638295925	0.715	0.625	8.11447887474542e-134	Tnik	0.09
A130077B15Rik	9.43301450523251e-137	4.30905477824146	0.217	0.028	2.75472322596305e-132	A130077B15Rik	0.189
4933406I18Rik	4.16512911450541e-136	2.19783029759949	0.338	0.122	1.21634265530902e-131	4933406I18Rik	0.216
Nmnat2	3.02429562386948e-135	1.16340499877258	0.709	0.682	8.83185051038603e-131	Nmnat2	0.0269999999999999
Crispld1	6.1743340906522e-134	3.39225558480254	0.283	0.085	1.80309078449316e-129	Crispld1	0.198
Ntrk2	1.32740186093057e-133	2.90616352575057	0.32	0.116	3.87641165447554e-129	Ntrk2	0.204
Fam196b	1.42027038581548e-133	4.14548315134562	0.239	0.05	4.14761560769695e-129	Fam196b	0.189
B4galt6	3.3437834709028e-133	1.04232548643743	0.727	0.705	9.76485087007746e-129	B4galt6	0.022
A330015K06Rik	4.795970426004e-133	4.04964970717296	0.241	0.052	1.40056724350595e-128	A330015K06Rik	0.189
Necab2	1.38717258848063e-132	3.00890243940826	0.286	0.09	4.05096011013999e-128	Necab2	0.196
Strip2	3.30322043081935e-132	2.98512660387905	0.262	0.069	9.64639462412175e-128	Strip2	0.193
Med12l	2.00583507666564e-131	1.24287755614574	0.637	0.552	5.85764017438666e-127	Med12l	0.085
Dgkd	1.17990869706274e-130	1.2045699506139	0.662	0.605	3.44568736803232e-126	Dgkd	0.0570000000000001
Slc18a2	4.41504694072488e-130	3.02451126055179	0.307	0.115	1.28932615809989e-125	Slc18a2	0.192
Gm11342	4.89909203347733e-130	5.04936154981519	0.272	0.088	1.43068184653638e-125	Gm11342	0.184
Pknox2	1.07969824268772e-129	3.34361188529615	0.27	0.076	3.15304277812094e-125	Pknox2	0.194
Ppp1r14c	2.77162214723877e-129	2.37156347526256	0.36	0.162	8.09396815658139e-125	Ppp1r14c	0.198
Cfap54	2.81550777910577e-128	2.84524368656665	0.289	0.099	8.22212736732257e-124	Cfap54	0.19
Htr7	7.82375685355209e-128	3.28037846954412	0.256	0.066	2.28477171394282e-123	Htr7	0.19
Rasal2	8.67685844167189e-127	1.09195935072278	0.729	0.7	2.53390297072144e-122	Rasal2	0.029
Agtr1a	5.31526145468658e-126	3.59291040123904	0.242	0.057	1.55221580261212e-121	Agtr1a	0.185
Sh3gl2	5.75577135882348e-126	1.35248430828548	0.6	0.494	1.68085790991722e-121	Sh3gl2	0.106
Ppm1l	3.58606358160369e-125	1.26246285684727	0.628	0.526	1.04723814773573e-120	Ppm1l	0.102
Ets1	4.10108431952392e-125	3.25918980157612	0.245	0.061	1.19763965383057e-120	Ets1	0.184
Igsf11	5.62495792856491e-125	3.47709166236703	0.236	0.051	1.64265646387881e-120	Igsf11	0.185
Arhgap24	5.87551854170982e-125	2.31826914422985	0.45	0.27	1.71582767973552e-120	Arhgap24	0.18
Cntn3	6.33578020430263e-124	2.22979915830883	0.445	0.263	1.8502378930625e-119	Cntn3	0.182
Rftn1	2.47788769225168e-123	2.27397650147066	0.387	0.197	7.23617542768258e-119	Rftn1	0.19
Pi15	2.57536118594091e-123	4.50306584571271	0.211	0.034	7.52082727130325e-119	Pi15	0.177
Sphkap	9.22869021000492e-123	1.20508703013683	0.593	0.413	2.69505440202774e-118	Sphkap	0.18
Bglap	9.90866977907544e-123	4.09880787131746	0.258	0.076	2.8936288355834e-118	Bglap	0.182
Vwc2	9.95818726164477e-122	2.04854766678683	0.29	0.092	2.90808942601812e-117	Vwc2	0.198
Cped1	2.37282581073461e-121	2.08116072786173	0.37	0.172	6.92936321508828e-117	Cped1	0.198
Hdac7	3.4137711893425e-121	1.20088064569742	0.677	0.612	9.9692360042369e-117	Hdac7	0.0650000000000001
Col4a2	6.05005320811485e-121	1.56112031785562	0.48	0.299	1.76679703836578e-116	Col4a2	0.181
Fbxw15	7.17002086528384e-121	4.10594968649926	0.267	0.088	2.09386119328884e-116	Fbxw15	0.179
Atp8a2	9.4862186728346e-121	1.11652719373419	0.735	0.745	2.77026043902789e-116	Atp8a2	-0.01
Tgfbr3	1.82904814372422e-120	1.47686163652953	0.537	0.373	5.34136929411785e-116	Tgfbr3	0.164
Abhd2	2.57402783122287e-120	1.32645638274629	0.608	0.519	7.51693347552014e-116	Abhd2	0.089
Kcnab2	4.37687503006936e-119	1.86960613062025	0.415	0.235	1.27817881503115e-114	Kcnab2	0.18
Cpq	8.81306876892708e-119	1.43646811499201	0.554	0.415	2.57368047258977e-114	Cpq	0.139
Tac1	1.01450207686954e-118	3.15240478580727	0.514	0.4	2.96265041508213e-114	Tac1	0.114
Gm12130	4.85327326612002e-118	4.08280188262164	0.185	0.02	1.41730139190503e-113	Gm12130	0.165
C1ql1	1.82454564899556e-117	3.60846310564573	0.238	0.063	5.32822065876173e-113	C1ql1	0.175
Arl15	2.71196050785412e-117	1.48768079033273	0.58	0.457	7.9197382710864e-113	Arl15	0.123
Dzip1l	3.51316966691145e-116	2.4099588173912	0.329	0.148	1.02595093782815e-111	Dzip1l	0.181
Gng4	4.20329922200885e-116	1.30120874343175	0.594	0.498	1.22748947180324e-111	Gng4	0.096
Tm4sf1	4.56828672877381e-115	1.30239708510085	0.426	0.228	1.33407677340382e-110	Tm4sf1	0.198
Adcyap1r1	8.94254975334574e-115	1.44626607290379	0.575	0.463	2.61149280446956e-110	Adcyap1r1	0.112
Nfatc2	9.63852436382333e-115	3.63291271853174	0.213	0.043	2.81473826996733e-110	Nfatc2	0.17
Brinp2	1.56519784458734e-114	2.89882876019738	0.406	0.259	4.5708472655484e-110	Brinp2	0.147
Ksr2	3.39687752911573e-114	2.27253439845785	0.341	0.159	9.91990144827665e-110	Ksr2	0.182
Plxnd1	3.76660040837573e-113	3.82815068161234	0.203	0.038	1.09996031725796e-108	Plxnd1	0.165
Shc3	8.04282863930882e-112	2.37448063463303	0.312	0.129	2.34874724753736e-107	Shc3	0.183
Satb1	3.33282933577258e-111	2.88431667869272	0.351	0.19	9.73286150925666e-107	Satb1	0.161
Cdon	3.45706286634182e-111	1.11001006532405	0.663	0.607	1.0095660688578e-106	Cdon	0.056
Gm26905	5.73492089029865e-111	3.88986195538427	0.202	0.039	1.67476894759391e-106	Gm26905	0.163
Enkur	5.82972879792508e-111	3.23922959312731	0.215	0.047	1.70245570085806e-106	Enkur	0.168
Gm46123	8.22242269762403e-111	4.33425329468998	0.174	0.019	2.40119410038714e-106	Gm46123	0.155
Pacrg	9.07151834397996e-111	1.39795009465297	0.54	0.393	2.64915550199247e-106	Pacrg	0.147
Wipf1	1.02148252902431e-110	1.61533181593763	0.493	0.342	2.98303542950971e-106	Wipf1	0.151
Hand2	1.64878272462777e-110	1.35236698144741	0.619	0.529	4.81494019073048e-106	Hand2	0.09
Dock10	7.35969699764176e-110	1.68027296667332	0.61	0.525	2.14925231422132e-105	Dock10	0.085
Mfsd4a	1.73205802979557e-109	2.97485460299137	0.383	0.245	5.05812906441199e-105	Mfsd4a	0.138
Moxd1	4.01974429403232e-109	3.41050534483471	0.256	0.085	1.17388592618626e-104	Moxd1	0.171
Hoxd3	3.16832966576112e-108	4.35936040967673	0.17	0.018	9.2524731229222e-104	Hoxd3	0.152
Ptprz1	4.55776348472198e-108	2.41322393057242	0.306	0.126	1.33100367044336e-103	Ptprz1	0.18
Igf2r	5.14272540953223e-108	1.81075872440188	0.44	0.29	1.5018301013457e-103	Igf2r	0.15
Rasa3	1.43560458131969e-107	2.12088490174754	0.336	0.158	4.19239605882788e-103	Rasa3	0.178
Pde3b	2.08694762655444e-107	1.89079217329614	0.308	0.121	6.09451315382694e-103	Pde3b	0.187
Ccdc148	5.32031126125514e-107	1.42682205209432	0.522	0.38	1.55369049762434e-102	Ccdc148	0.142
Mettl24	9.02974602512063e-107	2.8007517238707	0.256	0.081	2.63695673171598e-102	Mettl24	0.175
Rttn	2.17473750022634e-106	1.83982829475496	0.433	0.27	6.35088592191098e-102	Rttn	0.163
Mpzl1	3.43244478643527e-106	1.52315897481517	0.496	0.357	1.00237685098269e-101	Mpzl1	0.139
Actn2	5.05144072212721e-105	2.86709298426988	0.222	0.057	1.47517223408281e-100	Actn2	0.165
Rgs20	7.87160500814129e-105	2.17420874632313	0.411	0.242	2.2987448105275e-100	Rgs20	0.169
Pcsk6	1.70210695861815e-104	4.12702218603945	0.183	0.029	4.97066295125258e-100	Pcsk6	0.154
Sez6	4.91566873956702e-104	1.88360731997823	0.44	0.297	1.43552274201576e-99	Sez6	0.143
Ociad2	1.03387754611092e-103	1.97061534077311	0.318	0.147	3.01923259790773e-99	Ociad2	0.171
Gm45321	8.04880042252048e-103	3.27475154716616	0.196	0.041	2.35049118738866e-98	Gm45321	0.155
Jph1	1.90620218588584e-102	2.10109805672126	0.445	0.295	5.56668224344242e-98	Jph1	0.15
Nap1l5	4.9379041243024e-102	1.14980389858864	0.633	0.584	1.44201614142003e-97	Nap1l5	0.049
Ksr2.1	5.38702837001872e-102	1.26976536004261	0.591	0.573	1.57317389489657e-97	Ksr2.1	0.018
Cdyl	1.00546244076003e-100	1.89666332764289	0.378	0.212	2.93625196575153e-96	Cdyl	0.166
B020031H02Rik	1.60176924308665e-100	4.87713100046524	0.163	0.02	4.67764672058593e-96	B020031H02Rik	0.143
Sorcs2	1.19832039802254e-99	3.25305910878572	0.244	0.081	3.49945505834523e-95	Sorcs2	0.163
Tmem2	1.32156429740496e-99	1.93643325642324	0.357	0.191	3.8593642177117e-95	Tmem2	0.166
Chst7	2.33730140406428e-99	2.22684758097079	0.297	0.13	6.82562129028892e-95	Chst7	0.167
Prkg2	3.62582019980711e-99	3.65432508715996	0.196	0.043	1.05884827294967e-94	Prkg2	0.153
Apbb2	6.42990397840611e-99	1.0033917972607	0.731	0.771	1.87772485881394e-94	Apbb2	-0.04
Ltk	1.05452384159673e-98	2.77513993601612	0.305	0.149	3.07952597461493e-94	Ltk	0.156
Mmd	1.31926706296824e-98	1.54900776577324	0.521	0.431	3.85265560398616e-94	Mmd	0.09
Begain	2.35680777720739e-98	2.34981493546132	0.313	0.153	6.88258575177874e-94	Begain	0.16
Ugcg	2.07604226964333e-97	1.37525034398982	0.506	0.388	6.06266624003942e-93	Ugcg	0.118
Fat4	3.00544953553177e-97	1.92888998654017	0.257	0.09	8.77681427861344e-93	Fat4	0.167
Tmed8	9.08041745285e-97	1.64423434595005	0.506	0.419	2.65175430875578e-92	Tmed8	0.087
Whrn	4.09864735968504e-96	2.50657130033657	0.284	0.123	1.19692798844882e-91	Whrn	0.161
Foxo3	7.6736505431595e-96	1.11312338047862	0.618	0.554	2.24093616811887e-91	Foxo3	0.0639999999999999
Rhbdl3	2.76181500100157e-95	1.76559251128331	0.339	0.168	8.06532834742489e-91	Rhbdl3	0.171
Adgb	3.89644423368136e-95	2.04383611531766	0.317	0.148	1.13787860956197e-90	Adgb	0.169
Fbxw7	4.23667446850307e-95	1.01402344667673	0.633	0.577	1.23723604503695e-90	Fbxw7	0.056
D030055H07Rik	1.62213983511386e-94	4.7292340884589	0.167	0.028	4.73713496048299e-90	D030055H07Rik	0.139
Sorbs2	1.72777718654258e-93	1.98684977649926	0.403	0.25	5.04562771786031e-89	Sorbs2	0.153
Itga6	1.91216773605279e-93	1.82451209390385	0.385	0.227	5.58410343959496e-89	Itga6	0.158
Rab31	1.26679201471871e-92	1.58080625506566	0.454	0.303	3.69941272058304e-88	Rab31	0.151
Ptpre	1.39523217183685e-92	2.69719101256316	0.207	0.056	4.07449651141517e-88	Ptpre	0.151
Neto2	4.14833892387266e-92	2.27176642489399	0.285	0.123	1.21143941593853e-87	Neto2	0.162
Tmem219	4.81908815497884e-92	1.60851926369892	0.478	0.352	1.40731831389847e-87	Tmem219	0.126
St6galnac3	6.33059657427559e-92	2.03072705764854	0.557	0.464	1.8487241175857e-87	St6galnac3	0.093
Ppp1r9a	1.22613088433772e-91	1.0335871786155	0.607	0.498	3.58067002153145e-87	Ppp1r9a	0.109
Hgf	2.84248954000984e-91	1.96838265223394	0.273	0.113	8.30092220369073e-87	Hgf	0.16
Rnf125	1.19287805042598e-90	3.08832347817906	0.193	0.047	3.48356177065898e-86	Rnf125	0.146
Snx25	2.97542638290576e-90	1.30162843300265	0.486	0.348	8.6891376659997e-86	Snx25	0.138
Cast	3.39537177121351e-90	1.19984998794368	0.643	0.59	9.91550418347481e-86	Cast	0.053
Ntng1	3.8695894596808e-90	4.2871650733595	0.379	0.23	1.13003620991058e-85	Ntng1	0.149
Wipi1	4.23326160550198e-90	1.41314474527339	0.587	0.565	1.23623938665474e-85	Wipi1	0.022
Arntl	4.58163344213545e-90	1.79072157914451	0.39	0.24	1.33797441410682e-85	Arntl	0.15
Slc2a3	1.26215683290269e-89	1.31578904366536	0.53	0.438	3.68587659912574e-85	Slc2a3	0.092
Tmem196	2.14925663403301e-89	1.86232332552674	0.286	0.122	6.27647414836661e-85	Tmem196	0.164
9330158H04Rik	4.15175429895454e-89	1.9893496176533	0.286	0.125	1.21243680792369e-84	9330158H04Rik	0.161
Usp3	7.14478752905984e-89	1.2015195830022	0.56	0.448	2.08649230211134e-84	Usp3	0.112
Lrrc3b	7.28866013835702e-89	1.95711082943448	0.313	0.157	2.1285074202044e-84	Lrrc3b	0.156
Map7d2	7.73938785099015e-89	1.08712131259891	0.602	0.523	2.26013343412465e-84	Map7d2	0.079
Cyb561	1.23503133831569e-88	1.98730355801733	0.356	0.205	3.6066620172833e-84	Cyb561	0.151
Gm5535	1.87915579900786e-88	3.3273874388196	0.206	0.063	5.48769867984264e-84	Gm5535	0.143
Nfkb1	6.13646232585839e-87	1.39521380616532	0.493	0.365	1.79203109302042e-82	Nfkb1	0.128
Afap1l1	7.2354754140654e-87	3.41781821122475	0.166	0.032	2.11297588516952e-82	Afap1l1	0.134
Gm34030	1.68734286130175e-85	2.86997509625986	0.204	0.064	4.92754735785951e-81	Gm34030	0.14
Tmem132c	2.13695594232997e-85	2.0828997955765	0.314	0.154	6.24055243838621e-81	Tmem132c	0.16
Colq	3.92753642669473e-85	2.506442058093	0.245	0.096	1.14695846268766e-80	Colq	0.149
Mxra7	4.63345186582265e-85	1.20243010098563	0.598	0.538	1.35310694837619e-80	Mxra7	0.0599999999999999
Kcnc1	1.20726931178555e-84	1.49100809251013	0.467	0.357	3.52558857120733e-80	Kcnc1	0.11
Wdr78	2.28732132940305e-84	1.72677406331879	0.333	0.174	6.67966447825572e-80	Wdr78	0.159
Kcnj6	3.95055355478187e-84	1.1884561267719	0.44	0.274	1.15368015460295e-79	Kcnj6	0.166
Vldlr	6.030134696275e-84	3.92177231508222	0.153	0.026	1.76098023535319e-79	Vldlr	0.127
A730017C20Rik	1.07650534973934e-83	2.02361954603396	0.26	0.109	3.14371857284381e-79	A730017C20Rik	0.151
Fbln2	2.15388461941352e-83	3.02067024430723	0.17	0.038	6.2899892540733e-79	Fbln2	0.132
Spock1	2.32092725768116e-83	1.94469929598803	0.413	0.265	6.77780387060629e-79	Spock1	0.148
St3gal6	1.27378381627805e-82	1.82420236302446	0.321	0.167	3.71983087867678e-78	St3gal6	0.154
Gm28154	1.76913246036937e-82	4.23938913810245	0.137	0.016	5.16639752401669e-78	Gm28154	0.121
Nsun7	2.77102535763558e-82	1.63783254706608	0.17	0.038	8.09222535190319e-78	Nsun7	0.132
Zhx2	3.8073961735278e-82	1.83000896852125	0.302	0.149	1.11187390455532e-77	Zhx2	0.153
Ednrb	4.53558553534893e-82	3.23088656144708	0.188	0.053	1.32452704388795e-77	Ednrb	0.135
Asic1	2.43171528328942e-81	2.2218978242013	0.24	0.096	7.10133814179008e-77	Asic1	0.144
Ctbp2	7.2216726421746e-81	2.87034504160308	0.177	0.044	2.10894506169425e-76	Ctbp2	0.133
Ldlrad4	8.0032725751637e-81	1.29951514038517	0.61	0.515	2.33719569012506e-76	Ldlrad4	0.095
Dach2	1.2988407365475e-80	2.35508955403357	0.351	0.204	3.79300460293965e-76	Dach2	0.147
Arhgap10	4.55357208096849e-80	1.76165835232861	0.408	0.272	1.32977965480523e-75	Arhgap10	0.136
Pld5	1.11532200445356e-79	1.48167773637135	0.576	0.507	3.25707484960573e-75	Pld5	0.069
Gpr176	3.5830941937145e-79	1.84886233087293	0.377	0.246	1.04637099739045e-74	Gpr176	0.131
Sash1	4.57112091807534e-79	1.70393227732459	0.38	0.244	1.33490444170554e-74	Sash1	0.136
Socs6	8.74377205202104e-79	1.54250351470858	0.465	0.369	2.55344375235171e-74	Socs6	0.096
Spsb4	1.07744005536853e-78	3.4190567409478	0.153	0.029	3.14644819369271e-74	Spsb4	0.124
Kcns3	1.36879275732168e-78	2.20287830924781	0.314	0.169	3.9972854892065e-74	Kcns3	0.145
Clvs2	1.84796658997658e-78	2.72954267331049	0.177	0.045	5.3966168327086e-74	Clvs2	0.132
Rps6ka3	2.61541747253409e-78	1.07374098144392	0.592	0.502	7.63780364504129e-74	Rps6ka3	0.09
Rab15	2.94975850771433e-78	2.09782365995583	0.26	0.116	8.61417977007815e-74	Rab15	0.144
Rprml	1.17747472415678e-77	3.20113851897329	0.226	0.093	3.43857943695505e-73	Rprml	0.133
Gm42756	1.1810563752225e-77	4.15399086330867	0.144	0.025	3.44903893256226e-73	Gm42756	0.119
Runx1t1	1.39366463677495e-77	2.3652513682058	0.246	0.105	4.0699188387739e-73	Runx1t1	0.141
Epb41l2	1.46152538787871e-77	1.7148883816964	0.417	0.309	4.26809259022221e-73	Epb41l2	0.108
Grid1	1.76219582642329e-77	1.93732021919935	0.477	0.367	5.14614047190394e-73	Grid1	0.11
Shc4	2.05087361846498e-77	2.49847458160951	0.194	0.061	5.98916622800327e-73	Shc4	0.133
Atp10d	2.37623311743848e-77	3.90653188708545	0.143	0.024	6.93931357285559e-73	Atp10d	0.119
Cnst	2.62358758779282e-77	1.33028839239137	0.505	0.417	7.66166283263136e-73	Cnst	0.088
Lrrn3	2.64173555097081e-77	2.44145822055853	0.207	0.072	7.71466032950006e-73	Lrrn3	0.135
Sspo	9.72521283785406e-77	3.42424066873786	0.164	0.039	2.84005390503852e-72	Sspo	0.125
Homer2	3.40424096963403e-76	2.00370685183175	0.289	0.147	9.94140490362227e-72	Homer2	0.142
Susd1	4.94615298903501e-76	1.75787250453241	0.329	0.185	1.44442505738789e-71	Susd1	0.144
Olfm3	6.5610524499116e-75	3.08755542166464	0.246	0.11	1.91602414694769e-70	Olfm3	0.136
Srcin1	2.88157238246704e-74	1.05306344307905	0.652	0.62	8.4150558285185e-70	Srcin1	0.032
Kcnk13	4.34038121776628e-74	3.19042902246729	0.171	0.045	1.26752152702429e-69	Kcnk13	0.126
Ngef	7.48429508796768e-74	2.68883453259332	0.223	0.087	2.1856386945392e-69	Ngef	0.136
Sfmbt1	1.10952859863578e-73	1.11982063686863	0.519	0.414	3.24015636659608e-69	Sfmbt1	0.105
Grem2	1.26265920941608e-73	1.63807743833168	0.407	0.292	3.68734368925779e-69	Grem2	0.115
Lgr4	7.22609136448961e-73	1.3135644036086	0.407	0.27	2.1102354611719e-68	Lgr4	0.137
Slc16a12	1.22235434172486e-72	3.62139382318264	0.149	0.032	3.56964138413912e-68	Slc16a12	0.117
Nck2	1.80582704304999e-71	1.25198755050778	0.505	0.421	5.27355671381889e-67	Nck2	0.084
Cntln	2.21667981452624e-71	1.0403074056568	0.609	0.555	6.47337006236097e-67	Cntln	0.0539999999999999
Slc41a2	3.0004595898007e-71	1.10437156868226	0.558	0.503	8.76224214009499e-67	Slc41a2	0.055
Nova1	3.03966490184728e-71	1.57934680602635	0.326	0.186	8.8767334128646e-67	Nova1	0.14
Tyms	3.04066180539773e-71	2.22216162088186	0.262	0.129	8.879644670303e-67	Tyms	0.133
Vim	3.98599820109297e-71	1.7086335097644	0.35	0.224	1.16403105466518e-66	Vim	0.126
Lrp8	5.99748519585394e-71	1.11875967393552	0.505	0.406	1.75144560174523e-66	Lrp8	0.099
Ahdc1	6.50296646877885e-71	1.03624858118638	0.589	0.533	1.89906129787749e-66	Ahdc1	0.0559999999999999
Rasgef1a	6.68279503232674e-71	2.32842766940422	0.233	0.103	1.95157663329038e-66	Rasgef1a	0.13
Lrp12	8.54296369095911e-71	1.20083374273951	0.506	0.419	2.49480168667079e-66	Lrp12	0.087
5330417C22Rik	9.44459941494028e-71	1.07097857062442	0.523	0.412	2.75810636714501e-66	5330417C22Rik	0.111
Adamts17	2.27975858237022e-70	2.04788660159072	0.239	0.101	6.65757898809576e-66	Adamts17	0.138
Efr3b	4.95793285098058e-70	1.07711534858458	0.614	0.59	1.44786513047186e-65	Efr3b	0.024
Sstr1	1.41935951664163e-69	3.75734617011812	0.128	0.02	4.14495559644857e-65	Sstr1	0.108
Cygb	8.11837723285817e-69	2.23420379692248	0.318	0.195	2.37080970331157e-64	Cygb	0.123
2010300C02Rik	1.30000607239383e-68	2.17506396257927	0.21	0.08	3.79640773321171e-64	2010300C02Rik	0.13
Stxbp4	9.80056501464931e-68	1.16041677441568	0.501	0.418	2.86205900122804e-63	Stxbp4	0.083
Shb	1.67963397486627e-67	1.61952875368219	0.415	0.312	4.90503509680197e-63	Shb	0.103
Dock6	1.93018474861691e-67	1.65657272166137	0.316	0.184	5.63671852138596e-63	Dock6	0.132
Ptgir	2.5699807962671e-67	4.20571851132178	0.124	0.02	7.50511491933882e-63	Ptgir	0.104
Fras1	5.35961370717262e-67	2.46209559364627	0.368	0.255	1.56516799090562e-62	Fras1	0.113
Efhb	7.18432330081393e-67	1.61354051324969	0.24	0.103	2.09803793353669e-62	Efhb	0.137
Cyp2s1	1.98617694450594e-66	2.90841484750779	0.165	0.05	5.80023253104071e-62	Cyp2s1	0.115
Ptprm	3.28337688050896e-66	1.5439119065836	0.371	0.235	9.58844550415032e-62	Ptprm	0.136
Nuak1	3.76355957932541e-66	1.73904278037297	0.299	0.174	1.0990723039504e-61	Nuak1	0.125
Gfod2	4.49165663803522e-66	1.11214708405485	0.59	0.545	1.31169848800543e-61	Gfod2	0.0449999999999999
Lrrc6	1.61434465405629e-65	2.55902007129924	0.143	0.032	4.71437069324058e-61	Lrrc6	0.111
Vip	1.79659549595764e-65	3.38023549697605	0.443	0.375	5.24659782684511e-61	Vip	0.068
Notch2	2.09104633052361e-65	1.36616321662896	0.347	0.217	6.1064825990281e-61	Notch2	0.13
A830019P07Rik	2.47441424626598e-65	2.7783840568372	0.168	0.053	7.22603192337053e-61	A830019P07Rik	0.115
Zswim5	3.0251052714544e-65	1.38632507184785	0.412	0.286	8.83421492422827e-61	Zswim5	0.126
Susd5	3.67528650224803e-65	2.44565199340682	0.205	0.083	1.07329391725149e-60	Susd5	0.122
Ston2	3.75688682220586e-65	2.17472492829565	0.204	0.079	1.09712365868878e-60	Ston2	0.125
Eepd1	5.07025830522153e-65	2.89144013992378	0.161	0.046	1.48066753287384e-60	Eepd1	0.115
Efcab1	7.21463360189851e-65	2.05757780286356	0.193	0.071	2.10688945076242e-60	Efcab1	0.122
Drp2	7.31094705419222e-65	2.75909846979543	0.163	0.049	2.13501586823575e-60	Drp2	0.114
Gm28905	1.0364871455467e-64	2.0526412373729	0.329	0.214	3.02685341114004e-60	Gm28905	0.115
Grid2ip	1.06000150363043e-64	3.0523884156388	0.137	0.03	3.09552239105195e-60	Grid2ip	0.107
Gfra2	1.16713135421451e-64	1.66407513976311	0.463	0.391	3.40837369371265e-60	Gfra2	0.072
Fam19a5	1.49033083038035e-64	1.70227121297089	0.583	0.64	4.35221312395975e-60	Fam19a5	-0.0570000000000001
Penk	2.18382488744179e-64	3.3881759495629	0.27	0.152	6.37742381879625e-60	Penk	0.118
Erbb2ip	5.00675601993883e-63	2.3054271450986	0.211	0.09	1.46212296050274e-58	Erbb2ip	0.121
Opcml	1.13876675580349e-62	2.92204456236036	0.467	0.377	3.32554055697293e-58	Opcml	0.09
Nxph1	1.26178820392449e-62	3.90943315727024	0.158	0.047	3.6848000919207e-58	Nxph1	0.111
Galns	1.42170577728321e-62	1.52414516785386	0.401	0.289	4.15180738140015e-58	Galns	0.112
Sox11	5.57910051306672e-62	2.09757059048359	0.193	0.073	1.62926472283087e-57	Sox11	0.12
Rras2	6.68791075214443e-62	1.36225082554951	0.391	0.28	1.95307057694874e-57	Rras2	0.111
Abca5	9.80504273584127e-62	1.02546888726064	0.638	0.653	2.86336663014773e-57	Abca5	-0.015
Ccdc170	1.35351132233452e-61	2.00305896862604	0.201	0.082	3.9526591146135e-57	Ccdc170	0.119
RF01962	5.05207521476826e-61	3.25415431515706	0.174	0.064	1.47535752496878e-56	RF01962	0.11
Lrrk2	2.58005729767535e-60	1.29567693673516	0.532	0.479	7.53454132640134e-56	Lrrk2	0.053
Dcc	5.17089975500669e-60	2.56158553376026	0.352	0.234	1.5100578554546e-55	Dcc	0.118
Gm13269	6.25473804061913e-60	3.17899668908453	0.127	0.028	1.826571150002e-55	Gm13269	0.099
Scml4	6.40979424530882e-60	1.44255909600391	0.459	0.365	1.87185221345753e-55	Scml4	0.094
5530401A14Rik	2.21718085099344e-59	2.39655179498109	0.15	0.043	6.47483323915613e-55	5530401A14Rik	0.107
Gm14249	3.08299792979932e-59	3.42752029176453	0.122	0.025	9.00327885439295e-55	Gm14249	0.097
4930529F24Rik	4.60367287398333e-59	4.22673408444293	0.092	0.006	1.34441058938935e-54	4930529F24Rik	0.086
Cilp	5.02932385361098e-59	3.02689598342028	0.129	0.029	1.46871344497002e-54	Cilp	0.1
Cnksr2	8.32100750836922e-59	3.41622351760234	0.117	0.022	2.42998382266906e-54	Cnksr2	0.095
C130071C03Rik	1.92416515923773e-58	1.42614404241128	0.347	0.233	5.61913951452196e-54	C130071C03Rik	0.114
Ebf1	5.03173492408673e-58	4.0141859775432	0.238	0.127	1.46941754988105e-53	Ebf1	0.111
Wnt11	5.11783768661088e-58	4.48856921878234	0.096	0.009	1.49456213962097e-53	Wnt11	0.087
Mtus2	1.75999881725709e-57	1.15786493063964	0.433	0.316	5.13972454603587e-53	Mtus2	0.117
Gpr179	4.25594465546925e-57	3.758775713498	0.118	0.024	1.24286351773668e-52	Gpr179	0.094
Col4a1	1.4191588512505e-56	1.14394776700715	0.413	0.297	4.14436959330682e-52	Col4a1	0.116
Dagla	1.45202035626015e-56	1.43436380854218	0.447	0.382	4.24033504638651e-52	Dagla	0.065
Adcy2	1.95872962557987e-56	1.96008381942175	0.23	0.111	5.72007812558088e-52	Adcy2	0.119
Nedd9	3.55315670093578e-56	1.24845092606546	0.492	0.419	1.03762835137427e-51	Nedd9	0.073
Hectd2	3.84276562101074e-56	1.32599078333667	0.269	0.144	1.12220284430377e-51	Hectd2	0.125
Gm26892	5.09213488145393e-56	2.78233285122259	0.159	0.056	1.48705614943099e-51	Gm26892	0.103
Plpp4	8.04509074020448e-56	2.49049454328079	0.221	0.113	2.34940784886192e-51	Plpp4	0.108
Bcl6	9.76003352449705e-56	2.84585663791565	0.165	0.06	2.85022259015887e-51	Bcl6	0.105
Pcgf5	1.12371813565864e-55	1.04649223249257	0.462	0.356	3.28159407156392e-51	Pcgf5	0.106
Fam163b	1.95454219297908e-55	1.98918652818474	0.13	0.031	5.7078495661568e-51	Fam163b	0.099
Exph5	3.3041383308072e-55	2.71984792476073	0.139	0.039	9.64907516745628e-51	Exph5	0.1
Lrrc36	3.5029672504806e-55	3.18075079274676	0.125	0.03	1.02297152615785e-50	Lrrc36	0.095
2510009E07Rik	3.61888953140901e-55	1.8831248126691	0.282	0.166	1.05682430985737e-50	2510009E07Rik	0.116
Ell2	4.95170210061908e-55	1.3425587153196	0.453	0.374	1.44604556444379e-50	Ell2	0.079
B230334C09Rik	6.36290821812691e-55	3.08242252873448	0.115	0.024	1.8581600869396e-50	B230334C09Rik	0.091
Ascl1	1.30502297965093e-54	3.70618435548691	0.101	0.015	3.8110586074746e-50	Ascl1	0.086
Ptch2	1.53635754983374e-54	3.73221483313714	0.103	0.017	4.48662495277948e-50	Ptch2	0.086
Dsc3	3.40143236420481e-54	3.95900553593174	0.118	0.027	9.93320293318732e-50	Dsc3	0.091
Colgalt2	4.04615528472824e-54	2.25924204866323	0.169	0.066	1.18159872779919e-49	Colgalt2	0.103
Cd24a	5.03784335362323e-54	2.01457081504553	0.348	0.252	1.47120139455859e-49	Cd24a	0.096
Lama4	2.39140023822913e-53	1.64575023846552	0.31	0.193	6.98360611570052e-49	Lama4	0.117
Dusp15	2.96105235874876e-53	2.86927226760279	0.153	0.054	8.64716120325401e-49	Dusp15	0.099
Tll2	3.32671150444053e-53	3.34530005520162	0.111	0.022	9.71499560641767e-49	Tll2	0.089
Pxdn	4.89786133184767e-53	1.07765217721519	0.55	0.513	1.43032244473948e-48	Pxdn	0.037
Gm12128	2.08106655032366e-52	3.50760517272938	0.096	0.014	6.07733864691019e-48	Gm12128	0.082
Mkl2	2.51165760145707e-52	1.15499464834454	0.544	0.509	7.33479369353508e-48	Mkl2	0.035
Pde7b	2.61782866521866e-52	2.15652466258548	0.307	0.189	7.64484505103806e-48	Pde7b	0.118
Fbn1	3.74206978951189e-52	1.98165082425497	0.256	0.146	1.09279664063116e-47	Fbn1	0.11
Gm42674	4.77064629851545e-52	4.40601744278367	0.088	0.01	1.39317183855547e-47	Gm42674	0.078
Gm31698	6.11679848698971e-52	2.49375239550369	0.17	0.07	1.7862886621556e-47	Gm31698	0.1
Stard5	9.71325292481335e-52	1.95368974928387	0.269	0.163	2.83656125163324e-47	Stard5	0.106
Bglap2	1.14455785876865e-51	3.94015873117023	0.126	0.035	3.3424523149621e-47	Bglap2	0.091
Nt5c1a	1.28332818745007e-51	3.51708672852999	0.097	0.015	3.74770330581045e-47	Nt5c1a	0.082
Avpr1a	1.43537092789352e-51	3.1390384870767	0.106	0.021	4.19171372072744e-47	Avpr1a	0.085
Gm36041	1.71977562868222e-51	3.46367554189783	0.113	0.026	5.02226076844069e-47	Gm36041	0.087
Banf2	1.99601068386078e-51	1.92960215786586	0.146	0.048	5.82895000007864e-47	Banf2	0.098
Gm10848	2.50209913361524e-51	2.94553776953437	0.125	0.035	7.30688009989658e-47	Gm10848	0.09
4930486F22Rik	3.36759582499427e-51	2.43530605376268	0.167	0.067	9.83439008773076e-47	4930486F22Rik	0.1
Abcb1b	4.99031403218334e-51	2.66178750467321	0.154	0.056	1.4573214068185e-46	Abcb1b	0.098
Gabrg2	9.55187212167096e-51	1.71949842897835	0.243	0.133	2.78943321569157e-46	Gabrg2	0.11
Sparc	9.58515995874732e-51	1.37552855538149	0.371	0.262	2.79915426275298e-46	Sparc	0.109
Styk1	1.17590554766075e-50	1.5277414389685	0.201	0.092	3.4339969708337e-46	Styk1	0.109
Elmo1	1.20958549371726e-50	1.49957246763612	0.317	0.197	3.53235251730252e-46	Elmo1	0.12
Bace2	1.63059874524004e-50	2.34987953365928	0.191	0.089	4.7618375157245e-46	Bace2	0.102
Casr	1.90773826784366e-50	4.78415679826701	0.086	0.009	5.57116806358384e-46	Casr	0.077
Stard13	2.42318523626845e-50	1.78389785438942	0.272	0.163	7.07642784547476e-46	Stard13	0.109
Cenpv	3.76908122402936e-50	1.37203758911775	0.345	0.237	1.10068478985329e-45	Cenpv	0.108
Slc39a12	5.95374505478882e-50	2.45943429460541	0.124	0.033	1.73867216834998e-45	Slc39a12	0.091
Efhc2	6.16705448186698e-50	1.48838262685696	0.223	0.109	1.80096492033961e-45	Efhc2	0.114
Nr4a1	6.31862663107462e-50	1.77509236600373	0.226	0.119	1.84522853507272e-45	Nr4a1	0.107
Krt23	8.24756401602595e-50	3.44334410083268	0.09	0.012	2.40853611960006e-45	Krt23	0.078
Mb21d2	1.95689571538177e-49	1.37782994419882	0.387	0.292	5.71472255762939e-45	Mb21d2	0.095
Nell2	2.61666837089698e-49	1.15435635266931	0.425	0.318	7.64145664353046e-45	Nell2	0.107
Gjd2	3.58012228323605e-49	3.89936520761087	0.083	0.008	1.04550311037342e-44	Gjd2	0.075
Kcnh7	3.86486012065236e-49	2.42666844619026	0.305	0.192	1.12865510103411e-44	Kcnh7	0.113
Nebl	4.07754792821007e-49	1.54999598224302	0.207	0.096	1.19076632147519e-44	Nebl	0.111
Slc1a2	6.88016453639186e-49	2.58722464523297	0.146	0.052	2.00921444956252e-44	Slc1a2	0.094
Sh3bp4	7.53278302075132e-49	1.51042797535693	0.411	0.335	2.19979862555001e-44	Sh3bp4	0.076
Sgk1	8.60328512621933e-49	1.83599506375099	0.206	0.099	2.51241735540983e-44	Sgk1	0.107
Bicc1	1.23715656019607e-48	1.68444190343617	0.288	0.176	3.61286830274059e-44	Bicc1	0.112
Txndc16	1.69257558191647e-48	1.31546136368028	0.364	0.258	4.94282847187066e-44	Txndc16	0.106
Mlxip	1.81896343431046e-48	1.04662265700663	0.524	0.476	5.31191891721684e-44	Mlxip	0.048
Enpp6	1.95461525206103e-48	1.38684877456253	0.369	0.273	5.70806292059383e-44	Enpp6	0.096
Lbh	3.34644168963163e-48	1.34897212076636	0.268	0.159	9.77261366623123e-44	Lbh	0.109
Col5a2	3.72833040941312e-48	1.93688336961361	0.244	0.135	1.08878432946091e-43	Col5a2	0.109
Gm45768	3.78639832092813e-48	3.8913256457369	0.084	0.01	1.10574190166064e-43	Gm45768	0.074
Lemd1	4.45546067294962e-48	2.22381056553498	0.159	0.062	1.30112818032148e-43	Lemd1	0.097
Vwa3b	1.17149578385522e-47	2.48077462060137	0.154	0.061	3.42111913759241e-43	Vwa3b	0.093
Gpx3	2.26978281288987e-47	1.17952946443706	0.422	0.335	6.62844674848227e-43	Gpx3	0.087
Ephb1	6.56351394195888e-47	2.82310012082384	0.127	0.039	1.91674297647025e-42	Ephb1	0.088
Grm3	8.39924896716295e-47	1.55745664793544	0.308	0.201	2.4528326758806e-42	Grm3	0.107
Pik3c2g	8.94441880179672e-47	2.55096154902626	0.159	0.061	2.6120386226887e-42	Pik3c2g	0.098
Mical2	9.41452588882464e-47	1.65657167548796	0.285	0.183	2.74932399531346e-42	Mical2	0.102
Kcnk12	9.4897923002739e-47	2.60263502226846	0.122	0.035	2.77130404544899e-42	Kcnk12	0.087
Nup210	9.99567282301652e-47	1.3181649857032	0.34	0.239	2.91903633450551e-42	Nup210	0.101
Elfn1	1.19545528518394e-46	2.49410444107009	0.131	0.043	3.49108806932267e-42	Elfn1	0.088
Pla2g4e	1.5223677292115e-46	1.67217831446001	0.295	0.191	4.44577047961633e-42	Pla2g4e	0.104
Cntnap1	3.21959496377455e-46	1.74163988387367	0.24	0.137	9.40218317271083e-42	Cntnap1	0.103
Pgr	9.7555987709275e-46	1.90210074704817	0.15	0.056	2.84892750907396e-41	Pgr	0.094
Gm10371	1.07339704973357e-45	2.87449633670699	0.115	0.033	3.13464140433696e-41	Gm10371	0.082
Phactr2	1.35176909892414e-45	1.12582425749636	0.43	0.346	3.94757129958817e-41	Phactr2	0.084
Gulp1	1.4408981704022e-45	1.66892915786926	0.276	0.167	4.20785492702553e-41	Gulp1	0.109
St6gal2	1.92074385318181e-45	1.20220962399031	0.143	0.05	5.60914827444684e-41	St6gal2	0.093
Olfml3	2.97274199555676e-45	2.00167835529864	0.152	0.062	8.6812984496244e-41	Olfml3	0.09
Fam214a	4.01407908519319e-45	1.03291724731009	0.495	0.434	1.17223151524897e-40	Fam214a	0.061
Fbln5	8.43976092106629e-45	3.3987034171687	0.118	0.035	2.46466338177899e-40	Fbln5	0.083
Gm11713	1.05936861678594e-44	3.04313426949296	0.1	0.023	3.09367417159997e-40	Gm11713	0.077
Arhgef37	2.15895510345424e-44	2.4223741936412	0.137	0.05	6.30479658861742e-40	Arhgef37	0.087
A830082K12Rik	2.64726881569068e-44	2.29730736940969	0.132	0.045	7.73081912246149e-40	A830082K12Rik	0.087
Nln	6.36204627379116e-44	1.16878763366223	0.435	0.367	1.85790837333523e-39	Nln	0.068
Cecr2	7.13088354829126e-44	2.46537596184423	0.153	0.063	2.0824319226075e-39	Cecr2	0.09
Gm20631	1.06138202824413e-43	2.88681324546205	0.111	0.032	3.09955393708133e-39	Gm20631	0.079
Elk3	1.07988830296985e-43	1.36531539223456	0.259	0.156	3.15359781116286e-39	Elk3	0.103
Rgs22	1.19577015521244e-43	2.39471565383567	0.149	0.058	3.49200758426689e-39	Rgs22	0.091
Kitl	1.70304792349918e-43	1.78106738322371	0.264	0.167	4.97341085099464e-39	Kitl	0.097
Eefsec	2.01831953974077e-43	1.12899700451265	0.463	0.396	5.89409855190498e-39	Eefsec	0.067
Epb4.1l4a	2.18316368427273e-43	4.85052143364272	0.084	0.014	6.37549290718166e-39	Epb4.1l4a	0.07
Fam107b	3.3034565479647e-43	1.93554814492136	0.216	0.119	9.64708415702132e-39	Fam107b	0.097
Fhad1	5.31155723848682e-43	1.85477155667143	0.168	0.073	1.5511340603553e-38	Fhad1	0.095
Glcci1	5.43545899195483e-43	3.46803323269312	0.096	0.022	1.58731708942057e-38	Glcci1	0.074
Epb4.1l5	6.48068730088922e-43	4.49432074231491	0.085	0.015	1.89255511247868e-38	Epb4.1l5	0.07
A730090N16Rik	1.28332195265418e-42	3.71626201332449	0.093	0.02	3.74768509833599e-38	A730090N16Rik	0.073
Lmo2	1.48111566590194e-42	3.24118845921993	0.09	0.019	4.32530207913344e-38	Lmo2	0.071
Kl	1.73078748877845e-42	3.05568056242649	0.097	0.022	5.05441870347971e-38	Kl	0.075
Mir669m-1	1.84419624231994e-42	2.66117658513225	0.095	0.021	5.38560628644692e-38	Mir669m-1	0.074
Slc35f1	2.0161204109657e-42	1.74290200647698	0.283	0.18	5.88767643614313e-38	Slc35f1	0.103
Sema3d	3.23468429638535e-42	1.90609862930628	0.188	0.091	9.44624855073415e-38	Sema3d	0.097
Bai3	3.48244988517017e-42	2.89370577660943	0.096	0.023	1.01697983996624e-37	Bai3	0.073
Lphn3	4.12141720143889e-42	3.61922308040419	0.09	0.019	1.2035774653362e-37	Lphn3	0.071
Ergic1	5.02808147313909e-42	1.08170806322199	0.52	0.49	1.46835063260081e-37	Ergic1	0.03
Soga2	6.3897642784752e-42	3.21537291127966	0.096	0.023	1.86600286224311e-37	Soga2	0.073
Lrig3	6.58534113179446e-42	2.32244483236555	0.186	0.094	1.92311717071794e-37	Lrig3	0.092
Fam183b	9.24407291254284e-42	2.45037223936698	0.128	0.045	2.69954661264989e-37	Fam183b	0.083
Ift81	9.27161053274586e-42	1.01782105155193	0.457	0.39	2.70758842387777e-37	Ift81	0.067
Fert2	9.86199198572582e-42	3.23408066811729	0.094	0.022	2.87999751959151e-37	Fert2	0.072
Pdgfd	1.01569575175526e-41	1.99662173301794	0.192	0.093	2.96613630385088e-37	Pdgfd	0.099
Lrig1	1.38497165703825e-41	1.4064973934193	0.219	0.122	4.04453273004881e-37	Lrig1	0.097
1700008F21Rik	1.59636355437414e-41	2.21977027150272	0.09	0.019	4.66186048783879e-37	1700008F21Rik	0.071
Mir467e	1.62544400348106e-41	2.62430656285491	0.095	0.022	4.74678412336574e-37	Mir467e	0.073
Cd300lf	1.9382146098303e-41	2.77706006265345	0.077	0.011	5.66016812508742e-37	Cd300lf	0.066
Ldb2	2.12910312867938e-41	1.08851946097169	0.263	0.159	6.21761986668238e-37	Ldb2	0.104
Rbp4	2.40323409696334e-41	3.27365805872822	0.113	0.036	7.01816453336204e-37	Rbp4	0.077
Mir1195	2.96675083684026e-41	2.93786823807666	0.095	0.022	8.66380246882462e-37	Mir1195	0.073
D4Wsu53e	3.5851022339676e-41	2.46837056636578	0.096	0.023	1.04695740538556e-36	D4Wsu53e	0.073
D10Bwg1379e	3.69404072216883e-41	2.66416665089451	0.094	0.022	1.07877071209496e-36	D10Bwg1379e	0.072
Diap2	3.72576210649637e-41	3.30660882973021	0.096	0.023	1.08803430796013e-36	Diap2	0.073
Dnahc7a	3.83007461595592e-41	2.47433457995448	0.094	0.022	1.11849669009761e-36	Dnahc7a	0.072
5033411D12Rik	4.13260711751488e-41	2.36200015920407	0.096	0.023	1.20684525652787e-36	5033411D12Rik	0.073
Ppil6	4.72959775771744e-41	1.85743963222193	0.199	0.106	1.38118443318622e-36	Ppil6	0.093
Gm26911	5.0085293772087e-41	2.18402619326948	0.185	0.097	1.46264083402626e-36	Gm26911	0.088
Gm13388	6.88313994005025e-41	5.38734618817032	0.061	0.003	2.01008335669288e-36	Gm13388	0.058
Ica1l	7.32591132401745e-41	1.06952187276772	0.491	0.445	2.13938588395282e-36	Ica1l	0.046
Adcy5	8.01345062990259e-41	1.10796360437576	0.507	0.487	2.34016798745045e-36	Adcy5	0.02
Gm26995	8.08756193647091e-41	4.85910594381415	0.069	0.007	2.3618107123076e-36	Gm26995	0.062
Mir669b	8.52620860400353e-41	6.14926358758711	0.083	0.015	2.48990869862715e-36	Mir669b	0.068
Mll3	1.1140742065755e-40	1.93827727722564	0.096	0.023	3.25343090546243e-36	Mll3	0.073
Gm6367	1.14629430536849e-40	2.76918565576141	0.094	0.022	3.34752325996761e-36	Gm6367	0.072
Sfrs18	1.18953517096604e-40	2.48550012424788	0.094	0.023	3.47379955977213e-36	Sfrs18	0.071
0610010B08Rik	1.4560312037226e-40	2.11748128424014	0.096	0.023	4.2520479242311e-36	0610010B08Rik	0.073
Hmx2	1.45720606275684e-40	1.99086045088783	0.217	0.128	4.25547886506881e-36	Hmx2	0.089
Gpr98	1.49995305949159e-40	3.4769168327472	0.093	0.022	4.38031291963328e-36	Gpr98	0.071
Pcdha4-g	1.84416344799829e-40	2.03592522792678	0.096	0.023	5.38551051718939e-36	Pcdha4-g	0.073
Gm15601	1.98088175179249e-40	2.171207971451	0.118	0.04	5.78476897975961e-36	Gm15601	0.078
Sag	2.03570787379512e-40	1.88454413534266	0.198	0.104	5.94487770384389e-36	Sag	0.094
Ryr1	2.10393995109293e-40	2.31855791981402	0.117	0.038	6.14413583917667e-36	Ryr1	0.079
Gm10677	2.10590974108668e-40	3.53330452114278	0.079	0.013	6.14988821689544e-36	Gm10677	0.066
Mll5	2.25164656624054e-40	2.60241748023934	0.093	0.022	6.57548346739226e-36	Mll5	0.071
Skap1	2.32538440256311e-40	2.92095291340447	0.282	0.194	6.79082007080506e-36	Skap1	0.088
Mir4660	2.32844442227405e-40	2.29559094552539	0.093	0.022	6.79975624636689e-36	Mir4660	0.071
Gm16039	2.5007431021298e-40	2.88859860813666	0.093	0.022	7.30292008114964e-36	Gm16039	0.071
Bckdhb	2.75465374927306e-40	1.05949276314509	0.493	0.442	8.04441534400213e-36	Bckdhb	0.051
4933408N05Rik	2.92818596332273e-40	2.76585529473831	0.091	0.021	8.55118146869138e-36	4933408N05Rik	0.07
8430427H17Rik	3.01768078184166e-40	2.35960607004174	0.095	0.023	8.81253318721219e-36	8430427H17Rik	0.072
Dnahc11	3.07431191068034e-40	5.70292118056506	0.081	0.015	8.97791307275981e-36	Dnahc11	0.066
Ctgf	3.28223627737996e-40	1.85725742711982	0.254	0.162	9.5851146008327e-36	Ctgf	0.092
Nxph2	3.76558897931517e-40	4.44506116752107	0.111	0.033	1.09966494962941e-35	Nxph2	0.078
Klhl4	3.87189876572629e-40	2.40232600522055	0.115	0.037	1.13071059655505e-35	Klhl4	0.078
Mylip	4.3664577273327e-40	2.09192404703032	0.125	0.045	1.27513665011297e-35	Mylip	0.08
Gm11602	4.39264695694206e-40	2.84158970078395	0.092	0.022	1.28278469083579e-35	Gm11602	0.07
Mir3098	5.61970866322554e-40	2.32898105648389	0.093	0.022	1.64112352092175e-35	Mir3098	0.071
Bc1	6.08584212224658e-40	1.68991693925843	0.096	0.023	1.77724847495967e-35	Bc1	0.073
Grlf1	7.75154807923094e-40	2.74847722852337	0.094	0.023	2.26368458557781e-35	Grlf1	0.071
Ephx4	8.00930778802467e-40	2.24892570988935	0.123	0.044	2.33895815333684e-35	Ephx4	0.079
Dock2	8.67742673764863e-40	2.36601529699201	0.126	0.046	2.53406893019553e-35	Dock2	0.08
Mir3471-1	8.91540744184557e-40	2.15725651132021	0.095	0.023	2.60356643524216e-35	Mir3471-1	0.072
Ccdc7	1.02298931792942e-39	1.86597488463938	0.084	0.017	2.98743570514927e-35	Ccdc7	0.067
Galnt14	1.04875280149725e-39	2.26564935416259	0.236	0.142	3.06267280621241e-35	Galnt14	0.094
Lancl3	1.10349281087887e-39	3.0230706065974	0.1	0.027	3.22253005560956e-35	Lancl3	0.073
5830418K08Rik	1.14492412906306e-39	1.82630107325034	0.096	0.023	3.34352193410285e-35	5830418K08Rik	0.073
Gm15934	1.36128439461465e-39	4.90276431066343	0.06	0.003	3.97535881759318e-35	Gm15934	0.057
Rn45s	1.48200889493303e-39	1.31588742316916	0.096	0.023	4.32791057587292e-35	Rn45s	0.073
Gm6902	1.54735240784069e-39	2.1190090639205	0.095	0.023	4.51873323661717e-35	Gm6902	0.072
Mir669m-2	1.63719748944143e-39	2.22052484547655	0.094	0.023	4.7811078284158e-35	Mir669m-2	0.071
Mir669e	1.91660607470498e-39	2.0376317047076	0.095	0.023	5.59706471996095e-35	Mir669e	0.072
Mll2	1.93812883446439e-39	1.96580182307912	0.095	0.023	5.65991763528635e-35	Mll2	0.072
Slitrk1	2.02925571895276e-39	1.61037203992958	0.208	0.115	5.92603547605773e-35	Slitrk1	0.093
Nxn	2.20123886262654e-39	1.02516219398577	0.597	0.6	6.42827785052829e-35	Nxn	-0.003
Mir680-2	2.72858173938355e-39	1.78925429983159	0.095	0.023	7.96827725352177e-35	Mir680-2	0.072
2310008H04Rik	2.77953938682056e-39	2.37163369065358	0.094	0.023	8.11708887133208e-35	2310008H04Rik	0.071
Gm16638	3.16529150563278e-39	1.8979505384222	0.339	0.276	9.24360078389941e-35	Gm16638	0.063
Mir466f-1	3.26106350009905e-39	1.32400572632323	0.095	0.023	9.52328373933925e-35	Mir466f-1	0.072
Dnahc7b	3.26435328797043e-39	2.42939452852588	0.093	0.023	9.53289090686005e-35	Dnahc7b	0.07
Mir3470b	3.88630590368911e-39	1.82577087156005	0.093	0.022	1.13491791305433e-34	Mir3470b	0.071
Zcchc16	4.11692307559828e-39	2.52405721772793	0.116	0.038	1.20226504576697e-34	Zcchc16	0.078
Mll1	5.79810053511209e-39	2.16802486067514	0.093	0.023	1.69321929926878e-34	Mll1	0.07
Adrb2	7.97149606392084e-39	4.79336967139871	0.063	0.005	2.3279159955468e-34	Adrb2	0.058
4930474G06Rik	1.05799271392697e-38	2.93009667873081	0.086	0.019	3.08965612248093e-34	4930474G06Rik	0.067
4933430M04Rik	1.1162062164767e-38	2.18266244676378	0.093	0.024	3.2596570139769e-34	4933430M04Rik	0.069
Diap3	1.19614292142258e-38	2.31628396890116	0.088	0.02	3.49309617343035e-34	Diap3	0.068
Mir1950	1.31540005536499e-38	1.28600211423274	0.094	0.023	3.84136278168237e-34	Mir1950	0.071
Lgr5	2.38670607128895e-38	2.91898468015359	0.115	0.039	6.96989773998511e-34	Lgr5	0.076
5830417I10Rik	2.46983318774725e-38	2.45981269524475	0.09	0.022	7.2126538581783e-34	5830417I10Rik	0.068
Emr1	3.53585649642612e-38	2.14678239963366	0.09	0.022	1.03257617265132e-33	Emr1	0.068
Nhsl1	4.25518338569319e-38	1.65480610068959	0.209	0.119	1.24264120412398e-33	Nhsl1	0.09
Gabrb2	4.44875541978463e-38	3.45691495442412	0.079	0.015	1.29917004523971e-33	Gabrb2	0.064
Pcdh19	4.77795724172991e-38	3.07695405242583	0.097	0.027	1.39530685330239e-33	Pcdh19	0.07
2900056M20Rik	4.84678001771733e-38	3.07393833752182	0.089	0.022	1.41540516857399e-33	2900056M20Rik	0.067
Bend6	5.86998207404427e-38	1.05688808771039	0.424	0.359	1.71421086508315e-33	Bend6	0.065
Rasd2	7.32536156472497e-38	2.63980986587823	0.098	0.028	2.13922533774663e-33	Rasd2	0.07
Pdlim3	7.36189216748122e-38	1.03912145592279	0.324	0.23	2.14989336966954e-33	Pdlim3	0.094
Eif2c3	1.07130565100982e-37	2.50822033816446	0.089	0.021	3.12853389264399e-33	Eif2c3	0.068
Vmn2r-ps11	1.0896733464131e-37	2.67027469327525	0.084	0.019	3.18217307353017e-33	Vmn2r-ps11	0.065
Msantd2	1.1812751793015e-37	1.03373066646391	0.473	0.434	3.44967790611417e-33	Msantd2	0.039
Smpd3	1.29519035843664e-37	1.70045668595593	0.166	0.08	3.78234440374252e-33	Smpd3	0.086
Mir5128	1.48054719604248e-37	2.69830466418995	0.089	0.022	4.32364197660285e-33	Mir5128	0.067
Fmnl3	1.67488316774311e-37	1.86554349729095	0.19	0.104	4.89116131476021e-33	Fmnl3	0.086
Eya4	1.95642815691637e-37	3.00273350777095	0.114	0.04	5.71335714664287e-33	Eya4	0.074
Epb4.1l3	2.08595969782944e-37	1.56984487275584	0.092	0.023	6.09162810557132e-33	Epb4.1l3	0.069
Rapgef5	2.12331892921801e-37	1.4699496772512	0.162	0.073	6.20072826899535e-33	Rapgef5	0.089
Zfp862	2.15950588965602e-37	2.49432682956547	0.088	0.021	6.30640504956248e-33	Zfp862	0.067
Aldh1a3	2.27635782433493e-37	3.39284871597687	0.089	0.023	6.64764775440531e-33	Aldh1a3	0.066
Adc	2.64575592382868e-37	2.84126527547326	0.086	0.02	7.7264010243569e-33	Adc	0.066
Gria3	2.70839897082217e-37	2.14471664374431	0.404	0.367	7.90933751449199e-33	Gria3	0.037
4932412D23Rik	2.85147149210766e-37	1.76352465417814	0.089	0.022	8.32715219840199e-33	4932412D23Rik	0.067
Mir466g	3.33227797103512e-37	1.8773792392559	0.082	0.018	9.73125135881387e-33	Mir466g	0.064
Klhdc1	3.33717796405848e-37	1.21463813514126	0.327	0.234	9.74556080843997e-33	Klhdc1	0.093
Gm16499	3.53627493796956e-37	1.90218667216802	0.156	0.075	1.03269837013525e-32	Gm16499	0.081
A930011O12Rik	3.87608375915419e-37	2.32090864978226	0.088	0.021	1.1319327401858e-32	A930011O12Rik	0.067
A530058N18Rik	3.96061455645946e-37	5.49266058038642	0.057	0.003	1.15661826892285e-32	A530058N18Rik	0.054
Gm6277	4.36596192059882e-37	2.08420417549225	0.148	0.068	1.27499185967247e-32	Gm6277	0.08
Dcx	4.61243876359373e-37	1.23046568774812	0.349	0.273	1.34697049213228e-32	Dcx	0.076
6720401G13Rik	4.66694476212083e-37	2.73984742669795	0.088	0.022	1.36288787888215e-32	6720401G13Rik	0.066
Gm4736	4.9689651089116e-37	2.86497952223671	0.073	0.012	1.45108688075545e-32	Gm4736	0.061
Icosl	5.44068016002792e-37	2.63436210597015	0.089	0.022	1.58884182713295e-32	Icosl	0.067
2610005L07Rik	5.54875764702169e-37	1.99567925784826	0.152	0.072	1.62040369565975e-32	2610005L07Rik	0.08
Epb4.9	7.43981948481788e-37	1.75936326691816	0.089	0.022	2.17265048415136e-32	Epb4.9	0.067
Amer2	7.68583472164872e-37	1.6801558943045	0.177	0.091	2.24449431376308e-32	Amer2	0.086
Tmem181c-ps	8.88486648379527e-37	2.83720907792964	0.087	0.021	2.59464755926273e-32	Tmem181c-ps	0.066
Grip1os2	1.01022497510625e-36	3.03529900521482	0.085	0.021	2.95015999480279e-32	Grip1os2	0.064
Rgcc	1.02181034172511e-36	2.73229965655292	0.111	0.039	2.98399274093983e-32	Rgcc	0.072
6820431F20Rik	1.10614294319811e-36	1.89792750470344	0.152	0.071	3.23026923702144e-32	6820431F20Rik	0.081
Mir3470a	1.1435480883926e-36	1.94086626326354	0.089	0.022	3.3395034825329e-32	Mir3470a	0.067
Etv4	1.39251617711053e-36	3.07786095020798	0.076	0.015	4.06656499201589e-32	Etv4	0.061
Shisa9	1.48565192680196e-36	3.4335113713709	0.075	0.014	4.33854932183977e-32	Shisa9	0.061
Lphn1	1.6098009306534e-36	1.22379402124704	0.091	0.023	4.70110165778712e-32	Lphn1	0.068
Mir297c	1.7162517532885e-36	3.01790352722554	0.082	0.018	5.0119699951284e-32	Mir297c	0.064
Atpbd4	1.72463665131932e-36	3.08473737445681	0.084	0.02	5.03645641284781e-32	Atpbd4	0.064
Gm20594	1.79207917984412e-36	1.53596952822071	0.097	0.027	5.2334088288988e-32	Gm20594	0.07
Epb4.1l2	1.9561485547236e-36	4.16116972965506	0.076	0.015	5.71254062435934e-32	Epb4.1l2	0.061
Gm20867	2.33812012155266e-36	2.81753148640132	0.083	0.019	6.82801219097023e-32	Gm20867	0.064
4921515E04Rik	2.63483132051487e-36	1.6739221433477	0.09	0.023	7.69449790529957e-32	4921515E04Rik	0.067
Cacng3	2.78502868843987e-36	2.79235418341107	0.1	0.031	8.13311927885095e-32	Cacng3	0.069
Lrch2	3.49729905821328e-36	1.00543549144445	0.381	0.297	1.02131624397003e-31	Lrch2	0.084
D14Abb1e	3.66479161760735e-36	2.27612237457577	0.087	0.021	1.07022909608987e-31	D14Abb1e	0.066
2310026I22Rik	4.16216849520286e-36	4.02128127787393	0.064	0.008	1.21547806565409e-31	2310026I22Rik	0.056
Emr4	4.33384310890146e-36	1.97329027312797	0.077	0.015	1.26561220309249e-31	Emr4	0.062
Mcub	4.53289118040817e-36	1.39856750312424	0.288	0.214	1.3237402114146e-31	Mcub	0.074
Zfml	4.92461433595533e-36	2.82358725256573	0.086	0.022	1.43813512452904e-31	Zfml	0.064
Schip1	4.96422882919861e-36	2.9967418188107	0.114	0.041	1.44970374499087e-31	Schip1	0.073
Cplx2	5.70813232922984e-36	1.41091843395781	0.415	0.373	1.66694588410499e-31	Cplx2	0.042
Gm20738	6.47602268677718e-36	2.97971311276808	0.083	0.02	1.89119290521954e-31	Gm20738	0.063
Plk1s1	6.63935208870209e-36	2.54186850621708	0.087	0.022	1.93888999046367e-31	Plk1s1	0.065
Mid1	7.68073291162776e-36	1.10029850442567	0.461	0.396	2.24300443218265e-31	Mid1	0.065
Adm	7.95964037088178e-36	2.54476030459118	0.078	0.017	2.32445377750861e-31	Adm	0.061
Ube2cbp	9.01581092085969e-36	1.34000041216462	0.153	0.07	2.63288726321866e-31	Ube2cbp	0.083
Gm20816	9.47385975069504e-36	2.8223978895065	0.083	0.02	2.76665126299547e-31	Gm20816	0.063
Spry2	9.53622402690448e-36	1.95789213038241	0.155	0.073	2.78486350257691e-31	Spry2	0.082
Gm20823	1.14195937673344e-35	2.80975926237569	0.083	0.02	3.33486396787466e-31	Gm20823	0.063
Gm20854	1.44871625299497e-35	2.72160935626768	0.084	0.021	4.23068607362122e-31	Gm20854	0.063
Plcz1	1.78933256924605e-35	3.40420280542653	0.074	0.015	5.22538790196923e-31	Plcz1	0.059
Car8	2.37572683688288e-35	1.84746432959421	0.111	0.039	6.93783508174906e-31	Car8	0.072
Reep3	3.21595533396112e-35	1.00597678049015	0.507	0.469	9.39155436176666e-31	Reep3	0.038
C030046E11Rik	3.96420715244451e-35	2.89208899152077	0.082	0.02	1.15766741472837e-30	C030046E11Rik	0.062
4930539N22Rik	3.97641303177552e-35	2.73010600722826	0.081	0.019	1.1612318976694e-30	4930539N22Rik	0.062
1700021K19Rik	4.38798849486132e-35	2.52679804388937	0.084	0.021	1.28142428015435e-30	1700021K19Rik	0.063
Mir466n	5.78546878141231e-35	2.45639242118478	0.088	0.023	1.68953044823584e-30	Mir466n	0.065
Ankrd32	7.01406039685779e-35	2.42281022232056	0.078	0.017	2.04831605769438e-30	Ankrd32	0.061
A630089N07Rik	7.99501558416788e-35	2.00918839722164	0.085	0.021	2.33478440104455e-30	A630089N07Rik	0.064
4930597G03Rik	8.22499612252616e-35	1.74472364184518	0.08	0.018	2.40194561766131e-30	4930597G03Rik	0.062
Mael	9.22932050284741e-35	2.90867447287477	0.068	0.011	2.69523846644653e-30	Mael	0.057
Eif2c2	1.08279488258541e-34	2.18155342259999	0.082	0.02	3.16208589561416e-30	Eif2c2	0.062
A530053G22Rik	1.1571366880285e-34	2.26940476908528	0.083	0.02	3.37918627004962e-30	A530053G22Rik	0.063
Npas2	1.48701202382802e-34	1.29385217123378	0.169	0.083	4.34252121318498e-30	Npas2	0.086
Smad3	1.53223657735302e-34	2.16098774517542	0.128	0.054	4.47459047684402e-30	Smad3	0.074
Pisd-ps3	1.63329756122134e-34	1.84735948380893	0.087	0.023	4.76971886803469e-30	Pisd-ps3	0.064
Efha2	1.71465990823945e-34	2.55587453488047	0.085	0.022	5.00732133003167e-30	Efha2	0.063
Asic4	1.72165561460782e-34	1.73339904656602	0.144	0.065	5.02775089133922e-30	Asic4	0.079
Gm27153	1.85771604367373e-34	2.14409044579035	0.133	0.059	5.4250881623404e-30	Gm27153	0.074
2610017I09Rik	1.93228607345373e-34	2.06352053714618	0.079	0.018	5.64285502030693e-30	2610017I09Rik	0.061
Gm13152	1.94771695472685e-34	1.90247008654725	0.1	0.032	5.68791782288881e-30	Gm13152	0.068
Mup2	2.05521413977662e-34	2.74183526487862	0.085	0.022	6.00184185238965e-30	Mup2	0.063
Gm5087	2.12226167547361e-34	1.74944626874848	0.092	0.026	6.19764077088558e-30	Gm5087	0.066
Vmn2r29	2.63152583714435e-34	2.57347890504737	0.091	0.026	7.68484490221265e-30	Vmn2r29	0.065
Gm16907	2.68866304563928e-34	2.6460627663965	0.099	0.032	7.85170269218039e-30	Gm16907	0.067
Gm5795	2.78881810384834e-34	1.42529570346369	0.088	0.023	8.1441855086683e-30	Gm5795	0.065
Tesc	2.83434828789955e-34	1.89224148952629	0.205	0.122	8.27714730515305e-30	Tesc	0.083
A330076H08Rik	3.70997732496398e-34	2.63070479049258	0.081	0.02	1.08342467820923e-29	A330076H08Rik	0.061
Slc7a6	3.83723689740493e-34	1.02797593846369	0.448	0.399	1.12058829114916e-29	Slc7a6	0.049
Ipw	3.91941067014005e-34	2.0030077626757	0.084	0.021	1.144585498001e-29	Ipw	0.063
Gm11418	5.5384318916725e-34	2.83193796394841	0.075	0.017	1.61738826532512e-29	Gm11418	0.058
4933405D12Rik	7.10623758182037e-34	1.75877005746767	0.124	0.048	2.075234561019e-29	4933405D12Rik	0.076
4930515L03Rik	7.62447249452256e-34	1.5748035277075	0.077	0.017	2.22657470257542e-29	4930515L03Rik	0.06
Raet1c	8.23149934574228e-34	1.01960974231568	0.083	0.021	2.40384475393712e-29	Raet1c	0.062
Epb4.1	1.5713994294895e-33	3.20926892970381	0.079	0.019	4.58895775393818e-29	Epb4.1	0.06
Frmd3	1.72256197229948e-33	1.06831874933139	0.485	0.444	5.03039772770616e-29	Frmd3	0.041
C230004F18Rik	1.85811138105074e-33	1.9913564594735	0.114	0.044	5.42624266608247e-29	C230004F18Rik	0.07
Cxcl12	2.3196898888283e-33	3.38007654281253	0.083	0.023	6.77419038234527e-29	Cxcl12	0.06
Tspan2os	2.40435798700976e-33	3.54193605039342	0.066	0.011	7.02144662946459e-29	Tspan2os	0.055
Dnahc5	2.75804866686204e-33	3.84928618091335	0.074	0.016	8.05432952183722e-29	Dnahc5	0.058
Gm10845	2.81286541676672e-33	2.06564748254616	0.083	0.022	8.21441087658386e-29	Gm10845	0.061
9230102K24Rik	3.35651308990699e-33	1.95125850678227	0.07	0.014	9.80202517645538e-29	9230102K24Rik	0.056
Mir466f-3	4.53317460831342e-33	1.96156730329771	0.083	0.022	1.32382298086577e-28	Mir466f-3	0.061
Gm13710	4.72699496885092e-33	1.27255362480293	0.168	0.086	1.38042434075353e-28	Gm13710	0.082
Cdh13	4.76348001541832e-33	1.8922178438787	0.303	0.213	1.39107906890261e-28	Cdh13	0.09
Mef2c	5.71751941468532e-33	1.27708134655651	0.279	0.196	1.66968719467055e-28	Mef2c	0.083
Wbscr17	5.79142214659232e-33	1.97000519406181	0.187	0.106	1.69126900946936e-28	Wbscr17	0.081
A330023F24Rik	6.02594552123514e-33	1.52288530525308	0.135	0.06	1.7597568705663e-28	A330023F24Rik	0.075
Slain1	6.79498958428958e-33	1.31935266081063	0.301	0.223	1.98434080830009e-28	Slain1	0.078
Agap2	8.09411988067627e-33	1.21173299894064	0.283	0.194	2.36372582875389e-28	Agap2	0.089
A630010A05Rik	1.00933779460348e-32	1.35964380584814	0.09	0.026	2.94756916158055e-28	A630010A05Rik	0.064
2810008D09Rik	1.08921020730539e-32	2.46467745504404	0.078	0.019	3.18082056839394e-28	2810008D09Rik	0.059
Stmnd1	1.15066132120622e-32	3.13550370141917	0.075	0.018	3.36027625631853e-28	Stmnd1	0.057
Gm13919	1.1637760318119e-32	1.90378578049476	0.149	0.075	3.3985751457003e-28	Gm13919	0.074
5430428K19Rik	1.21077638775329e-32	2.32340503084059	0.071	0.015	3.53583028515594e-28	5430428K19Rik	0.056
Dnahc8	1.32999017372703e-32	2.15215398328809	0.075	0.017	3.88397030433503e-28	Dnahc8	0.058
Plpp3	1.37078442680487e-32	2.15853895619602	0.207	0.131	4.00310176159827e-28	Plpp3	0.076
5430437J10Rik	1.42628114942242e-32	2.68784379055286	0.072	0.016	4.1651688406583e-28	5430437J10Rik	0.056
D630037F22Rik	1.597606573285e-32	2.07831942636821	0.08	0.02	4.6654904759642e-28	D630037F22Rik	0.06
4930542C21Rik	1.59773268441499e-32	1.92905759466945	0.069	0.013	4.66585875829709e-28	4930542C21Rik	0.056
Ptpla	1.65028360788426e-32	4.16472053634541	0.069	0.014	4.81932322010441e-28	Ptpla	0.055
Fut10	1.74301218179334e-32	1.50495260509163	0.14	0.062	5.09011847449108e-28	Fut10	0.078
Hnrpdl	1.88611787822608e-32	2.27746585794788	0.081	0.021	5.50803003978363e-28	Hnrpdl	0.06
Jmjd8	1.96344491647054e-32	1.90387319098422	0.084	0.023	5.73384818956893e-28	Jmjd8	0.061
Mir1954	2.01019378878493e-32	2.37106552757576	0.077	0.018	5.87036892138864e-28	Mir1954	0.059
Grin2a	2.10664120803783e-32	1.37422369799755	0.111	0.041	6.15202431983288e-28	Grin2a	0.07
Kcnmb4	2.17424678678058e-32	1.71471082211845	0.133	0.058	6.34945289143532e-28	Kcnmb4	0.075
Ffar3	2.67654488111214e-32	2.06702443785314	0.129	0.057	7.81631401631178e-28	Ffar3	0.072
Rmst	2.77856863746691e-32	3.68249808470308	0.061	0.009	8.11425399199463e-28	Rmst	0.052
Gpr156	3.10354591129946e-32	1.45485192990281	0.162	0.082	9.06328512476781e-28	Gpr156	0.08
Gulo	3.81629737747429e-32	2.50681609504893	0.069	0.014	1.11447332314382e-27	Gulo	0.055
Tcte3	4.03858027898034e-32	1.52508432406206	0.093	0.029	1.17938659887063e-27	Tcte3	0.064
Dhrs3	4.07072707791586e-32	1.97513056608852	0.13	0.059	1.18877442856377e-27	Dhrs3	0.071
Jhdm1d	4.30139769427465e-32	2.34512005434668	0.073	0.016	1.25613716865903e-27	Jhdm1d	0.057
Uqcc	4.95731730394283e-32	2.19336793685042	0.077	0.019	1.44768537227043e-27	Uqcc	0.058
Gm20736	5.0756792622148e-32	2.78673444988885	0.077	0.019	1.48225061494459e-27	Gm20736	0.058
Mir5125	9.00178091047778e-32	1.45812789846181	0.069	0.014	2.62879007928682e-27	Mir5125	0.055
Cngb1	9.58317284236073e-32	1.39169765851474	0.17	0.09	2.7985739651546e-27	Cngb1	0.08
4933426M11Rik	9.93291550283867e-32	3.20541719094063	0.077	0.019	2.90070931429398e-27	4933426M11Rik	0.058
Synj2bp	1.1536389360295e-31	1.62229579515281	0.101	0.035	3.36897178488695e-27	Synj2bp	0.066
Ppapdc1a	1.16470351323198e-31	3.2370953253781	0.058	0.008	3.40128366969135e-27	Ppapdc1a	0.05
Csrp2	1.30447313411043e-31	1.43010206335149	0.214	0.131	3.8094528935427e-27	Csrp2	0.083
Lmx1b	1.34273446523755e-31	2.16869210954797	0.066	0.012	3.92118745883322e-27	Lmx1b	0.054
4930401C15Rik	1.60355291551062e-31	1.18157853272665	0.092	0.029	4.68285557916567e-27	4930401C15Rik	0.063
9830001H06Rik	1.65277484703165e-31	1.96780542078207	0.082	0.022	4.82659838578652e-27	9830001H06Rik	0.06
Pisd-ps2	1.65568593025611e-31	1.88087270187154	0.087	0.026	4.83509962212691e-27	Pisd-ps2	0.061
Fosl2	1.70495327746326e-31	1.30743429769807	0.217	0.134	4.97897505617595e-27	Fosl2	0.083
Gm27151	1.94206305190305e-31	2.16679096721774	0.122	0.055	5.67140673047247e-27	Gm27151	0.067
Mospd2	1.95872415448775e-31	1.06395213396667	0.43	0.386	5.72006214835059e-27	Mospd2	0.044
Gm10125	2.59468131860197e-31	1.57222868658782	0.108	0.04	7.57724785471332e-27	Gm10125	0.068
Sprr2a1	2.80509582027814e-31	2.49161428728197	0.084	0.025	8.19172132395826e-27	Sprr2a1	0.059
Klra15	2.86890520985876e-31	1.72112914688047	0.078	0.02	8.37806388435054e-27	Klra15	0.058
2700054A10Rik	4.73314595954392e-31	4.4625247956098	0.07	0.016	1.38222061456561e-26	2700054A10Rik	0.054
Nlrp4c	5.31098578179437e-31	1.08670966491786	0.087	0.026	1.55096717785741e-26	Nlrp4c	0.061
Pcdh20	5.56896678325638e-31	3.475415400167	0.058	0.009	1.62630536971436e-26	Pcdh20	0.049
C230081A13Rik	5.6826628622227e-31	2.62593367433102	0.074	0.018	1.6595080356549e-26	C230081A13Rik	0.056
Tgfb2	6.00416492018157e-31	1.4451084253496	0.233	0.152	1.75339628164063e-26	Tgfb2	0.081
Slc4a10	1.03469474814251e-30	1.12806237487914	0.368	0.292	3.02161907300059e-26	Slc4a10	0.076
1700113H08Rik	1.14972511244437e-30	2.35088772939796	0.142	0.067	3.35754224587131e-26	1700113H08Rik	0.075
Gm10578	1.18873822632942e-30	4.69290619167324	0.047	0.003	3.47147224234981e-26	Gm10578	0.044
Mir669a-1	1.21077067869781e-30	2.51355029880405	0.068	0.014	3.53581361300122e-26	Mir669a-1	0.054
Gtdc1	1.33756584878821e-30	1.00969403599209	0.526	0.494	3.90609354821621e-26	Gtdc1	0.032
Slc14a2	1.38334755550402e-30	1.14845868551444	0.08	0.022	4.03978986633838e-26	Slc14a2	0.058
2210408F21Rik	1.52731995086979e-30	1.47058485668459	0.131	0.059	4.46023245252506e-26	2210408F21Rik	0.072
2610203C20Rik	1.5733066451184e-30	2.1785365145292	0.099	0.036	4.59452739573926e-26	2610203C20Rik	0.063
Acn9	1.70270857540359e-30	2.6894514419573	0.076	0.02	4.97241985275112e-26	Acn9	0.056
Ptplad1	1.71453166023445e-30	1.97002888231509	0.076	0.02	5.00694680738268e-26	Ptplad1	0.056
Pantr1	1.83485522718336e-30	1.47610410921008	0.259	0.179	5.35832771994357e-26	Pantr1	0.08
Grik3	2.18517856905077e-30	1.29202319191901	0.373	0.29	6.38137697519895e-26	Grik3	0.083
Drd2	2.4729782400836e-30	3.51875297401786	0.059	0.01	7.22183835451614e-26	Drd2	0.049
Mir143hg	2.63150310064158e-30	3.82505693848182	0.05	0.004	7.68477850480362e-26	Mir143hg	0.046
Ccdc132	2.93309512642885e-30	2.15598887979161	0.077	0.021	8.56551769771018e-26	Ccdc132	0.056
D6Ertd527e	3.02864446107431e-30	1.93382516775481	0.066	0.014	8.84455041967531e-26	D6Ertd527e	0.052
A930002C04Rik	3.37259226831457e-30	3.71151531460124	0.054	0.007	9.84898120115903e-26	A930002C04Rik	0.047
Gm10823	3.51622827235935e-30	2.00807890933404	0.063	0.012	1.0268441423771e-25	Gm10823	0.051
Gpr128	3.5456080067994e-30	1.87418398285973	0.068	0.015	1.03542390622563e-25	Gpr128	0.053
Ftsjd2	3.61210066567655e-30	2.27886416136664	0.077	0.021	1.05484175739752e-25	Ftsjd2	0.056
Slc22a28	3.62953563523029e-30	1.28562134157333	0.074	0.019	1.0599332915563e-25	Slc22a28	0.055
Gm10785	3.84368673802174e-30	2.48159777884836	0.076	0.02	1.12247183810449e-25	Gm10785	0.056
L3mbtl4	4.02858193432471e-30	2.46049420473147	0.181	0.099	1.17646678228084e-25	L3mbtl4	0.082
Nipal2	4.11690142646397e-30	1.10704109165287	0.249	0.158	1.20225872357027e-25	Nipal2	0.091
Gm15085	4.26698623731071e-30	2.90712030962094	0.075	0.019	1.24608799088185e-25	Gm15085	0.056
Lamc3	4.32651061816156e-30	1.94084604644184	0.108	0.043	1.26347089582172e-25	Lamc3	0.065
Gas5	5.29119278563053e-30	1.67852879311737	0.099	0.036	1.54518702918768e-25	Gas5	0.063
1700091E21Rik	6.02566875583739e-30	2.01721803374308	0.077	0.021	1.75967604676719e-25	1700091E21Rik	0.056
Gtl3	7.13805796239417e-30	2.77661706653452	0.075	0.02	2.08452706675797e-25	Gtl3	0.055
Fbxl16	7.6436416262668e-30	2.33910072333813	0.074	0.019	2.23217266411869e-25	Fbxl16	0.055
Gm10248	9.69459736579625e-30	1.74234696323392	0.069	0.016	2.83111326873348e-25	Gm10248	0.053
Itgb5	9.73153267730233e-30	1.7244821692363	0.181	0.105	2.8418994877526e-25	Itgb5	0.076
Gda	1.09893862894181e-29	2.53590304860132	0.147	0.077	3.20923047809876e-25	Gda	0.07
AK129341	1.15283281545202e-29	2.08027549231826	0.074	0.019	3.36661767096455e-25	AK129341	0.055
Gsdmc	1.21350211356618e-29	1.80880500484024	0.07	0.017	3.54379022224731e-25	Gsdmc	0.053
Onecut2	1.25141366436004e-29	3.01473362732041	0.08	0.024	3.65450332403062e-25	Onecut2	0.056
Ate1	1.31480333277527e-29	1.26870075053333	0.13	0.059	3.83962017270362e-25	Ate1	0.071
Rdh18-ps	1.39400296481478e-29	2.12509053529732	0.067	0.015	4.0709068581486e-25	Rdh18-ps	0.052
Ccdc41	1.47791881608276e-29	2.22915304955479	0.07	0.017	4.31596631860647e-25	Ccdc41	0.053
5830411N06Rik	1.62610365740426e-29	1.57708577500448	0.065	0.014	4.74871051071766e-25	5830411N06Rik	0.051
BC030307	1.66585178071847e-29	1.32112017581913	0.073	0.018	4.86478695523215e-25	BC030307	0.055
Gm5934	1.70542417853797e-29	1.6612547532899	0.076	0.021	4.98035022858443e-25	Gm5934	0.055
4930432J09Rik	1.73887313039234e-29	1.96810981055586	0.066	0.014	5.07803120268475e-25	4930432J09Rik	0.052
G630055G22Rik	1.76028688435318e-29	1.43267745934561	0.079	0.022	5.1405657883766e-25	G630055G22Rik	0.057
Il6	1.77993050258137e-29	1.8520346115429	0.062	0.012	5.19793104668837e-25	Il6	0.05
Zfp185	1.99139724028531e-29	2.76857334942628	0.073	0.02	5.8154773608052e-25	Zfp185	0.053
Gxylt2	2.01520553493229e-29	2.49947926199159	0.085	0.027	5.88500472366276e-25	Gxylt2	0.058
Gm45680	2.32560151154896e-29	3.47104625359757	0.052	0.006	6.79145409417642e-25	Gm45680	0.046
Znf512b	2.54314822224925e-29	2.67867807191431	0.072	0.019	7.42675575343448e-25	Znf512b	0.053
Oosp1	2.5672438973621e-29	1.7870182708263	0.057	0.009	7.49712235346654e-25	Oosp1	0.048
Galnt2	2.73187967889695e-29	1.77582831472064	0.101	0.038	7.97790822628277e-25	Galnt2	0.063
D330022K07Rik	2.77714419241399e-29	3.7513695093773	0.05	0.005	8.11009418510658e-25	D330022K07Rik	0.045
Ott	2.86309119319883e-29	1.34396001336953	0.076	0.021	8.36108521149856e-25	Ott	0.055
Gm889	3.33235191008387e-29	1.8938155020226	0.065	0.014	9.73146728301794e-25	Gm889	0.051
Mir467c	3.33473535816075e-29	2.32814832966928	0.076	0.021	9.73842766643684e-25	Mir467c	0.055
Wdr96	3.73014128424917e-29	1.73310472512991	0.065	0.014	1.08931315923928e-24	Wdr96	0.051
Tmem28	3.74793691206299e-29	2.14717681960057	0.091	0.032	1.09451001642976e-24	Tmem28	0.059
B230216N24Rik	3.78901996739603e-29	2.37523869238788	0.074	0.02	1.10650750107866e-24	B230216N24Rik	0.054
3010001F23Rik	4.5904869666853e-29	1.38176861660496	0.083	0.025	1.34055990888111e-24	3010001F23Rik	0.058
1500017E21Rik	5.16171266772202e-29	1.42684482288562	0.067	0.016	1.50737495035486e-24	1500017E21Rik	0.051
Prokr1	5.23729174041206e-29	3.99853953508972	0.048	0.004	1.52944630695253e-24	Prokr1	0.044
Cox16	5.24288884412151e-29	1.57064573214108	0.077	0.022	1.5310808291488e-24	Cox16	0.055
Efha1	5.41317290401772e-29	2.33810347542277	0.074	0.02	1.5808088831603e-24	Efha1	0.054
4930519F16Rik	5.60728347649023e-29	2.4493588840501	0.073	0.019	1.63749499363944e-24	4930519F16Rik	0.054
Trp53inp2	5.99580240568023e-29	1.14972464712638	0.454	0.442	1.7509541765308e-24	Trp53inp2	0.012
Idh2	6.31643115870903e-29	1.08593398885458	0.441	0.417	1.8445873912778e-24	Idh2	0.024
Gm20098	6.4901857493361e-29	2.32327566772716	0.067	0.016	1.89532894437862e-24	Gm20098	0.051
4833424O15Rik	6.82227023671662e-29	1.509461001056	0.078	0.022	1.99230757722835e-24	4833424O15Rik	0.056
Col6a6	8.05094873748608e-29	1.92414999598281	0.068	0.016	2.35111855980806e-24	Col6a6	0.052
Gpr88	8.26108212985543e-29	4.77344734702129	0.047	0.004	2.41248381438168e-24	Gpr88	0.043
Tmem74	8.38198856274587e-29	1.51562709411387	0.178	0.105	2.44779211997867e-24	Tmem74	0.073
2610028E06Rik	1.04129662618037e-28	3.43995193581045	0.067	0.016	3.04089853743452e-24	2610028E06Rik	0.051
4930474H20Rik	1.17125218827021e-28	2.43041656530172	0.064	0.014	3.42040776540551e-24	4930474H20Rik	0.05
Mir297-2	1.30869721024921e-28	1.90854088635531	0.071	0.018	3.82178846309078e-24	Mir297-2	0.053
Eya1	1.41246671190208e-28	2.38061826103451	0.14	0.07	4.12482653876765e-24	Eya1	0.07
Lncenc1	1.43761893020658e-28	2.39285976180183	0.132	0.067	4.19827856188227e-24	Lncenc1	0.065
Zfp711	1.5888207507707e-28	1.60243932758755	0.099	0.038	4.63983323847569e-24	Zfp711	0.061
Sdc2	1.71653718830405e-28	1.19097900371687	0.359	0.292	5.01280355100433e-24	Sdc2	0.067
A330021E22Rik	1.7523773649698e-28	2.02819000946955	0.072	0.019	5.11746761892131e-24	A330021E22Rik	0.053
2410076I21Rik	1.80145241302939e-28	2.78493487033442	0.068	0.016	5.26078148176971e-24	2410076I21Rik	0.052
Nlrp1a	1.90371123123479e-28	1.64656188217927	0.079	0.024	5.55940790857494e-24	Nlrp1a	0.055
Speer6-ps1	1.94428786557484e-28	2.23150333645458	0.073	0.02	5.6779038538382e-24	Speer6-ps1	0.053
P2rx7	1.96986455647141e-28	2.37289146589008	0.108	0.045	5.75259546426346e-24	P2rx7	0.063
Cacna1g	2.11059634990594e-28	3.6202816894857	0.062	0.013	6.16357452063033e-24	Cacna1g	0.049
Tmem181b-ps	2.3031507178771e-28	2.06415442561701	0.092	0.033	6.72589104141649e-24	Tmem181b-ps	0.059
Adnp	2.72956093217663e-28	1.80438244765945	0.077	0.022	7.97113679023542e-24	Adnp	0.055
Hs6st3	2.87143090194147e-28	1.28301596467224	0.727	0.815	8.38543966293969e-24	Hs6st3	-0.088
Itfg3	2.88694678537331e-28	2.26422938456217	0.074	0.021	8.43075069732568e-24	Itfg3	0.053
Icam2	3.20748071648926e-28	3.04056477442768	0.07	0.019	9.36680593636358e-24	Icam2	0.051
2310067B10Rik	3.24378644867037e-28	3.78314669232768	0.063	0.014	9.47282956605209e-24	2310067B10Rik	0.049
Trim16	3.26706682603004e-28	1.99950853415806	0.114	0.051	9.54081525205553e-24	Trim16	0.063
Cdh4	3.51746881415832e-28	1.34296828779432	0.14	0.069	1.02720641779865e-23	Cdh4	0.071
Dusp6	3.53684676478302e-28	2.53914167855038	0.075	0.022	1.03286536071959e-23	Dusp6	0.053
Mir3473	3.91053964940009e-28	2.67641752488633	0.073	0.02	1.14199489381431e-23	Mir3473	0.053
4933402N03Rik	4.96583472844787e-28	1.47785179386426	0.064	0.014	1.45017271574863e-23	4933402N03Rik	0.05
Nwd2	5.41661379135343e-28	1.89501990783581	0.138	0.071	1.58181372548894e-23	Nwd2	0.067
Hyal5	8.34505470989905e-28	1.4500678191554	0.058	0.011	2.43700632693182e-23	Hyal5	0.047
Sprr2a2	8.5715822928195e-28	2.28465494584766	0.09	0.032	2.50315917697208e-23	Sprr2a2	0.058
A730017L22Rik	9.87017948616684e-28	1.32786606127543	0.103	0.041	2.8823885153453e-23	A730017L22Rik	0.062
Gm15127	1.09517783687295e-27	3.50903470972242	0.054	0.009	3.19824783702008e-23	Gm15127	0.045
Kcnv1	1.10414067108775e-27	2.52703301686749	0.087	0.031	3.22442200177757e-23	Kcnv1	0.056
Ncrna00085	1.17408155482701e-27	2.00126792308198	0.071	0.019	3.42867036456133e-23	Ncrna00085	0.052
4933425B07Rik	1.20869222443045e-27	1.98751941285435	0.056	0.01	3.52974390300425e-23	4933425B07Rik	0.046
Mup15	1.26376677105406e-27	2.66818494875417	0.064	0.015	3.69057810150917e-23	Mup15	0.049
4930506M07Rik	1.3029401715981e-27	1.69030183272646	0.076	0.023	3.80497618311794e-23	4930506M07Rik	0.053
Ifltd1	1.3089665008125e-27	3.10253904345027	0.056	0.01	3.82257487232273e-23	Ifltd1	0.046
Dnahc9	1.36102056674918e-27	2.79420544748841	0.062	0.013	3.97458836107764e-23	Dnahc9	0.049
4933409K07Rik	1.38893386151207e-27	2.11185119523884	0.071	0.019	4.0561035557737e-23	4933409K07Rik	0.052
Wdr52	1.45156286427465e-27	3.32735657762707	0.066	0.016	4.23899903254126e-23	Wdr52	0.05
Gm5415	1.5683220044131e-27	1.49714628407101	0.085	0.028	4.57997074948757e-23	Gm5415	0.057
4631405J19Rik	1.59756353092417e-27	2.01461993506064	0.122	0.059	4.66536477935785e-23	4631405J19Rik	0.063
BC030500	2.20395053126891e-27	2.89231851102441	0.049	0.006	6.43619673646458e-23	BC030500	0.043
Ltbp4	2.55410921202346e-27	1.87966463786059	0.149	0.08	7.45876513187211e-23	Ltbp4	0.069
Gm15336	2.80109770537348e-27	1.52915432438657	0.182	0.112	8.18004562900218e-23	Gm15336	0.07
Pion	3.07472257251821e-27	1.43385585269454	0.074	0.021	8.97911232852494e-23	Pion	0.053
Mitf	3.30044389255572e-27	1.26922922936947	0.313	0.247	9.63828629943047e-23	Mitf	0.066
E330034G19Rik	3.30410184473462e-27	1.18924428153983	0.07	0.019	9.64896861717851e-23	E330034G19Rik	0.051
Gm5820	3.69708768929863e-27	2.96259221709708	0.061	0.013	1.07966051790588e-22	Gm5820	0.048
Eif4e3	3.99457674332457e-27	1.57666688801689	0.085	0.029	1.16653624635308e-22	Eif4e3	0.056
1600014K23Rik	4.31091210101892e-27	1.71116217558474	0.055	0.01	1.25891566086056e-22	1600014K23Rik	0.045
Gm16119	5.31781356314829e-27	2.6485213184318	0.071	0.02	1.5529610948462e-22	Gm16119	0.051
4930522H14Rik	5.36491928523859e-27	1.04841786868397	0.062	0.014	1.56671737886823e-22	4930522H14Rik	0.048
3110047P20Rik	5.41759178094812e-27	2.28873791272186	0.074	0.021	1.58209932779028e-22	3110047P20Rik	0.053
Gm3893	5.81237971535451e-27	1.80192270626112	0.069	0.019	1.69738924827498e-22	Gm3893	0.05
Trim9	5.98293523981669e-27	1.0855012714683	0.468	0.454	1.74719657808367e-22	Trim9	0.014
Plekhg5	6.00369943127826e-27	1.43500688704744	0.355	0.312	1.75326034491619e-22	Plekhg5	0.043
Tex9	9.19931317715928e-27	1.14772860562329	0.341	0.28	2.68647542712583e-22	Tex9	0.061
Cyp4a30b-ps	1.08330861464612e-26	1.41793279798681	0.068	0.018	3.16358614735105e-22	Cyp4a30b-ps	0.05
Ccdc85c	1.139453141744e-26	1.35445174427935	0.211	0.139	3.327545009835e-22	Ccdc85c	0.072
D630013N20Rik	1.26977516856657e-26	3.21328954023415	0.053	0.009	3.70812442476494e-22	D630013N20Rik	0.044
C330013F16Rik	1.28393075554067e-26	1.7778925518632	0.062	0.015	3.74946298540543e-22	C330013F16Rik	0.047
5031414D18Rik	1.35349594025114e-26	1.94455421897662	0.045	0.004	3.9526141943154e-22	5031414D18Rik	0.041
1110057K04Rik	1.41647188273929e-26	2.34934876090394	0.069	0.019	4.13652283916355e-22	1110057K04Rik	0.05
Fsip1	1.47468914589464e-26	1.62881365012269	0.087	0.031	4.30653471275613e-22	Fsip1	0.056
Cnn3	1.48937764903696e-26	1.52218639698778	0.232	0.161	4.34942954848264e-22	Cnn3	0.071
2310069G16Rik	1.70259931925177e-26	1.7200112585761	0.057	0.012	4.97210079201095e-22	2310069G16Rik	0.045
Flrt2	1.77095198880256e-26	2.75129700049047	0.108	0.048	5.17171109290011e-22	Flrt2	0.06
5830403M04Rik	1.83289014998954e-26	3.18454166774373	0.05	0.007	5.35258910501446e-22	5830403M04Rik	0.043
Pisd-ps1	1.84726439834031e-26	1.76189606922374	0.077	0.024	5.3945662224732e-22	Pisd-ps1	0.053
Crlf1	1.99698597112159e-26	2.57608663252381	0.056	0.011	5.83179813146637e-22	Crlf1	0.045
2210018M11Rik	2.0024937178208e-26	2.28760045549967	0.066	0.017	5.84788240415208e-22	2210018M11Rik	0.049
Wapal	2.17788016370431e-26	2.35633037641346	0.067	0.018	6.36006344206569e-22	Wapal	0.049
Phldb1	2.28146143675044e-26	1.32339208271071	0.301	0.238	6.66255183374231e-22	Phldb1	0.063
Ntn1	2.70716059930091e-26	2.07035576506397	0.155	0.088	7.90572109813845e-22	Ntn1	0.067
Prnp	2.72075403096514e-26	1.25477023644212	0.128	0.063	7.9454179966275e-22	Prnp	0.065
Nlrp4b	2.92533137433937e-26	2.05124362298159	0.056	0.011	8.54284521248327e-22	Nlrp4b	0.045
Nrp1	2.95049938542271e-26	1.35986570953144	0.347	0.294	8.61634335524995e-22	Nrp1	0.053
Rasa4	2.97353896472583e-26	1.55647571923535	0.208	0.138	8.68362583868885e-22	Rasa4	0.07
Diap1	4.95014735068988e-26	2.59864345205806	0.065	0.017	1.44559153082196e-21	Diap1	0.048
Slc16a10	5.44557901002409e-26	1.02221611631949	0.125	0.058	1.59027243829734e-21	Slc16a10	0.067
Per3	7.06391590747045e-26	1.59601104248101	0.105	0.045	2.06287536245859e-21	Per3	0.06
Stk33	7.47015168988469e-26	1.30758816801357	0.104	0.043	2.18150839799703e-21	Stk33	0.061
Gm10033	7.53782189035116e-26	2.77026622018509	0.066	0.018	2.20127012663925e-21	Gm10033	0.048
Plvap	8.13986058695465e-26	1.75640734754739	0.13	0.066	2.37708348720837e-21	Plvap	0.064
5830473C10Rik	9.05317635388718e-26	3.41165792815511	0.051	0.009	2.64379909062567e-21	5830473C10Rik	0.042
2900079G21Rik	9.20755398324139e-26	1.84135571343186	0.079	0.026	2.68888198972598e-21	2900079G21Rik	0.053
Rims3	9.38427737498256e-26	1.03114824162571	0.452	0.429	2.74049052181616e-21	Rims3	0.023
Tmem163	9.64003648430978e-26	2.35592674287285	0.149	0.081	2.81517985451298e-21	Tmem163	0.068
Defb44-ps	1.01709839279638e-25	1.42371898561456	0.059	0.013	2.97023243648328e-21	Defb44-ps	0.046
Vmn2r80	1.06847342471484e-25	1.25005756910041	0.059	0.013	3.12026294219473e-21	Vmn2r80	0.046
4922501L14Rik	1.46520160932674e-25	4.65231333727387	0.046	0.006	4.27882825971689e-21	4922501L14Rik	0.04
2610015P09Rik	1.86387472642054e-25	3.41943463843273	0.056	0.012	5.44307336356589e-21	2610015P09Rik	0.044
Gm872	1.96880597596814e-25	3.77012685796358	0.049	0.008	5.74950409161977e-21	Gm872	0.041
2610034M16Rik	2.03105392554409e-25	1.71878442960164	0.048	0.007	5.93128677876641e-21	2610034M16Rik	0.041
Sec16b	2.10003069858279e-25	2.79930632764062	0.069	0.021	6.13271964907131e-21	Sec16b	0.048
Hoxa3	2.14939004397913e-25	1.68000720258606	0.076	0.024	6.27686374543225e-21	Hoxa3	0.052
9530026F06Rik	2.43665320369877e-25	4.86167782127447	0.046	0.006	7.11575835076152e-21	9530026F06Rik	0.04
Gm4117	2.47848152755941e-25	1.3159841419353	0.263	0.198	7.23790960493176e-21	Gm4117	0.065
Gm4832	2.91294547557597e-25	1.60838843928057	0.067	0.019	8.5066746723245e-21	Gm4832	0.048
Clec1a	2.91852472722116e-25	3.29134185695352	0.055	0.011	8.52296776090394e-21	Clec1a	0.044
E130309F12Rik	2.97726953565751e-25	2.34296829425486	0.054	0.011	8.69452022498062e-21	E130309F12Rik	0.043
Nrg4	2.97888919096664e-25	1.441132683786	0.179	0.108	8.69925010437987e-21	Nrg4	0.071
Lime1	3.28249709752114e-25	2.95600932128507	0.065	0.018	9.58587627389097e-21	Lime1	0.047
Kcng4	3.6984384798481e-25	4.00396779319332	0.047	0.007	1.08005498927004e-20	Kcng4	0.04
Vipr2	3.99891045472114e-25	1.86338355548352	0.138	0.075	1.16780182009221e-20	Vipr2	0.063
Slc17a6	4.29937942102161e-25	2.2118534438504	0.081	0.028	1.25554777232094e-20	Slc17a6	0.053
Hpcal4	4.3057078140546e-25	1.20338402643902	0.362	0.323	1.25739585293836e-20	Hpcal4	0.039
Drd3	4.60672010420303e-25	1.83820937179539	0.073	0.023	1.34530047203041e-20	Drd3	0.05
Stim2	4.62255807748718e-25	1.09181169705738	0.461	0.446	1.34992563536858e-20	Stim2	0.015
C1qtnf3	4.8233481588553e-25	1.01495884960135	0.073	0.022	1.40856236283051e-20	C1qtnf3	0.051
Fam65b	5.16678819581914e-25	2.42132875879253	0.059	0.014	1.50885715682506e-20	Fam65b	0.045
E030024N20Rik	5.59154262753512e-25	1.02289220442516	0.068	0.02	1.63289819351908e-20	E030024N20Rik	0.048
Rtdr1	6.63715681564073e-25	1.82475159097679	0.065	0.018	1.93824890487156e-20	Rtdr1	0.047
Cryzl1	6.66771802135944e-25	1.24653948722015	0.091	0.035	1.9471736937776e-20	Cryzl1	0.056
Gm4636	8.80734637685528e-25	2.05895936736258	0.063	0.017	2.57200936243305e-20	Gm4636	0.046
Pifo	9.372635527802e-25	1.61899520109525	0.058	0.014	2.73709075318402e-20	Pifo	0.044
Fam222a	9.41107038961225e-25	1.72127676574267	0.115	0.055	2.74831488587847e-20	Fam222a	0.06
2610203C22Rik	9.70758688379067e-25	2.35188809212441	0.056	0.012	2.83490659767339e-20	2610203C22Rik	0.044
Cntn6	9.78367650104077e-25	1.11772639650544	0.12	0.056	2.85712704859894e-20	Cntn6	0.064
BC018507	1.13053632517979e-24	1.93064773388433	0.066	0.019	3.30150523042253e-20	BC018507	0.047
D430041D05Rik	1.56630176451837e-24	1.2712497621613	0.106	0.046	4.574071042923e-20	D430041D05Rik	0.06
Sgol2	1.57433847032175e-24	1.51598787351459	0.046	0.007	4.5975406348806e-20	Sgol2	0.039
Syt10	1.84265829023709e-24	2.72995370118404	0.08	0.029	5.38111500497937e-20	Syt10	0.051
Nkx2-2as	1.85384397635055e-24	1.76809304189593	0.055	0.012	5.41378056413651e-20	Nkx2-2as	0.043
2810007J24Rik	1.897544612763e-24	2.01543448800225	0.053	0.011	5.5413995326518e-20	2810007J24Rik	0.042
9630041A04Rik	1.99812589429199e-24	4.19240577413705	0.049	0.009	5.83512704910089e-20	9630041A04Rik	0.04
Dbc1	2.20915256104652e-24	1.43329478629459	0.064	0.018	6.45138822402415e-20	Dbc1	0.046
Fam81a	2.21997026364682e-24	1.47570307615791	0.088	0.035	6.4829791609278e-20	Fam81a	0.053
Gm20767	2.51118097734688e-24	1.57382140694719	0.062	0.017	7.33340180814609e-20	Gm20767	0.045
Cdkl1	2.51379902755987e-24	1.35222989431735	0.157	0.091	7.34104730018309e-20	Cdkl1	0.066
Dnajc5b	2.59489712172407e-24	1.52053026835817	0.069	0.021	7.57787806457081e-20	Dnajc5b	0.048
Zranb3	2.70324010337321e-24	1.07828644939797	0.297	0.223	7.8942720738808e-20	Zranb3	0.074
Gm11817	2.85849733858721e-24	1.66698868352117	0.169	0.107	8.34766977787622e-20	Gm11817	0.062
Gm20641	3.18197672862573e-24	2.62754609162665	0.064	0.019	9.29232664060573e-20	Gm20641	0.045
Plk2	3.33863309262258e-24	1.62629047256405	0.136	0.073	9.74981022038573e-20	Plk2	0.063
Mkx	3.49089350101546e-24	1.86357721394125	0.112	0.053	1.01944562910154e-19	Mkx	0.059
Ltbp1	3.58939063949625e-24	1.70526556736556	0.247	0.17	1.04820974845209e-19	Ltbp1	0.077
1700095A21Rik	4.10170808356099e-24	1.78003728351144	0.062	0.017	1.19782181164231e-19	1700095A21Rik	0.045
Gm4541	4.34696467711854e-24	1.30665688697081	0.053	0.011	1.26944409465893e-19	Gm4541	0.042
Crabp1	4.38430076040029e-24	2.94991821967472	0.084	0.033	1.2803473510597e-19	Crabp1	0.051
Gm20125	4.55453133564839e-24	1.37930792990127	0.062	0.017	1.3300597859494e-19	Gm20125	0.045
Usp6nl	4.67374183766843e-24	1.62379482154772	0.254	0.189	1.36487282885431e-19	Usp6nl	0.065
Slc16a1	5.29750926512144e-24	1.38300544743976	0.179	0.113	1.54703163069341e-19	Slc16a1	0.066
Vmn2r26	6.48761628494445e-24	1.70181883915852	0.047	0.008	1.89457858369233e-19	Vmn2r26	0.039
Gm16833	7.38329115648152e-24	1.5052331099514	0.115	0.056	2.1561425164273e-19	Gm16833	0.059
Gm7073	7.64446104294357e-24	1.04744840436819	0.047	0.008	2.23241195837081e-19	Gm7073	0.039
Rimklb	8.05841454955056e-24	1.03393982791512	0.157	0.087	2.35329880090525e-19	Rimklb	0.07
1700128A07Rik	8.63337683457123e-24	1.61611364100382	0.067	0.02	2.52120503699984e-19	1700128A07Rik	0.047
4930564G21Rik	1.08962327730109e-23	3.70359036317221	0.041	0.005	3.18202685670237e-19	4930564G21Rik	0.036
Rnf112	1.1081997226377e-23	1.17916605957725	0.39	0.352	3.23627565001887e-19	Rnf112	0.038
Gm5833	1.15197121198196e-23	1.06835994698253	0.079	0.028	3.36410153035091e-19	Gm5833	0.051
4930443O20Rik	1.24830346035801e-23	3.26334919945	0.049	0.009	3.64542059528349e-19	4930443O20Rik	0.04
Gvin1	1.28752831659036e-23	1.53038515754825	0.062	0.017	3.75996894293882e-19	Gvin1	0.045
Lekr1	1.35883417578778e-23	1.24892221785082	0.368	0.315	3.96820344355305e-19	Lekr1	0.053
Col18a1	1.68773178400043e-23	1.57255739118694	0.137	0.074	4.92868312881644e-19	Col18a1	0.063
Mfsd4	1.70375933706006e-23	2.4505674000663	0.112	0.056	4.9754883920165e-19	Mfsd4	0.056
Pira11	1.71283018714263e-23	2.0534852812595	0.047	0.008	5.00197799551263e-19	Pira11	0.039
Eltd1	1.95952853419223e-23	1.73309586153783	0.052	0.011	5.72241117840156e-19	Eltd1	0.041
Mtr	2.02849734975467e-23	1.11242329557543	0.346	0.299	5.92382081048855e-19	Mtr	0.047
4930468A15Rik	2.04612165025863e-23	1.54645655329758	0.053	0.012	5.97528905525027e-19	4930468A15Rik	0.041
Rdh9	2.21318829891105e-23	1.9639400542911	0.051	0.011	6.46317378930995e-19	Rdh9	0.04
Mmp1b	2.29777186249291e-23	1.55661690529463	0.059	0.015	6.71018317003805e-19	Mmp1b	0.044
Ntm	2.36713509668637e-23	1.60495426990047	0.282	0.213	6.91274462285321e-19	Ntm	0.069
Nek10	2.37322548083507e-23	1.09011627959634	0.101	0.044	6.93053037168265e-19	Nek10	0.057
Dnahc6	2.65790530521155e-23	1.90749288436631	0.054	0.012	7.76188086280929e-19	Dnahc6	0.042
Il1f6	2.76625416954626e-23	1.07030637788187	0.051	0.011	8.07829205132595e-19	Il1f6	0.04
Mettl10	2.85092386432158e-23	1.45524246079526	0.075	0.026	8.32555296097832e-19	Mettl10	0.049
Fam46a	2.9425752180544e-23	1.39605518757548	0.118	0.06	8.59320240928428e-19	Fam46a	0.058
Gm17133	3.06557887757839e-23	2.49300327686743	0.059	0.016	8.95240999619216e-19	Gm17133	0.043
Gm20362	3.19708499872088e-23	1.9986170439207	0.054	0.013	9.33644732176459e-19	Gm20362	0.041
3110057O12Rik	3.46780384088774e-23	2.86366659809911	0.061	0.018	1.01270275565445e-18	3110057O12Rik	0.043
Gucy2f	3.6910699702554e-23	1.24748892207047	0.066	0.02	1.07790316341369e-18	Gucy2f	0.046
Ky	3.72869122715464e-23	2.4435587141997	0.059	0.016	1.08888969906597e-18	Ky	0.043
Zdbf2	3.78759501057207e-23	2.06441138093584	0.088	0.037	1.10609137093736e-18	Zdbf2	0.051
Vmn2r78	4.90499902758812e-23	1.28369234820799	0.051	0.011	1.43240686602656e-18	Vmn2r78	0.04
Slc38a11	4.93618405141719e-23	2.35396156242187	0.073	0.025	1.44151382853536e-18	Slc38a11	0.048
Dus2l	6.07541321852769e-23	2.51088547001651	0.06	0.017	1.77420292220664e-18	Dus2l	0.043
Spry4	6.07638942243622e-23	1.91905969512984	0.135	0.077	1.77448800303405e-18	Spry4	0.058
Gm2382	6.44587259988242e-23	2.19753859861962	0.06	0.017	1.88238817534366e-18	Gm2382	0.043
Pydc3	6.44718545430141e-23	1.8200213580624	0.048	0.009	1.88277156821964e-18	Pydc3	0.039
Swap70	6.65668759910916e-23	1.88900916379695	0.095	0.042	1.94395247956785e-18	Swap70	0.053
D630024D03Rik	6.78829185455679e-23	3.13301757022941	0.051	0.011	1.98238487028622e-18	D630024D03Rik	0.04
Prrg1	7.02542151515187e-23	1.20453148339345	0.098	0.042	2.0516338450698e-18	Prrg1	0.056
Stk30	7.1650501476894e-23	3.50670224303918	0.049	0.01	2.09240959462974e-18	Stk30	0.039
AW146154	7.93048529877254e-23	2.06724552720182	0.068	0.022	2.31593962180054e-18	AW146154	0.046
Elovl7	8.22636953794715e-23	1.05403144537248	0.357	0.31	2.40234669616671e-18	Elovl7	0.047
Loh12cr1	8.32554691914656e-23	2.27701628866724	0.058	0.016	2.43130946679837e-18	Loh12cr1	0.042
BC016423	8.47211812704606e-23	3.06857807049759	0.056	0.014	2.47411265664126e-18	BC016423	0.042
Prex2	8.61506885627193e-23	1.01613352481439	0.148	0.081	2.51585855809709e-18	Prex2	0.067
Rorb	8.69772015400106e-23	2.72946086438901	0.071	0.024	2.53999521657293e-18	Rorb	0.047
Pik3c2b	8.7159240489406e-23	1.25651703743556	0.214	0.148	2.54531130001212e-18	Pik3c2b	0.066
Fmnl1	9.08241211011608e-23	1.1319007917446	0.289	0.229	2.6523368085172e-18	Fmnl1	0.06
Uaca	9.51365736139118e-23	1.62932926366802	0.148	0.086	2.77827335924707e-18	Uaca	0.062
4930470H14Rik	1.0948816205403e-22	1.91980903244271	0.046	0.008	3.19738279646383e-18	4930470H14Rik	0.038
Zfp783	1.23608979278554e-22	2.21299098802108	0.053	0.013	3.60975302187162e-18	Zfp783	0.04
1700012B15Rik	1.24538645584884e-22	1.99394887273039	0.065	0.02	3.63690206701536e-18	1700012B15Rik	0.045
Glt25d1	1.24865366460075e-22	1.68217803647739	0.062	0.018	3.64644329673357e-18	Glt25d1	0.044
Clcn4-2	1.30177230504887e-22	1.59599001770384	0.066	0.021	3.80156566243421e-18	Clcn4-2	0.045
Fbxo30	1.3511302908073e-22	1.19153527663928	0.273	0.215	3.94570578824457e-18	Fbxo30	0.058
Hnrpll	1.4077243165409e-22	1.14407862964541	0.068	0.022	4.11097732159439e-18	Hnrpll	0.046
Gm20748	1.48998582677045e-22	3.89774139123984	0.034	0.002	4.35120560991774e-18	Gm20748	0.032
4930578E11Rik	1.68005322245064e-22	2.78017329884444	0.047	0.009	4.90625942552261e-18	4930578E11Rik	0.038
Fam53b	1.98589016435481e-22	2.03791913503127	0.07	0.024	5.79939504696534e-18	Fam53b	0.046
Zc3h11a	2.1717593426846e-22	1.83885596330421	0.089	0.038	6.34218880844183e-18	Zc3h11a	0.051
Naip7	2.42078427519989e-22	1.96205594783133	0.054	0.014	7.06941631886623e-18	Naip7	0.04
Gm12504	2.45755446714055e-22	1.44720675613873	0.064	0.02	7.17679631039056e-18	Gm12504	0.044
Rasl11a	2.49400305273125e-22	1.9460849447261	0.129	0.073	7.28323711489108e-18	Rasl11a	0.056
1700121L16Rik	2.99318550787005e-22	1.079383014689	0.057	0.015	8.74099963863292e-18	1700121L16Rik	0.042
1700027J07Rik	3.60052078701402e-22	1.75202689913134	0.05	0.011	1.05146008543171e-17	1700027J07Rik	0.039
Igsf21	3.73899236353685e-22	1.27361882167681	0.25	0.184	1.09189793992367e-17	Igsf21	0.066
Lrrc33	3.77538344712809e-22	1.48628085914838	0.062	0.019	1.10252522806481e-17	Lrrc33	0.043
Gm48094	4.28229462555895e-22	2.68686074250881	0.067	0.023	1.25055849950198e-17	Gm48094	0.044
Gm17821	4.29838256353248e-22	1.4474159573961	0.055	0.014	1.25525666002839e-17	Gm17821	0.041
Lypd1	4.34696671790772e-22	2.51962329847311	0.064	0.021	1.26944469063059e-17	Lypd1	0.043
Ccrn4l	4.81575253921048e-22	1.07652054936553	0.062	0.019	1.40634421402564e-17	Ccrn4l	0.043
Dmkn	4.84999054961502e-22	1.49949165699455	0.276	0.223	1.41634274020407e-17	Dmkn	0.053
Gm5607	4.90371225335972e-22	6.37771166772365	0.031	0.001	1.43203108934864e-17	Gm5607	0.03
Gm5512	5.92042250560358e-22	2.14338634969541	0.059	0.017	1.72894098431141e-17	Gm5512	0.042
4930592A05Rik	6.66723841717917e-22	2.37445203695485	0.052	0.012	1.94703363496883e-17	4930592A05Rik	0.04
A230072C01Rik	6.95327739030969e-22	1.59309901838926	0.066	0.021	2.03056559629214e-17	A230072C01Rik	0.045
4933401D09Rik	6.99495938967528e-22	1.75220802341376	0.05	0.012	2.04273799056687e-17	4933401D09Rik	0.038
Ccpg1	7.0297238841816e-22	1.00917110086694	0.091	0.038	2.05289026589755e-17	Ccpg1	0.053
Ak4	7.69333389908544e-22	1.20649475380043	0.141	0.081	2.24668429854992e-17	Ak4	0.06
Samd3	8.81318559299761e-22	1.74885095537488	0.035	0.003	2.57371458872309e-17	Samd3	0.032
Vmn2r35	8.89680282820488e-22	1.66717332609223	0.078	0.03	2.59813332992067e-17	Vmn2r35	0.048
Anxa3	9.21492196040579e-22	1.66073053113175	0.113	0.058	2.6910336600973e-17	Anxa3	0.055
3100003L05Rik	9.36715240003783e-22	1.0609432531077	0.071	0.025	2.73548951538305e-17	3100003L05Rik	0.046
Mug-ps1	9.43901000524433e-22	1.82577435199299	0.052	0.013	2.7564740918315e-17	Mug-ps1	0.039
Mbl1	9.63221423965084e-22	2.68702803076018	0.039	0.005	2.81289552440523e-17	Mbl1	0.034
Folr1	9.67828877762211e-22	3.22094350435402	0.051	0.013	2.82635067172899e-17	Folr1	0.038
Pxt1	9.99501506401916e-22	1.09651799105474	0.048	0.01	2.91884424914551e-17	Pxt1	0.038
4930447A16Rik	1.02084901054616e-21	2.61744612106946	0.051	0.012	2.98118536549796e-17	4930447A16Rik	0.039
Fbxw22	1.0253203907277e-21	1.68958311291633	0.044	0.008	2.99424313704209e-17	Fbxw22	0.036
Mansc4	1.02539477302174e-21	1.13085857881059	0.069	0.023	2.9944603556554e-17	Mansc4	0.046
Glt25d2	1.1621710730411e-21	3.83995827974411	0.05	0.012	3.39388818460192e-17	Glt25d2	0.038
Banp	1.25617199190749e-21	1.08980610207209	0.118	0.06	3.66839906796743e-17	Banp	0.058
Gm6654	1.27797941950629e-21	1.00126172921441	0.062	0.019	3.73208329878423e-17	Gm6654	0.043
1700029F12Rik	1.31669088641163e-21	2.27550319024198	0.046	0.009	3.84513239558788e-17	1700029F12Rik	0.037
Vav3	1.34850666220754e-21	1.60646625443096	0.187	0.12	3.93804400564468e-17	Vav3	0.067
Gal	1.55975698017719e-21	3.22840672697323	0.528	0.546	4.55495830921145e-17	Gal	-0.018
Cdkl4	1.81700348950959e-21	1.90207520096445	0.069	0.024	5.30619529041485e-17	Cdkl4	0.045
Dleu2	1.96136496260256e-21	1.38366112383877	0.077	0.03	5.72777410028825e-17	Dleu2	0.047
4930412B13Rik	2.15917374325641e-21	1.03079429092336	0.062	0.019	6.30543508243169e-17	4930412B13Rik	0.043
Vmn2r107	2.25652751598378e-21	1.38820793501774	0.047	0.01	6.58973730492743e-17	Vmn2r107	0.037
Cyp4x1	2.2867209112055e-21	1.0477722848097	0.244	0.179	6.67791107699343e-17	Cyp4x1	0.065
Epb4.1l4b	2.32498016357174e-21	2.94827416923026	0.052	0.013	6.78963957167854e-17	Epb4.1l4b	0.039
Pou6f2	2.58215934385679e-21	1.62197319303883	0.082	0.033	7.54067993186498e-17	Pou6f2	0.049
Pdlim1	2.70311644618608e-21	1.13331812360716	0.159	0.095	7.89391095779721e-17	Pdlim1	0.064
Ptplb	2.70856527938176e-21	2.31253137003771	0.058	0.017	7.90982318537857e-17	Ptplb	0.041
Trerf1	2.90223310220153e-21	1.1131188708833	0.12	0.062	8.47539132835911e-17	Trerf1	0.058
2210404J11Rik	3.04266828190166e-21	2.26430053964091	0.052	0.013	8.8855041836374e-17	2210404J11Rik	0.039
Pde1b	3.54763610281026e-21	1.65275458924621	0.139	0.082	1.03601617110368e-16	Pde1b	0.057
5930412G12Rik	3.71569147229043e-21	4.50786054895885	0.033	0.002	1.08509338065297e-16	5930412G12Rik	0.031
Defa4	4.32490126060843e-21	1.32343688517272	0.042	0.007	1.26300091513548e-16	Defa4	0.035
4921531P14Rik	4.37427922399289e-21	2.10746423452057	0.043	0.008	1.27742076178264e-16	4921531P14Rik	0.035
2410007B07Rik	4.37537075563375e-21	1.45501808117356	0.047	0.01	1.27773952176772e-16	2410007B07Rik	0.037
6430548M08Rik	4.43638761917999e-21	1.20384574271154	0.091	0.04	1.29555827642913e-16	6430548M08Rik	0.051
Sohlh2	4.43707414704069e-21	1.55524573513078	0.049	0.011	1.29575876316029e-16	Sohlh2	0.038
Bai2	4.68369174351571e-21	1.73396269435847	0.055	0.016	1.36777849985889e-16	Bai2	0.039
Slc5a3	4.69181295497175e-21	1.42704355975806	0.075	0.029	1.3701501372404e-16	Slc5a3	0.046
Ccdc144b	4.69935812713525e-21	1.69966761066597	0.052	0.014	1.37235355386731e-16	Ccdc144b	0.038
AI118078	4.78107014892972e-21	4.0334830835029	0.043	0.008	1.39621591559195e-16	AI118078	0.035
Gm6289	4.88284085800754e-21	1.28302089598314	0.048	0.011	1.42593601576394e-16	Gm6289	0.037
Acpl2	5.72755421627139e-21	2.0923314504344	0.061	0.019	1.67261765777773e-16	Acpl2	0.042
Fam115a	5.90227275500017e-21	1.55431196268089	0.062	0.02	1.7236407126427e-16	Fam115a	0.042
Gm514	5.92280808709638e-21	2.91233213812124	0.051	0.013	1.72963764567476e-16	Gm514	0.038
Aox3l1	5.9291639643492e-21	1.42200695917204	0.044	0.009	1.7314937525089e-16	Aox3l1	0.035
Sc4mol	6.71256021206506e-21	1.02136005194453	0.065	0.022	1.96026895872936e-16	Sc4mol	0.043
Nlrp4e	6.82049813555866e-21	1.48380386279756	0.093	0.041	1.99179007052719e-16	Nlrp4e	0.052
Irs1	7.10065895267686e-21	1.30698185363417	0.206	0.146	2.07360543395022e-16	Irs1	0.06
Gm9846	7.47928552778099e-21	1.30330387136337	0.06	0.019	2.18417575267788e-16	Gm9846	0.041
Wdr20a	8.29821418175696e-21	2.10561932069086	0.055	0.016	2.42332748749849e-16	Wdr20a	0.039
1810026B05Rik	9.19741139575368e-21	1.37623386406541	0.07	0.025	2.68592004990195e-16	1810026B05Rik	0.045
Vmn2r87	9.45491194218347e-21	1.10722365760442	0.097	0.044	2.76111793447584e-16	Vmn2r87	0.053
G630093K05Rik	9.63864862017005e-21	1.36049423074392	0.048	0.011	2.81477455654826e-16	G630093K05Rik	0.037
BC117090	1.0150811584338e-20	1.46458137135515	0.064	0.022	2.96434150697423e-16	BC117090	0.042
Rasgrf1	1.03500450395229e-20	1.36584041444039	0.085	0.036	3.02252365289188e-16	Rasgrf1	0.049
Olfr1300-ps1	1.05021736128522e-20	1.64773023806064	0.044	0.009	3.06694976016123e-16	Olfr1300-ps1	0.035
2810055G20Rik	1.06939323423068e-20	3.18731438440364	0.039	0.006	3.12294906192385e-16	2810055G20Rik	0.033
Fam189a1	1.13322242901427e-20	1.39872258965183	0.225	0.158	3.30934945945039e-16	Fam189a1	0.067
Ccdc104	1.13607893732136e-20	2.60787773124085	0.057	0.017	3.31769132065955e-16	Ccdc104	0.04
9130221F21Rik	1.15006525503156e-20	1.12815745976538	0.054	0.015	3.35853556426865e-16	9130221F21Rik	0.039
Slitrk4	1.16823588543706e-20	2.51312586457452	0.077	0.031	3.41159925624184e-16	Slitrk4	0.046
E330020D12Rik	1.18228804470837e-20	1.13782732862068	0.047	0.011	3.45263577696185e-16	E330020D12Rik	0.036
Dlx1	1.19223340809325e-20	2.34392858986378	0.075	0.03	3.48167922165473e-16	Dlx1	0.045
Gm13845	1.21047188262611e-20	2.05422952081852	0.053	0.015	3.53494103883303e-16	Gm13845	0.038
Gm11802	1.21593123644877e-20	2.7922792666387	0.049	0.012	3.55088398980135e-16	Gm11802	0.037
Ppap2b	1.29395856497213e-20	5.20626353362898	0.034	0.003	3.77874719728811e-16	Ppap2b	0.031
Cdh7	1.30773075456348e-20	1.67290262297495	0.077	0.03	3.81896612255174e-16	Cdh7	0.047
Vmn2r25	1.42423371710976e-20	1.24878247954665	0.04	0.006	4.15918972407564e-16	Vmn2r25	0.034
Fam5b	1.46825857080078e-20	6.16550321381587	0.042	0.008	4.28775550430951e-16	Fam5b	0.034
Gpr133	1.48175623708227e-20	1.23635271016097	0.062	0.02	4.32717273915136e-16	Gpr133	0.042
Zfp934	1.49372226299855e-20	1.59746075423391	0.098	0.046	4.36211712463466e-16	Zfp934	0.052
Agpat6	1.63888687090758e-20	2.04142131267953	0.058	0.018	4.78604132911141e-16	Agpat6	0.04
Adamts1	1.64007095160826e-20	1.16700581520149	0.137	0.078	4.7894991999816e-16	Adamts1	0.059
1110018G07Rik	1.6531917057999e-20	2.24035811466768	0.06	0.019	4.82781573844746e-16	1110018G07Rik	0.041
Daf2	1.68314749367816e-20	1.85265835693545	0.045	0.009	4.91529562578833e-16	Daf2	0.036
Cpne1	1.68971311394026e-20	1.75301499413712	0.058	0.018	4.93446920663974e-16	Cpne1	0.04
Mycn	1.70941642058047e-20	2.12814587285767	0.075	0.03	4.99200877302114e-16	Mycn	0.045
E130112N10Rik	1.80348081214026e-20	4.17706077817524	0.043	0.008	5.26670501569319e-16	E130112N10Rik	0.035
Eif2c4	1.87034105870848e-20	2.12771840655721	0.055	0.016	5.46195699374638e-16	Eif2c4	0.039
Cd27	1.89297072869353e-20	1.20916436290226	0.219	0.156	5.52804241900371e-16	Cd27	0.063
Rapgef3	2.14730493777881e-20	2.71804155759944	0.049	0.013	6.27077460979545e-16	Rapgef3	0.036
Slc16a6	2.44081272710409e-20	1.28649181419426	0.129	0.073	7.12790540696208e-16	Slc16a6	0.056
Gm14634	2.46783898531345e-20	1.16694348279677	0.072	0.027	7.20683018881088e-16	Gm14634	0.045
Cyp2c70	2.62018527593348e-20	1.35086794592434	0.042	0.008	7.65172706130853e-16	Cyp2c70	0.034
D7Ertd715e	2.79715698685579e-20	2.25848282461568	0.053	0.015	8.16853754871497e-16	D7Ertd715e	0.038
Sema3e	2.84850107621157e-20	1.92218317962544	0.208	0.146	8.31847769286065e-16	Sema3e	0.062
Ush1c	2.91561566485646e-20	1.64760470215317	0.15	0.093	8.51447242608031e-16	Ush1c	0.057
Gm608	2.96413021157465e-20	2.85690163275837	0.051	0.014	8.65614945686144e-16	Gm608	0.037
Rab36	3.20103190617439e-20	1.13083432047394	0.352	0.314	9.34797347560108e-16	Rab36	0.038
Trpc2	3.448967455244e-20	3.04125758666021	0.052	0.014	1.00720196595491e-15	Trpc2	0.038
St8sia3	3.73093352831685e-20	1.052480446972	0.305	0.253	1.08954451827437e-15	St8sia3	0.052
1700023E05Rik	4.33326476031949e-20	1.67670541855777	0.041	0.008	1.2654433079561e-15	1700023E05Rik	0.033
Adgrg2	4.80365386274803e-20	1.59802227628475	0.129	0.075	1.40281103753831e-15	Adgrg2	0.054
9930111J21Rik1	4.99978251073863e-20	1.74162342252873	0.044	0.01	1.460086486611e-15	9930111J21Rik1	0.034
Adora2a	5.12893167508528e-20	1.6937231099745	0.102	0.052	1.49780191707515e-15	Adora2a	0.05
Tanc1	5.234816202195e-20	1.27765962661058	0.267	0.209	1.52872337552701e-15	Tanc1	0.058
Gm14507	5.39375501240145e-20	1.58598734069148	0.106	0.056	1.57513827627159e-15	Gm14507	0.05
Gm9871	5.54361914238218e-20	1.14315645498255	0.043	0.009	1.61890309814987e-15	Gm9871	0.034
Gm2011	5.57162785012815e-20	1.00747778675407	0.065	0.023	1.62708248107292e-15	Gm2011	0.042
2010002M12Rik	5.63120911932547e-20	3.18214657153161	0.048	0.012	1.64448199911662e-15	2010002M12Rik	0.036
Dnahc2	5.67206166821798e-20	2.71526118091018	0.046	0.011	1.6564121689697e-15	Dnahc2	0.035
Stxbp3a	5.78295827151166e-20	2.38075056030979	0.049	0.012	1.68879730402955e-15	Stxbp3a	0.037
Gmpr	5.90655969253229e-20	1.37859800003683	0.285	0.239	1.72489262701021e-15	Gmpr	0.046
Tnfrsf1b	6.2086309882416e-20	2.12170882993221	0.094	0.046	1.8131065074962e-15	Tnfrsf1b	0.048
Ccdc177	6.40651686866315e-20	3.38851052014463	0.04	0.007	1.8708951211557e-15	Ccdc177	0.033
Gm5424	6.42742687146898e-20	2.06332079869003	0.093	0.044	1.87700146927509e-15	Gm5424	0.049
4930527B05Rik	6.49589436074912e-20	2.49731464397706	0.044	0.01	1.89699603016957e-15	4930527B05Rik	0.034
Pagr1a	7.53112222750771e-20	1.50079120318812	0.063	0.022	2.19931362409908e-15	Pagr1a	0.041
Ptger2	7.63573334093241e-20	2.64167423244244	0.051	0.014	2.22986320755249e-15	Ptger2	0.037
Lrrc2	7.72912717443322e-20	1.34374914617192	0.168	0.108	2.25713700874973e-15	Lrrc2	0.06
4933430H16Rik	7.97840545534833e-20	1.07240856082006	0.053	0.016	2.32993374512537e-15	4933430H16Rik	0.037
2010015L04Rik	8.02338535713113e-20	2.4763756315918	0.049	0.013	2.343069225843e-15	2010015L04Rik	0.036
Gm20757	8.23746381746949e-20	1.95552299986196	0.074	0.029	2.40558655861561e-15	Gm20757	0.045
Gm3435	9.22697691487188e-20	2.62743404054415	0.051	0.014	2.69455406845003e-15	Gm3435	0.037
Gm6402	9.23985949648704e-20	1.3757175600734	0.062	0.021	2.69831616875911e-15	Gm6402	0.041
Fbxw16	9.26385152063204e-20	3.63904614954748	0.035	0.004	2.70532255957018e-15	Fbxw16	0.031
Arsg	9.93759234733257e-20	1.06215501026108	0.162	0.1	2.90207509319153e-15	Arsg	0.062
3110007F17Rik	9.95708608171397e-20	3.18268456822327	0.041	0.008	2.90776784844293e-15	3110007F17Rik	0.033
BB019430	1.0012501304019e-19	2.25613817511359	0.058	0.019	2.92395075581267e-15	BB019430	0.039
Defb41	1.04950401968468e-19	1.01820284026505	0.055	0.017	3.06486658868516e-15	Defb41	0.038
2510003E04Rik	1.15947067073955e-19	2.36460327254974	0.053	0.016	3.3860021997607e-15	2510003E04Rik	0.037
Zfp71-rs1	1.16949273891651e-19	1.13852764713713	0.056	0.017	3.41526964545788e-15	Zfp71-rs1	0.039
Gm5643	1.19145924166079e-19	1.30620036269588	0.062	0.021	3.47941842342201e-15	Gm5643	0.041
Hmgb1-rs17	1.27057856548416e-19	1.31534934109881	0.051	0.014	3.7104705847834e-15	Hmgb1-rs17	0.037
Gm12657	1.29684454364696e-19	1.42249279876745	0.058	0.019	3.78717512081222e-15	Gm12657	0.039
Fjx1	1.30481580260203e-19	2.98986596949818	0.051	0.014	3.81045358833871e-15	Fjx1	0.037
2310005G13Rik	1.40734176062433e-19	1.18292296207178	0.04	0.008	4.10986014355124e-15	2310005G13Rik	0.032
4930517O19Rik	1.56545433069238e-19	2.33006734754508	0.062	0.022	4.57159628192095e-15	4930517O19Rik	0.04
Iqcj	1.61475198823674e-19	2.36720094587578	0.052	0.015	4.71556023124776e-15	Iqcj	0.037
Smco4	1.63395296288095e-19	2.24097666931138	0.065	0.024	4.77163283750123e-15	Smco4	0.041
D930015E06Rik	1.68192260843573e-19	2.01475022795891	0.081	0.035	4.91171859341487e-15	D930015E06Rik	0.046
6530411M01Rik	1.78510537617107e-19	4.41631136022445	0.032	0.003	5.21304323003239e-15	6530411M01Rik	0.029
Peg3as	1.78909167219339e-19	1.71245469853934	0.058	0.019	5.22468441030635e-15	Peg3as	0.039
Wbp7	1.8129646808766e-19	2.16992453534346	0.053	0.016	5.29440075756392e-15	Wbp7	0.037
Wdr67	1.90351006525363e-19	2.64018788222555	0.04	0.008	5.55882044356018e-15	Wdr67	0.032
Garem1	1.96598137074498e-19	1.12189646244101	0.268	0.218	5.74125539698658e-15	Garem1	0.05
Spry1	2.00232472262183e-19	2.31540938290701	0.063	0.023	5.84738888747254e-15	Spry1	0.04
Cyp2b9	2.09053243964338e-19	1.48972348022841	0.046	0.011	6.10498188349055e-15	Cyp2b9	0.035
Atf7	2.13860260905941e-19	1.52609458675428	0.114	0.061	6.24536119923619e-15	Atf7	0.053
Gck	2.26657597326176e-19	1.33100036474865	0.102	0.05	6.61908181471632e-15	Gck	0.052
Rwdd3	2.35769131334307e-19	1.94703339597556	0.089	0.042	6.88516594235578e-15	Rwdd3	0.047
Pira4	2.4166782786765e-19	1.41219147478703	0.036	0.005	7.05742557721898e-15	Pira4	0.031
Nek11	2.44591660106687e-19	1.00663795049956	0.164	0.1	7.14281025009558e-15	Nek11	0.064
A630077J23Rik	2.52243002657195e-19	2.8589438404871	0.045	0.011	7.36625240659806e-15	A630077J23Rik	0.034
3000002C10Rik	2.57497333661324e-19	1.67897923882198	0.049	0.013	7.51969463491165e-15	3000002C10Rik	0.036
E330033B04Rik	2.58995626844111e-19	3.01928238221557	0.048	0.013	7.56344929072857e-15	E330033B04Rik	0.035
9530091C08Rik	2.59982397495563e-19	2.87361775889164	0.044	0.01	7.59226595406293e-15	9530091C08Rik	0.034
Atp6v0c-ps2	2.82291047123299e-19	1.23041638182681	0.047	0.012	8.24374544914171e-15	Atp6v0c-ps2	0.035
Ccdc101	2.88100299713781e-19	2.67281201654035	0.047	0.012	8.41339305254155e-15	Ccdc101	0.035
Pdpn	2.9373071614121e-19	1.3081801793512	0.269	0.217	8.57781810347175e-15	Pdpn	0.052
Grin2b	2.96898279522302e-19	1.70764287670723	0.081	0.035	8.67032045688978e-15	Grin2b	0.046
Gm13826	2.99577523711301e-19	1.11245604253293	0.061	0.021	8.74856242494113e-15	Gm13826	0.04
Gpr115	3.03263811568658e-19	1.10583730679998	0.046	0.012	8.85621308923951e-15	Gpr115	0.034
Gm21119	3.27243185987452e-19	2.58993374307156	0.14	0.088	9.55648276039156e-15	Gm21119	0.052
Narg2	3.32158031565551e-19	2.66505183532418	0.051	0.015	9.70001099580878e-15	Narg2	0.036
Gm101	3.4257771560228e-19	2.14046216697752	0.036	0.006	1.00042970287334e-14	Gm101	0.03
4930404A10Rik	3.68385071697484e-19	1.46352876954367	0.051	0.015	1.07579492487816e-14	4930404A10Rik	0.036
4930564K09Rik	3.71470825449149e-19	1.93849091953496	0.038	0.006	1.08480625155915e-14	4930564K09Rik	0.032
Entpd4	3.78217663179314e-19	1.39920009565144	0.064	0.024	1.10450904178255e-14	Entpd4	0.04
Nlrp2	4.00019007664379e-19	1.39506708816813	0.051	0.015	1.16817550808229e-14	Nlrp2	0.036
4922501C03Rik	4.04880103686924e-19	2.19880112368541	0.048	0.013	1.18237136679692e-14	4922501C03Rik	0.035
9430076C15Rik	4.65025357487699e-19	2.68507612566963	0.047	0.012	1.35801355147133e-14	9430076C15Rik	0.035
Ust	5.60204858128475e-19	1.12191166108703	0.197	0.132	1.63596624719258e-14	Ust	0.065
Gprasp2	5.60236336800091e-19	1.50745572519058	0.085	0.039	1.63605817435731e-14	Gprasp2	0.046
Cmtm1	5.76909033735811e-19	1.77064707226836	0.043	0.01	1.68474745121869e-14	Cmtm1	0.033
Cyp3a16	5.8773514661411e-19	1.78792743957536	0.045	0.011	1.71636294865718e-14	Cyp3a16	0.034
Gpr110	6.14677091746844e-19	1.10467888973047	0.038	0.007	1.79504151102831e-14	Gpr110	0.031
Zswim6	6.37303138028162e-19	1.55358423162406	0.133	0.079	1.86111635398364e-14	Zswim6	0.054
Kcnj2	6.67415326041561e-19	1.07770565231927	0.062	0.022	1.94905297663917e-14	Kcnj2	0.04
A530054K11Rik	7.50225382386423e-19	1.76559195762749	0.052	0.015	2.19088318418307e-14	A530054K11Rik	0.037
Sprr2b	7.60366988314757e-19	1.46237443684986	0.041	0.009	2.22049971597559e-14	Sprr2b	0.032
Slc2a4rg-ps	8.16891859152677e-19	2.12666343203137	0.058	0.02	2.38556929628356e-14	Slc2a4rg-ps	0.038
9230115E21Rik	8.55307708857356e-19	1.88033290584405	0.041	0.009	2.49775510217614e-14	9230115E21Rik	0.032
Fibcd1	8.88412564653483e-19	2.16929603384996	0.129	0.078	2.59443121255757e-14	Fibcd1	0.051
Adcyap1	9.09053894774555e-19	3.27574485195739	0.043	0.01	2.65471008891013e-14	Adcyap1	0.033
Dnalc1	9.1364066730546e-19	2.70530257290544	0.049	0.014	2.66810484073213e-14	Dnalc1	0.035
Prep	1.01622275442593e-18	1.11150990399041	0.373	0.347	2.96767530975005e-14	Prep	0.026
T2	1.03324632393789e-18	2.16375203627073	0.056	0.018	3.01738923979581e-14	T2	0.038
Gna14	1.10666566013915e-18	2.27199858510531	0.154	0.094	3.23179572730437e-14	Gna14	0.06
Fbxw19	1.16934665186961e-18	4.11049340162826	0.033	0.004	3.41484302745483e-14	Fbxw19	0.029
Mllt4	1.19585489205967e-18	1.21281023563614	0.197	0.137	3.49225504128187e-14	Mllt4	0.06
1700052N19Rik	1.31720316518115e-18	1.39160225417903	0.05	0.014	3.8466284032785e-14	1700052N19Rik	0.036
Rin2	1.35105688582016e-18	1.11365216657434	0.322	0.276	3.9454914236606e-14	Rin2	0.046
4930525D18Rik	1.57319747228765e-18	2.07371872232692	0.044	0.011	4.59420857832163e-14	4930525D18Rik	0.033
St8sia6	1.73081722429573e-18	1.79993153859393	0.08	0.035	5.05450554011081e-14	St8sia6	0.045
C87414	1.77368252246691e-18	1.44702749656662	0.042	0.009	5.17968507036012e-14	C87414	0.033
Smok3a	1.78626320174272e-18	1.02718594250122	0.04	0.009	5.21642442804925e-14	Smok3a	0.031
Fam179a	1.79929259457603e-18	4.23761343570847	0.034	0.005	5.25447416394037e-14	Fam179a	0.029
Cyp4a12a	1.82029363827196e-18	1.46340238983947	0.052	0.016	5.31580351184561e-14	Cyp4a12a	0.036
Sorcs3	1.88340455657388e-18	1.59159522854876	0.265	0.203	5.5001063265627e-14	Sorcs3	0.062
6720456H20Rik	1.95704453144058e-18	3.03614842117434	0.046	0.012	5.71515714516594e-14	6720456H20Rik	0.034
Sema3a	1.97658094014976e-18	1.39046292115796	0.19	0.13	5.77220931951934e-14	Sema3a	0.06
4933424G05Rik	2.04933442749658e-18	2.80414344834456	0.05	0.015	5.98467132861826e-14	4933424G05Rik	0.035
BC018242	2.13299069608645e-18	1.32270314755993	0.059	0.02	6.22897272978126e-14	BC018242	0.039
D130009I18Rik	2.14027061692231e-18	2.44166044100833	0.052	0.016	6.25023228259821e-14	D130009I18Rik	0.036
1700034F02Rik	2.34065358234893e-18	1.02988690236323	0.057	0.019	6.83541065653359e-14	1700034F02Rik	0.038
Gm28523	2.41748225091553e-18	2.50235077724486	0.061	0.023	7.05977341734863e-14	Gm28523	0.038
Dgcr2	2.44374846056243e-18	1.16889674534801	0.085	0.039	7.13647862938047e-14	Dgcr2	0.046
Card10	2.65233593991663e-18	1.66275215532465	0.118	0.067	7.74561664533853e-14	Card10	0.051
5330413P13Rik	2.73984631514144e-18	2.98850200663927	0.031	0.003	8.00117319410756e-14	5330413P13Rik	0.028
Lipo1	2.81422842387769e-18	1.23621927577861	0.083	0.037	8.21839126625003e-14	Lipo1	0.046
Vgf	2.87361326503252e-18	1.1659166864617	0.248	0.194	8.39181281787446e-14	Vgf	0.054
Ccdc164	2.90291181168685e-18	3.1857987047749	0.043	0.01	8.4773733636691e-14	Ccdc164	0.033
Gm10118	2.93933739542884e-18	3.22694533131923	0.038	0.007	8.58374699587084e-14	Gm10118	0.031
Gas6	2.9862219539786e-18	1.24210375289803	0.498	0.516	8.72066397220369e-14	Gas6	-0.018
A730008H23Rik	3.05433319157222e-18	2.72923657883726	0.046	0.013	8.91956921934835e-14	A730008H23Rik	0.033
Oxsr1	3.21718217623216e-18	1.04920318708867	0.106	0.055	9.39513710925076e-14	Oxsr1	0.051
Pros1	3.30681676696155e-18	1.39499507045064	0.093	0.046	9.65689700455781e-14	Pros1	0.047
4930578C19Rik	3.79381081985138e-18	2.44142637438476	0.039	0.008	1.1079065737212e-13	4930578C19Rik	0.031
Vmn2r62	3.83547313340865e-18	1.52194117650621	0.037	0.007	1.12007321914933e-13	Vmn2r62	0.03
2410137F16Rik	3.84552419902694e-18	1.25254891294705	0.061	0.022	1.12300843184184e-13	2410137F16Rik	0.039
4931429I11Rik	4.19950275955625e-18	2.64690324659939	0.037	0.007	1.22638079087321e-13	4931429I11Rik	0.03
Tmem159	4.27419036466987e-18	1.41599913180823	0.153	0.1	1.24819181219454e-13	Tmem159	0.053
Slc38a4	4.36267282983629e-18	3.29166107154893	0.048	0.014	1.27403134649709e-13	Slc38a4	0.034
Kcnj11	4.77831574999639e-18	1.83195199477738	0.064	0.025	1.39541154847145e-13	Kcnj11	0.039
Gm16023	4.84026080734318e-18	1.92248558071661	0.063	0.024	1.41350136356843e-13	Gm16023	0.039
Dpm1	4.8488064141201e-18	1.19845106335984	0.07	0.029	1.41599693711549e-13	Dpm1	0.041
Gm5095	5.12182037278412e-18	2.17457503493664	0.05	0.015	1.49572520346415e-13	Gm5095	0.035
1500002O10Rik	5.65545047072352e-18	2.73278538353944	0.036	0.007	1.65156120096539e-13	1500002O10Rik	0.029
Gm13704	5.97357969735781e-18	2.75076802117182	0.047	0.013	1.7444644790194e-13	Gm13704	0.034
Stk38l	6.44786309736762e-18	1.01538497964144	0.298	0.247	1.88296946032427e-13	Stk38l	0.051
E330023G01Rik	6.48482440086182e-18	1.0458343408794	0.045	0.012	1.89376326978368e-13	E330023G01Rik	0.033
Gas8	6.89267964281382e-18	1.30440841027794	0.07	0.029	2.01286923609092e-13	Gas8	0.041
Gm19757	8.90256106830081e-18	1.13225419827455	0.041	0.009	2.59981490877589e-13	Gm19757	0.032
Insl5	8.99449245084143e-18	1.01178781561916	0.067	0.027	2.62666163041922e-13	Insl5	0.04
8430410A17Rik	9.14260381377857e-18	1.68132573187992	0.056	0.02	2.66991459173775e-13	8430410A17Rik	0.036
Tnfrsf25	9.30554942441467e-18	2.02498265997782	0.091	0.047	2.71749959841182e-13	Tnfrsf25	0.044
Apcdd1	9.3349353597588e-18	2.94139575103976	0.052	0.017	2.72608117311036e-13	Apcdd1	0.035
LOC100038947	9.42025579395396e-18	2.07708356602036	0.037	0.007	2.75099729950837e-13	LOC100038947	0.03
Dnah5	9.86830828713492e-18	2.35680933434156	0.06	0.023	2.88184206909201e-13	Dnah5	0.037
2810429I04Rik	9.92713688152571e-18	2.25361398064698	0.041	0.01	2.89902178351195e-13	2810429I04Rik	0.031
Trim55	1.04611242374125e-17	1.10477971135051	0.041	0.01	3.05496211105157e-13	Trim55	0.031
4930471I20Rik	1.0732125347043e-17	2.75209189075303	0.04	0.009	3.13410256509696e-13	4930471I20Rik	0.031
E030003E18Rik	1.10544140037091e-17	1.21933608683273	0.041	0.01	3.22822052150317e-13	E030003E18Rik	0.031
Rapgef4os1	1.11337136263547e-17	2.43282083382457	0.048	0.015	3.25137839030437e-13	Rapgef4os1	0.033
Gm21949	1.16391259075015e-17	2.14936835458624	0.164	0.114	3.39897393876766e-13	Gm21949	0.05
Gtf3c2	1.21763064808779e-17	1.08331973836551	0.084	0.039	3.55584678161079e-13	Gtf3c2	0.045
Fbxo40	1.23945271249863e-17	1.26468724378547	0.043	0.011	3.61957375630974e-13	Fbxo40	0.032
4930547E14Rik	1.25029742086031e-17	2.52427665511817	0.043	0.011	3.65124355813838e-13	4930547E14Rik	0.032
Rnf182	1.3245864507554e-17	1.28878967145355	0.23	0.176	3.86818981214098e-13	Rnf182	0.054
Dbh	1.3949597179403e-17	2.32172943414875	0.129	0.081	4.07370086430106e-13	Dbh	0.048
Prdx6b	1.50784647993631e-17	2.51360662925027	0.051	0.017	4.403364075358e-13	Prdx6b	0.034
Gm4759	1.55783787925112e-17	1.36206395505192	0.036	0.007	4.54935395877705e-13	Gm4759	0.029
Ddo	1.63778885046338e-17	1.31379774233293	0.172	0.117	4.7828347800082e-13	Ddo	0.055
Npas3	1.68222604096188e-17	1.47023319583662	0.147	0.091	4.91260470742097e-13	Npas3	0.056
Ctu2	1.70351388068691e-17	1.65688282828178	0.057	0.021	4.97477158576997e-13	Ctu2	0.036
Gm36356	1.80226875896387e-17	2.52106853988499	0.04	0.009	5.26316545680218e-13	Gm36356	0.031
Zfp960	1.87360029481067e-17	1.76252838145465	0.098	0.051	5.47147494093561e-13	Zfp960	0.047
Dbpht2	1.8915629902188e-17	2.31381663481813	0.049	0.015	5.52393140033595e-13	Dbpht2	0.034
4930405P13Rik	1.92946983129665e-17	1.22003331142859	0.055	0.019	5.6346307483356e-13	4930405P13Rik	0.036
N28178	2.02857214147703e-17	1.26570190443025	0.056	0.02	5.92403922475537e-13	N28178	0.036
Darc	2.06657272509195e-17	1.60090534931207	0.055	0.019	6.03501232908603e-13	Darc	0.036
Evi2b	2.08938768045751e-17	3.18750254437946	0.038	0.008	6.10163884324006e-13	Evi2b	0.03
Rp2h	2.0983355383983e-17	2.30324412497755	0.051	0.017	6.12776927278455e-13	Rp2h	0.034
Litaf	2.17556225293112e-17	1.63364649427677	0.249	0.372	6.35329444723476e-13	Litaf	-0.123
Lrrk1	2.20877369524404e-17	1.5175361298051	0.186	0.133	6.45028182222117e-13	Lrrk1	0.053
Ndufa4l2	2.22739611968766e-17	3.56876793023015	0.052	0.018	6.50466488832388e-13	Ndufa4l2	0.034
Ccdc129	2.24886347489787e-17	1.55829527602656	0.057	0.02	6.56735600574424e-13	Ccdc129	0.037
1200014J11Rik	2.31572061337061e-17	2.40538794696828	0.053	0.018	6.76259890722621e-13	1200014J11Rik	0.035
Pcnxl2	2.41457710353646e-17	1.17646946229482	0.127	0.076	7.05128951545753e-13	Pcnxl2	0.051
S100a7a	2.43504078385452e-17	1.38792788554305	0.081	0.039	7.11104960109036e-13	S100a7a	0.042
Dlg3	2.70227442080765e-17	1.41269040695684	0.174	0.122	7.89145199108457e-13	Dlg3	0.052
Mterfd1	2.7535356780634e-17	2.48760033577738	0.048	0.015	8.04115024064856e-13	Mterfd1	0.033
Ankrd34b	2.81554984383814e-17	1.85421187645573	0.063	0.025	8.22225020896052e-13	Ankrd34b	0.038
AC161199.1	2.82033174670933e-17	1.5644116930078	0.1	0.055	8.23621479991525e-13	AC161199.1	0.045
Erdr1	2.82514224154661e-17	1.12740048905358	0.172	0.117	8.25026288798856e-13	Erdr1	0.055
Kcnk9	2.87564674915793e-17	4.31224730448159	0.029	0.003	8.3977512015659e-13	Kcnk9	0.026
Rpl31-ps12	3.05694456793955e-17	1.12555620245441	0.056	0.02	8.92719522175385e-13	Rpl31-ps12	0.036
Fam108b	3.24361786523445e-17	2.51406905221655	0.049	0.016	9.47233725184416e-13	Fam108b	0.033
Scgb2b23-ps	3.32818793101733e-17	2.29926549992594	0.038	0.008	9.71930721494991e-13	Scgb2b23-ps	0.03
Csda	3.35507950355073e-17	3.63852563215874	0.039	0.009	9.7978386742192e-13	Csda	0.03
4930579F01Rik	3.70439290571458e-17	1.54344615818516	0.036	0.007	1.08179386025583e-12	4930579F01Rik	0.029
Dnahc10	3.71912741648924e-17	1.56135931572527	0.047	0.014	1.08609677943735e-12	Dnahc10	0.033
Angpt1	3.74662132814054e-17	1.94092749785819	0.115	0.066	1.09412582645688e-12	Angpt1	0.049
Gm15772	3.8126393666042e-17	1.12810688182727	0.05	0.016	1.11340507422942e-12	Gm15772	0.034
Bai1	3.91228167244749e-17	2.23983640519678	0.048	0.015	1.14250361680484e-12	Bai1	0.033
Gm5347	3.92282007310216e-17	1.64673268395855	0.04	0.01	1.14558114594802e-12	Gm5347	0.03
Nnmt	3.97877941234215e-17	3.30389356996819	0.038	0.009	1.16192295178628e-12	Nnmt	0.029
Mfap2	4.02837156254057e-17	1.63880465720341	0.157	0.106	1.17640534740872e-12	Mfap2	0.051
Insm1	4.13635374938577e-17	3.0908481200998	0.037	0.008	1.20793938543313e-12	Insm1	0.029
Bglap3	4.49164925172859e-17	5.07457409924898	0.035	0.007	1.3116963309823e-12	Bglap3	0.028
Gm13889	4.98991883101321e-17	1.61606376713642	0.218	0.172	1.45720599622079e-12	Gm13889	0.046
1700046C09Rik	5.04363718084922e-17	1.41746082321344	0.036	0.007	1.4728933659234e-12	1700046C09Rik	0.029
4933411G11Rik	5.2259340383189e-17	1.4186686920045	0.039	0.009	1.52612951721027e-12	4933411G11Rik	0.03
Kcnd3os	5.39554876535698e-17	2.9140603530697	0.035	0.007	1.5756621059472e-12	Kcnd3os	0.028
Gm14211	5.51143049227034e-17	1.57326131291288	0.151	0.103	1.60950304665771e-12	Gm14211	0.048
Sertm1	5.68857517981629e-17	1.78930001310353	0.087	0.044	1.66123460976175e-12	Sertm1	0.043
Leprel1	5.92982560880065e-17	2.7347120167144	0.043	0.011	1.73168697253805e-12	Leprel1	0.032
Mir1935	6.10377216390866e-17	2.38351932409175	0.042	0.011	1.78248458502625e-12	Mir1935	0.031
Rtn4r	6.41583540978875e-17	2.29898637222787	0.052	0.018	1.87361641472061e-12	Rtn4r	0.034
Gm19619	6.62797584208189e-17	1.81033901307052	0.031	0.005	1.93556778516317e-12	Gm19619	0.026
Gm12360	6.87676322315254e-17	1.43407826735331	0.056	0.021	2.00822116405724e-12	Gm12360	0.035
Racgap1	7.18298122076389e-17	1.28031392039762	0.115	0.067	2.09764600589968e-12	Racgap1	0.048
Cep110	7.22101755539978e-17	2.26647116314321	0.048	0.015	2.1087537567034e-12	Cep110	0.033
Gm43569	7.33005599376483e-17	3.4831404589517	0.031	0.005	2.14059625185914e-12	Gm43569	0.026
Sox8	7.71778797379739e-17	3.80519485850834	0.031	0.004	2.25382562198805e-12	Sox8	0.027
Padi2	7.9050184849004e-17	1.8270132679849	0.054	0.019	2.30850254814546e-12	Padi2	0.035
Eif2c1	8.62421561066562e-17	2.02404462259497	0.045	0.013	2.51852968478268e-12	Eif2c1	0.032
E030002O03Rik	8.73519591665226e-17	1.90166733463379	0.034	0.006	2.55093926353996e-12	E030002O03Rik	0.028
Nlrp4a	9.57620810220142e-17	1.51689470397178	0.046	0.014	2.79654005208588e-12	Nlrp4a	0.032
Vmn2r114	1.00468214162645e-16	1.5438375174564	0.036	0.007	2.93397325819173e-12	Vmn2r114	0.029
Mir466d	1.05447339522778e-16	2.94390950402684	0.043	0.012	3.07937865608368e-12	Mir466d	0.031
Fut9	1.08926000806774e-16	2.23681346149031	0.093	0.048	3.18096600156022e-12	Fut9	0.045
Gm10052	1.10547657705832e-16	2.09660570502469	0.031	0.004	3.22832324798343e-12	Gm10052	0.027
Fbxo7	1.12570625199551e-16	1.9144484010602	0.348	0.323	3.28739996770248e-12	Fbxo7	0.025
Gm5803	1.14767127885539e-16	1.31572318351866	0.053	0.018	3.3515444356414e-12	Gm5803	0.035
Gm13373	1.1520295886904e-16	3.26824715185343	0.033	0.006	3.36427200785259e-12	Gm13373	0.027
Maats1	1.15522952146998e-16	2.10483184784598	0.066	0.028	3.37361677154877e-12	Maats1	0.038
Tmem114	1.17192984084334e-16	3.07218224078685	0.04	0.01	3.42238671421481e-12	Tmem114	0.03
Plxnc1	1.19916638387466e-16	1.2286644494412	0.168	0.113	3.50192559082916e-12	Plxnc1	0.055
Pdia5	1.20823785037123e-16	1.35981590603627	0.194	0.142	3.5284169944391e-12	Pdia5	0.052
Sesn3	1.29660434448915e-16	1.11696128622876	0.252	0.2	3.78647366721165e-12	Sesn3	0.052
Gm42836	1.29763040848372e-16	3.88231350879786	0.03	0.004	3.78947008189499e-12	Gm42836	0.026
Dnahc17	1.3164080041316e-16	2.43093171634434	0.047	0.014	3.84430629446552e-12	Dnahc17	0.033
Phf16	1.39982107585723e-16	1.07708229790157	0.046	0.014	4.08789748782586e-12	Phf16	0.032
Pear1	1.41373439983975e-16	1.84745491171517	0.067	0.029	4.12852856785202e-12	Pear1	0.038
Prl3a1	1.55814034597759e-16	1.14736950625108	0.047	0.014	4.55023725235836e-12	Prl3a1	0.033
Glipr1l1	1.64481354994874e-16	1.06172003783667	0.045	0.013	4.80334900991531e-12	Glipr1l1	0.032
1700109I08Rik	1.76490290586574e-16	1.79298911836431	0.039	0.01	5.15404595599972e-12	1700109I08Rik	0.029
A830080D01Rik	1.91388788249575e-16	1.20187265121006	0.121	0.071	5.58912678325234e-12	A830080D01Rik	0.05
Gas2	1.94826746231521e-16	1.09107205389034	0.275	0.228	5.68952547019911e-12	Gas2	0.047
Glyat	2.06493665675649e-16	2.20590915944203	0.032	0.005	6.03023451872597e-12	Glyat	0.027
6430706D22Rik	2.14818736034483e-16	2.98000803006172	0.042	0.012	6.273351548415e-12	6430706D22Rik	0.03
Zfp953	2.40338374028445e-16	1.25074566956884	0.029	0.004	7.01860153675268e-12	Zfp953	0.025
AI197445	2.44900790854756e-16	4.04455527228444	0.027	0.003	7.15183779533144e-12	AI197445	0.024
4933405E24Rik	2.64208940376378e-16	1.71586677459288	0.064	0.027	7.71569368581137e-12	4933405E24Rik	0.037
4930570G19Rik	2.65483278175686e-16	1.08570743501566	0.221	0.168	7.75290817256456e-12	4930570G19Rik	0.053
Agphd1	2.68692967659522e-16	1.88836463246704	0.039	0.01	7.84664073456103e-12	Agphd1	0.029
3110052M02Rik	2.97595930628417e-16	1.66725572358834	0.06	0.024	8.69069396214165e-12	3110052M02Rik	0.036
9430091E24Rik	3.08071914916078e-16	1.40304985853297	0.052	0.018	8.99662413129423e-12	9430091E24Rik	0.034
Gm19303	3.41962193641892e-16	2.22626063285786	0.03	0.005	9.98632194092417e-12	Gm19303	0.025
Jhy	3.59490878464058e-16	2.28887771789877	0.047	0.016	1.04982121237859e-11	Jhy	0.031
Taf9	3.75799819408137e-16	1.09232633090673	0.053	0.019	1.09744821261758e-11	Taf9	0.034
2610301B20Rik	3.77674319062021e-16	1.10722802298866	0.256	0.207	1.10292231395682e-11	2610301B20Rik	0.049
Gyk	4.09225155455698e-16	1.60444928526873	0.045	0.014	1.19506022147728e-11	Gyk	0.031
Fbxw26	4.10201947227117e-16	1.99615463047119	0.038	0.009	1.19791274648735e-11	Fbxw26	0.029
Ccdc176	4.62505785713978e-16	2.7016513243438	0.037	0.009	1.35065564602053e-11	Ccdc176	0.028
Mafb	4.64957713385906e-16	2.68048567631203	0.039	0.01	1.35781601040086e-11	Mafb	0.029
Gm436	4.72368976862404e-16	1.97427690372693	0.034	0.007	1.37945912313128e-11	Gm436	0.027
C230091D08Rik	4.77190074733823e-16	1.78717254039514	0.05	0.017	1.39353817524518e-11	C230091D08Rik	0.033
Rgs6	4.80878263985685e-16	1.24054170442251	0.566	0.608	1.4043087943174e-11	Rgs6	-0.042
Gm19466	5.0134522898246e-16	2.00651622477234	0.049	0.017	1.46407847219748e-11	Gm19466	0.032
Snhg7	5.10450481930926e-16	2.68528277576204	0.049	0.017	1.49066854238288e-11	Snhg7	0.032
Rbm4	5.24334219890798e-16	1.44608793616098	0.062	0.025	1.5312132223471e-11	Rbm4	0.037
Agxt2l2	5.84002811206211e-16	2.42400518854419	0.048	0.016	1.7054634095655e-11	Agxt2l2	0.032
Fgf12	5.86918850946218e-16	1.29569355201905	0.468	0.494	1.71397912041824e-11	Fgf12	-0.026
4930441O14Rik	6.22848169199498e-16	2.24143211505043	0.048	0.016	1.81890350851329e-11	4930441O14Rik	0.032
Fam212b	6.23508274255447e-16	2.21786559956256	0.074	0.036	1.82083121330818e-11	Fam212b	0.038
4930422G04Rik	6.42138447940696e-16	2.33143057457719	0.036	0.008	1.87523690952122e-11	4930422G04Rik	0.028
4931419H13Rik	6.83898741214061e-16	1.38908199748732	0.046	0.015	1.99718949396742e-11	4931419H13Rik	0.031
Cdk15	7.06818474518539e-16	1.12975961083316	0.059	0.023	2.06412199113649e-11	Cdk15	0.036
Igflr1	7.25303514146427e-16	2.47494544530076	0.044	0.014	2.11810385236181e-11	Igflr1	0.03
Impg1	7.66975034293219e-16	1.02934952990055	0.062	0.025	2.23979719264649e-11	Impg1	0.037
Glyctk	7.97635605008869e-16	2.68513437553191	0.058	0.024	2.3293352573074e-11	Glyctk	0.034
Gm1715	8.49517986484269e-16	1.16327793025267	0.064	0.026	2.48084737593001e-11	Gm1715	0.038
Ccdc109b	8.66327047160509e-16	1.42580809691463	0.08	0.04	2.52993487582283e-11	Ccdc109b	0.04
Gm17066	9.37960854972561e-16	1.42304676043391	0.05	0.018	2.73912708477637e-11	Gm17066	0.032
Pira6	9.61162224492524e-16	2.3198099501992	0.03	0.005	2.80688204418552e-11	Pira6	0.025
1700085B03Rik	1.00213266520199e-15	2.66708204773082	0.034	0.007	2.92652802218937e-11	1700085B03Rik	0.027
BC005764	1.02667045358902e-15	1.02692882033126	0.053	0.02	2.99818572561601e-11	BC005764	0.033
C630020P19Rik	1.07298131080719e-15	1.10793486661657	0.052	0.019	3.13342732195022e-11	C630020P19Rik	0.033
Srp54c	1.0756616815455e-15	2.3544114441475	0.038	0.01	3.14125480861732e-11	Srp54c	0.028
Pla2g7	1.10338228245767e-15	1.78278099015642	0.066	0.029	3.22220727946114e-11	Pla2g7	0.037
Il15ra	1.12333942042323e-15	1.01382469217777	0.128	0.078	3.28048810946195e-11	Il15ra	0.05
2810403D21Rik	1.20580271091882e-15	1.13746859264168	0.047	0.015	3.52130565669622e-11	2810403D21Rik	0.032
Bmp1	1.22179390673498e-15	2.00229467865602	0.07	0.033	3.56800474583817e-11	Bmp1	0.037
P2rx1	1.22237860170948e-15	1.96466384479357	0.023	0.001	3.56971223057221e-11	P2rx1	0.022
4930587E11Rik	1.40961626984874e-15	1.92069668227916	0.05	0.018	4.11650239283929e-11	4930587E11Rik	0.032
Zbed6	1.43508225830376e-15	2.64681479161765	0.032	0.006	4.19087071892446e-11	Zbed6	0.026
Vmn2r117	1.46862139442704e-15	1.09752866858621	0.042	0.013	4.2888150581453e-11	Vmn2r117	0.029
Cpne7	1.49797040795775e-15	2.54998949312625	0.035	0.008	4.37452298235902e-11	Cpne7	0.027
Wdr69	1.53063077746724e-15	1.72878950386299	0.038	0.01	4.46990105943758e-11	Wdr69	0.028
Frem1	1.53468345662372e-15	1.54476751538341	0.085	0.043	4.48173609837826e-11	Frem1	0.042
2210408I21Rik	1.54354859168645e-15	1.41219066073206	0.623	0.719	4.50762495230194e-11	2210408I21Rik	-0.096
Cyb5	1.69220081799668e-15	1.89211401393705	0.049	0.017	4.94173404879572e-11	Cyb5	0.032
Dennd2a	1.71137064986732e-15	1.16990293325462	0.254	0.202	4.99771570880753e-11	Dennd2a	0.052
Gm773	1.87122572474692e-15	2.4957937040026	0.035	0.008	5.46454048397843e-11	Gm773	0.027
Dytn	1.91592229059498e-15	1.05372305134528	0.045	0.014	5.59506786522451e-11	Dytn	0.031
Bcat1	2.02116472252259e-15	1.63077397054849	0.055	0.021	5.90240733918272e-11	Bcat1	0.034
A730046J19Rik	2.10541357759187e-15	3.06305639103509	0.027	0.003	6.14843927064154e-11	A730046J19Rik	0.024
Thy1	2.20055884727496e-15	1.26686689281235	0.336	0.299	6.42629200169708e-11	Thy1	0.037
BC052688	2.22094478630028e-15	1.87839986528108	0.046	0.015	6.48582505943271e-11	BC052688	0.031
Snhg3	2.33167828626129e-15	2.39532647381124	0.043	0.013	6.80920009936883e-11	Snhg3	0.03
LOC100043315	2.34414692935413e-15	3.19342641022907	0.031	0.006	6.84561227779286e-11	LOC100043315	0.025
Slc12a6	2.3595082098622e-15	1.34202279492861	0.118	0.072	6.89047182526058e-11	Slc12a6	0.046
Ccbl2	2.40814586242283e-15	1.30186398161328	0.046	0.015	7.03250836203338e-11	Ccbl2	0.031
Ly6c1	2.45086727095539e-15	3.15982422864016	0.097	0.057	7.15726769137104e-11	Ly6c1	0.04
Aif1l	2.50927922293925e-15	2.5912870104787	0.04	0.011	7.32784811474948e-11	Aif1l	0.029
4932413F04Rik	2.58603341354132e-15	1.9452977801517	0.048	0.017	7.55199337756473e-11	4932413F04Rik	0.031
2410012E07Rik	2.70105877929039e-15	1.32119661038547	0.048	0.016	7.88790195316173e-11	2410012E07Rik	0.032
Cdh10	2.7270505686728e-15	1.41366397918488	0.156	0.104	7.96380577569518e-11	Cdh10	0.052
Sctr	2.86592711138567e-15	2.67160700124567	0.052	0.02	8.36936694337956e-11	Sctr	0.032
E230016K23Rik	2.87219881380226e-15	1.49400326354692	0.037	0.009	8.38768219594673e-11	E230016K23Rik	0.028
Fam160a1	2.95692045471163e-15	3.53344576829286	0.031	0.006	8.63509480389436e-11	Fam160a1	0.025
Clca3	2.96252238490718e-15	3.27102226236047	0.031	0.006	8.65145412064443e-11	Clca3	0.025
1700074P13Rik	3.10551272075906e-15	1.32055973330483	0.034	0.008	9.06902879843268e-11	1700074P13Rik	0.026
Lrrc48	3.32139824041723e-15	2.15840078632953	0.041	0.012	9.69947928149044e-11	Lrrc48	0.029
Gabra4	3.45302129766832e-15	1.09714674930504	0.047	0.016	1.00838580955808e-10	Gabra4	0.031
Gm6251	3.52567523255742e-15	1.12252530985494	0.048	0.017	1.02960293816374e-10	Gm6251	0.031
Btg1	4.08797504718807e-15	1.00618876164074	0.311	0.272	1.19381135303033e-10	Btg1	0.039
Efnb3	4.24325145579298e-15	1.32861929466912	0.103	0.06	1.23915672263522e-10	Efnb3	0.043
Aqp9	4.28233567770224e-15	1.60634427497536	0.039	0.011	1.25057048795938e-10	Aqp9	0.028
Defb35	4.29665705074553e-15	1.92982802739593	0.039	0.011	1.25475275852922e-10	Defb35	0.028
Itga4	4.35106487116443e-15	1.84944503544484	0.076	0.038	1.27064147432615e-10	Itga4	0.038
2700050L05Rik	4.87853616078449e-15	3.22751264451579	0.038	0.01	1.4246789150339e-10	2700050L05Rik	0.028
AI414108	4.88201587274817e-15	2.61905189198875	0.043	0.014	1.42569509531865e-10	AI414108	0.029
Olfr872	4.92305813853783e-15	2.12112655444831	0.032	0.007	1.4376806681972e-10	Olfr872	0.025
Slc24a4	5.00729158490384e-15	1.86925254130948	0.044	0.014	1.46227936153947e-10	Slc24a4	0.03
Gmip	5.01146450274853e-15	1.09158322428759	0.298	0.263	1.46349797873765e-10	Gmip	0.035
Gm14420	5.35623051936698e-15	1.04084985524697	0.057	0.023	1.56417999857074e-10	Gm14420	0.034
Lrrc32	5.37941380725601e-15	2.96823876673227	0.03	0.005	1.57095021413297e-10	Lrrc32	0.025
AV039307	5.51405302266979e-15	2.1278612148985	0.042	0.013	1.61026890421026e-10	AV039307	0.029
4930447N08Rik	5.61258474691544e-15	4.29240574634312	0.021	0	1.63904312364172e-10	4930447N08Rik	0.021
4930414N06Rik	5.64332578747624e-15	2.70767374668094	0.047	0.016	1.64802042971669e-10	4930414N06Rik	0.031
Gm19522	6.38924864063801e-15	2.46372096424025	0.039	0.011	1.86585228052552e-10	Gm19522	0.028
Snhg8	6.39359530704527e-15	1.24287836335103	0.052	0.02	1.86712163751643e-10	Snhg8	0.032
Rn4.5s	6.53336223290444e-15	1.17959665726423	0.029	0.005	1.90793777287508e-10	Rn4.5s	0.024
Gm5089	6.60780858009752e-15	3.04133762486562	0.033	0.007	1.92967833964588e-10	Gm5089	0.026
Slco5a1	6.61024113951551e-15	1.39448256332829	0.06	0.025	1.93038871997271e-10	Slco5a1	0.035
Garem	7.07523927036586e-15	1.5313794652563	0.095	0.053	2.06618212412494e-10	Garem	0.042
Trim66	7.70306645528373e-15	2.12980262067458	0.038	0.01	2.24952649693651e-10	Trim66	0.028
Gm3264	7.73628702617769e-15	1.38146880309048	0.062	0.026	2.25922790025467e-10	Gm3264	0.036
Cckar	7.81982388886286e-15	3.08943278766465	0.047	0.017	2.28362317026462e-10	Cckar	0.03
2310044G17Rik	8.377901545475e-15	1.7866322019379	0.046	0.016	2.44659858832506e-10	2310044G17Rik	0.03
8430419L09Rik	8.94846055566251e-15	1.41921163955641	0.046	0.016	2.61321893607012e-10	8430419L09Rik	0.03
Gm5538	9.96506514765552e-15	1.03934054602748	0.028	0.004	2.91009797506984e-10	Gm5538	0.024
BC053749	1.01233045759265e-14	2.16613686321362	0.03	0.006	2.95630863530783e-10	BC053749	0.024
Zhx1	1.0554932282353e-14	1.56201850409322	0.056	0.023	3.08235687441555e-10	Zhx1	0.033
Gm20755	1.0696110297894e-14	1.70438630853928	0.041	0.012	3.12358509029398e-10	Gm20755	0.029
Gpr26	1.10048299313688e-14	4.09034444969021	0.026	0.003	3.21374048485764e-10	Gpr26	0.023
Ahsg	1.15525575999935e-14	4.32740220484302	0.023	0.002	3.37369339592611e-10	Ahsg	0.021
Gm13139	1.16372641119238e-14	1.15172474654835	0.05	0.019	3.3984302386051e-10	Gm13139	0.031
Myom1	1.16773553389047e-14	1.656803069807	0.038	0.011	3.41013807962034e-10	Myom1	0.027
Atrip	1.1770649693962e-14	1.54930871388598	0.046	0.016	3.43738283012772e-10	Atrip	0.03
Acsf3	1.18287818485489e-14	2.22648982336597	0.044	0.015	3.45435916323175e-10	Acsf3	0.029
Per2	1.23933363828769e-14	1.18662927732534	0.212	0.165	3.61922602389154e-10	Per2	0.047
Grpr	1.28440112785662e-14	2.45538856423091	0.04	0.012	3.75083661367968e-10	Grpr	0.028
Gm13752	1.41450841512186e-14	1.50803271918675	0.037	0.01	4.13078892468037e-10	Gm13752	0.027
Gm410	1.61848431927948e-14	1.66980533254336	0.03	0.006	4.72645975759185e-10	Gm410	0.024
Cntn4	1.6568249199099e-14	2.02941112030737	0.248	0.193	4.83842581361287e-10	Cntn4	0.055
Ffar4	1.66107186822289e-14	2.57724163111111	0.034	0.008	4.85082817677131e-10	Ffar4	0.026
Spaca5	1.669074477633e-14	1.82217965876176	0.032	0.007	4.87419819703164e-10	Spaca5	0.025
Pet112	1.68490475602427e-14	2.68779948923209	0.041	0.013	4.92042735901768e-10	Pet112	0.028
Il23r	1.69731035047844e-14	1.62435438851295	0.036	0.01	4.95665541650218e-10	Il23r	0.026
4930480K15Rik	1.90625727341884e-14	2.12850354823873	0.033	0.008	5.56684311556503e-10	4930480K15Rik	0.025
Cdk18	2.00337967454788e-14	1.56440067251913	0.053	0.021	5.85046966358217e-10	Cdk18	0.032
Mbd3l2	2.17606917252296e-14	2.28145364094146	0.032	0.007	6.35477480451879e-10	Mbd3l2	0.025
Gpm6b	2.40468703124232e-14	1.46006909881963	0.11	0.067	7.02240753733694e-10	Gpm6b	0.043
Lins	2.65040021589839e-14	2.82326944990277	0.034	0.008	7.73996375048806e-10	Lins	0.026
Snai2	2.66825251383509e-14	1.66874409092808	0.045	0.016	7.79209781615261e-10	Snai2	0.029
Fam188b	2.69032167037261e-14	1.69424042255134	0.062	0.027	7.85654637398912e-10	Fam188b	0.035
AI480653	2.87973078022255e-14	2.64116164729929	0.029	0.006	8.4096777974839e-10	AI480653	0.023
Pfkfb3	3.00675364937686e-14	1.67739133899699	0.113	0.069	8.78062268227524e-10	Pfkfb3	0.044
Galr2	3.0330166073681e-14	1.5395048300956	0.054	0.022	8.85731839849705e-10	Galr2	0.032
Cyp4f17	3.0847229877484e-14	2.03779105702992	0.043	0.014	9.00831654112167e-10	Cyp4f17	0.029
Bend5	3.11056384404924e-14	1.62966690514367	0.058	0.025	9.083779593777e-10	Bend5	0.033
Gm11944	3.30931651004089e-14	2.03472925153367	0.034	0.008	9.66419700427242e-10	Gm11944	0.026
Nme5	3.58836687772454e-14	1.0654919325623	0.147	0.1	1.0479107793019e-09	Nme5	0.047
Aqp1	3.61471487170177e-14	1.92493429918635	0.082	0.045	1.05560518398307e-09	Aqp1	0.037
7420701I03Rik	3.67877618376266e-14	1.07347849312547	0.037	0.011	1.07431300894421e-09	7420701I03Rik	0.026
Togaram2	3.78699949062255e-14	2.16305938293954	0.051	0.021	1.1059174612465e-09	Togaram2	0.03
Rbm12	3.93796971820221e-14	2.49291326408111	0.03	0.006	1.15000529680659e-09	Rbm12	0.024
Dos	4.02086760402813e-14	1.41410966830044	0.051	0.02	1.17421396640434e-09	Dos	0.031
1700003M02Rik	4.27694743657448e-14	1.94245531359709	0.037	0.011	1.24899695990285e-09	1700003M02Rik	0.026
BC051070	5.41805853175822e-14	2.73154540913323	0.028	0.005	1.58223563302935e-09	BC051070	0.023
Mok	5.66336495294873e-14	1.15917026524048	0.229	0.19	1.65387246720962e-09	Mok	0.039
Smok4a	5.7953285353062e-14	3.80338289562956	0.028	0.005	1.69240979216547e-09	Smok4a	0.023
Slco1c1	5.85766819824867e-14	1.99139434146673	0.051	0.02	1.71061484393456e-09	Slco1c1	0.031
Gm9696	5.85922206150931e-14	1.57270609059182	0.033	0.008	1.71106861862256e-09	Gm9696	0.025
Phkg1	6.19343808540814e-14	1.28804897845099	0.131	0.085	1.80866972408174e-09	Phkg1	0.046
Npffr2	6.195842237892e-14	1.24128633932347	0.047	0.018	1.8093718087316e-09	Npffr2	0.029
2410057H14Rik	6.26816992010319e-14	4.05021768081932	0.023	0.002	1.83049366176774e-09	2410057H14Rik	0.021
Bmpr1b	6.36880219926852e-14	2.3969590868367	0.082	0.045	1.85988130625238e-09	Bmpr1b	0.037
Gm15455	6.40431094153979e-14	1.80212169741271	0.046	0.017	1.87025092425787e-09	Gm15455	0.029
2610301G19Rik	6.69350627445031e-14	1.95325732094296	0.048	0.018	1.95470463732772e-09	2610301G19Rik	0.03
Triml1	6.75216106388631e-14	1.34147043776681	0.031	0.007	1.97183359548672e-09	Triml1	0.024
Ifi205	6.80735721079262e-14	1.4652295086749	0.039	0.012	1.98795252626777e-09	Ifi205	0.027
Gm28376	6.85822017753023e-14	1.37323447347108	0.26	0.224	2.00280603844415e-09	Gm28376	0.036
Rnf144a	6.87717436653622e-14	1.0739124176538	0.126	0.081	2.00834123025957e-09	Rnf144a	0.045
C130080G10Rik	6.96847593280866e-14	4.18845754200786	0.022	0.002	2.03500402665811e-09	C130080G10Rik	0.02
Wdr85	8.6744963990654e-14	2.30006299261509	0.04	0.013	2.53321318341907e-09	Wdr85	0.027
H2-K2	8.95196571797185e-14	2.21457631100134	0.046	0.017	2.61424254861932e-09	H2-K2	0.029
Spint1	9.04015099843333e-14	1.27723779960606	0.082	0.044	2.63999529607248e-09	Spint1	0.038
Gm11974	9.0425345072934e-14	3.37498421124574	0.028	0.006	2.64069135216489e-09	Gm11974	0.022
Gm10007	9.10857877942753e-14	4.64078779030653	0.018	0	2.65997826095622e-09	Gm10007	0.018
4931403E22Rik	1.05868514786183e-13	1.76223745994912	0.05	0.02	3.09167823730092e-09	4931403E22Rik	0.03
Rab4a	1.10936438787557e-13	1.13581082175125	0.057	0.025	3.23967682191302e-09	Rab4a	0.032
Efcc1	1.17557535088432e-13	2.2829572110435	0.054	0.024	3.43303269718748e-09	Efcc1	0.03
Cnih3	1.17946201837519e-13	1.42832756025142	0.059	0.026	3.44438293226105e-09	Cnih3	0.033
4930595M18Rik	1.19975974187827e-13	1.07638643953993	0.037	0.011	3.50365837420712e-09	4930595M18Rik	0.026
4930401O12Rik	1.20201767955193e-13	1.62009929597571	0.03	0.007	3.51025222959550e-09	4930401O12Rik	0.023
Pak6	1.37141228331062e-13	1.43725544531531	0.129	0.085	4.00493529095201e-09	Pak6	0.044
2410066E13Rik	1.40012259567259e-13	1.69557110991485	0.036	0.011	4.08877801614267e-09	2410066E13Rik	0.025
Sec14l5	1.53256021738479e-13	2.5419407918619	0.031	0.008	4.47553560282881e-09	Sec14l5	0.023
Mas1	1.64357218398085e-13	2.42018841383368	0.038	0.012	4.79972384887927e-09	Mas1	0.026
4921511M17Rik	1.65832484589988e-13	1.22534513339755	0.027	0.005	4.84280604748142e-09	4921511M17Rik	0.022
E130003G02Rik	1.69852009578782e-13	1.31031186147975	0.045	0.017	4.96018823572917e-09	E130003G02Rik	0.028
4931430N09Rik	1.7316917837018e-13	3.47450164749482	0.02	0.001	5.05705951594436e-09	4931430N09Rik	0.019
Gm3417	1.75463944717279e-13	2.80285651865728	0.025	0.004	5.12407357757871e-09	Gm3417	0.021
Neurod6	1.86952237668111e-13	3.37082665395909	0.041	0.014	5.45956619662183e-09	Neurod6	0.027
Gtpbp5	1.87126138079071e-13	2.66229750564917	0.036	0.011	5.46464461032312e-09	Gtpbp5	0.025
Snhg1	1.88513872953344e-13	1.40525288701525	0.039	0.012	5.5051706318565e-09	Snhg1	0.027
AV026068	1.9909799050815e-13	2.41409723805636	0.069	0.036	5.81425861680950e-09	AV026068	0.033
Ngf	2.01258620478098e-13	1.86671955329966	0.052	0.022	5.87735549382188e-09	Ngf	0.03
Gm10791	2.0329739859714e-13	2.74980365700101	0.047	0.018	5.93689393123228e-09	Gm10791	0.029
Abp1	2.06484997557456e-13	3.12388193076228	0.03	0.007	6.02998138367038e-09	Abp1	0.023
Smcr7l	2.09661234630813e-13	2.47554210745905	0.046	0.018	6.12273703492362e-09	Smcr7l	0.028
2810442N19Rik	2.15772708537377e-13	2.21263245925856	0.025	0.004	6.30121040741702e-09	2810442N19Rik	0.021
Tbrg3	2.16040724483845e-13	2.64085639619454	0.031	0.008	6.30903727710171e-09	Tbrg3	0.023
Gm30655	2.19275753762095e-13	2.93907674845639	0.031	0.008	6.40350983711445e-09	Gm30655	0.023
Hmx3	2.23240685660489e-13	1.29314655710603	0.197	0.156	6.51929774334326e-09	Hmx3	0.041
1700092E19Rik	2.26675110744001e-13	2.13858215891925	0.031	0.008	6.61959325905707e-09	1700092E19Rik	0.023
Gm14405	2.31653344014269e-13	1.69305088843361	0.038	0.012	6.76497260524871e-09	Gm14405	0.026
Zfp352	2.38324411327932e-13	1.02973791585985	0.03	0.007	6.9597877840096e-09	Zfp352	0.023
Gdf1	2.39022797884422e-13	1.66869572002795	0.041	0.014	6.98018276661879e-09	Gdf1	0.027
Tmprss11g	2.46496692795053e-13	1.51490015192549	0.026	0.004	7.19844291969394e-09	Tmprss11g	0.022
Rab17	2.47747857970134e-13	1.90986677709344	0.048	0.019	7.23498069630183e-09	Rab17	0.029
Trhde	2.4803756270754e-13	2.13631637032889	0.224	0.174	7.24344094374829e-09	Trhde	0.05
Eftud1	2.58639842772998e-13	1.32875166887338	0.1	0.059	7.55305932849987e-09	Eftud1	0.041
Acacb	2.60386228139971e-13	1.20815171446613	0.123	0.078	7.60405902037157e-09	Acacb	0.045
Glra2	2.63065514802437e-13	1.05424407925722	0.079	0.041	7.68230222877556e-09	Glra2	0.038
2810407C02Rik	2.78582114728217e-13	2.18333613194612	0.042	0.015	8.13543349640812e-09	2810407C02Rik	0.027
Fam211a	2.82277285529475e-13	1.86387415604861	0.043	0.015	8.24334356931727e-09	Fam211a	0.028
Lrrc38	2.92883474553547e-13	2.79051049522786	0.021	0.002	8.55307610738722e-09	Lrrc38	0.019
Lrrc34	2.93078603614669e-13	1.0620827422905	0.037	0.011	8.55877446135918e-09	Lrrc34	0.026
4932415G12Rik	2.95095021662298e-13	1.66572457420384	0.036	0.011	8.61765991760407e-09	4932415G12Rik	0.025
Gm45486	3.08184548415466e-13	1.77864041008054	0.048	0.02	8.99991336737684e-09	Gm45486	0.028
Capn6	3.15187203751749e-13	1.49629452252255	0.044	0.016	9.20441191116232e-09	Capn6	0.028
Gm26604	3.16524219609358e-13	3.0327881420188	0.027	0.005	9.24345678525209e-09	Gm26604	0.022
Hyal6	3.26980264666731e-13	1.03527744722534	0.024	0.003	9.54880466906255e-09	Hyal6	0.021
Tspear	3.27952764024975e-13	1.54297906459047	0.077	0.042	9.57720456782134e-09	Tspear	0.035
Zdhhc22	3.30543165264516e-13	1.77933742345993	0.08	0.045	9.65285205521966e-09	Zdhhc22	0.035
Tctn2	3.38780173970141e-13	1.38051190244593	0.058	0.026	9.89339742045002e-09	Tctn2	0.032
Vsir	3.48109097005658e-13	2.29910014769572	0.055	0.025	1.01658299598562e-08	Vsir	0.03
E2f7	3.606333757212e-13	2.0366016183383	0.038	0.012	1.05315764711862e-08	E2f7	0.026
4930487H11Rik	3.64681184066495e-13	3.15278446093171	0.029	0.006	1.06497846182938e-08	4930487H11Rik	0.023
Nox3	3.76413493710264e-13	3.14309469485877	0.03	0.007	1.09924032568208e-08	Nox3	0.023
Cacna1i	3.79776533214676e-13	1.96474031282137	0.049	0.02	1.10906140994682e-08	Cacna1i	0.029
Grip1os1	3.81340879537953e-13	3.28528796835108	0.023	0.003	1.11362977051469e-08	Grip1os1	0.02
4933432I03Rik	3.8333833497745e-13	1.1862983410097	0.038	0.012	1.11946293963465e-08	4933432I03Rik	0.026
Rasgrp1	3.89109227397465e-13	1.86155998433941	0.032	0.009	1.13631567676882e-08	Rasgrp1	0.023
D930015M05Rik	4.03669330567529e-13	2.00774675887955	0.04	0.014	1.17883554605636e-08	D930015M05Rik	0.026
Col7a1	4.38876494510796e-13	2.46904554716349	0.075	0.041	1.28165102691988e-08	Col7a1	0.034
Ms4a4c	4.50090767151847e-13	2.07845140056429	0.027	0.005	1.31440006731354e-08	Ms4a4c	0.022
AI506816	4.67905266250012e-13	1.7977977080186	0.035	0.011	1.36642374902991e-08	AI506816	0.024
Gm12669	4.70839045795002e-13	2.24202598319526	0.029	0.007	1.37499126543514e-08	Gm12669	0.022
Klhl14	5.12340743036417e-13	1.42766274627259	0.039	0.013	1.49618867188925e-08	Klhl14	0.026
Tmem132cos	5.29596746098938e-13	2.31982465803143	0.056	0.026	1.54658137763273e-08	Tmem132cos	0.03
G530011O06Rik	5.35488169647189e-13	3.49448860495136	0.022	0.003	1.56378610182069e-08	G530011O06Rik	0.019
Oog4	5.47851627103405e-13	1.16528550824645	0.026	0.005	1.59989110663007e-08	Oog4	0.021
Klhdc5	5.60883606833792e-13	2.08859229268122	0.033	0.009	1.63794839703672e-08	Klhdc5	0.024
2010300F17Rik	5.82290385495983e-13	3.00047834952245	0.034	0.01	1.70046261276392e-08	2010300F17Rik	0.024
Rasd1	6.30648615585698e-13	2.60653559977685	0.04	0.014	1.84168315209491e-08	Rasd1	0.026
Bre	7.22078718241987e-13	1.02251557943769	0.168	0.119	2.10868648088208e-08	Bre	0.049
Fgf18	7.24258768076397e-13	2.33763788202036	0.038	0.013	2.1150528804135e-08	Fgf18	0.025
Lamb1	7.39484211622054e-13	1.56022802028421	0.106	0.067	2.15951574319988e-08	Lamb1	0.039
Pcdha12	7.56136163198958e-13	2.84760218156194	0.024	0.004	2.20814443738992e-08	Pcdha12	0.02
Gm16054	7.6928647135581e-13	2.47240735607529	0.034	0.01	2.24654728230037e-08	Gm16054	0.024
9030025P20Rik	7.831524050492e-13	1.96340690013919	0.035	0.011	2.28703996846518e-08	9030025P20Rik	0.024
Gm166	7.90175716872861e-13	2.59461223365613	0.038	0.013	2.30755014598382e-08	Gm166	0.025
Xkr9	7.95027842307875e-13	1.11805012255956	0.028	0.006	2.32171980789169e-08	Xkr9	0.022
0610009D07Rik	8.16753992255103e-13	1.69212298802493	0.044	0.017	2.38516668358258e-08	0610009D07Rik	0.027
Gm428	8.51515801739248e-13	2.10629187819316	0.026	0.005	2.48668159581912e-08	Gm428	0.021
Maml2	8.88734151944096e-13	1.24325694291812	0.339	0.317	2.59537034392234e-08	Maml2	0.022
Tenc1	9.31186466633908e-13	2.39064390825468	0.033	0.01	2.719343838511e-08	Tenc1	0.023
Gm14327	1.01422974327002e-12	1.13250417746082	0.102	0.062	2.96185511927144e-08	Gm14327	0.04
Kremen1	1.09231617482157e-12	1.20767138534915	0.282	0.251	3.18989092533143e-08	Kremen1	0.031
Gm11517	1.21864537718535e-12	1.53465402776665	0.043	0.016	3.55881009499437e-08	Gm11517	0.027
Gm15881	1.31512055998371e-12	4.48991653470748	0.018	0.001	3.84054657132042e-08	Gm15881	0.017
Plekhg1	1.32876232096401e-12	1.04375591922048	0.261	0.21	3.8803846059112e-08	Plekhg1	0.051
2310045N01Rik	1.3331927830623e-12	2.4357605586884	0.041	0.015	3.89332288437683e-08	2310045N01Rik	0.026
4931406H21Rik	1.339627049994e-12	2.82208014476767	0.027	0.006	3.91211287409749e-08	4931406H21Rik	0.021
Afmid	1.41087184981312e-12	1.96076438936499	0.033	0.01	4.12016906300924e-08	Afmid	0.023
Fam86	1.47438633640521e-12	2.60517203390072	0.04	0.015	4.30565041820413e-08	Fam86	0.025
1300018J18Rik	1.47805174784347e-12	2.07883911683515	0.041	0.015	4.31635451922728e-08	1300018J18Rik	0.026
Cox8b	1.62351044835478e-12	2.6999970068514	0.097	0.061	4.74113756233046e-08	Cox8b	0.036
Bmp7	1.6435957365938e-12	1.45217662698562	0.033	0.01	4.79979262957488e-08	Bmp7	0.023
Ccdc55	1.68900405155683e-12	1.6926668583342	0.034	0.01	4.9323985317614e-08	Ccdc55	0.024
Gm43154	1.69889631865603e-12	2.16163891615994	0.063	0.032	4.9612869193712e-08	Gm43154	0.031
Gpr137b-ps	1.8346125478702e-12	1.78513141944617	0.062	0.031	5.35761902354534e-08	Gpr137b-ps	0.031
Fam43a	2.03280713844076e-12	1.70165926147103	0.082	0.048	5.93640668638855e-08	Fam43a	0.034
Gldc	2.05101446506168e-12	1.58330604466348	0.044	0.017	5.98957754231962e-08	Gldc	0.027
Zfp781	2.08810153030628e-12	1.33491787629794	0.076	0.041	6.09788289895344e-08	Zfp781	0.035
Saa3	2.20990708910982e-12	2.13311923218826	0.03	0.008	6.4535916723274e-08	Saa3	0.022
E130008D07Rik	2.26328752774906e-12	3.11500947854088	0.021	0.002	6.60947856728559e-08	E130008D07Rik	0.019
2610002J02Rik	2.26410059101108e-12	2.69284218937566	0.032	0.009	6.61185295592966e-08	2610002J02Rik	0.023
Gm28271	2.28298531172021e-12	2.36366135762094	0.03	0.008	6.66700200581653e-08	Gm28271	0.022
Chia	2.30629923362043e-12	1.73570198052488	0.024	0.004	6.73508565194174e-08	Chia	0.02
A630007B06Rik	2.39195834061929e-12	2.46759436281798	0.032	0.009	6.9852359421105e-08	A630007B06Rik	0.023
Znf41-ps	2.40729533750342e-12	1.88797692661162	0.027	0.006	7.03002457411124e-08	Znf41-ps	0.021
Dsg1b	2.42151809636238e-12	2.5917217056449	0.025	0.005	7.07155929680706e-08	Dsg1b	0.02
Gm8267	2.46562166356842e-12	2.31402832064472	0.039	0.014	7.20035494411884e-08	Gm8267	0.025
E330021D16Rik	2.46614391297676e-12	1.15743710513268	0.027	0.006	7.20188006906604e-08	E330021D16Rik	0.021
Rfpl3s	2.5509064037252e-12	2.55737347514741	0.027	0.006	7.4494119707987e-08	Rfpl3s	0.021
Usp10	2.61513477971553e-12	1.24845274198779	0.09	0.053	7.63697809720326e-08	Usp10	0.037
Lonrf3	2.657784470063e-12	2.79927454006255	0.03	0.008	7.76152798792497e-08	Lonrf3	0.022
Ankrd23	2.73387426107449e-12	2.52530589994686	0.032	0.009	7.98373300461583e-08	Ankrd23	0.023
Glt8d2	2.74122509459495e-12	1.21459649210568	0.049	0.021	8.00519964374563e-08	Glt8d2	0.028
Rbm14	2.76309001579771e-12	1.03486458773061	0.044	0.017	8.06905177313407e-08	Rbm14	0.027
Nfatc1	2.7749845074163e-12	2.83371138350198	0.06	0.029	8.10378725700781e-08	Nfatc1	0.031
Mmp20	3.00365774313594e-12	1.15941384332035	0.028	0.007	8.7715817072799e-08	Mmp20	0.021
Gm13242	3.06253341380838e-12	2.04786378963004	0.026	0.005	8.94351632834461e-08	Gm13242	0.021
1500012F01Rik	3.14223814526294e-12	2.36923007639692	0.041	0.015	9.17627805561138e-08	1500012F01Rik	0.026
Glipr1l2	4.23820787290215e-12	1.76405462049044	0.04	0.015	1.23768384512361e-07	Glipr1l2	0.025
Skint8	4.5033231576547e-12	1.15465886512582	0.038	0.013	1.3151054617299e-07	Skint8	0.025
Gpr37l1	4.65899963774071e-12	1.49135657846414	0.064	0.033	1.36056766420942e-07	Gpr37l1	0.031
Bloc1s2a	4.83964725260939e-12	2.64611256572442	0.036	0.013	1.41332218717952e-07	Bloc1s2a	0.023
2210015D19Rik	5.27888336422341e-12	1.96106888418809	0.036	0.012	1.54159230885416e-07	2210015D19Rik	0.024
Banf2os	5.4104158541744e-12	3.04485058601101	0.026	0.006	1.58000374189455e-07	Banf2os	0.02
Cyp27a1	5.55972036462675e-12	2.08975792521978	0.056	0.027	1.62360513808195e-07	Cyp27a1	0.029
Peg10	5.89533297135096e-12	2.23723730490223	0.036	0.012	1.72161408762362e-07	Peg10	0.024
Retnlb	5.90162497270066e-12	2.00551273494313	0.039	0.014	1.72345154077777e-07	Retnlb	0.025
Ces1g	5.90917070239838e-12	1.07272210341093	0.032	0.009	1.7256551202214e-07	Ces1g	0.023
Acsbg2	5.92394585615615e-12	2.72390083090439	0.032	0.01	1.72996990837328e-07	Acsbg2	0.022
Gm6531	5.99186647578839e-12	1.1633220720804	0.031	0.009	1.74980476692448e-07	Gm6531	0.022
Defb39	6.6181849725829e-12	1.22198837784925	0.044	0.018	1.93270855754338e-07	Defb39	0.026
Apbb3	6.76599674508422e-12	1.46547636695318	0.044	0.018	1.97587402946694e-07	Apbb3	0.026
1810013D10Rik	6.90070986366344e-12	2.50846703780682	0.033	0.011	2.01521430148563e-07	1810013D10Rik	0.022
1810006J02Rik	6.92838293678803e-12	1.71705298063665	0.024	0.005	2.02329566903021e-07	1810006J02Rik	0.019
Ppapdc1b	7.09319975484905e-12	2.22546125955521	0.042	0.017	2.07142712440857e-07	Ppapdc1b	0.025
4933423P22Rik	7.11502386820209e-12	2.28942568840438	0.046	0.02	2.07780042023106e-07	4933423P22Rik	0.026
Corin	7.14529403363583e-12	1.48169670217073	0.068	0.035	2.08664021664267e-07	Corin	0.033
Gpr64	7.29356539305869e-12	3.2254504890634	0.021	0.003	2.12993990173493e-07	Gpr64	0.018
3110035E14Rik	7.29672810273738e-12	2.20692552177527	0.033	0.011	2.1308635078424e-07	3110035E14Rik	0.022
Leprel2	7.43632579837872e-12	2.23845640662624	0.036	0.013	2.17163022290054e-07	Leprel2	0.023
9430008C03Rik	7.47282828723827e-12	2.91224885719906	0.03	0.008	2.18229004472219e-07	9430008C03Rik	0.022
Impa2	7.57696388411341e-12	1.33590115617904	0.074	0.041	2.21270076307764e-07	Impa2	0.033
Abhd3	7.70451064475494e-12	1.02467235522112	0.183	0.134	2.24994824358779e-07	Abhd3	0.049
Gm14459	7.81113718080812e-12	1.61420425550248	0.038	0.014	2.2810863909114e-07	Gm14459	0.024
3110039I08Rik	7.94906460968554e-12	4.75786429068277	0.017	0.001	2.32136533796647e-07	3110039I08Rik	0.016
4930578N18Rik	7.96831165357923e-12	2.31470094482141	0.033	0.011	2.32698605219474e-07	4930578N18Rik	0.022
Spata9	8.44841811672711e-12	1.00657300034088	0.057	0.027	2.46719154262782e-07	Spata9	0.03
Iyd	8.58566852634895e-12	1.81710436926209	0.022	0.003	2.50727277974968e-07	Iyd	0.019
5430405H02Rik	9.11638916005611e-12	1.09564756738604	0.055	0.026	2.66225912641119e-07	5430405H02Rik	0.029
Lnp	9.43496971240209e-12	1.02288321487584	0.133	0.09	2.75529420511278e-07	Lnp	0.043
Garem2	9.51499496356735e-12	3.05609594357334	0.021	0.003	2.77866397921057e-07	Garem2	0.018
Prkd1	9.75336684897264e-12	1.4785381751239	0.338	0.323	2.84827572090548e-07	Prkd1	0.015
Adam7	1.01301945421772e-11	1.94876882442244	0.021	0.003	2.958320712152e-07	Adam7	0.018
C4bp-ps1	1.01658239264765e-11	2.04500307679917	0.026	0.006	2.96872556124893e-07	C4bp-ps1	0.02
2010012O05Rik	1.03508572562415e-11	1.27620615935576	0.043	0.017	3.0227608445402e-07	2010012O05Rik	0.026
Afg3l1	1.08880103384766e-11	1.10457437728021	0.064	0.033	3.17962565914534e-07	Afg3l1	0.031
Bcas1	1.0913523836646e-11	1.5327452734726	0.052	0.024	3.18707636601574e-07	Bcas1	0.028
D030024E09Rik	1.10066902251713e-11	1.01574665690839	0.022	0.004	3.21428374645677e-07	D030024E09Rik	0.018
BC039771	1.12979564588523e-11	3.22124755845664	0.033	0.011	3.29934222467864e-07	BC039771	0.022
C330006A16Rik	1.15064311352816e-11	1.22901524399583	0.093	0.057	3.3602230844363e-07	C330006A16Rik	0.036
Fstl4	1.19204243399857e-11	1.51831016780318	0.149	0.103	3.48112152000603e-07	Fstl4	0.046
1700069L16Rik	1.19374654537519e-11	2.04267010396885	0.025	0.005	3.48609803645916e-07	1700069L16Rik	0.02
Gm15723	1.22393947677678e-11	2.69234781113747	0.033	0.011	3.57427045403123e-07	Gm15723	0.022
Gm15097	1.24217729981175e-11	1.10895010263351	0.026	0.006	3.62753036864024e-07	Gm15097	0.02
4933401P06Rik	1.27758531507871e-11	2.89387723855004	0.029	0.008	3.73093239562436e-07	4933401P06Rik	0.021
Gm21944	1.30662849846628e-11	1.70348838093378	0.041	0.016	3.81574720407107e-07	Gm21944	0.025
4933416M06Rik	1.38841847546858e-11	1.58458771227475	0.021	0.003	4.05459847391088e-07	4933416M06Rik	0.018
4930434J06Rik	1.46505341565597e-11	1.2824489877193	0.022	0.004	4.27839548974013e-07	4930434J06Rik	0.018
2610019E17Rik	1.48786592178238e-11	2.03442824006424	0.031	0.009	4.34501485138109e-07	2610019E17Rik	0.022
Fbln7	1.49441901587744e-11	2.20134087058489	0.047	0.021	4.36415185206688e-07	Fbln7	0.026
Ism1	1.61543755005565e-11	1.96338346243457	0.051	0.023	4.71756227742751e-07	Ism1	0.028
Cdca7l	1.661344700493e-11	2.39798478041904	0.027	0.007	4.85162492884971e-07	Cdca7l	0.02
1700101E01Rik	1.67129575142476e-11	1.73555355112853	0.022	0.004	4.88068498288572e-07	1700101E01Rik	0.018
Fam194a	1.72063252981272e-11	2.73548380598024	0.022	0.004	5.02476317681209e-07	Fam194a	0.018
Nckap1l	1.78542236794677e-11	3.09057946454634	0.024	0.005	5.21396894111496e-07	Nckap1l	0.019
Gm13939	1.91550132216784e-11	1.58675752545994	0.019	0.002	5.59383851112673e-07	Gm13939	0.017
D3Bwg0562e	2.04020175637133e-11	1.80232190142027	0.045	0.019	5.95800118913121e-07	D3Bwg0562e	0.026
A830010M20Rik	2.28659445445948e-11	1.49205644178161	0.05	0.023	6.67754178535801e-07	A830010M20Rik	0.027
Scamp4	2.32213439106438e-11	1.5697121387118	0.04	0.016	6.7813290622253e-07	Scamp4	0.024
Plscr2	2.48972933891233e-11	1.48371030080201	0.104	0.069	7.27075658842569e-07	Plscr2	0.035
Mmd2	2.5213820623459e-11	1.40694036942334	0.054	0.026	7.36319203666872e-07	Mmd2	0.028
4933415A04Rik	2.60316699124075e-11	2.66338769676043	0.027	0.007	7.60202856452036e-07	4933415A04Rik	0.02
Gm10787	2.66941585123772e-11	3.06580181474897	0.027	0.007	7.79549511036952e-07	Gm10787	0.02
1700034K08Rik	2.8488914740551e-11	2.23138675870023	0.022	0.004	8.31961777168312e-07	1700034K08Rik	0.018
Vmn2r82	2.93351347421014e-11	1.38623405747316	0.023	0.005	8.56673939873588e-07	Vmn2r82	0.018
Fastkd5	3.10219899955777e-11	1.34965324885473	0.031	0.01	9.05935173840854e-07	Fastkd5	0.021
Fam181b	3.20990287325157e-11	2.80637994334283	0.025	0.006	9.37387936075656e-07	Fam181b	0.019
Mrgprx2	3.25641635226555e-11	1.08437502750179	0.042	0.017	9.50971267352107e-07	Mrgprx2	0.025
Heatr2	3.38952133524234e-11	2.21693910616884	0.03	0.009	9.89841915530821e-07	Heatr2	0.021
Gm42902	3.64034867662513e-11	2.63974789304529	0.03	0.009	1.06309102403484e-06	Gm42902	0.021
Frmd6	3.86268681205699e-11	1.30447735921172	0.18	0.141	1.128020429725e-06	Frmd6	0.039
BC089597	3.89640423342130e-11	1.44498162032206	0.02	0.003	1.13786692828602e-06	BC089597	0.017
Cgn	3.92390121223497e-11	1.23065202109614	0.123	0.084	1.14589687100898e-06	Cgn	0.039
Cacng2	3.9274451014966e-11	1.02382631360196	0.144	0.103	1.14693179299005e-06	Cacng2	0.041
Gm3848	3.93427262914286e-11	2.23117026538651	0.047	0.022	1.14892563588859e-06	Gm3848	0.025
9630033F20Rik	4.11621147320338e-11	1.84001270593687	0.037	0.014	1.20205723651958e-06	9630033F20Rik	0.023
Gm48321	4.12533407670875e-11	2.04789952338062	0.041	0.017	1.20472131042126e-06	Gm48321	0.024
Ccdc111	4.12599723434914e-11	2.42443847409955	0.029	0.008	1.20491497234698e-06	Ccdc111	0.021
AI597468	4.4425236911599e-11	1.5554378812222	0.037	0.014	1.29735019352943e-06	AI597468	0.023
Edar	4.55606698355036e-11	1.55931550343467	0.032	0.01	1.33050824120621e-06	Edar	0.022
Gabrr3	4.84744905880728e-11	1.31708180705806	0.048	0.021	1.41560054864349e-06	Gabrr3	0.027
Ugt2b36	5.0062272474996e-11	1.49864013695939	0.022	0.004	1.46196854308731e-06	Ugt2b36	0.018
Nrgn	5.21587710859018e-11	2.84506254203341	0.03	0.009	1.52319259202159e-06	Nrgn	0.021
Dhrs2	5.49112181205514e-11	1.39395620585264	0.025	0.006	1.60357230277446e-06	Dhrs2	0.019
6430411K18Rik	5.70766772580963e-11	2.22909239353994	0.036	0.014	1.66681020596819e-06	6430411K18Rik	0.022
F13a1	5.78220438544878e-11	1.45646624410157	0.055	0.026	1.68857714668261e-06	F13a1	0.029
4930512B01Rik	5.80898566727378e-11	1.00022735678245	0.074	0.041	1.69639808441396e-06	4930512B01Rik	0.033
Phf17	5.86329508902604e-11	2.08032182863167	0.03	0.009	1.71225806484827e-06	Phf17	0.021
Cracr2a	5.93392062500923e-11	1.60990552969084	0.055	0.027	1.73288284012145e-06	Cracr2a	0.028
Tyms-ps	6.01984228358813e-11	2.52015398290155	0.018	0.002	1.75797454207624e-06	Tyms-ps	0.016
Gm12060	6.51276891210698e-11	1.24813583517465	0.042	0.017	1.9019239054026e-06	Gm12060	0.025
Gm20871	6.57410613217844e-11	2.71468342817261	0.02	0.003	1.91983621378007e-06	Gm20871	0.017
Inpp4b	6.77733267089425e-11	1.12354220421511	0.274	0.225	1.97918445988125e-06	Inpp4b	0.049
Slc7a3	6.84215729489448e-11	2.48202930519329	0.036	0.014	1.99811519482804e-06	Slc7a3	0.022
Slc40a1	7.31129622818181e-11	1.19766595274029	0.105	0.07	2.13511783751593e-06	Slc40a1	0.035
Eif4ebp3	7.7972770188165e-11	2.66799701631835	0.026	0.007	2.27703880780498e-06	Eif4ebp3	0.019
4930486L24Rik	7.91536465617343e-11	2.21087335033027	0.025	0.006	2.31152394054233e-06	4930486L24Rik	0.019
D030045P18Rik	7.95545601446623e-11	2.19591464108392	0.027	0.007	2.32323181990457e-06	D030045P18Rik	0.02
Lhpp	8.21157837800913e-11	1.25900697709208	0.095	0.06	2.39802723373001e-06	Lhpp	0.035
Gm14461	8.23298753356429e-11	1.39065495048406	0.03	0.009	2.40427934942678e-06	Gm14461	0.021
Repin1	8.25931988217285e-11	1.68706234361392	0.043	0.019	2.41196918519094e-06	Repin1	0.024
Mill1	8.82707441892322e-11	1.62957836093564	0.021	0.004	2.57777054255815e-06	Mill1	0.017
Ddx26b	9.22418515905383e-11	1.25533497638097	0.095	0.06	2.69373879199849e-06	Ddx26b	0.035
Ppapdc3	9.66024250659878e-11	1.90217687196097	0.029	0.009	2.82108061920204e-06	Ppapdc3	0.02
Nim1	9.66865998538475e-11	1.34451016239456	0.028	0.008	2.82353877553191e-06	Nim1	0.02
Vstm5	9.90371184395372e-11	1.20560184642045	0.173	0.134	2.89218096978981e-06	Vstm5	0.039
Gm8234	9.95628996936233e-11	1.31498761972147	0.033	0.012	2.90753535975288e-06	Gm8234	0.021
Gm5106	1.05321314913765e-10	2.67015587403525	0.024	0.006	3.07569835942667e-06	Gm5106	0.018
Kcnk18	1.07261590423042e-10	1.34705739869345	0.027	0.008	3.1323602251241e-06	Kcnk18	0.019
Zfp36l2	1.07608435936836e-10	1.72217869096735	0.061	0.033	3.14248915466343e-06	Zfp36l2	0.028
Myzap	1.09717224091017e-10	2.78362954256661	0.022	0.005	3.20407209512997e-06	Myzap	0.017
Rhox2e	1.14755669218564e-10	2.91519145223665	0.026	0.007	3.35120980818972e-06	Rhox2e	0.019
Crispld2	1.18908085939493e-10	2.77236798758513	0.022	0.004	3.47247283369101e-06	Crispld2	0.018
[truncated: 2,677 more rows]
