# Supplementary material for: Building consensus: construction of a juvenile and adult scRNA-seq meta-atlas for dataset comparisons and harmonizing transcriptomic definitions of enteric neuron subtypes
Source: BMC Genomics. 2026 Jan 22;27:50. doi: 10.1186/s12864-025-12283-5 (PMC12825290; doi:10.1186/s12864-025-12283-5)
Supplement: Supplementary file 15 — Supplementary Material 15. Supplementary Table 11. ADULT_ENC12_FAM14vs21_FindMarkers_RNA_Assay. [file 12864_2025_12283_MOESM15_ESM.csv]

	p_val	avg_log2FC	pct.1	pct.2	p_val_adj	gene
Calcb	1.61150513493023e-129	-4.4609204604416	0.16	0.799	4.70607844553676e-125	Calcb
Kcnip4	1.31726039195372e-126	3.16203736296928	0.982	0.794	3.84679552262245e-122	Kcnip4
Fam19a2	4.72410639459677e-126	3.29275652080211	0.932	0.334	1.37958079041409e-121	Fam19a2
Gpc6	9.80464651189924e-123	-2.09939816097804	0.865	0.997	2.86325092086993e-118	Gpc6
Gna14	4.61767339552605e-122	4.00395698948064	0.883	0.211	1.34849916169547e-117	Gna14
Klhl1	2.81024789972083e-114	3.07255572408583	0.919	0.377	8.20676694155475e-110	Klhl1
Galr1	4.290382715522e-109	-3.79825356645842	0.076	0.623	1.25292046441389e-104	Galr1
Fam19a1	1.19565205413456e-103	2.84359144379857	0.94	0.62	3.49166269368915e-99	Fam19a1
Crtac1	4.00897333719808e-103	-3.72493139736692	0.204	0.746	1.17074048366196e-98	Crtac1
Cntn5	4.24800674387515e-100	2.0827403715855	0.983	0.81	1.24054540941386e-95	Cntn5
Hs6st3	7.76642431189661e-97	1.92158240456632	0.972	0.69	2.26802889180317e-92	Hs6st3
Stac	3.03002207518856e-96	2.94916000102263	0.875	0.324	8.84857346617317e-92	Stac
Pcdh7	5.00660014391386e-92	1.96638738635813	0.956	0.684	1.46207744002717e-87	Pcdh7
Ebf1	9.02950315039852e-92	-4.13078784814784	0.161	0.66	2.63688580501088e-87	Ebf1
Sema5a	6.51956088325937e-90	-2.81828429962749	0.29	0.791	1.90390736473823e-85	Sema5a
Calb1	9.21747155528184e-84	-4.11129378259118	0.108	0.578	2.69177821828896e-79	Calb1
Syt10	9.36411870501332e-84	-3.78900369881462	0.104	0.572	2.73460358542504e-79	Syt10
Abca9	5.30013480165154e-82	-1.98215083456391	0.23	0.791	1.5477983661263e-77	Abca9
Slco3a1	1.26275784007221e-80	1.76017621256875	0.931	0.666	3.68763172036286e-76	Slco3a1
Penk	1.45168112553405e-80	4.82416073153544	0.732	0.179	4.23934439089709e-76	Penk
Rfx6	1.01243690462476e-78	-5.77099761075068	0.034	0.422	2.95661949257568e-74	Rfx6
Flrt2	1.52019352755114e-75	3.47684857824199	0.72	0.176	4.4394211585076e-71	Flrt2
Pdlim5	2.11273000478944e-75	2.26404702177432	0.846	0.447	6.1698054329866e-71	Pdlim5
Kcnj3	2.48741753751345e-75	2.03443860943837	0.9	0.631	7.26400543480054e-71	Kcnj3
Dmd	1.17683632107754e-74	1.77934069283609	0.944	0.821	3.43671510844273e-70	Dmd
Nrxn3	5.92130618243396e-74	-2.33541380875048	0.72	0.925	1.72919904445619e-69	Nrxn3
Csmd1	5.38400738434716e-73	1.45599117010678	0.982	0.789	1.5722916764509e-68	Csmd1
Rarb	1.30451940832678e-71	-2.41078426547989	0.742	0.906	3.80958802813671e-67	Rarb
Parva	3.36789656732949e-70	1.82732398496339	0.907	0.65	9.83526834557231e-66	Parva
Rspo2	1.61612939792668e-69	3.10490584881147	0.721	0.214	4.71958268076529e-65	Rspo2
Pbx1	1.82423843215889e-69	-1.32666828673551	0.913	0.963	5.3273234934336e-65	Pbx1
Sorbs2	8.37198735670256e-69	-2.03415803410311	0.636	0.88	2.44487146777785e-64	Sorbs2
Kcnma1	1.04366664679359e-68	1.41823283542313	0.958	0.765	3.04781970863133e-64	Kcnma1
Atp2c1	2.5846468012659e-67	-1.62527248901799	0.754	0.917	7.54794405373679e-63	Atp2c1
Kcnq3	3.71901080594486e-67	1.39590667979137	0.977	0.794	1.08606272566008e-62	Kcnq3
Nxph2	4.03504114246682e-67	2.8078788252308	0.743	0.249	1.17835306483459e-62	Nxph2
Trpc7	4.2983116439845e-67	2.81821155863352	0.71	0.187	1.25523594939279e-62	Trpc7
Cntnap5a	1.44538739778399e-66	2.20142542443127	0.901	0.655	4.22096481774859e-62	Cntnap5a
Casz1	2.29949891308496e-66	2.02468359634337	0.817	0.324	6.71522667588202e-62	Casz1
Fam155a	5.03595552431277e-65	-0.798875189020809	0.996	1	1.47065009176506e-60	Fam155a
Sgcz	9.31303339593762e-65	-1.1528119663327	0.976	0.997	2.71968514261566e-60	Sgcz
Mb21d2	1.2930658639401e-64	-2.65784607509375	0.316	0.703	3.77614024246428e-60	Mb21d2
Lrrc4c	8.27151094387639e-64	1.51674645782696	0.961	0.837	2.41552934094022e-59	Lrrc4c
Setbp1	2.55270582984991e-63	2.69510877565537	0.758	0.369	7.45466683491069e-59	Setbp1
Tmc3	6.67205865350043e-62	-2.20589270722851	0.271	0.706	1.94844128858173e-57	Tmc3
Ror1	9.44067101207561e-62	-2.51897167756314	0.386	0.765	2.75695915565644e-57	Ror1
Tcf4	1.10339515274351e-61	1.27333867724474	0.968	0.885	3.22224486455688e-57	Tcf4
Pcdh15	4.04261136493717e-61	1.27635001950501	0.982	0.832	1.1805637969026e-56	Pcdh15
Dock10	7.47474755194566e-61	2.32601389479832	0.806	0.447	2.18285052759469e-56	Dock10
Lrp1b	8.10371969182513e-61	2.73796354451779	0.835	0.58	2.36652926160369e-56	Lrp1b
Chrm2	1.8288230191703e-60	1.87709869649809	0.856	0.532	5.34071186288303e-56	Chrm2
Cdh18	1.67367315003317e-59	1.65323056897055	0.936	0.783	4.88762770004188e-55	Cdh18
Zmat4	7.22334525382217e-59	3.62253378604615	0.626	0.171	2.10943351447369e-54	Zmat4
Slc8a1	2.79930103963605e-58	1.61165088452391	0.909	0.693	8.17479882604916e-54	Slc8a1
Tm4sf4	2.92776306622176e-57	1.809501072967	0.869	0.548	8.5499464822874e-53	Tm4sf4
Man2a1	3.22011270658358e-57	1.40765353692075	0.904	0.682	9.40369513703602e-53	Man2a1
Spock3	5.91428462502541e-54	1.17304090221309	0.97	0.759	1.72714853904617e-49	Spock3
Piezo2	2.06078554707702e-53	-3.51410245027914	0.196	0.559	6.01811203312901e-49	Piezo2
Lix1	3.95744128399671e-53	1.46528170546936	0.861	0.503	1.15569157816556e-48	Lix1
Dlc1	9.47210195709811e-53	1.14018474442369	0.951	0.872	2.76613793453136e-48	Dlc1
Gpr26	1.56528342654533e-52	-8.30577254055012	0.001	0.225	4.57109719054033e-48	Gpr26
Fgfr1	1.7472355322628e-52	1.46406774986984	0.872	0.521	5.10245192486705e-48	Fgfr1
Gng2	2.10563691590364e-52	-0.738689489213524	0.971	0.981	6.14909148551341e-48	Gng2
Egfem1	4.60517389961102e-52	-2.38772087942888	0.567	0.816	1.34484893390341e-47	Egfem1
Fstl5	1.17433718871618e-51	1.24487203695597	0.91	0.636	3.42941689220786e-47	Fstl5
Kcnh7	3.71692423159703e-51	-1.14940891381886	0.916	0.971	1.08545338335328e-46	Kcnh7
Filip1	1.77786878415967e-50	1.28650016184245	0.916	0.775	5.1919102103815e-46	Filip1
Cck	4.20225624048776e-49	-2.79111147344496	0.064	0.38	1.22718488990964e-44	Cck
Plscr4	3.55177867512338e-48	2.18401134760099	0.67	0.238	1.03722592649628e-43	Plscr4
Fam19a5	3.7872369532448e-48	-2.08338796948555	0.444	0.746	1.10598680745608e-43	Fam19a5
Nsg2	6.32316190924324e-48	-1.46471052474895	0.836	0.925	1.8465529723563e-43	Nsg2
Lyst	2.12066011797552e-47	1.23104145911987	0.911	0.802	6.19296374252392e-43	Lyst
Camk2a	2.17273640318206e-47	-1.24171581012377	0.845	0.941	6.34504211821256e-43	Camk2a
Plcxd3	4.53311459091331e-47	2.32443093789666	0.693	0.324	1.32380545398442e-42	Plcxd3
Mllt3	4.59620206148897e-47	1.36308673637232	0.891	0.668	1.34222888801662e-42	Mllt3
Lamb1	1.28368931134458e-46	-3.35480377713204	0.062	0.361	3.74875789591959e-42	Lamb1
Calb2	2.77289385486674e-46	-2.83438819040479	0.297	0.647	8.09768192436733e-42	Calb2
Ptchd1	3.90217828885502e-46	3.15552980165607	0.496	0.064	1.13955312569433e-41	Ptchd1
Cadm2	6.59149513457829e-46	1.59067767500551	0.847	0.524	1.9249143241509e-41	Cadm2
Man1a	1.62685718322539e-45	1.71954247452822	0.734	0.31	4.75091103217312e-41	Man1a
Prkcb	6.39646778636534e-45	2.03925882016002	0.729	0.412	1.86796048765227e-40	Prkcb
Pcsk2	7.00524489352187e-45	-2.19650517571359	0.449	0.741	2.04574166625519e-40	Pcsk2
Syt1	2.61890915541764e-44	0.822999657965996	0.996	0.989	7.64800040656614e-40	Syt1
Dbh	2.6791187086192e-44	2.17610242072006	0.618	0.19	7.82383036478064e-40	Dbh
Efna5	5.07953434920274e-44	1.31898619473557	0.91	0.746	1.48337641599768e-39	Efna5
Plcb4	5.1880711953463e-44	1.17172024952429	0.901	0.754	1.51507243117698e-39	Plcb4
Trpc6	1.07479021608999e-43	3.17331317644463	0.597	0.235	3.1387098680476e-39	Trpc6
Gab2	1.46780300912377e-43	1.27970986457905	0.869	0.634	4.28642512754415e-39	Gab2
Calcrl	3.43045789617969e-43	-3.11178844497243	0.17	0.495	1.00179661942136e-38	Calcrl
Sptb	3.52399992438066e-43	-2.0776730935566	0.294	0.636	1.02911369791688e-38	Sptb
Fibcd1	1.22119612229179e-42	-3.00621899565695	0.122	0.436	3.56625903592872e-38	Fibcd1
Rxrg	2.64272176273449e-42	-5.40736268393679	0.016	0.233	7.71754036371353e-38	Rxrg
Tenm3	1.44260685386814e-41	2.86165340613953	0.653	0.313	4.21284479535113e-37	Tenm3
Kcnj6	4.00123242890979e-41	1.7457033612619	0.695	0.316	1.16847990621453e-36	Kcnj6
Tmeff2	2.73623373945315e-40	0.936637669808527	0.956	0.816	7.99062338932504e-36	Tmeff2
Asic4	1.28368776375772e-39	-4.32324556821343	0.038	0.278	3.74875337650167e-35	Asic4
Apcdd1	5.93258939827087e-39	-3.61502042528539	0.047	0.297	1.73249408197704e-34	Apcdd1
Zfhx3	7.27633400075105e-39	-1.03962284187167	0.861	0.955	2.12490781823933e-34	Zfhx3
Arhgap10	1.38888839828562e-38	2.39890260172916	0.583	0.211	4.05597078951349e-34	Arhgap10
Basp1	2.17585317506612e-38	-1.48210956416457	0.333	0.698	6.35414402714559e-34	Basp1
Trps1	2.39702268291731e-38	0.947629790192	0.951	0.917	7.00002534092342e-34	Trps1
Hs3st2	3.62984664186914e-38	1.23259180153651	0.782	0.401	1.06002411482504e-33	Hs3st2
Ahcyl2	9.77651789802782e-38	-1.29714800368078	0.664	0.864	2.85503652176106e-33	Ahcyl2
Kcnh1	1.94211197035305e-37	2.53178631324315	0.564	0.222	5.67154958702201e-33	Kcnh1
Sema6d	5.16120687818371e-37	2.28283359657995	0.713	0.43	1.50722724463599e-32	Sema6d
Nell1	1.38171597372821e-36	-1.26680638929392	0.721	0.877	4.0350251580785e-32	Nell1
Rasal2	1.6052006216084e-36	0.982827322940324	0.888	0.73	4.68766737528301e-32	Rasal2
Zim1	1.73821189314136e-36	-2.73440495504058	0.058	0.31	5.07610019154071e-32	Zim1
Zbbx	2.22199114353096e-36	1.49759468672873	0.651	0.254	6.48888073645345e-32	Zbbx
Frmd4a	3.35935311950507e-36	-0.819541635591576	0.935	0.963	9.81031891489066e-32	Frmd4a
Wfdc1	7.06642613048256e-36	-3.21294048182493	0.044	0.275	2.06360842288482e-31	Wfdc1
Scgn	7.07165686000037e-36	-1.89703739848337	0.3	0.61	2.06513595282591e-31	Scgn
Thsd7b	8.56762549161766e-36	-2.20622735615002	0.544	0.77	2.5020036723171e-31	Thsd7b
Cdh2	1.01606647120588e-35	0.949754566450548	0.916	0.797	2.96721891586254e-31	Cdh2
Nckap1l	1.63124341944086e-35	-4.30418512882696	0.018	0.211	4.76372015779314e-31	Nckap1l
Adcyap1r1	1.54192086245553e-34	2.27024408537569	0.483	0.12	4.5028714946289e-30	Adcyap1r1
Slc16a6	2.29260191176028e-34	-3.3217600013134	0.087	0.342	6.69508536291355e-30	Slc16a6
Cyb561	2.79751509537645e-34	1.9317368837367	0.717	0.385	8.16958333302786e-30	Cyb561
Ptprg	3.4165186684089e-34	1.30278722987222	0.81	0.561	9.97725946735451e-30	Ptprg
Dgkb	3.56320636949207e-34	-1.0981554325692	0.85	0.928	1.04056315608277e-29	Dgkb
Onecut2	5.93309549792475e-34	2.76311731045545	0.499	0.152	1.73264187825897e-29	Onecut2
Syt9	7.30733735672412e-34	1.14911398317316	0.811	0.567	2.13396172828415e-29	Syt9
Ccdc85a	9.74209332564422e-34	-1.53118747311086	0.439	0.727	2.84498351388788e-29	Ccdc85a
Pcp4l1	9.98399054928384e-34	1.521816004419	0.761	0.439	2.91562476010736e-29	Pcp4l1
Atrnl1	1.02252789516498e-33	1.17776473410254	0.854	0.684	2.98608821225028e-29	Atrnl1
Loxl3	2.09475627524055e-33	-3.69615605593206	0.108	0.361	6.11731675058497e-29	Loxl3
Arhgap22	3.10507005004485e-33	1.47178106003868	0.734	0.473	9.06773606714599e-29	Arhgap22
Elmod1	3.75601384553127e-33	-1.6206995451831	0.268	0.57	1.0968687233105e-28	Elmod1
Il1rapl1	5.5109233478592e-33	-1.99950131691243	0.678	0.818	1.60935494527532e-28	Il1rapl1
Gm32647	6.16628580601842e-33	5.52080550400227	0.405	0.086	1.80074044393156e-28	Gm32647
Stxbp5l	9.81211414256121e-33	-0.815763111796269	0.899	0.944	2.86543169305215e-28	Stxbp5l
Rnf150	1.44671406114674e-32	1.14848404027576	0.856	0.644	4.22483907276683e-28	Rnf150
Pdyn	1.85935086172287e-32	-2.19821434801302	0.112	0.382	5.42986232148929e-28	Pdyn
Slc1a2	3.09273985007127e-32	-2.97917014304861	0.073	0.31	9.03172818416312e-28	Slc1a2
Nmur2	4.508104793326e-32	-5.43470519493745	0.009	0.168	1.31650184279499e-27	Nmur2
Pde4d	4.79891558473571e-32	0.628851269628457	0.988	0.984	1.40142731821037e-27	Pde4d
Brinp3	7.2242561584096e-32	5.6109357999742	0.394	0.083	2.10969952594036e-27	Brinp3
Dnm3	7.3913991796091e-32	0.882423277061644	0.888	0.65	2.15851030242125e-27	Dnm3
Asic2	1.06593259179586e-31	-2.63137473373556	0.821	0.882	3.11284294782144e-27	Asic2
Pde10a	1.36993634476025e-31	0.904302676641371	0.96	0.824	4.00062510760335e-27	Pde10a
Adgrg6	2.4436296585076e-31	-3.16360762759014	0.119	0.374	7.13613169173974e-27	Adgrg6
Bdnf	5.07892432593126e-31	-2.13588905418292	0.158	0.436	1.4831982709017e-26	Bdnf
March3	6.88934097167934e-31	1.81811456831365	0.575	0.235	2.01189424395952e-26	March3
Pak3	7.28426280621814e-31	-0.991064791756147	0.837	0.882	2.12722326729988e-26	Pak3
Tead1	1.10129595294398e-30	1.07905366077277	0.781	0.481	3.2161145713823e-26	Tead1
Msi2	1.39003196783072e-30	-0.920812890252823	0.934	0.96	4.05931035565605e-26	Msi2
Ddc	1.62227475213607e-30	1.96960018015732	0.516	0.182	4.73752895866296e-26	Ddc
Abca6	7.3296311173092e-30	-1.72499342900225	0.324	0.607	2.14047217518781e-25	Abca6
Tns3	1.19167851911346e-29	0.775752573109552	0.898	0.832	3.48005877936702e-25	Tns3
Sema3e	1.50083441407169e-29	-2.32112462948653	0.177	0.447	4.38288673941355e-25	Sema3e
Entpd3	2.087267634855e-29	0.960630290415181	0.853	0.682	6.09544767406707e-25	Entpd3
5033428I22Rik	3.72444411552474e-29	1.91023281623674	0.467	0.136	1.08764941505669e-24	5033428I22Rik
Nrg3	4.31621133257572e-29	0.795582305955489	0.952	0.885	1.26046319545209e-24	Nrg3
Htr4	4.99727567759643e-29	1.21503697780898	0.743	0.42	1.45935441612849e-24	Htr4
Camk2d	5.5650264947822e-29	0.764697195347216	0.929	0.848	1.62515468727125e-24	Camk2d
Fam122b	5.93531262575018e-29	2.72744163491564	0.392	0.083	1.73328934609782e-24	Fam122b
P2rx2	8.09061748197664e-29	-1.42658391495837	0.457	0.727	2.36270302326164e-24	P2rx2
Gm36356	9.4215944307115e-29	3.29239648570837	0.33	0.035	2.75138822160068e-24	Gm36356
Syt2	1.07561220799006e-28	1.15335410517277	0.739	0.447	3.14111033099337e-24	Syt2
Plcl1	1.17365575280107e-28	0.759367048295188	0.926	0.741	3.42742689490496e-24	Plcl1
Cthrc1	3.03539641681626e-28	-3.61459236822223	0.015	0.171	8.86426815602854e-24	Cthrc1
Tnfrsf19	4.94006926008025e-28	-4.32787561085764	0.031	0.209	1.44264842602123e-23	Tnfrsf19
Slc44a5	1.09668727794388e-27	-1.42772405153362	0.692	0.794	3.20265585777953e-23	Slc44a5
Pclo	1.82204781278964e-27	-0.563153088786088	0.971	0.973	5.32092622768959e-23	Pclo
Syp	2.08715701540665e-27	-1.51061339534757	0.263	0.545	6.09512463209204e-23	Syp
Brinp2	2.15478822214039e-27	-2.0683460107469	0.296	0.54	6.29262804511659e-23	Brinp2
Plekha5	2.71856881970599e-27	-0.611321731416798	0.954	0.965	7.93903652418741e-23	Plekha5
Ccnjl	3.64497125707628e-27	-2.51937806836835	0.142	0.388	1.06444095620398e-22	Ccnjl
Zfp618	8.48512892695237e-27	-2.03112768858399	0.298	0.548	2.4779122005379e-22	Zfp618
Myt1l	8.56580341587559e-27	-0.703838950793796	0.94	0.965	2.50147157153815e-22	Myt1l
Grid1	1.1011885309337e-26	-0.745400846535438	0.875	0.952	3.21580086688569e-22	Grid1
Adora1	1.12653200182833e-26	-3.08507648317797	0.042	0.227	3.28981140493926e-22	Adora1
Tiam1	2.13613212034262e-26	-2.26037373395428	0.173	0.428	6.23814663103656e-22	Tiam1
Grik1	2.69633675588504e-26	1.87793175950441	0.637	0.38	7.87411222821108e-22	Grik1
Mapk4	3.34329920199564e-26	-1.66982607038947	0.339	0.599	9.76343665958788e-22	Mapk4
Rprm	3.40419823112494e-26	-4.4399131749817	0.013	0.155	9.94128009435416e-22	Rprm
Shf	5.15842068797902e-26	1.46969437155615	0.585	0.27	1.50641359351051e-21	Shf
Ptpre	6.89499565387583e-26	2.43908522038535	0.435	0.147	2.01354558080136e-21	Ptpre
Notch2	8.49128583072738e-26	-2.39046260786751	0.209	0.46	2.47971020114732e-21	Notch2
Rttn	1.17948004777659e-25	-1.4593843627948	0.602	0.751	3.44443558352199e-21	Rttn
Tln2	2.6779195547833e-25	0.591420916890271	0.959	0.917	7.82032847583368e-21	Tln2
Csgalnact1	7.14726132366623e-25	-3.6379751050068	0.175	0.404	2.08721472435025e-20	Csgalnact1
Olfm2	9.24967368495483e-25	-1.56398555496694	0.351	0.588	2.70118220621736e-20	Olfm2
Gfra2	9.46434001937275e-25	2.23728975334208	0.436	0.15	2.76387121585742e-20	Gfra2
Thsd4	1.03737317662509e-24	-1.00332982917938	0.816	0.89	3.02944088769825e-20	Thsd4
Olfr78	1.08401165505849e-24	2.6409925525151	0.363	0.08	3.1656392362673e-20	Olfr78
Galnt14	1.25635055536757e-24	-1.51341159711622	0.556	0.749	3.66892052683993e-20	Galnt14
Lpar4	1.34379270639489e-24	2.54996622461269	0.392	0.107	3.924277840485e-20	Lpar4
Auts2	1.39299866808631e-24	-0.56840301895247	0.993	0.997	4.06797401041246e-20	Auts2
Limch1	1.91336709325591e-24	-1.02076804076499	0.74	0.848	5.58760592243524e-20	Limch1
Gm4876	2.51757780741166e-24	-1.44767775559917	0.208	0.471	7.35208247098426e-20	Gm4876
Rasgrf2	3.55105760875403e-24	1.23538596941722	0.7	0.447	1.03701535348444e-19	Rasgrf2
Col18a1	3.60595245825809e-24	-3.05053712072699	0.112	0.329	1.05304629638511e-19	Col18a1
Lcorl	3.73451540137794e-24	-1.01285852043516	0.639	0.797	1.0905905326644e-19	Lcorl
Cartpt	4.22862114067641e-24	2.70863824617802	0.631	0.366	1.23488423171173e-19	Cartpt
Gm5535	5.54783195854325e-24	3.43673948726556	0.298	0.043	1.62013336685339e-19	Gm5535
Nlgn1	6.03264847152711e-24	-1.41509665417172	0.781	0.874	1.76171433314006e-19	Nlgn1
Map2k4	6.26011991963976e-24	-0.904463815908085	0.782	0.861	1.8281428201324e-19	Map2k4
Etv1	8.1667303878762e-24	0.645835213721962	0.922	0.885	2.38493027517149e-19	Etv1
Svil	8.68443376237019e-24	-0.794405961784977	0.855	0.936	2.53611519162497e-19	Svil
Epn2	1.12440145124533e-23	-0.8906414082901	0.724	0.826	3.28358955807175e-19	Epn2
Pkp4	1.14639319467757e-23	1.04516699678726	0.817	0.701	3.3478120464169e-19	Pkp4
Unc5c	1.3910017990179e-23	0.613906571722084	0.968	0.904	4.06214255367198e-19	Unc5c
Gm16638	1.5219361774243e-23	-1.67892296657596	0.226	0.471	4.44451021893219e-19	Gm16638
Ppm1h	1.6824252400933e-23	-0.731645912913563	0.931	0.957	4.91318642864447e-19	Ppm1h
Scube1	1.87614937163231e-23	1.16760968487683	0.615	0.305	5.47891900997784e-19	Scube1
Nol4	2.09199966227685e-23	1.43653282644459	0.633	0.388	6.10926661374708e-19	Nol4
Nav2	2.19584168521525e-23	1.60610419972935	0.598	0.34	6.41251647333409e-19	Nav2
C130073E24Rik	3.7714552803499e-23	3.23254625650816	0.425	0.179	1.10137808552058e-18	C130073E24Rik
Gm1604a	3.86271079540451e-23	-3.10174511439571	0.054	0.235	1.12802743358198e-18	Gm1604a
Mpped2	4.00236347007604e-23	-1.81286344204152	0.323	0.561	1.1688102041663e-18	Mpped2
Htr3a	6.06470190165177e-23	1.88725093978965	0.499	0.211	1.77107489633937e-18	Htr3a
Smim3	7.11997102248044e-23	-2.36915537402283	0.069	0.259	2.07924513769496e-18	Smim3
Nox3	7.5461038705115e-23	4.43406521545068	0.274	0.035	2.20368871330547e-18	Nox3
Mast4	7.8922571077467e-23	-1.20158261334502	0.779	0.832	2.30477584317527e-18	Mast4
Fgf14	9.4736681241355e-23	-0.744602896862825	0.89	0.939	2.76659530229129e-18	Fgf14
Kcnv1	9.6650058989931e-23	-2.05747439520011	0.137	0.361	2.82247167268295e-18	Kcnv1
Lrat	9.84827569639556e-23	-4.66902708937886	0.006	0.118	2.8759919516184e-18	Lrat
Zfp462	1.19536570396653e-22	1.17307208084989	0.717	0.489	3.49082646529346e-18	Zfp462
Amigo2	1.89360278655887e-22	-1.86372280007519	0.181	0.42	5.52988821758785e-18	Amigo2
Ttc28	1.9048373777297e-22	-1.15241307512487	0.543	0.735	5.56269659418406e-18	Ttc28
Vav3	2.45890397076961e-22	1.27941109805052	0.582	0.297	7.18073726583848e-18	Vav3
Dhrs3	2.60280068241127e-22	-2.55002932120627	0.048	0.219	7.60095883284563e-18	Dhrs3
Adcyap1	4.15176109409328e-22	2.02923500654724	0.378	0.107	1.21243879230806e-17	Adcyap1
Sorbs1	4.48515496219545e-22	-0.879788569707648	0.77	0.84	1.30979980360994e-17	Sorbs1
Rab27b	6.84417711375738e-22	0.842401000695163	0.832	0.655	1.99870504253057e-17	Rab27b
Gm45323	1.20585676218515e-21	3.59883844634526	0.287	0.051	3.5214635026093e-17	Gm45323
Hand2	1.26741759695949e-21	1.33086091523106	0.638	0.358	3.70123960840081e-17	Hand2
Sez6	1.43530141425838e-21	1.79878438870738	0.423	0.152	4.19151072005876e-17	Sez6
Ahnak	1.45460498840581e-21	1.40197204700964	0.591	0.345	4.2478829476415e-17	Ahnak
Insc	1.51238837027617e-21	-4.25422365933151	0.032	0.179	4.41662775771749e-17	Insc
Bmp2	1.6883076654734e-21	-3.61944671996656	0.021	0.155	4.93036487548197e-17	Bmp2
Slit3	1.95106277794258e-21	0.851674524265612	0.711	0.441	5.69768863042571e-17	Slit3
Pitpnc1	1.99051292683909e-21	-0.714261736699074	0.875	0.933	5.81289490024819e-17	Pitpnc1
Adgrb3	2.01918536472793e-21	0.832981448058191	0.852	0.807	5.89662702061499e-17	Adgrb3
Camk4	3.83083000586068e-21	1.04546585890574	0.666	0.42	1.1187172866115e-16	Camk4
Maml3	5.08251397833181e-21	-0.542577342352563	0.933	0.963	1.48424655709224e-16	Maml3
Esyt3	5.20804728152426e-21	-1.13175951689891	0.158	0.393	1.52090604762353e-16	Esyt3
Fgf12	5.64775230595846e-21	-1.26417793891591	0.43	0.66	1.64931310590905e-16	Fgf12
Zfhx4	6.0149975701721e-21	0.935754151460414	0.867	0.767	1.75655974041736e-16	Zfhx4
Pde8b	6.55607580696924e-21	-1.4017710002359	0.43	0.634	1.91457081790923e-16	Pde8b
Shisa9	7.39390356229636e-21	-2.72175648427632	0.106	0.302	2.15924165729741e-16	Shisa9
Slc7a3	9.4184463626249e-21	-2.24064769331378	0.109	0.31	2.75046889127735e-16	Slc7a3
4930555F03Rik	1.59202821894023e-20	2.89026840651315	0.282	0.048	4.64920000777115e-16	4930555F03Rik
Grem2	1.74206682733179e-20	1.37144982520619	0.51	0.241	5.08735775585704e-16	Grem2
Vip	1.96088451857426e-20	-1.5857475157367	0.369	0.578	5.72637105959242e-16	Vip
Rab8b	2.11161918767538e-20	-0.956738399967696	0.637	0.759	6.16656151376841e-16	Rab8b
Sncaip	2.31708890359756e-20	-1.44560685515527	0.265	0.503	6.76659472517596e-16	Sncaip
Anxa1	2.34279586982098e-20	-3.80651595635505	0.045	0.201	6.8416667786382e-16	Anxa1
Gm45341	2.75002386770373e-20	3.88931851799852	0.243	0.027	8.03089470085519e-16	Gm45341
Nav1	3.40130557119254e-20	-0.590986061005786	0.883	0.925	9.93283265955357e-16	Nav1
Htr2a	4.04576101374598e-20	-3.21593171053189	0.045	0.198	1.18148358884424e-15	Htr2a
Ap1s2	4.59521979328066e-20	1.42578239622185	0.519	0.257	1.34194203623175e-15	Ap1s2
Asl	4.67543161319826e-20	-1.44656202913765	0.364	0.572	1.36536629400229e-15	Asl
Pak1	4.80162827124802e-20	-0.906671203776049	0.647	0.797	1.40221950405256e-15	Pak1
Tmem100	4.90034539156459e-20	-1.31832295224024	0.326	0.559	1.43104786469861e-15	Tmem100
Peg3	5.13809013289701e-20	-0.565886433995368	0.902	0.906	1.50047646150991e-15	Peg3
Cacna2d1	6.26538846929438e-20	0.774878630390713	0.904	0.821	1.82968139468804e-15	Cacna2d1
Lnpep	6.89103111947188e-20	0.673679333597717	0.878	0.786	2.01238781781937e-15	Lnpep
Tmem108	7.32863450087981e-20	0.543412838982017	0.916	0.759	2.14018113329193e-15	Tmem108
Lrrn3	7.61656422099039e-20	0.892736605378947	0.737	0.497	2.22426524945582e-15	Lrrn3
Fbxo30	7.93570177002769e-20	1.57602089109228	0.443	0.174	2.31746298790119e-15	Fbxo30
Tmem132d	8.17281818211118e-20	-3.4634492561869	0.171	0.366	2.38670809372193e-15	Tmem132d
Kcns1	1.01925774100412e-19	-5.27104859608984	0.003	0.094	2.97653838105434e-15	Kcns1
Matn4	1.0357663928195e-19	-2.878848908951	0.02	0.144	3.02474859695079e-15	Matn4
Klf3	1.25465589646841e-19	-1.28661994731368	0.324	0.559	3.66397161445671e-15	Klf3
Fam78b	1.36613654254332e-19	-0.837328993243547	0.744	0.834	3.98952854518927e-15	Fam78b
Zfp608	2.20936607866113e-19	0.857715803548932	0.81	0.644	6.45201175951411e-15	Zfp608
Syt7	2.26143734529788e-19	-1.87320530250886	0.299	0.511	6.6040754794734e-15	Syt7
Tgfbr3	2.59689084510675e-19	0.928014434102466	0.643	0.385	7.58370033496523e-15	Tgfbr3
Ramp1	2.84238040077386e-19	-1.03179205721165	0.639	0.754	8.30060348437991e-15	Ramp1
Nedd9	3.0564405660872e-19	-1.3747945424037	0.416	0.615	8.92572338514445e-15	Nedd9
Hopx	3.14746763779936e-19	-3.08395857924241	0.065	0.227	9.19154974266546e-15	Hopx
Pde5a	3.39213035145767e-19	-1.21336454811074	0.494	0.687	9.90603826536182e-15	Pde5a
Gm37240	3.44102153351925e-19	-1.37912064147115	0.41	0.607	1.00488151843363e-14	Gm37240
Ctnnd2	5.50679150390855e-19	0.64426372400284	0.913	0.874	1.60814832288641e-14	Ctnnd2
Prkd1	6.71884648119495e-19	-2.55683255425684	0.185	0.385	1.96210473790336e-14	Prkd1
Kcnq5	6.96100180090364e-19	-0.543866249399104	0.97	0.992	2.03282135591789e-14	Kcnq5
Epb41l4a	7.71831465337518e-19	0.834636183250214	0.788	0.62	2.25397942822516e-14	Epb41l4a
Gm30613	8.95425596455014e-19	-3.39215653868179	0.106	0.283	2.61491136932758e-14	Gm30613
Foxn3	1.64321756609543e-18	-0.857418696262442	0.779	0.84	4.79868825826849e-14	Foxn3
Shank1	1.70488225204447e-18	-0.951539301565219	0.518	0.711	4.97876764064547e-14	Shank1
Plcz1	1.80793890845881e-18	-3.61833633078332	0.033	0.166	5.27972399437226e-14	Plcz1
Kcnk2	2.12876575634385e-18	-1.32526291372713	0.544	0.709	6.21663463825095e-14	Kcnk2
Rtn4rl1	2.32031692232887e-18	-1.85324582865108	0.143	0.345	6.776021508277e-14	Rtn4rl1
Tmem132c	2.84376595037195e-18	-2.0627449546742	0.188	0.39	8.30464970487119e-14	Tmem132c
Mcam	5.39920019634773e-18	1.24159907700649	0.476	0.219	1.57672843333943e-13	Mcam
Frmpd4	5.71387827358652e-18	-0.565686171736675	0.945	0.971	1.66862387223547e-13	Frmpd4
Il18r1	6.90577944972814e-18	-6.15569382275057	0.018	0.128	2.01669477270411e-13	Il18r1
Ccdc148	7.24995568028762e-18	0.880555167314949	0.703	0.519	2.11720455731439e-13	Ccdc148
Lsr	8.04070902691329e-18	-2.29516154838909	0.06	0.217	2.34812825712949e-13	Lsr
Ppm1e	8.34180353345931e-18	1.05564632980742	0.675	0.449	2.43605688587612e-13	Ppm1e
Rapgef2	8.73151922845723e-18	0.655786186906238	0.83	0.682	2.54986556028636e-13	Rapgef2
Epha5	1.25046699551745e-17	1.17637271236845	0.66	0.484	3.65173876700961e-13	Epha5
5530401A14Rik	1.43039017928896e-17	-3.34007335164728	0.035	0.166	4.17716844057756e-13	5530401A14Rik
Nnat	1.67180814314052e-17	-1.40937957713117	0.387	0.596	4.88218132041327e-13	Nnat
Npffr2	1.76919987853142e-17	-4.77221088134464	0.059	0.206	5.1665944052753e-13	Npffr2
Rbfox3	1.97542457772916e-17	1.81154678744442	0.427	0.198	5.76883239434246e-13	Rbfox3
Rnf217	2.3612705017175e-17	0.925571924606977	0.754	0.594	6.89561824616563e-13	Rnf217
Nbl1	3.07829393585942e-17	-1.78572857279962	0.308	0.497	8.98954178089027e-13	Nbl1
Ppm1l	3.26254770335684e-17	0.862576707075358	0.739	0.535	9.52761805811297e-13	Ppm1l
Ddhd1	3.89273899204702e-17	1.13388507345212	0.643	0.422	1.13679656784749e-12	Ddhd1
Cblb	3.97033111275151e-17	0.924314463968131	0.745	0.607	1.15945579485682e-12	Cblb
Ntsr1	4.77081745235386e-17	2.81024368604267	0.267	0.061	1.3932218206109e-12	Ntsr1
Gria1	5.69056208452056e-17	0.65985414335191	0.737	0.5	1.66181484554254e-12	Gria1
Adamts1	6.15526296098763e-17	-3.30761177990323	0.037	0.168	1.79752144249722e-12	Adamts1
Gprc5b	6.79247310039639e-17	-2.65202435005747	0.021	0.134	1.98360591950876e-12	Gprc5b
Dip2c	7.13523762836535e-17	0.551159988000277	0.906	0.826	2.08370344461153e-12	Dip2c
Scn5a	7.81789977036077e-17	-1.47229265858252	0.384	0.564	2.28306126993845e-12	Scn5a
Oprm1	8.74724117478117e-17	-1.54654383979179	0.565	0.687	2.55445684027134e-12	Oprm1
Spata6	1.31379519744367e-16	0.917947941736988	0.738	0.564	3.83667611509475e-12	Spata6
Bdkrb2	2.21246082954756e-16	-0.941173872626845	0.533	0.711	6.46104936052774e-12	Bdkrb2
Ak5	2.39631568664877e-16	2.37974826953083	0.328	0.12	6.99796069972041e-12	Ak5
Stra6	2.83635788169348e-16	-2.5156477707924	0.074	0.227	8.28301592190948e-12	Stra6
Rgs3	3.45394766274846e-16	1.00958556574178	0.615	0.393	1.00865633595243e-11	Rgs3
Ank1	3.98422046790319e-16	-1.17414866515776	0.623	0.727	1.16351190324177e-11	Ank1
Elk3	4.15855294722959e-16	1.61132656275013	0.441	0.214	1.21442221717946e-11	Elk3
9330158H04Rik	4.18688059875861e-16	1.55946901440012	0.353	0.128	1.22269474125548e-11	9330158H04Rik
Nxn	4.66597936871476e-16	-1.21924666437921	0.57	0.698	1.36260595504577e-11	Nxn
Fam43a	5.28379797985858e-16	2.2216968434625	0.257	0.061	1.5430275240581e-11	Fam43a
Lpgat1	5.78956957326939e-16	-0.889199985639733	0.695	0.789	1.69072800248186e-11	Lpgat1
Btbd11	6.04817152132573e-16	1.06328884649061	0.511	0.262	1.76624752937275e-11	Btbd11
Prune2	6.36713533729963e-16	-0.686137478096116	0.873	0.866	1.85939453255161e-11	Prune2
Chst8	8.81730841411058e-16	-0.751623545853311	0.784	0.821	2.57491857617271e-11	Chst8
Gm1604b	9.38814577860199e-16	-2.93710117944609	0.108	0.27	2.74162021172514e-11	Gm1604b
Lmo7	9.68087076432202e-16	-2.95386085685296	0.101	0.262	2.82710468930496e-11	Lmo7
Tesc	9.76280489448448e-16	0.953058379328244	0.494	0.259	2.8510319133363e-11	Tesc
Brinp1	1.10201500724053e-15	-1.98780196424786	0.111	0.283	3.21821442564453e-11	Brinp1
Dscam	1.44912204717864e-15	-0.562312691378722	0.928	0.949	4.23187111437577e-11	Dscam
Parp8	1.4713112552063e-15	0.730448585833178	0.817	0.746	4.29667025857896e-11	Parp8
9330182L06Rik	1.53832929070062e-15	0.589019262280941	0.872	0.789	4.49238302763303e-11	9330182L06Rik
Zcchc12	1.6071178065631e-15	-1.47555508936059	0.547	0.695	4.69326613050623e-11	Zcchc12
Rhbdl3	1.90020708383252e-15	-1.19573945247612	0.422	0.591	5.5491747469161e-11	Rhbdl3
Ntrk3	2.05232551001004e-15	0.781255479937393	0.801	0.698	5.99340618688232e-11	Ntrk3
Nsg1	2.24220359231582e-15	-0.996982220034154	0.788	0.864	6.5479071506399e-11	Nsg1
Emb	2.28098123155602e-15	1.03327914970137	0.634	0.444	6.66114949051304e-11	Emb
Dok1	2.57278266168933e-15	-1.7748523633258	0.067	0.214	7.51329720693134e-11	Dok1
Epb41l5	2.98131751752972e-15	1.27647631264027	0.528	0.34	8.70634154644204e-11	Epb41l5
Snhg18	3.43593118649476e-15	-2.04203593199021	0.036	0.158	1.00339498439206e-10	Snhg18
Synpo	3.80828605104107e-15	-1.37403164854885	0.18	0.366	1.11213377548552e-10	Synpo
Asap1	4.02897685009735e-15	-0.732125353231197	0.746	0.84	1.17658210953393e-10	Asap1
Scn4b	4.10317895555137e-15	-5.28127072442895	0.002	0.07	1.19825135038967e-10	Scn4b
Serpini1	4.31962974780998e-15	0.742421118880578	0.905	0.799	1.26146147525295e-10	Serpini1
Apobec1	4.9696491578273e-15	-1.86966481336411	0.099	0.259	1.45128664356031e-10	Apobec1
Pik3r1	5.48595584996655e-15	0.65381955541268	0.739	0.551	1.60206368686573e-10	Pik3r1
Tnfrsf21	6.95320994884152e-15	0.843349305622504	0.628	0.401	2.03054590136019e-10	Tnfrsf21
Magi2	7.0007351671227e-15	0.601929692512788	0.9	0.84	2.04442469085484e-10	Magi2
Nrip3	7.09529956984771e-15	0.996395066932146	0.517	0.281	2.07204033338263e-10	Nrip3
Gm15155	7.35847079237748e-15	1.88374397755377	0.253	0.064	2.148894225498e-10	Gm15155
Etfbkmt	9.67300476273228e-15	-2.45512065072018	0.056	0.19	2.82480758086071e-10	Etfbkmt
Capn5	9.7252659668415e-15	-1.32775248864863	0.332	0.524	2.84006942029672e-10	Capn5
Hcn4	9.80719492046028e-15	-2.19984124114015	0.031	0.144	2.86399513262201e-10	Hcn4
Galnt17	1.14454372920261e-14	1.66201785507797	0.465	0.283	3.34241105239038e-10	Galnt17
Epha6	1.17309090369582e-14	1.86123025174632	0.626	0.463	3.4257773660629e-10	Epha6
Kalrn	1.21534787455195e-14	0.646991589278416	0.865	0.775	3.54918039805405e-10	Kalrn
Crispld1	1.42389778830254e-14	-1.6329091505549	0.189	0.372	4.1582087111799e-10	Crispld1
Tpcn1	1.49807233416044e-14	-1.41466949859663	0.26	0.447	4.37482063744874e-10	Tpcn1
Nhsl2	1.53485864453584e-14	-0.91420272025996	0.567	0.725	4.482247699638e-10	Nhsl2
Gm12239	1.58194045695334e-14	-4.22263341477404	0.025	0.128	4.61974071644085e-10	Gm12239
Rxra	1.63983066394128e-14	-1.4481274524671	0.106	0.273	4.78879748790773e-10	Rxra
Prom1	1.83930781098492e-14	2.41026969656207	0.331	0.136	5.37133060041927e-10	Prom1
Atp2b1	2.4305303794342e-14	0.5613267826017	0.867	0.797	7.09787786706169e-10	Atp2b1
Olfm3	2.86948221287072e-14	-2.90136044209826	0.086	0.23	8.37974890624635e-10	Olfm3
Elovl6	3.2683850777664e-14	-0.877429185460725	0.722	0.802	9.54466494260121e-10	Elovl6
Ntn1	3.66064727814948e-14	2.21779989327178	0.279	0.094	1.06901882463799e-09	Ntn1
Slitrk3	4.37471780555045e-14	1.59134483565015	0.264	0.078	1.2775488407549e-09	Slitrk3
Scn11a	4.39722280914228e-14	-2.60532665026428	0.108	0.259	1.28412097695382e-09	Scn11a
Slc10a4	4.91440638951441e-14	1.83328592483508	0.32	0.118	1.43515409792989e-09	Slc10a4
Cfap53	4.92491235251587e-14	-2.52163151123092	0.027	0.131	1.43822215430521e-09	Cfap53
Tox3	5.35440980755297e-14	2.09558261122912	0.236	0.059	1.56364829609969e-09	Tox3
Gas7	6.19972099445851e-14	-2.27157337633679	0.109	0.259	1.81050452201172e-09	Gas7
Mpdz	6.59345233151144e-14	0.728441579510872	0.701	0.532	1.92548588437129e-09	Mpdz
Anks1b	7.24477806630199e-14	-0.824283503567912	0.887	0.874	2.11569253870217e-09	Anks1b
Rapgef4	8.30408366157503e-14	-1.23581978821834	0.485	0.642	2.42504155168976e-09	Rapgef4
Mical2	8.60655124029654e-14	1.61535488898208	0.352	0.155	2.5133711587038e-09	Mical2
Pitpnm3	8.7276319005647e-14	1.55177232050295	0.336	0.134	2.54873034392191e-09	Pitpnm3
Trpm3	8.75040146034536e-14	-0.53880938481166	0.963	0.979	2.55537973846466e-09	Trpm3
Synpr	8.81064045080783e-14	-2.69947593236867	0.247	0.401	2.57297133084941e-09	Synpr
St6galnac5	1.08434586430614e-13	3.06937682823632	0.256	0.083	3.16661522753323e-09	St6galnac5
Esr1	1.08736061021472e-13	-2.35277791634864	0.198	0.361	3.17541919001003e-09	Esr1
Baalc	1.11075610437393e-13	-2.50367712669345	0.068	0.201	3.24374105160318e-09	Baalc
Sctr	1.2440393552572e-13	4.69731613761132	0.162	0.016	3.63296812915759e-09	Sctr
Mfap3l	1.26989545683572e-13	1.00202077002875	0.528	0.294	3.70847570259736e-09	Mfap3l
Ppara	1.42974622133405e-13	-0.918874437418372	0.594	0.714	4.17528789016183e-09	Ppara
Steap2	1.43236279177807e-13	-2.11380419147479	0.097	0.243	4.18292906082949e-09	Steap2
Kcnj9	1.44501530770118e-13	-1.8514107990743	0.042	0.16	4.21987820307976e-09	Kcnj9
Kcnab1	1.45142853184521e-13	1.46377046510135	0.472	0.283	4.23860674154756e-09	Kcnab1
Slitrk5	1.7974478359975e-13	1.94611391385233	0.256	0.078	5.2490869154635e-09	Slitrk5
Tshr	1.86219814508428e-13	2.82412036158143	0.273	0.099	5.43817724308961e-09	Tshr
Pcdh9	1.97224432266322e-13	-0.784643629654227	0.732	0.816	5.75954509547341e-09	Pcdh9
Tcerg1l	2.01680795111637e-13	-3.21669123213868	0.042	0.155	5.88968425964512e-09	Tcerg1l
Tmem219	2.05933943940632e-13	-1.21856319684323	0.268	0.452	6.01388896489829e-09	Tmem219
Micall2	2.22524951792098e-13	-1.93860372262722	0.034	0.142	6.49839616718465e-09	Micall2
Kctd8	2.2871771536072e-13	2.05918047388243	0.37	0.182	6.67924344167909e-09	Kctd8
Ogfrl1	2.40025540987174e-13	1.16058551246547	0.517	0.318	7.00946587344846e-09	Ogfrl1
Pip5k1b	2.42933184620032e-13	0.727446502088364	0.714	0.535	7.09437779045878e-09	Pip5k1b
Sgcd	2.59623726704076e-13	-1.73290235459018	0.597	0.682	7.58179169093913e-09	Sgcd
Gm16070	2.70843391095598e-13	-1.71473655671106	0.089	0.233	7.90943955016476e-09	Gm16070
Gm29514	2.7142046556993e-13	4.17395270231266	0.15	0.011	7.92629185603866e-09	Gm29514
Grp	3.02731698767986e-13	-1.13724266796386	0.207	0.396	8.84067379912151e-09	Grp
Rnf149	3.13306154529474e-13	-1.0676141973104	0.331	0.511	9.14947963072424e-09	Rnf149
Rnf130	3.85228800650784e-13	-1.269888287168	0.325	0.511	1.12498366654049e-08	Rnf130
Psd2	3.88425185256423e-13	-2.44551188705648	0.062	0.193	1.13431806850433e-08	Psd2
Pde1b	4.05819552859599e-13	-1.9222268095926	0.131	0.286	1.18511484021589e-08	Pde1b
Ly6h	4.6655322683023e-13	-1.47412587233983	0.114	0.27	1.36247538831232e-08	Ly6h
Decr1	4.85516820139675e-13	-1.44466144097574	0.247	0.42	1.41785476985389e-08	Decr1
Dapk1	6.10315933451087e-13	-1.0690075359457	0.643	0.719	1.78230562045721e-08	Dapk1
Calca	6.22644005882042e-13	-2.74422830584629	0.012	0.091	1.81830729037733e-08	Calca
Sorbs2os	6.87537610022367e-13	-1.60398232199927	0.229	0.396	2.00781608254832e-08	Sorbs2os
Moxd1	7.02618759536572e-13	1.82875881239926	0.281	0.102	2.05185756347465e-08	Moxd1
Rgs17	8.75527080706604e-13	-0.577972370371916	0.839	0.877	2.5568017337875e-08	Rgs17
Chst11	9.17322027973199e-13	-0.689316314518937	0.597	0.722	2.67885551829013e-08	Chst11
Plod2	9.27400417957442e-13	0.69334512157852	0.537	0.318	2.70828744056112e-08	Plod2
Rims3	9.85797291291832e-13	-0.855941723427253	0.254	0.43	2.87882382975954e-08	Rims3
Gpm6b	1.02511701490885e-12	-1.08662773781537	0.215	0.393	2.99364921863832e-08	Gpm6b
Ptger3	1.07605743868304e-12	1.00619150582181	0.385	0.176	3.14241053818608e-08	Ptger3
Htr3b	1.12448869745458e-12	1.42217646131615	0.364	0.168	3.28384434317662e-08	Htr3b
Osbpl3	1.14677156747447e-12	0.867779989953565	0.417	0.203	3.3489170084957e-08	Osbpl3
Klhl5	1.28774847584924e-12	-1.96075043741901	0.105	0.251	3.76061187402254e-08	Klhl5
Tmed8	1.4198954706648e-12	0.931977897634254	0.624	0.444	4.14652074298241e-08	Tmed8
Arhgap21	1.45314202263225e-12	0.58732236725194	0.837	0.77	4.24361064869296e-08	Arhgap21
Elavl2	1.60184173276339e-12	1.51266173090837	0.448	0.251	4.67785841218894e-08	Elavl2
Gpam	1.61808416203616e-12	-1.55761830743756	0.218	0.385	4.7252911783942e-08	Gpam
Col8a1	1.63242601462881e-12	-3.49187223977947	0.066	0.187	4.76717369052053e-08	Col8a1
Msrb3	1.67579177181049e-12	0.861445632060848	0.472	0.262	4.89381471121817e-08	Msrb3
Phox2a	1.69011018808669e-12	0.845006153647656	0.573	0.366	4.93562878226957e-08	Phox2a
Gprin3	1.91405652457342e-12	-1.1962344458814	0.08	0.217	5.58961926871176e-08	Gprin3
Nek7	2.06521836238702e-12	0.556895802177677	0.76	0.644	6.03105718367881e-08	Nek7
Astn1	2.08819867788641e-12	-0.555697046848774	0.825	0.861	6.0981665990317e-08	Astn1
Chrm3	2.09747670781436e-12	-2.55571608638395	0.298	0.439	6.12526122983028e-08	Chrm3
Slc35f3	2.1206766997139e-12	1.07288140226802	0.373	0.176	6.19301216617449e-08	Slc35f3
Gm40841	2.22519445282966e-12	1.1970779611419	0.412	0.214	6.49823536059847e-08	Gm40841
Cd180	2.54140556358587e-12	-2.27884668337937	0.051	0.166	7.42166666733983e-08	Cd180
Gm46102	2.66188770502232e-12	1.54419270116593	0.261	0.086	7.77351066497668e-08	Gm46102
Slc18a2	2.97187159546852e-12	1.39078094142125	0.402	0.214	8.67875662024673e-08	Slc18a2
Pparg	3.31759828367905e-12	-1.13580579718817	0.253	0.439	9.68838226782793e-08	Pparg
Rerg	3.82002244863325e-12	-0.808044804863628	0.679	0.733	1.11556115567437e-07	Rerg
Impa2	3.94726413560786e-12	-2.08701882268494	0.039	0.144	1.15271954552156e-07	Impa2
Mgat4c	4.56257244569325e-12	1.03535466843339	0.746	0.618	1.3324080313158e-07	Mgat4c
Elovl7	5.20749041570916e-12	0.988810475109937	0.507	0.326	1.52074342609955e-07	Elovl7
Gm21847	6.52827218705086e-12	-1.90600080739568	0.228	0.38	1.90645132678446e-07	Gm21847
Tmem255a	6.63973430825785e-12	-1.88267349179942	0.133	0.278	1.93900161004054e-07	Tmem255a
Klf12	6.86306842831903e-12	0.867639086641083	0.493	0.302	2.00422187312201e-07	Klf12
Bche	7.59941982948222e-12	2.45600779884253	0.279	0.11	2.21925857280369e-07	Bche
Plekha6	8.96573675366883e-12	-0.604249453792004	0.741	0.802	2.61826410417391e-07	Plekha6
Itm2a	1.01897441988813e-11	1.15995031831754	0.368	0.168	2.97571099839931e-07	Itm2a
Doc2b	1.09548886628563e-11	0.667221598024439	0.637	0.444	3.19915613621392e-07	Doc2b
Sntb1	1.11426788533693e-11	-0.592686707974749	0.852	0.906	3.25399650554944e-07	Sntb1
Cited2	1.19434009599113e-11	-0.946132736555323	0.317	0.492	3.4878313823229e-07	Cited2
Hoxc4	1.42409055457329e-11	-1.29586497673061	0.257	0.422	4.15877164652039e-07	Hoxc4
Sh3kbp1	1.85343144206154e-11	-0.751706741220934	0.497	0.66	5.41257584025232e-07	Sh3kbp1
March11	2.03630198900878e-11	2.1038828410212	0.224	0.072	5.94661269850234e-07	March11
Sytl5	2.08660698398016e-11	1.41937872630183	0.322	0.15	6.09351837531725e-07	Sytl5
Grb10	2.18305295847549e-11	-0.682268264386432	0.514	0.682	6.37516955463597e-07	Grb10
Gm11418	2.53367287472376e-11	-4.87193827135159	0.003	0.056	7.3990848960558e-07	Gm11418
Tmem64	2.65427248515164e-11	0.999697613160043	0.417	0.225	7.75127193838835e-07	Tmem64
Adora2a	2.86032799312108e-11	-1.66011661960876	0.084	0.211	8.35301583831149e-07	Adora2a
Fkbp1b	3.05232824957004e-11	1.37439998780117	0.372	0.195	8.91371418721938e-07	Fkbp1b
Arhgef28	3.10185458748296e-11	0.735158576986075	0.778	0.687	9.0583459518265e-07	Arhgef28
Slc35f4	3.12897242050327e-11	-1.92659187239137	0.227	0.374	9.13753815959569e-07	Slc35f4
4921511C10Rik	3.20163578056244e-11	1.7462118596944	0.296	0.131	9.34973696997648e-07	4921511C10Rik
Creg2	3.67391223154696e-11	-1.81407500949487	0.111	0.246	1.07289258897866e-06	Creg2
Lrrtm2	3.74168945596947e-11	-1.82313426326087	0.071	0.19	1.09268557182676e-06	Lrrtm2
Nap1l5	3.74692537503743e-11	0.889297399590894	0.708	0.58	1.09421461727218e-06	Nap1l5
Tenm2	3.78819953867057e-11	0.720752766558366	0.737	0.62	1.10626791127797e-06	Tenm2
Pdia5	3.90959783558079e-11	-1.47075532799927	0.19	0.345	1.14171985592466e-06	Pdia5
Grk4	3.96295984707278e-11	1.17459767546753	0.474	0.302	1.15730316414066e-06	Grk4
Gm13889	3.97305998053113e-11	-1.65403153746821	0.125	0.262	1.16025270611451e-06	Gm13889
Plcb3	4.60096985065228e-11	-1.11564786275346	0.21	0.374	1.34362122548599e-06	Plcb3
Aqp11	4.96466478229004e-11	-1.77559392238254	0.069	0.187	1.44983105637216e-06	Aqp11
Nhs	4.98626346898621e-11	0.517159883784958	0.833	0.77	1.45613852084804e-06	Nhs
Fndc3b	5.13126900178472e-11	-0.603578038040548	0.803	0.832	1.49848448659119e-06	Fndc3b
Siah3	5.51205681042939e-11	-1.23276810282816	0.201	0.356	1.60968595034969e-06	Siah3
Sdk2	5.51600860846152e-11	-0.847234978870544	0.669	0.735	1.61083999392902e-06	Sdk2
Celf3	5.66061129290092e-11	0.524498682833704	0.931	0.869	1.65306831586586e-06	Celf3
Tmem196	5.81905623299713e-11	1.21469076539236	0.395	0.211	1.69933899172215e-06	Tmem196
Sstr5	6.69166853326871e-11	1.90635403493137	0.167	0.032	1.95416796177046e-06	Sstr5
Tbc1d12	6.7785867530037e-11	-0.74707008604658	0.718	0.781	1.97955068947967e-06	Tbc1d12
Neto2	7.22020054739429e-11	0.869507571859514	0.432	0.241	2.10851516585556e-06	Neto2
Ralgps1	7.33343746081564e-11	0.553677705013739	0.82	0.709	2.14158374168199e-06	Ralgps1
Nell2	7.58151987365764e-11	0.949317080647904	0.505	0.321	2.21403124870424e-06	Nell2
Etl4	8.55452245187071e-11	0.914339200188925	0.497	0.318	2.4981771916198e-06	Etl4
Svop	8.68636834133116e-11	-0.915497478425117	0.486	0.62	2.53668014671894e-06	Svop
Csrp2	1.04574574641176e-10	0.99736918295989	0.609	0.465	3.05389130324627e-06	Csrp2
Lancl3	1.11275699124355e-10	3.38668583804862	0.17	0.04	3.24958424152853e-06	Lancl3
Enpp2	1.14978863193262e-10	-1.71179137508307	0.115	0.246	3.35772774183284e-06	Enpp2
Ypel2	1.17777336121963e-10	0.898563019527717	0.501	0.313	3.43945154676967e-06	Ypel2
Gm15398	1.27738379392589e-10	0.872737185109643	0.45	0.254	3.73034389340178e-06	Gm15398
Catsperg1	1.30270508756468e-10	-2.68045135118131	0.042	0.139	3.80428966721514e-06	Catsperg1
Zbtb7c	1.35458440480026e-10	-1.06794064479931	0.408	0.551	3.95579283733821e-06	Zbtb7c
Ifnlr1	1.37112394613536e-10	-2.0082521274488	0.031	0.12	4.00409325989908e-06	Ifnlr1
R3hcc1l	1.50839589326066e-10	-0.889877165229948	0.468	0.618	4.40496852708911e-06	R3hcc1l
Gabrg3	1.50896772242118e-10	-0.554933924130645	0.601	0.706	4.40663843978656e-06	Gabrg3
Pxdc1	1.56479599925311e-10	-1.62151405149852	0.022	0.102	4.56967375661885e-06	Pxdc1
Azin2	1.76337835432289e-10	0.891580391850916	0.586	0.433	5.14959380812913e-06	Azin2
Myrip	1.8352258698908e-10	-1.15607395132486	0.45	0.564	5.3594101078421e-06	Myrip
Slc26a4	1.93254030625077e-10	1.4182001136875	0.293	0.131	5.64359745634412e-06	Slc26a4
Galnt13	2.01206040493548e-10	-0.672301892588203	0.885	0.896	5.87582000053309e-06	Galnt13
Fzd3	2.11062759941102e-10	-0.756277368531367	0.421	0.58	6.16366577855999e-06	Fzd3
Fut8	2.11256075605457e-10	-0.531354836748637	0.841	0.888	6.16931117590617e-06	Fut8
6030419C18Rik	2.15059099477935e-10	-1.51958868136648	0.09	0.211	6.28037088205413e-06	6030419C18Rik
Add3	2.34153918943482e-10	-0.610837439863358	0.815	0.85	6.83799689490651e-06	Add3
B230209E15Rik	2.55197955811443e-10	-1.45935885374566	0.137	0.273	7.45254590356156e-06	B230209E15Rik
Ldb2	2.64583730452024e-10	-1.8199376108954	0.157	0.291	7.72663868039046e-06	Ldb2
Dcbld2	2.79782842014014e-10	0.729915879143354	0.458	0.267	8.17049833533526e-06	Dcbld2
H2-Q2	2.92830453016179e-10	-2.5331611525317	0.048	0.147	8.55152771943148e-06	H2-Q2
Arid5b	3.0042924644712e-10	0.5890621072955	0.737	0.586	8.77343528399525e-06	Arid5b
Pkdcc	3.02694234154421e-10	1.86269455950864	0.19	0.053	8.83957972001155e-06	Pkdcc
Mrap2	3.11587334801276e-10	-1.03001885681889	0.294	0.452	9.09928493820167e-06	Mrap2
Fstl4	3.26187850650608e-10	-3.3660825765557	0.132	0.259	9.5256638025497e-06	Fstl4
St6galnac3	3.31000512879777e-10	1.17112832147354	0.516	0.369	9.66620797762812e-06	St6galnac3
Vamp1	3.38567659599347e-10	1.13778066836588	0.453	0.262	9.88719136327973e-06	Vamp1
Ankrd6	3.81830422216735e-10	0.523459508120615	0.725	0.602	1.11505938199953e-05	Ankrd6
Baiap3	4.23639213689947e-10	-1.0026668423133	0.312	0.471	1.23715359573875e-05	Baiap3
Adamts20	4.49258084405111e-10	1.88272083631093	0.321	0.171	1.31196838388825e-05	Adamts20
Fam20a	4.68873148628977e-10	-1.63274723027089	0.074	0.187	1.3692502559412e-05	Fam20a
D030068K23Rik	5.17019234992908e-10	-1.63234055976203	0.052	0.155	1.50985127194979e-05	D030068K23Rik
Runx1	5.30957655230536e-10	2.5166128559914	0.189	0.056	1.55055564056973e-05	Runx1
Tmem44	5.4647517337274e-10	0.680694173768426	0.599	0.428	1.59587144880041e-05	Tmem44
Ltbp1	5.82512476958367e-10	1.34206342270492	0.377	0.217	1.70111118646152e-05	Ltbp1
Arpp21	6.12043344019308e-10	1.4191153771411	0.302	0.147	1.78735017753959e-05	Arpp21
Rbpjl	7.5753031059653e-10	-4.84305167411745	0.007	0.061	2.21221576603505e-05	Rbpjl
Syndig1	8.25855565134417e-10	1.66198116718994	0.337	0.184	2.41174600686204e-05	Syndig1
Gprc6a	8.28538970459241e-10	-3.47269239753361	0.009	0.067	2.41958235543212e-05	Gprc6a
Sh3bgrl	8.59343630341255e-10	0.863073019863239	0.556	0.401	2.50954120368557e-05	Sh3bgrl
Cep85l	9.42186279935005e-10	-0.745141629703432	0.485	0.612	2.7514665932942e-05	Cep85l
Tmem55a	9.76855881871060e-10	0.638529314950641	0.592	0.422	2.85271223182806e-05	Tmem55a
Pde11a	1.00703831201909e-09	1.85416588551915	0.353	0.193	2.94085398258934e-05	Pde11a
Sh3rf3	1.08597720853117e-09	1.21366741322855	0.495	0.356	3.17137924207357e-05	Sh3rf3
6430573F11Rik	1.11411836706153e-09	0.605464839165175	0.637	0.452	3.25355986732979e-05	6430573F11Rik
Alcam	1.14650838868089e-09	-1.04801177962592	0.566	0.666	3.34814844746482e-05	Alcam
Pxmp2	1.18464420508823e-09	-1.02306543633746	0.213	0.366	3.45951647211917e-05	Pxmp2
Fam13a	1.19220640314621e-09	0.921841994246738	0.4	0.227	3.48160035910788e-05	Fam13a
Me3	1.20830604904851e-09	1.07040909579649	0.446	0.283	3.52861615503636e-05	Me3
Gpr176	1.23999978659609e-09	0.61322606507737	0.529	0.361	3.62117137679655e-05	Gpr176
Rnd3	1.244890611931e-09	-1.62404563215963	0.149	0.281	3.63545405402209e-05	Rnd3
Synm	1.33188856371114e-09	-0.70038320789141	0.459	0.602	3.88951417260563e-05	Synm
Cdh4	1.35001407498406e-09	2.89117339282989	0.261	0.123	3.94244610317595e-05	Cdh4
Slc38a4	1.50059854465831e-09	-2.33500045715618	0.042	0.134	4.38219792996566e-05	Slc38a4
Stum	1.52840146436021e-09	1.03995594584128	0.463	0.307	4.46339079637113e-05	Stum
Rbp4	1.67193647046899e-09	-3.68955563016894	0.014	0.078	4.88255607471058e-05	Rbp4
Nox4	1.76640228939511e-09	2.64997056226122	0.199	0.07	5.15842460572053e-05	Nox4
Mbd1	1.84407103115294e-09	-1.15019201993305	0.281	0.428	5.38524063227593e-05	Mbd1
Tnfsf13b	1.8570259723116e-09	-0.678969246990854	0.032	0.115	5.42307294694156e-05	Tnfsf13b
Shb	1.9912818703832e-09	1.00689105659315	0.357	0.19	5.81514044608005e-05	Shb
Mboat2	1.99965118691773e-09	0.509389242158317	0.644	0.476	5.83958136115585e-05	Mboat2
Cbln1	2.22178189848569e-09	-2.61315001826555	0.013	0.075	6.48826967814777e-05	Cbln1
Wls	2.23015079173314e-09	0.87577764920813	0.557	0.39	6.5127093570983e-05	Wls
Gm2516	2.31399632861994e-09	3.10334991069278	0.154	0.037	6.75756347846882e-05	Gm2516
Vwa5b1	2.35770572492201e-09	0.640119221865428	0.644	0.463	6.88520802848974e-05	Vwa5b1
Cdhr1	2.3859133475155e-09	-2.57334011520556	0.024	0.099	6.96758274874952e-05	Cdhr1
Pik3c2g	2.40488979092285e-09	-2.20067237203847	0.12	0.238	7.02299965643199e-05	Pik3c2g
Ror2	2.56073714169479e-09	-1.52795092073811	0.141	0.27	7.4781206748913e-05	Ror2
Neurl3	2.63465112047324e-09	-2.31426290118974	0.03	0.11	7.693971667118e-05	Neurl3
Kctd16	2.79181578417396e-09	1.7146211527969	0.433	0.294	8.15293963452321e-05	Kctd16
Inpp4b	2.86936893298188e-09	1.49152420155305	0.392	0.238	8.37941809498699e-05	Inpp4b
Kcng3	2.90265253208834e-09	-1.38815999173294	0.12	0.243	8.47661618945757e-05	Kcng3
Irf2	3.0473173752117e-09	-0.505655176457984	0.791	0.864	8.89908093083072e-05	Irf2
Akap12	3.06103861567662e-09	-0.59672242818437	0.78	0.84	8.93915106936043e-05	Akap12
Anxa2	3.11121882227429e-09	1.08736624001471	0.357	0.201	9.0856923266876e-05	Anxa2
Col22a1	3.1935381654852e-09	-2.19252468908745	0.021	0.091	9.32608950466643e-05	Col22a1
Gm4128	3.24838894672761e-09	-2.89535121545866	0.009	0.064	9.48627024112865e-05	Gm4128
Gm39244	3.32929832516568e-09	-2.77398563532973	0.009	0.064	9.72254989898133e-05	Gm39244
Bok	3.40610738295371e-09	-1.26921417497218	0.178	0.316	9.94685539043973e-05	Bok
Ptprj	3.44047816365107e-09	-0.973189463149047	0.496	0.623	0.000100472283813102	Ptprj
Bmper	3.68413845070834e-09	-3.69084895722002	0.071	0.171	0.000107587895176036	Bmper
Elf5	3.94807237700607e-09	-3.72474855329677	0.002	0.043	0.000115295557625708	Elf5
Afap1l1	3.98420189304864e-09	-1.66199454680764	0.059	0.158	0.000116350647882699	Afap1l1
Hs6st1	4.10462211677632e-09	-1.523206613378	0.203	0.334	0.000119867279676219	Hs6st1
Zfp92	4.11405051157544e-09	-1.9862247036478	0.041	0.128	0.000120142617089538	Zfp92
Gm34030	4.17465362491075e-09	1.5035555080428	0.176	0.051	0.000121912409808269	Gm34030
Abca8a	4.2543844822448e-09	-1.07340883857848	0.115	0.241	0.000124240790034995	Abca8a
Aifm3	4.32197776214018e-09	-2.34973869215691	0.016	0.08	0.00012621471658778	Aifm3
Ptpn5	4.33782446936103e-09	-1.6332863016385	0.103	0.219	0.00012667748797875	Ptpn5
Hnmt	5.26078613801244e-09	2.11667043807715	0.265	0.128	0.000153630737588377	Hnmt
Rassf4	5.94974305420469e-09	-2.41875813399571	0.062	0.158	0.00017375034641194	Rassf4
Sowaha	6.11699475523471e-09	-3.15857332496483	0.003	0.045	0.000178634597837119	Sowaha
Glt28d2	6.33761385623341e-09	-3.36788629998634	0.013	0.072	0.000185077337443584	Glt28d2
Col5a3	6.33986791694682e-09	-1.41813218702388	0.14	0.265	0.000185143162778598	Col5a3
Myo1b	6.55346761004865e-09	0.927445996510862	0.453	0.291	0.000191380914616251	Myo1b
Islr	6.55483358773063e-09	1.5116673021045	0.272	0.126	0.000191420805262498	Islr
Xylt1	6.98845950882042e-09	-1.49003124062302	0.602	0.66	0.000204083983036083	Xylt1
Cbx4	7.04443294411754e-09	1.72029771550455	0.301	0.152	0.000205718575267064	Cbx4
St3gal1	7.14234420346353e-09	-2.53402612478962	0.066	0.163	0.000208577877773746	St3gal1
Mab21l2	7.69676277496574e-09	0.773306752522993	0.516	0.356	0.000224768563317324	Mab21l2
Lama4	8.2669169172243e-09	0.816655811995865	0.433	0.265	0.000241418774733701	Lama4
Dopey2	8.49724843438179e-09	-0.661248427900818	0.615	0.695	0.000248145146029252	Dopey2
Syn3	8.50700145361847e-09	0.589377895863163	0.898	0.864	0.00024842996345002	Syn3
Hoxaas3	8.61221771730214e-09	-1.06113422331245	0.201	0.337	0.000251502593998375	Hoxaas3
Adam19	8.64672719079784e-09	-0.952895008217776	0.395	0.543	0.000252510374152869	Adam19
Itpka	8.79334153436837e-09	-1.37013659583354	0.081	0.187	0.00025679195282816	Itpka
Fermt2	9.11629227603543e-09	0.572343041010816	0.652	0.503	0.000266223083337063	Fermt2
Rbp1	9.81405637981254e-09	-1.66274694802775	0.09	0.198	0.000286599888459666	Rbp1
4632428C04Rik	1.00034237544421e-08	-3.70830998941631	0.009	0.061	0.000292129983900974	4632428C04Rik
6330403A02Rik	1.00693638764439e-08	1.45466259455713	0.251	0.115	0.000294055633283792	6330403A02Rik
Atxn3	1.0073465982849e-08	-0.978810508201241	0.408	0.545	0.000294175427097139	Atxn3
Eya1	1.1232047671579e-08	2.94965304470124	0.218	0.091	0.000328009488153122	Eya1
Aff2	1.12449099404073e-08	1.10523399030514	0.394	0.246	0.000328385104989713	Aff2
Slc6a6	1.17352763537855e-08	-0.619163671389079	0.697	0.751	0.000342705275359597	Slc6a6
Cdh1	1.25831754479258e-08	-0.9221325300438	0.072	0.176	0.000367466472605778	Cdh1
Arhgap15	1.30525089024878e-08	1.23013699921979	0.465	0.31	0.000381172417479352	Arhgap15
Tiam2	1.33395646483462e-08	0.545989269098824	0.69	0.551	0.000389555306425653	Tiam2
Lamc1	1.34547926023124e-08	-1.02507277287402	0.462	0.599	0.00039292030836533	Lamc1
Gtf2ird1	1.63955362720313e-08	-0.585399489724495	0.782	0.829	0.000478798845752129	Gtf2ird1
Gria3	1.65430623573805e-08	1.10605216681172	0.471	0.326	0.000483107050022583	Gria3
Srgap2	1.65916099329297e-08	0.60224867197721	0.713	0.567	0.000484524784871346	Srgap2
Pkia	1.72667417114625e-08	-0.717039078043886	0.712	0.773	0.000504240658199838	Pkia
Tnrc18	1.81390464226855e-08	0.541307254970332	0.676	0.513	0.000529714572681685	Tnrc18
Gper1	1.82716225494637e-08	-1.54042687588273	0.08	0.184	0.000533586193311987	Gper1
Arhgap20	1.9538873026283e-08	-1.3349762263977	0.077	0.179	0.000570593708986543	Arhgap20
Gpc5	1.9638428835974e-08	-1.65654384267855	0.279	0.406	0.000573501037296948	Gpc5
Rnf152	1.97930828399516e-08	-1.70748992411709	0.108	0.222	0.000578017398175107	Rnf152
Cadm3	2.09901876290577e-08	-0.655023989412709	0.819	0.818	0.000612976449331373	Cadm3
Grhl3	2.27507861167752e-08	-3.31651525361255	0.003	0.043	0.000664391206968186	Grhl3
Dennd2a	2.46439629219244e-08	-0.843793030194159	0.219	0.356	0.000719677649208958	Dennd2a
Cit	2.50313689984486e-08	0.79722419809356	0.293	0.15	0.000730991068861695	Cit
Tox2	2.57078697321148e-08	-0.667870155497085	0.496	0.615	0.000750746919786949	Tox2
1700042O10Rik	2.65923903362781e-08	1.68934891631973	0.202	0.078	0.00077657757499033	1700042O10Rik
Dpf1	2.77385303347122e-08	-1.38308033679192	0.136	0.257	0.000810048301364601	Dpf1
Snx9	3.07995085504234e-08	-0.884977480448345	0.552	0.655	0.000899438048198014	Snx9
Spry2	3.12652190083896e-08	1.07575021604918	0.23	0.099	0.000913038190702002	Spry2
Pacsin2	3.30736115314065e-08	-0.633882357240956	0.502	0.626	0.000965848677551665	Pacsin2
Gpr22	3.31108115449645e-08	0.765113610883846	0.441	0.275	0.000966935029547597	Gpr22
Cpped1	3.51847427908205e-08	-0.891381963170422	0.346	0.481	0.00102750004372033	Cpped1
Kcnn2	3.6418044548283e-08	0.982384120739202	0.348	0.201	0.00106351615494351	Kcnn2
Arl4c	3.68291774264719e-08	1.17041280917413	0.306	0.158	0.00107552246838526	Arl4c
Wscd2	3.68929120926861e-08	0.598779789014846	0.603	0.43	0.00107738371184271	Wscd2
Ccdc92	3.72764234844094e-08	0.904313019633354	0.525	0.377	0.00108858339501521	Ccdc92
Lrp12	3.77962919600687e-08	0.824157958562272	0.409	0.257	0.00110376511410989	Lrp12
Kndc1	3.91449012298879e-08	0.84069914322079	0.462	0.299	0.00114314855061641	Kndc1
Shc1	3.92755473299298e-08	1.07598161261286	0.519	0.372	0.00114696380867594	Shc1
Tmcc3	4.08115902612871e-08	-1.30549741868881	0.578	0.639	0.00119182087040037	Tmcc3
Dtna	4.15386296017399e-08	-0.595749585287293	0.623	0.73	0.00121305260025961	Dtna
Tlk1	4.26437204310831e-08	0.590205384738028	0.742	0.658	0.00124532456774892	Tlk1
Gm11417	4.3605034390363e-08	-1.44371428916176	0.096	0.203	0.00127339781930177	Gm11417
Arhgap42	4.48530187378923e-08	0.735927672089486	0.552	0.404	0.00130984270620267	Arhgap42
Kazald1	4.77276072872674e-08	-2.59991473278118	0.023	0.088	0.00139378931561007	Kazald1
Kcnc1	4.86343708659483e-08	-0.864870445566341	0.512	0.615	0.00142026953239829	Kcnc1
Rps6ka2	4.88461282945224e-08	-0.854628463604743	0.518	0.623	0.00142645348458494	Rps6ka2
C530008M17Rik	5.03264565398508e-08	-0.583806655203198	0.647	0.767	0.00146968351033326	C530008M17Rik
Igf2bp2	5.24840502743906e-08	0.701451858727699	0.485	0.318	0.00153269172016303	Igf2bp2
Hells	5.32710047315624e-08	-0.908283503147807	0.349	0.481	0.00155567315117582	Hells
Slc6a4	5.3461447744516e-08	4.85037685772789	0.091	0.008	0.0015612346584831	Slc6a4
Scn7a	5.61862023380476e-08	-1.2695473880764	0.197	0.324	0.001640805666878	Scn7a
0610007N19Rik	5.68981997116522e-08	-3.56218252030321	0.002	0.037	0.00166159812617938	0610007N19Rik
Gm12023	5.70941963946775e-08	1.34693417670122	0.218	0.091	0.00166732181731377	Gm12023
Egr3	5.74267234612836e-08	-4.26364757450105	0.002	0.037	0.00167703260523987	Egr3
Samd9l	5.99667194422558e-08	-1.20907343033247	0.142	0.265	0.0017512081078722	Samd9l
Osbpl1a	6.1997916076101e-08	-0.897458220974375	0.39	0.516	0.00181052514317038	Osbpl1a
Rarres1	6.52747629819061e-08	-2.09297759760802	0.025	0.091	0.0019062189033606	Rarres1
Lrrc55	6.55244881248857e-08	0.982847963650731	0.341	0.19	0.00191351162671104	Lrrc55
Enpp6	6.68598306985052e-08	-1.48669813623114	0.103	0.206	0.00195250763588845	Enpp6
Dock9	6.79875526160589e-08	0.564127585799843	0.567	0.401	0.00198544049904677	Dock9
Stox1	6.97279604501771e-08	-1.88352947576005	0.115	0.225	0.00203626562902652	Stox1
Gatm	7.39210828824249e-08	-0.584449720112559	0.067	0.16	0.00215871738341546	Gatm
Fjx1	7.5418334389448e-08	-0.900422068886531	0.141	0.259	0.00220244161917505	Fjx1
Lrmda	7.61514357252703e-08	2.6786794470002	0.11	0.019	0.00222385037748507	Lrmda
Celf5	7.65876022285639e-08	-0.635961181689914	0.468	0.594	0.00223658774788075	Celf5
Gm46123	7.81220350075354e-08	1.80391168976127	0.132	0.032	0.00228139778832506	Gm46123
Diras2	7.9235260305762e-08	-2.33793056126292	0.059	0.147	0.00231390730670917	Diras2
S100a13	8.04418050554365e-08	1.13537811405239	0.346	0.206	0.00234914203303391	S100a13
Plxnb1	8.27151959613809e-08	0.63106948314877	0.714	0.599	0.00241553186766021	Plxnb1
Cgnl1	8.37715244026988e-08	-2.32806457388621	0.071	0.16	0.00244637982713201	Cgnl1
Cd47	8.60243484939889e-08	-0.635046182756698	0.757	0.791	0.00251216904906996	Cd47
Plpp4	9.24427521254138e-08	-2.59564059148571	0.051	0.134	0.00269960569031846	Plpp4
Plk2	9.40560421509503e-08	1.06356699466934	0.309	0.174	0.0027467185989342	Plk2
Tjp2	9.52659845705143e-08	-1.10499475298105	0.153	0.275	0.00278205254741273	Tjp2
Cdca7l	9.74082891990118e-08	-1.49328018132046	0.029	0.099	0.00284461426947874	Cdca7l
Eml1	9.82979681534867e-08	-0.697839187569923	0.588	0.687	0.00287059556398627	Eml1
Gm47771	9.84177618425864e-08	-4.08303252968182	0.004	0.043	0.00287409389908905	Gm47771
Pnrc1	1.00252801125718e-07	0.822780711207169	0.486	0.326	0.00292768255127434	Pnrc1
Cyp27a1	1.00341238315459e-07	-2.45441603464014	0.036	0.11	0.00293026518252636	Cyp27a1
Tbc1d4	1.09288721187694e-07	0.785455229315506	0.489	0.345	0.00319155852484424	Tbc1d4
Grip1	1.18194425114303e-07	0.895022938248871	0.532	0.38	0.00345163179661298	Grip1
Fgf10	1.21849892491216e-07	5.33038188124758	0.077	0.003	0.00355838241042097	Fgf10
Vmn2r52	1.24176571676949e-07	-1.72264513318462	0.008	0.053	0.00362632842268194	Vmn2r52
Ppargc1b	1.24349782478934e-07	0.966539463830857	0.434	0.302	0.0036313866977323	Ppargc1b
Prkg2	1.34676136100074e-07	2.35231931519444	0.17	0.061	0.00393294720253045	Prkg2
Sparcl1	1.38818989183096e-07	-1.12272907325004	0.281	0.414	0.00405393094111397	Sparcl1
Cnr1	1.39704475284476e-07	-0.579707854181335	0.719	0.762	0.00407978979173256	Cnr1
Tpd52l1	1.42624327042086e-07	1.26828262429105	0.36	0.225	0.00416505822261003	Tpd52l1
Chat	1.50103596257838e-07	-0.518927365744859	0.757	0.826	0.00438347532151764	Chat
Mgat1	1.59194154724723e-07	-0.944854507377748	0.318	0.449	0.00464894690042609	Mgat1
Fam117a	1.70866745226937e-07	-1.40633841026364	0.177	0.291	0.00498982156086225	Fam117a
Foxo1	1.71824929891407e-07	0.861747064640785	0.378	0.233	0.00501780342761877	Foxo1
Pvt1	1.81062980612155e-07	1.09891010011062	0.348	0.206	0.00528758222281677	Pvt1
Dysf	1.83015793841346e-07	0.572506171107561	0.461	0.313	0.00534461022754884	Dysf
Mcu	1.83392009042722e-07	-0.582096762926608	0.648	0.717	0.0053555968400746	Mcu
Evpl	1.92980317773764e-07	-0.682089179606911	0.406	0.524	0.00563560421994722	Evpl
Frmd4b	1.97114508328924e-07	0.553747715978761	0.59	0.436	0.00575633498672957	Frmd4b
Enc1	2.01191187944996e-07	-1.07942810394972	0.16	0.281	0.00587538626155772	Enc1
Fbxw7	2.10406890018434e-07	-0.80871625897904	0.614	0.682	0.00614451240920834	Fbxw7
Focad	2.12840962085785e-07	0.5662555969417	0.692	0.561	0.00621559461579119	Focad
Nefm	2.29752335891986e-07	0.540325798125854	0.756	0.626	0.00670945746505366	Nefm
Pxdn	2.30527155488136e-07	-0.744444662150738	0.467	0.58	0.00673208452172004	Pxdn
Cyp26b1	2.38329633233276e-07	-4.7728969255154	0	0.027	0.00695994027931136	Cyp26b1
Thsd7a	2.543070313111e-07	1.45157994870794	0.408	0.278	0.00742652823537804	Thsd7a
C1galt1	2.55602985159587e-07	0.811542980680746	0.476	0.337	0.00746437397561543	C1galt1
Pde3a	2.68802456363254e-07	1.06476632154102	0.415	0.286	0.0078498381331761	Pde3a
Prss12	2.70574532307451e-07	1.7967997898479	0.152	0.051	0.00790158806697449	Prss12
Slc12a7	2.85939597524491e-07	-1.1399155851019	0.251	0.372	0.0083502940665077	Slc12a7
Ankrd34c	2.87924075550257e-07	2.6216932031162	0.089	0.011	0.00840824677829415	Ankrd34c
Cmc2	2.91547518051539e-07	-1.48232352307508	0.15	0.259	0.00851406216965909	Cmc2
Mgll	3.01377531301541e-07	-1.64831471134714	0.16	0.27	0.0088011280465989	Mgll
Sox11	3.13513297361582e-07	-1.04962680942699	0.27	0.401	0.00915552882285029	Sox11
Trim36	3.18832784890949e-07	-0.62218006712789	0.611	0.706	0.00931087381717038	Trim36
Dnajc15	3.20167067101295e-07	-0.757383533868813	0.42	0.535	0.00934983886055913	Dnajc15
Sema3c	3.24191773058702e-07	-1.28204127465188	0.228	0.353	0.00946737234863326	Sema3c
Zfp521	3.31423578151192e-07	-2.03525737700791	0.197	0.305	0.00967856275274927	Zfp521
Clec1a	3.36738552024809e-07	-1.40438941238258	0.051	0.131	0.0098337759347805	Clec1a
Gm8239	3.36926035290725e-07	-2.34749054948942	0.003	0.037	0.00983925100859504	Gm8239
Gm12158	3.4558982743392e-07	-2.71542096721034	0.003	0.037	0.0100922597305528	Gm12158
Arrdc4	3.61988874230973e-07	-0.966145519665621	0.134	0.243	0.0105711610941671	Arrdc4
Ltk	3.62845531882942e-07	-0.54184497156933	0.786	0.85	0.0105961780675776	Ltk
Trim68	3.66732015542088e-07	0.801705962600096	0.298	0.163	0.0107096750498756	Trim68
Gm45321	4.00708087672359e-07	2.45985839936998	0.102	0.019	0.0117018782842959	Gm45321
Clca2	4.00815425223094e-07	-4.47983509807326	0.007	0.048	0.01170501286279	Clca2
Srrm4	4.20869757725789e-07	-0.582455893657203	0.775	0.799	0.0122906595348662	Srrm4
Gm47015	4.23529893520927e-07	2.87189349138398	0.129	0.037	0.0123683434804916	Gm47015
Gm2824	4.46384132951158e-07	-2.59693326847283	0.007	0.048	0.0130357558345727	Gm2824
Dnah1	4.54096665755337e-07	-1.49757021077176	0.057	0.139	0.0132609849300531	Dnah1
Plekhg1	4.55114664801073e-07	-1.39405345208495	0.38	0.476	0.0132907135561857	Plekhg1
Sertm1	4.65332586888019e-07	-2.34642616632166	0.007	0.048	0.0135891075348908	Sertm1
Gm11339	4.67689198548206e-07	-2.66477728526864	0.014	0.064	0.0136579276652033	Gm11339
Phyhip	4.78067839235703e-07	-1.36615248202251	0.005	0.043	0.0139610151092002	Phyhip
Cd63	4.78754393894136e-07	1.76138438505384	0.231	0.115	0.0139810645648905	Cd63
Dlx1as	4.93014390381094e-07	-2.31228044580751	0.026	0.088	0.0143974992422991	Dlx1as
Spon1	4.93033476371812e-07	-1.67815743466178	0.347	0.441	0.014398056610486	Spon1
Necab1	4.95973373072191e-07	1.236125408613	0.358	0.235	0.0144839104138272	Necab1
Naf1	5.24813213590594e-07	0.860161744144511	0.344	0.206	0.0153261202764861	Naf1
Tbc1d16	5.31253419886652e-07	0.598459641990117	0.621	0.471	0.0155141936209499	Tbc1d16
Tbc1d15	5.36606070858421e-07	0.581517706641061	0.518	0.385	0.0156705070872785	Tbc1d15
Kcnh5	5.40632137220637e-07	2.08598298483152	0.244	0.131	0.0157880803032543	Kcnh5
Sox4	5.6620239307017e-07	0.812597926106785	0.39	0.254	0.0165348084848282	Sox4
Ppfia4	5.70102131603988e-07	-0.873947027002062	0.254	0.39	0.0166486925492313	Ppfia4
Vstm2l	5.81159246859109e-07	-0.801956997436581	0.227	0.348	0.0169715934860265	Vstm2l
Gm28154	5.84247704852845e-07	-2.56469877469136	0.024	0.083	0.0170617857248176	Gm28154
Samd14	5.85455111863218e-07	-0.673731016866352	0.362	0.476	0.0170970456317416	Samd14
Dnahc1	5.8676134126941e-07	-2.13461559434061	0.031	0.096	0.0171351914490906	Dnahc1
Selenov	5.91367025451201e-07	-2.10705958739744	0.022	0.08	0.0172696912442514	Selenov
Pld5	5.97954259370514e-07	-0.610793515022799	0.773	0.797	0.0174620582363971	Pld5
Rnf128	6.07069480917686e-07	1.64171292409063	0.21	0.099	0.0177282500512392	Rnf128
Hrct1	6.18465075246503e-07	-2.32853292365394	0.021	0.078	0.0180610355924236	Hrct1
Kank1	6.2308399974273e-07	-2.5713238089893	0.164	0.262	0.0181959220444869	Kank1
Cables1	6.89584153573489e-07	0.641979348954469	0.631	0.511	0.0201379260368066	Cables1
Tmem28	7.37846393327098e-07	1.76619934121608	0.112	0.027	0.0215473282243312	Tmem28
Pde1c	7.49770672801112e-07	-1.39455973798872	0.344	0.455	0.0218955529578109	Pde1c
Socs2	7.58543159179859e-07	0.770855280448362	0.455	0.316	0.0221517358775294	Socs2
Grm7	7.83126647925072e-07	0.603145734294955	0.726	0.615	0.0228696474993559	Grm7
Frmpd1	8.45345893054907e-07	-0.863419336853988	0.417	0.519	0.0246866361148824	Frmpd1
Ptprd	8.47125374360342e-07	-0.722719202043578	0.609	0.703	0.0247386023074451	Ptprd
Cald1	9.11595643110258e-07	0.527892879887917	0.626	0.497	0.0266213275657489	Cald1
Cachd1	9.41149372618213e-07	-0.76542055239255	0.559	0.634	0.0274843851285697	Cachd1
Slc22a23	9.4342665676912e-07	0.764532196912755	0.388	0.251	0.0275508886576286	Slc22a23
Gm28175	9.60027717144463e-07	-4.33501582127545	0	0.024	0.0280356894237698	Gm28175
AC109617.2	9.60027717144463e-07	-4.3654536518754	0	0.024	0.0280356894237698	AC109617.2
Thrb	9.77012552389112e-07	1.07737898268431	0.401	0.283	0.0285316975674192	Thrb
Rp9	9.77236473658819e-07	-0.735736186964122	0.453	0.561	0.0285382367402585	Rp9
Kcnk3	9.94438376193398e-07	0.829842906287523	0.301	0.166	0.0290405838999758	Kcnk3
4930458K08Rik	9.96804638584725e-07	-1.0655790545183	0.118	0.222	0.0291096858605897	4930458K08Rik
Speer4cos	9.98866054298151e-07	-1.33324766802289	0.072	0.158	0.0291698853836689	Speer4cos
Rnf125	1.03577517712494e-06	1.6251491328944	0.19	0.083	0.0302477424975797	Rnf125
Psen1	1.05608434601506e-06	0.574869592769644	0.64	0.535	0.0308408311566777	Psen1
Cavin2	1.068080743389e-06	1.19764503551741	0.234	0.115	0.031191161949189	Cavin2
Tle3	1.08530810863697e-06	-1.7410036711567	0.06	0.142	0.0316942526965253	Tle3
Hic1	1.10255009565577e-06	-1.37493267111502	0.01	0.053	0.0321977704434353	Hic1
C130071C03Rik	1.16652357154767e-06	-1.20671008359446	0.066	0.15	0.0340659878599067	C130071C03Rik
E130114P18Rik	1.19085837512579e-06	-2.33637229042324	0.036	0.102	0.0347766371287986	E130114P18Rik
Sphkap	1.19921388352049e-06	0.5278991010918	0.594	0.455	0.0350206430404488	Sphkap
Shisa2	1.20991910948619e-06	-2.78388161632051	0.022	0.078	0.0353332677543252	Shisa2
Mid1	1.21290708244821e-06	1.02853231544589	0.477	0.358	0.0354205255287352	Mid1
Il4ra	1.24318330884829e-06	-0.63413395232384	0.464	0.572	0.0363046821682965	Il4ra
Gch1	1.25850061362698e-06	-1.44354600160623	0.172	0.283	0.0367519934197487	Gch1
Snca	1.26790553270624e-06	1.13813611219093	0.366	0.243	0.0370266452716204	Snca
Eda	1.28398439767217e-06	0.896409190131472	0.342	0.217	0.0374961963652204	Eda
Adarb1	1.29416741801682e-06	-1.08322034254373	0.263	0.374	0.0377935711083452	Adarb1
Lrrtm4	1.30077594447014e-06	-1.63586101240528	0.511	0.591	0.0379865599063616	Lrrtm4
Mgat5	1.3066119886391e-06	-0.509771508905768	0.767	0.797	0.0381569899042277	Mgat5
Gm44644	1.31194644947102e-06	-2.37827601098252	0.014	0.061	0.0383127721639021	Gm44644
Hrasls	1.32742949138357e-06	-0.774628334885079	0.034	0.099	0.0387649234368744	Hrasls
Epsti1	1.34148257161191e-06	-3.17257559776075	0.052	0.126	0.0391753155387827	Epsti1
Slc29a1	1.34631721525844e-06	0.640532296429741	0.579	0.428	0.0393165016371923	Slc29a1
Greb1	1.37415847279656e-06	-2.09075991192166	0.052	0.126	0.040129549881078	Greb1
Gm9925	1.37807287809875e-06	-3.10300182254832	0.007	0.045	0.0402438622591177	Gm9925
S100a4	1.40182481859721e-06	1.38835512720185	0.211	0.096	0.0409374901774942	S100a4
Slitrk1	1.45282785928303e-06	-0.848806183342535	0.494	0.612	0.0424269319746423	Slitrk1
P4ha3	1.4821620386516e-06	-2.11842558274779	0.036	0.102	0.0432835780147426	P4ha3
Gab1	1.50771247896037e-06	0.744330871313284	0.378	0.246	0.0440297275230797	Gab1
Paqr8	1.51001833999982e-06	-0.966420869930764	0.26	0.372	0.0440970655830148	Paqr8
Ffar4	1.51318177534821e-06	-2.61521832865407	0.005	0.04	0.0441894473854938	Ffar4
4930469K13Rik	1.62068740651321e-06	2.50813436248998	0.071	0.005	0.0473289343324053	4930469K13Rik
