# Supplementary material for: Building consensus: construction of a juvenile and adult scRNA-seq meta-atlas for dataset comparisons and harmonizing transcriptomic definitions of enteric neuron subtypes
Source: BMC Genomics. 2026 Jan 22;27:50. doi: 10.1186/s12864-025-12283-5 (PMC12825290; doi:10.1186/s12864-025-12283-5)
Supplement: Supplementary file 16 — Supplementary Material 16. Supplementary Table 12. ADULT_Nmu_FAM5vs16_FindMarkers_RNA_Assay. [file 12864_2025_12283_MOESM16_ESM.csv]

	p_val	avg_log2FC	pct.1	pct.2	p_val_adj	gene	pctdiff
Alcam	1.50844073773955e-141	1.58528221861911	0.949	0.683	4.40509948642081e-137	Alcam	0.266
Met	2.29014350102075e-111	1.70320429567966	0.854	0.513	6.68790606603089e-107	Met	0.341
March1	8.25505266392179e-101	2.56758534351538	0.788	0.501	2.41072302944508e-96	March1	0.287
Rab27b	3.75707923607163e-89	1.31182201845605	0.889	0.598	1.09717984931e-84	Rab27b	0.291
Gm30613	2.56570812164374e-79	1.63773663692919	0.807	0.533	7.49263742763621e-75	Gm30613	0.274
Tmcc3	1.34433599129345e-74	-2.00141254963505	0.55	0.808	3.92586439537426e-70	Tmcc3	0.258
Krt19	4.18284817165193e-74	-1.8240687573061	0.392	0.694	1.22151715156751e-69	Krt19	0.302
A330008L17Rik	4.30702016689311e-74	1.8594643677942	0.729	0.409	1.2577790993378e-69	A330008L17Rik	0.32
Speer4cos	1.52020254820776e-73	1.7990094639909	0.649	0.312	4.43944750153113e-69	Speer4cos	0.337
Pbx3	7.01023478145427e-73	1.93389658421991	0.696	0.4	2.04719886322809e-68	Pbx3	0.296
Ptgfr	1.10780683983784e-70	-2.73920329833931	0.079	0.362	3.23512831437844e-66	Ptgfr	0.283
Pld5	3.58016782259225e-68	-1.77239512797135	0.452	0.744	1.04551640923162e-63	Pld5	0.292
Gm43391	1.22781536037763e-57	1.68459403175592	0.601	0.304	3.58558919691078e-53	Gm43391	0.297
S100b	2.6141610280424e-55	-2.01144550683238	0.293	0.565	7.63413445019223e-51	S100b	0.272
Myh10	8.05227845133608e-53	-1.54748199832505	0.363	0.618	2.35150687614368e-48	Myh10	0.255
Satb2	3.50521479424816e-50	-1.72825696411145	0.324	0.606	1.02362787636429e-45	Satb2	0.282
Galr1	5.6806365437346e-50	0.743791220751961	0.916	0.651	1.65891628986681e-45	Galr1	0.265
Itga6	2.60731046548928e-48	-2.17019000100129	0.169	0.424	7.61412875236834e-44	Itga6	0.255
Bche	2.74090394117035e-48	-1.28761017285145	0.419	0.68	8.00426177939978e-44	Bche	0.261
Col27a1	9.35648670552088e-45	1.83080930101786	0.473	0.211	2.73237481261326e-40	Col27a1	0.262
Ttc29	9.79585142501946e-41	2.00531587818412	0.431	0.179	2.86068249164843e-36	Ttc29	0.252
