# Supplementary material for: Building consensus: construction of a juvenile and adult scRNA-seq meta-atlas for dataset comparisons and harmonizing transcriptomic definitions of enteric neuron subtypes
Source: BMC Genomics. 2026 Jan 22;27:50. doi: 10.1186/s12864-025-12283-5 (PMC12825290; doi:10.1186/s12864-025-12283-5)
Supplement: Supplementary file 17 — Supplementary Material 17. Supplementary Table 13. Adult_NoWright_LROutDataset_BySexFindMarkers_RNA_Assay_SigFilt. [file 12864_2025_12283_MOESM17_ESM.csv]

	p_val	avg_log2FC	pct.1	pct.2	p_val_adj	gene
Xist	0	11.3617158328764	0.918	0.003	0	Xist
Tsix	0	10.7849566500207	0.737	0.013	0	Tsix
Gm26804	0	1.36517237427088	0.713	0.47	0	Gm26804
Gm26883	0	1.76786089334017	0.617	0.381	0	Gm26883
Prpf4b	0	1.08065116333963	0.817	0.675	0	Prpf4b
Malat1	0	1.11083003868214	0.946	0.869	0	Malat1
Gm20275	1.4445557825839e-296	1.82901518187279	0.424	0.209	4.21853625187978e-292	Gm20275
Gm29237	7.02687948976024e-279	2.05807448740001	0.305	0.116	2.05205961739468e-274	Gm29237
Nrg3os	2.55599023281451e-260	1.20994233691682	0.562	0.349	7.4642582768882e-256	Nrg3os
Gm20642	3.7735815840241e-230	1.18633680313468	0.623	0.446	1.10199902998256e-225	Gm20642
Spag5	1.45248291719539e-223	1.18832232871726	0.716	0.536	4.24168586308569e-219	Spag5
Gm26906	1.11081781556643e-208	1.69579993304455	0.296	0.134	3.24392126679866e-204	Gm26906
Gm37229	2.55030780124584e-201	2.61300052551573	0.151	0.035	7.44766387197823e-197	Gm37229
Gm47167	6.30050427613839e-187	1.96952731524626	0.252	0.105	1.83993626376069e-182	Gm47167
4930567K12Rik	4.67839356647921e-186	2.21736362157688	0.209	0.078	1.36623127321893e-181	4930567K12Rik
Gm15398	2.86170173327369e-185	1.03361236342652	0.554	0.375	8.35702757167915e-181	Gm15398
Gm48678	8.3291368280498e-184	1.59911446225803	0.375	0.202	2.43235782789538e-179	Gm48678
Gm26848	5.04435102896248e-183	1.01296287074284	0.599	0.411	1.47310183098791e-178	Gm26848
Gm42756	1.46383966464752e-172	1.33916240415551	0.188	0.064	4.27485097267015e-168	Gm42756
Gm28410	2.40859641404748e-169	1.57483557299527	0.272	0.132	7.03382410794287e-165	Gm28410
Gm44649	7.58854901056156e-159	4.11468600706275	0.071	0.004	2.21608396755429e-154	Gm44649
Gm42439	3.77643635862721e-144	1.43141076576909	0.353	0.221	1.1028327098099e-139	Gm42439
1700111E14Rik	1.07458456584823e-143	1.3539164266617	0.311	0.173	3.13810930764658e-139	1700111E14Rik
Gm35188	5.50844462289788e-141	1.60582324976048	0.303	0.16	1.60863108322487e-136	Gm35188
Gm15577	1.01149677351479e-139	1.88985432391426	0.156	0.051	2.95387402769525e-135	Gm15577
Gm16183	3.24471943029168e-137	1.16495685402117	0.334	0.187	9.4755541522808e-133	Gm16183
Gm26835	1.02187037535101e-134	1.09855813778365	0.319	0.18	2.98416805713755e-130	Gm26835
AC126440.1	5.02924259130625e-131	2.0528567938388	0.174	0.067	1.46868971393916e-126	AC126440.1
Gm19710	3.73612980654405e-126	1.12432634007047	0.314	0.186	1.09106198740506e-121	Gm19710
Gm11536	1.40264914476199e-125	1.68822229685491	0.181	0.077	4.09615629744843e-121	Gm11536
Gm30054	4.34430303756465e-125	1.72650999082837	0.23	0.109	1.26866681606001e-120	Gm30054
Gm11417	2.49851255542325e-117	1.13545273259004	0.415	0.261	7.29640621560252e-113	Gm11417
Fbxw15	1.20540141252744e-110	1.09818302463224	0.304	0.186	3.52013374500389e-106	Fbxw15
AC154377.1	1.76384101104932e-110	1.7655609474963	0.188	0.079	5.15094490456734e-106	AC154377.1
Gm48512	3.57336014241527e-109	1.57764594658192	0.252	0.135	1.04352836238953e-104	Gm48512
A330015K06Rik	1.48449844106749e-105	1.22601907156914	0.27	0.165	4.33518079744939e-101	A330015K06Rik
Gm45321	1.28331218550051e-104	1.85177949587255	0.227	0.127	3.74765657531713e-100	Gm45321
Gm26798	3.4212927179631e-104	1.46755452180442	0.209	0.104	9.99120112426765e-100	Gm26798
Gm26518	2.34003933164991e-103	1.07832591716427	0.393	0.263	6.83361686021723e-99	Gm26518
Gm14211	3.00653058824545e-103	1.60834774512673	0.193	0.091	8.7799712768532e-99	Gm14211
Gm15336	3.56207556896291e-102	1.17042255269835	0.223	0.117	1.04023292840424e-97	Gm15336
Gm10629	7.03264082655882e-100	1.12090932030635	0.296	0.181	2.05374210057997e-95	Gm10629
Far1os	7.98887623807585e-99	1.24538846340268	0.176	0.077	2.33299152780529e-94	Far1os
Tmem163	8.0822765376346e-98	1.11349245840433	0.153	0.132	2.36026721728543e-93	Tmem163
Gm31763	2.96593952833629e-96	1.67138171787266	0.191	0.088	8.66143320460047e-92	Gm31763
Gm48747	8.96589491603664e-96	2.20804164595537	0.113	0.036	2.61831029233018e-91	Gm48747
Gm47271	2.30176950847043e-94	1.95477892555927	0.142	0.058	6.72185749558621e-90	Gm47271
Gm28375	1.34854174530391e-93	1.26547393880833	0.212	0.11	3.93814645881101e-89	Gm28375
Leng9	2.35441172441241e-93	1.10302944219946	0.242	0.144	6.87558855880155e-89	Leng9
Carmil3	4.88907943286568e-93	1.2652826686144	0.348	0.22	1.42775786677977e-88	Carmil3
Gm37679	7.80205019178787e-92	1.57150789983922	0.145	0.062	2.27843271750781e-87	Gm37679
Gm6994	1.30450076106629e-91	1.17442469547303	0.225	0.146	3.80953357254187e-87	Gm6994
Gm44686	3.06904092390898e-91	1.51424979908834	0.212	0.101	8.9625202100914e-87	Gm44686
Prap1	5.50404373022391e-89	2.3298163426534	0.03	0.014	1.60734589053729e-84	Prap1
Gm26836	8.24747529136038e-89	1.06941303202812	0.263	0.149	2.40851020933597e-84	Gm26836
Gm45844	8.53200534823786e-89	1.30389358793072	0.323	0.196	2.4916015218459e-84	Gm45844
Gm11817	4.72291339003521e-88	1.22091832631913	0.208	0.108	1.37923239729198e-83	Gm11817
Gm15563	1.07095730557457e-85	1.44977360086812	0.156	0.071	3.1275166194694e-81	Gm15563
Gm26854	1.52325901897584e-82	1.37961441246621	0.143	0.064	4.44837331311516e-78	Gm26854
Nell1os	1.58145180921805e-82	1.53766330256345	0.154	0.076	4.61831371845947e-78	Nell1os
2310040G07Rik	6.05905148943447e-82	1.33614239287041	0.209	0.11	1.76942480645955e-77	2310040G07Rik
Gm27153	8.88689394142643e-82	1.22088818849613	0.161	0.082	2.59523963771476e-77	Gm27153
Gm28153	3.63646291871981e-79	1.04481363421014	0.421	0.275	1.06195626615375e-74	Gm28153
Gm48765	1.00377396452609e-77	1.77262473328693	0.14	0.063	2.93132110860554e-73	Gm48765
Gm36041	2.17882329349245e-77	1.80748934249032	0.142	0.06	6.362817663986e-73	Gm36041
Gm26936	1.26388592274528e-76	1.31939635864222	0.169	0.088	3.69092606019305e-72	Gm26936
Gm26827	6.29716139150642e-76	1.33082805035359	0.144	0.067	1.83896004116162e-71	Gm26827
Gm47071	1.32283755376627e-75	1.36606393562966	0.233	0.129	3.86308250826364e-71	Gm47071
Gm26861	1.4867041547021e-75	1.13854545704206	0.165	0.078	4.34162214297655e-71	Gm26861
Gm26749	1.51808238098751e-75	1.08085535015032	0.21	0.12	4.43325597719782e-71	Gm26749
Dtnbos	6.77261756383367e-75	1.24652199135201	0.188	0.102	1.97780750716635e-70	Dtnbos
Gm28376	7.66940361336726e-75	1.07778629145082	0.303	0.201	2.23969593721164e-70	Gm28376
Gm39214	9.6918366906837e-75	2.1106495721808	0.091	0.03	2.83030706878036e-70	Gm39214
Trim5	1.76447830915692e-73	2.0731242545888	0.053	0.007	5.15280600623096e-69	Trim5
1700109K24Rik	6.57014615599819e-73	1.38381618277514	0.128	0.053	1.91867978193615e-68	1700109K24Rik
AC158777.2	1.01692412322926e-72	1.60695576092357	0.158	0.074	2.96972351706641e-68	AC158777.2
Gm45645	1.36185700074707e-71	2.11201452226744	0.091	0.032	3.97703099928167e-67	Gm45645
Gm15496	7.8114892731812e-71	1.35982078642883	0.142	0.068	2.28118921244711e-66	Gm15496
D830024N08Rik	2.83999014226157e-70	1.32154488516191	0.247	0.146	8.29362321244645e-66	D830024N08Rik
Apoa1	3.180997440747e-68	1.94451720368254	0.054	0.032	9.28946682621345e-64	Apoa1
4932443L11Rik	3.29734397008848e-68	1.11734532048622	0.153	0.076	9.62923359584939e-64	4932443L11Rik
A930009A15Rik	9.93402721175356e-67	2.3884716221656	0.073	0.037	2.90103396664839e-62	A930009A15Rik
Gm14249	1.95697529623295e-65	1.48718725926854	0.148	0.069	5.7149549575891e-61	Gm14249
Gm12227	3.10803451461828e-65	2.39940043664774	0.055	0.012	9.07639319303976e-61	Gm12227
Gm10353	3.44732281682831e-65	1.86958603363794	0.102	0.04	1.00672168219837e-60	Gm10353
Gm38304	3.72854348456376e-64	1.10759293739819	0.19	0.113	1.08884655379715e-59	Gm38304
Gm43948	1.2354910861597e-63	1.02112189676091	0.149	0.071	3.60800461891217e-59	Gm43948
AC157931.1	1.55417042950313e-62	1.27767098880392	0.237	0.14	4.53864390527799e-58	AC157931.1
Grip1os2	2.22933514937691e-62	1.49679957838842	0.106	0.046	6.51032743672538e-58	Grip1os2
AC161581.1	2.605800504303e-62	1.72148431204603	0.117	0.05	7.60971921271605e-58	AC161581.1
Gm20658	1.08576803835016e-61	3.15658717598936	0.042	0.007	3.17076840239396e-57	Gm20658
Gm47283	1.62001930496831e-61	1.11154734297225	0.428	0.315	4.73094237629895e-57	Gm47283
Gm26954	7.45150744125738e-61	1.27457138614384	0.141	0.072	2.17606371807039e-56	Gm26954
Sorbs2os	1.48391999027513e-60	1.06320258499401	0.303	0.199	4.33349154760045e-56	Sorbs2os
Gm10135	1.04146899771912e-59	1.68829504935048	0.096	0.038	3.04140191403915e-55	Gm10135
E530011L22Rik	3.03456173780905e-59	1.51366034199819	0.133	0.086	8.86183064292376e-55	E530011L22Rik
B430010I23Rik	4.88926225805441e-59	1.05809027000414	0.242	0.186	1.42781125721963e-54	B430010I23Rik
Gm9856	2.86524612231126e-57	1.32879079185473	0.204	0.12	8.36737825098556e-53	Gm9856
Folr1	3.41628149749213e-55	1.41590551107717	0.065	0.025	9.97656685712625e-51	Folr1
Gm16193	8.6354908454171e-55	1.47044903391627	0.088	0.038	2.52182239158716e-50	Gm16193
Pard3bos1	8.97081839015031e-55	1.23775960141346	0.122	0.062	2.61974809447559e-50	Pard3bos1
Gm48383	2.56442264362921e-54	1.4346511609202	0.164	0.089	7.48888344619037e-50	Gm48383
Gm26911	1.33178425756106e-53	1.00774411549094	0.215	0.129	3.88920956735557e-49	Gm26911
Gm16189	4.21728349327206e-53	1.1948555526703	0.144	0.082	1.23157329854024e-48	Gm16189
Gm20687	5.38492791948564e-53	1.1827168696132	0.262	0.168	1.57256050032739e-48	Gm20687
Gm48239	7.88658791351481e-53	2.2143535986262	0.059	0.017	2.30312026838373e-48	Gm48239
Gm17227	1.48567915241287e-52	1.32607356828158	0.111	0.055	4.3386288287913e-48	Gm17227
4930557K07Rik	1.65144112042449e-52	1.78386918256499	0.094	0.041	4.82270350397564e-48	4930557K07Rik
Tmem132cos	3.50749493071884e-52	1.7907943531456	0.074	0.027	1.02429374461782e-47	Tmem132cos
Gm28379	6.03475164208186e-52	1.12027086650266	0.119	0.062	1.76232852203716e-47	Gm28379
Gm38251	2.41881799564709e-51	1.29662393135665	0.121	0.063	7.0636741926882e-47	Gm38251
4930455C13Rik	2.49976434264591e-51	1.40535175756821	0.132	0.096	7.30006180982886e-47	4930455C13Rik
Gm26724	3.60559042531561e-51	1.08866895540844	0.16	0.089	1.05294057190492e-46	Gm26724
Gm27151	4.12711257100062e-51	1.15140635569701	0.144	0.081	1.20524068410931e-46	Gm27151
Gm13269	4.68667222980769e-51	1.04746965450128	0.149	0.08	1.36864889127074e-46	Gm13269
Gm15261	1.26603669150133e-50	1.89422935020115	0.099	0.055	3.69720695019133e-46	Gm15261
Gm32250	2.18455312194791e-50	1.07816241361276	0.199	0.124	6.37955048202448e-46	Gm32250
1700112M02Rik	1.95126384681284e-49	2.23161246915675	0.056	0.017	5.69827581184754e-45	1700112M02Rik
Gm38102	4.58534243675423e-49	1.49167956254059	0.092	0.042	1.33905755180534e-44	Gm38102
Pcsk2os2	1.15215900811161e-48	1.17163790717031	0.101	0.046	3.36464995138833e-44	Pcsk2os2
Macrod2os1	1.85638106038975e-48	1.45307800215413	0.075	0.034	5.42118961065619e-44	Macrod2os1
Gm15886	2.70494878109556e-48	1.30504588217297	0.109	0.053	7.89926192543335e-44	Gm15886
Gm48749	4.35201197057602e-48	2.01317932899464	0.069	0.026	1.27091805576731e-43	Gm48749
Gm3848	5.51535163440616e-48	1.67143983729725	0.064	0.02	1.61064813779563e-43	Gm3848
Gm42917	1.20623163867149e-47	1.39913739590784	0.114	0.056	3.52255825441235e-43	Gm42917
Gm16541	1.12024847592738e-45	1.06210159615071	0.202	0.133	3.27146162425074e-41	Gm16541
Gm11713	4.12818401442393e-45	1.3853991712627	0.116	0.064	1.20555357773222e-40	Gm11713
Gm17058	9.31385148761491e-44	1.40581846572158	0.075	0.033	2.71992404992818e-39	Gm17058
Rsf1os1	2.27557269871511e-43	1.11355394087193	0.105	0.052	6.64535495205774e-39	Rsf1os1
Gm16499	2.60442858276474e-43	1.27862032226804	0.183	0.107	7.60571279024788e-39	Gm16499
Gm16168	5.60893810223723e-43	1.36025615174594	0.089	0.042	1.63797819399634e-38	Gm16168
Gm11437	6.04761891379514e-43	1.01962662386937	0.155	0.13	1.76608615139559e-38	Gm11437
Mgam	3.47241119308606e-42	1.23788908907804	0.058	0.079	1.01404824071692e-37	Mgam
Smim24	5.59976909332671e-42	1.18418734994124	0.035	0.029	1.6353005683242e-37	Smim24
Tifa	2.19854234273477e-41	1.11155488864244	0.096	0.061	6.42040320348835e-37	Tifa
Gm48228	2.38724283255239e-41	1.10509483134749	0.226	0.138	6.97146524390275e-37	Gm48228
Gm46124	3.32031608411146e-41	2.23040204437059	0.046	0.013	9.69631906043069e-37	Gm46124
Gm12128	3.38805772701562e-41	1.30709135218482	0.111	0.06	9.89414498020372e-37	Gm12128
Gm37768	6.82995166251643e-41	1.02022726774317	0.14	0.082	1.99455078400467e-36	Gm37768
Gm27187	7.00957995533665e-41	1.59988670758694	0.091	0.043	2.04700763435696e-36	Gm27187
Gm27241	8.80651605172497e-41	1.28950763541929	0.091	0.046	2.57176688258524e-36	Gm27241
Apoa4	7.35021125900208e-40	3.23235997791693	0.015	0.004	2.14648219396638e-35	Apoa4
Gm26563	1.49802931300239e-39	1.48357516463884	0.08	0.037	4.37469500276088e-35	Gm26563
Cd27	1.55449116909844e-39	1.04431264966879	0.234	0.188	4.53958056111818e-35	Cd27
Plxna4os3	4.60830466925222e-39	1.64091158165962	0.071	0.033	1.34576321256173e-34	Plxna4os3
Fam46d	1.2260854296656e-38	1.23014039233528	0.096	0.086	3.58053728025245e-34	Fam46d
Gm11457	1.28579803192306e-38	1.47892386580864	0.066	0.027	3.75491599262491e-34	Gm11457
4631405J19Rik	1.67354414246934e-38	1.11031100555558	0.147	0.079	4.88725095925321e-34	4631405J19Rik
Gm20149	5.75019517427593e-38	2.11117937537551	0.047	0.015	1.6792294967438e-33	Gm20149
Gm10848	9.84679700253239e-38	1.02306508746734	0.143	0.084	2.87556012864953e-33	Gm10848
Gm45486	1.85894252225024e-37	1.87223036128412	0.062	0.026	5.42866984772737e-33	Gm45486
Gm11099	1.90388262516501e-37	1.08877989258387	0.116	0.066	5.55990843026939e-33	Gm11099
B230312C02Rik	2.60764414125316e-37	1.98863617223886	0.061	0.03	7.61510318570161e-33	B230312C02Rik
Cd163l1	8.00352985068056e-37	1.15557721351524	0.17	0.138	2.33727082229424e-32	Cd163l1
Gm26916	1.03139791045561e-36	1.27765191351888	0.118	0.065	3.0119913179035e-32	Gm26916
Gm36198	1.83727474533068e-36	1.24312663871782	0.153	0.089	5.3653934387892e-32	Gm36198
Slc15a1	5.73711915946628e-36	1.36043948899064	0.033	0.045	1.67541090813894e-31	Slc15a1
Psma8	1.18316638750609e-35	1.47756019213452	0.028	0.031	3.45520080143403e-31	Psma8
Anxa10	1.42462395837943e-35	1.51729787040671	0.068	0.054	4.16032934565544e-31	Anxa10
Gm11802	8.86798381483398e-35	1.54207785570833	0.06	0.026	2.58971731344597e-30	Gm11802
Gm42836	9.45175867963758e-35	1.90490831247592	0.039	0.012	2.76019708721456e-30	Gm42836
Gm47350	1.9362433708116e-34	1.47397086305949	0.085	0.042	5.65441151578113e-30	Gm47350
Gm14372	2.35903177030157e-34	1.39644105911677	0.065	0.03	6.88908047881166e-30	Gm14372
Gm45783	3.08790438372547e-34	1.60236553638537	0.087	0.044	9.01760717179349e-30	Gm45783
Slc5a1	3.89958956450773e-34	1.13546209258595	0.033	0.04	1.13879714052319e-29	Slc5a1
Galnt6	4.51456512713233e-34	1.23276911218501	0.092	0.07	1.31838845407645e-29	Galnt6
Gm38604	5.17189897769062e-34	1.59799831862645	0.084	0.042	1.51034965845499e-29	Gm38604
Gm47551	2.62482667631388e-33	2.64328311199674	0.027	0.006	7.66528134283942e-29	Gm47551
Gm15904	2.6454163763119e-33	1.76949790876153	0.045	0.017	7.72540944374364e-29	Gm15904
Gm15396	6.7289950535045e-33	1.14704282260775	0.103	0.057	1.96506842547492e-28	Gm15396
E330018M18Rik	9.06979951987008e-33	2.69930915335762	0.027	0.006	2.64865355378766e-28	E330018M18Rik
Gm31683	1.20433244170808e-32	1.97254954962235	0.047	0.017	3.5170120295201e-28	Gm31683
Gm16093	1.69334136787893e-32	1.05463767829199	0.11	0.063	4.94506479661683e-28	Gm16093
Gm4022	2.1868769528211e-32	1.41185410455152	0.097	0.05	6.38633676532347e-28	Gm4022
Apob	3.24967968958101e-32	1.51468087303393	0.031	0.026	9.49003959748344e-28	Apob
Gm45680	8.11253138881834e-32	1.74520698569676	0.064	0.028	2.36910254147662e-27	Gm45680
Gm27016	9.94624393541726e-32	2.1519948513657	0.032	0.008	2.9046016164599e-27	Gm27016
Gm11084	1.31588135667031e-31	1.40151221622362	0.078	0.041	3.84276832588431e-27	Gm11084
1500035N22Rik	1.33414760418047e-31	1.56787915674387	0.057	0.026	3.89611124848822e-27	1500035N22Rik
Folr2	2.4185159831347e-31	1.03416064571873	0.075	0.043	7.06279222554826e-27	Folr2
AC151836.1	7.52074331240342e-31	1.50390522209855	0.085	0.043	2.19628266952117e-26	AC151836.1
AC134414.1	1.42112586039421e-30	1.20645744921795	0.149	0.09	4.1501138501092e-26	AC134414.1
4930532I03Rik	1.44495923086432e-30	1.52448722193906	0.077	0.038	4.21971444189308e-26	4930532I03Rik
Gm47889	2.62835821111315e-30	1.65900315853642	0.06	0.026	7.67559448391374e-26	Gm47889
Gm11844	4.80891187683243e-30	1.46701824489191	0.071	0.036	1.40434653539137e-25	Gm11844
Lrp8os2	5.34445649330881e-30	1.42456262010913	0.062	0.028	1.56074162974097e-25	Lrp8os2
Gm11250	5.4848068475526e-30	1.1538791895929	0.089	0.048	1.60172814369079e-25	Gm11250
Mir133a-1hg	6.24610523249815e-30	1.61207599333856	0.062	0.027	1.82405011104644e-25	Mir133a-1hg
Platr31	7.52726418838593e-30	1.50093180682985	0.062	0.028	2.19818696093434e-25	Platr31
Gm44151	9.25332912330166e-30	1.73383281263002	0.049	0.022	2.70224970387778e-25	Gm44151
Gm26825	1.06854581988115e-29	1.50584447651297	0.069	0.033	3.12047435779893e-25	Gm26825
Gm17133	1.45613068743204e-29	1.09305889423376	0.071	0.036	4.25233844650779e-25	Gm17133
2810425M01Rik	1.49762618852365e-29	1.0692949255641	0.085	0.045	4.37351775834562e-25	2810425M01Rik
Arhgef37	3.39229733002575e-29	1.00820334424124	0.14	0.118	9.9065258928742e-25	Arhgef37
Gm28750	5.19730836777974e-29	1.6120513185874	0.041	0.015	1.51776996264272e-24	Gm28750
Gm38948	7.34128012067819e-29	1.47830976943476	0.079	0.039	2.14387403364165e-24	Gm38948
Gm47134	9.51682332666663e-29	1.78061315975624	0.053	0.023	2.77919791608646e-24	Gm47134
Gm28308	1.24237126506668e-28	1.18540862201959	0.095	0.058	3.62809680537421e-24	Gm28308
Gm26882	2.09085978867447e-28	1.46120134631113	0.068	0.034	6.10593784086605e-24	Gm26882
Gm42851	3.51630041042491e-28	1.57222630815067	0.042	0.015	1.02686520885639e-23	Gm42851
Dnase2a	6.49820188343443e-28	1.01465448987106	0.063	0.036	1.89766989601936e-23	Dnase2a
AC061963.1	1.15263323594967e-27	1.40234598254273	0.085	0.045	3.36603483894383e-23	AC061963.1
Gm48677	1.21624247805852e-27	1.47669605131439	0.074	0.036	3.55179290867429e-23	Gm48677
Selenoo	1.64473849180914e-27	1.08838902368196	0.182	0.121	4.80312981763022e-23	Selenoo
Gm20641	1.6861143726073e-27	1.10270076009999	0.076	0.039	4.92395980232509e-23	Gm20641
Gm28294	1.91913920067395e-27	1.02693442381025	0.136	0.088	5.60446220772815e-23	Gm28294
A230009B12Rik	2.4030333968161e-27	1.89276946340322	0.028	0.007	7.01757842872206e-23	A230009B12Rik
Parvaos	2.6217853596023e-27	1.44947430104171	0.057	0.027	7.65639978564658e-23	Parvaos
Gm13402	2.8035306841221e-27	1.00516046544576	0.09	0.049	8.18715065684177e-23	Gm13402
Gm26609	6.0723402410701e-27	1.07566569885481	0.098	0.055	1.7733055205997e-22	Gm26609
4831440D22Rik	6.60357102328815e-27	2.06625762316837	0.034	0.011	1.92844084593084e-22	4831440D22Rik
Gm48091	1.23201492419356e-26	1.62932316015639	0.066	0.034	3.59785318312244e-22	Gm48091
Gm28370	1.67761923115489e-26	1.13500967035314	0.078	0.046	4.89915144074162e-22	Gm28370
Gm26879	1.67903252300122e-26	1.39324126910738	0.04	0.016	4.90327867692046e-22	Gm26879
Cubn	1.71906280439311e-26	1.16140422845912	0.051	0.062	5.02017910766919e-22	Cubn
Gm48250	2.30000162898214e-26	1.77018311900636	0.046	0.018	6.71669475711653e-22	Gm48250
Gm26599	3.03628433718604e-26	1.87728949594925	0.029	0.01	8.86686114988441e-22	Gm26599
4930444A19Rik	4.11278269474649e-26	1.00232495577766	0.103	0.062	1.20105593034682e-21	4930444A19Rik
Gm16068	4.1677331985296e-26	1.64117189967462	0.039	0.014	1.2171031259666e-21	Gm16068
Gm16982	5.12843253667172e-26	1.43768565478924	0.054	0.036	1.49765615368424e-21	Gm16982
2210414B05Rik	5.3717803323362e-26	1.54900013257502	0.059	0.039	1.56872101045214e-21	2210414B05Rik
S100g	6.4427496394124e-26	1.45015731392437	0.013	0.007	1.8814761771976e-21	S100g
Gm13856	6.71973278555584e-26	1.04273577235039	0.066	0.036	1.96236356536587e-21	Gm13856
Gm41077	2.73299040595542e-25	1.29928303187719	0.099	0.056	7.98115188251161e-21	Gm41077
4930509J09Rik	3.8544263747775e-25	1.01252190749074	0.125	0.133	1.12560813422627e-20	4930509J09Rik
Gm45510	4.28945431413865e-25	1.26664215366432	0.101	0.057	1.25264934335791e-20	Gm45510
Gm47827	4.31707443739802e-25	1.6412893563021	0.051	0.021	1.26071524795334e-20	Gm47827
4930579G18Rik	4.86168083759975e-25	1.17137415304725	0.08	0.064	1.41975665500426e-20	4930579G18Rik
Prelid3a	1.11712795730975e-24	1.12530182229394	0.162	0.109	3.26234877373165e-20	Prelid3a
Gm12082	1.39399377576366e-24	1.7543411639417	0.04	0.015	4.07088002336263e-20	Gm12082
Gm15965	2.08958008156221e-24	1.06213178630608	0.062	0.03	6.10220071218612e-20	Gm15965
Lrrc75aos1	2.64086996704264e-24	2.13102584285084	0.025	0.007	7.71213256475463e-20	Lrrc75aos1
AC156016.2	2.70019749942186e-24	1.57456022168944	0.054	0.024	7.88538675756165e-20	AC156016.2
Rap1gapos	3.45802446554819e-24	2.31222075177613	0.022	0.006	1.00984688467404e-19	Rap1gapos
Gm15990	4.23288361086525e-24	1.17020702027986	0.039	0.013	1.23612900088098e-19	Gm15990
Gm12224	4.45951463319438e-24	1.84745472797497	0.028	0.009	1.30231205833175e-19	Gm12224
Gm36992	8.23357991731615e-24	1.43170220315942	0.04	0.018	2.40445234325384e-19	Gm36992
Gm7580	8.97891907028043e-24	1.03252172473725	0.058	0.028	2.62211373609399e-19	Gm7580
Gm26823	9.24946695643158e-24	1.48016713360454	0.034	0.013	2.70112183528671e-19	Gm26823
4921534H16Rik	1.03008274792322e-23	1.2596996626538	0.061	0.035	3.00815064876017e-19	4921534H16Rik
4933421D24Rik	1.07620075201428e-23	3.12225379457062	0.016	0.004	3.14282905610731e-19	4933421D24Rik
Clca4b	1.25134050677853e-23	1.74516375154475	0.012	0.008	3.65428968194533e-19	Clca4b
Adh6a	1.35573030597077e-23	2.56250855681619	0.018	0.033	3.95913921252644e-19	Adh6a
Gm15283	1.75260230949175e-23	1.21187977892523	0.112	0.066	5.11812452440875e-19	Gm15283
Lct	2.26783750606231e-23	1.81975204605749	0.034	0.053	6.62276586895376e-19	Lct
Gm29106	3.00068896199175e-23	2.24067985719856	0.024	0.007	8.7629119757045e-19	Gm29106
Dnah7c	3.92210016380287e-23	1.11696446849984	0.084	0.049	1.14537091083535e-18	Dnah7c
Gm16226	6.28774836739154e-23	1.98059931867387	0.032	0.013	1.83621115572935e-18	Gm16226
Gm15558	6.52659909434234e-23	1.66264804694917	0.032	0.012	1.90596273352079e-18	Gm15558
Itln1	6.67364498859484e-23	1.29140248996515	0.028	0.037	1.94890454601935e-18	Itln1
Fbxw16	7.56620534500531e-23	1.68013080600076	0.036	0.028	2.2095589469019e-18	Fbxw16
Klhl33	1.04544152075622e-22	1.19209352431374	0.107	0.068	3.0530028730644e-18	Klhl33
Gm10130	1.45522192491486e-22	1.02855020507816	0.084	0.051	4.24968458732885e-18	Gm10130
Ggt1	2.34076480845089e-22	1.65461651709573	0.013	0.013	6.83573547011914e-18	Ggt1
Gm9968	2.68452062247619e-22	1.19656456588466	0.043	0.02	7.83960557381721e-18	Gm9968
Gm47460	2.80051044079803e-22	2.51718956523682	0.019	0.005	8.1783306402625e-18	Gm47460
Gm26625	2.84742455301464e-22	2.29154231492515	0.021	0.006	8.31533392216866e-18	Gm26625
Pclaf	3.37944337966925e-22	2.00685853510896	0.031	0.011	9.86898850164811e-18	Pclaf
Gm43401	6.14867046933024e-22	1.48917364224801	0.036	0.017	1.79559623715851e-17	Gm43401
AC154323.2	7.46340635027521e-22	1.38579504406863	0.072	0.036	2.17953855647087e-17	AC154323.2
Olfr643	1.1903247093544e-21	1.73275262095953	0.038	0.016	3.47610524872766e-17	Olfr643
2810432F15Rik	1.20612063521249e-21	1.22377908389171	0.058	0.03	3.52223409101104e-17	2810432F15Rik
AC122291.1	1.2578781457585e-21	1.57221547639819	0.049	0.022	3.67338154905854e-17	AC122291.1
AC140393.4	3.89826357017394e-21	2.35184045724532	0.02	0.005	1.1384099103979e-16	AC140393.4
Zfp982	4.20638781543716e-21	1.50021145388825	0.055	0.026	1.22839143374211e-16	Zfp982
Nudt8.1	5.45415402847281e-21	1.73565980647154	0.038	0.017	1.59277660093491e-16	Nudt8.1
Gm15243	7.06166030175405e-21	1.51344715886869	0.03	0.012	2.06221665792123e-16	Gm15243
A930002C04Rik	1.28032915918572e-20	1.40031588448576	0.064	0.032	3.73894524357006e-16	A930002C04Rik
Gm11339	2.21193379798334e-20	1.64081145239255	0.038	0.017	6.45951027025075e-16	Gm11339
9230109A22Rik	2.44152796935299e-20	1.54882978939457	0.046	0.02	7.12999412890153e-16	9230109A22Rik
Gm5600	2.76596461956278e-20	1.16301402276877	0.107	0.064	8.07744647850917e-16	Gm5600
Gm17168	2.7796165675201e-20	1.32135565264999	0.047	0.023	8.11731426212894e-16	Gm17168
Gm45740	3.44330412413332e-20	1.64056692441906	0.042	0.018	1.00554810337065e-15	Gm45740
Gm26981	4.18499377767766e-20	1.03470731169629	0.054	0.028	1.22214373289521e-15	Gm26981
Anpep	5.5916509601908e-20	1.51869931116069	0.019	0.021	1.63292982990452e-15	Anpep
Gm12160	6.55058718980877e-20	1.3664841911863	0.025	0.008	1.91296797703986e-15	Gm12160
Gm17130	7.48400731562825e-20	2.4680853683141	0.016	0.004	2.18555465638292e-15	Gm17130
Gm48095	8.34280423360083e-20	2.08647112413836	0.024	0.008	2.43634912033845e-15	Gm48095
Olfr477	2.73835280735577e-19	2.40941038113943	0.018	0.005	7.99681170332107e-15	Olfr477
Gm26713	2.86416929159902e-19	1.76694172570902	0.029	0.012	8.36423358225662e-15	Gm26713
Gm37982	4.62321741807506e-19	1.0918898872226	0.059	0.033	1.35011818260046e-14	Gm37982
4930595D18Rik	5.90530950580038e-19	1.01538223479676	0.042	0.02	1.72452753497888e-14	4930595D18Rik
1700047A11Rik	9.11089017571454e-19	1.00082948735452	0.051	0.029	2.66065325801392e-14	1700047A11Rik
Gm48321	1.08698273132716e-18	1.52213575318784	0.05	0.025	3.17431567029471e-14	Gm48321
C78334	1.10030215418281e-18	1.17740739044647	0.046	0.022	3.21321238086007e-14	C78334
Gm16572	1.10058211984303e-18	1.51073475774749	0.031	0.013	3.21402996457759e-14	Gm16572
Enpep	1.22612553663258e-18	1.22469543791706	0.02	0.029	3.58065440462813e-14	Enpep
Gm17036	1.24165565395341e-18	1.00652877624534	0.055	0.032	3.62600700624013e-14	Gm17036
Gm44759	1.61306936169638e-18	1.66715576072076	0.037	0.016	4.71064645696195e-14	Gm44759
Gm48708	1.62301530264283e-18	1.92407757391555	0.027	0.01	4.73969158830785e-14	Gm48708
Gm35911	2.1577409501922e-18	1.13211399484017	0.118	0.07	6.30125089684628e-14	Gm35911
Gm47815	2.19185116145242e-18	2.23800620696898	0.019	0.006	6.40086294678949e-14	Gm47815
4933407I08Rik	3.25339868280144e-18	2.09648558455033	0.018	0.005	9.50090017338504e-14	4933407I08Rik
Gm47802	4.00261335684484e-18	1.28006190501579	0.073	0.042	1.1688831785994e-13	Gm47802
Gm13388	4.51511004992512e-18	1.17772279173928	0.07	0.039	1.31854758787963e-13	Gm13388
Gm12239	5.79345890693044e-18	1.46273888391462	0.05	0.026	1.6918638045909e-13	Gm12239
AC160335.1	6.0920918805256e-18	1.64322044434607	0.035	0.015	1.77907359186989e-13	AC160335.1
Gm17546	6.46467371528626e-18	1.26121567035197	0.029	0.011	1.88787866507505e-13	Gm17546
Gm42556	6.95322099480167e-18	1.11666517725296	0.04	0.02	2.03054912711193e-13	Gm42556
Vmn1r90	8.86127830849199e-18	1.7116928613014	0.028	0.011	2.58775910442892e-13	Vmn1r90
Gm48742	9.19390038074921e-18	1.44341967872473	0.057	0.03	2.68489472819019e-13	Gm48742
Gm43192	1.21059680346998e-17	1.49643900106033	0.034	0.015	3.5353058451734e-13	Gm43192
Gm15700	1.31004653146526e-17	1.13238449130604	0.034	0.015	3.825728885838e-13	Gm15700
Gm48855	1.7762143767793e-17	1.27879487255115	0.067	0.038	5.1870788445086e-13	Gm48855
Slc5a12	2.25190775751298e-17	1.6430140270128	0.017	0.034	6.57624622426517e-13	Slc5a12
Mme	2.61439462227934e-17	1.05325456693717	0.036	0.061	7.63481661544236e-13	Mme
Dmac2	4.2797467279862e-17	1.08058472107766	0.118	0.081	1.24981443697381e-12	Dmac2
AC107757.1	5.37983750021409e-17	2.00004969143183	0.021	0.006	1.57107394518752e-12	AC107757.1
Gm3772	5.47846708761527e-17	1.15622749882042	0.098	0.065	1.59987674359629e-12	Gm3772
Gm16054	6.74885217412627e-17	1.14778805543838	0.041	0.021	1.9708673004101e-12	Gm16054
Gm38405	7.87602426294128e-17	2.48202375462946	0.021	0.006	2.30003536550674e-12	Gm38405
Gm45411	1.01919656741837e-16	1.6107755942014	0.038	0.02	2.97635973583188e-12	Gm45411
AC154683.1	1.26949275161189e-16	1.59459705882092	0.039	0.019	3.70729968253219e-12	AC154683.1
Gm26718	1.59453131293032e-16	1.04429123109706	0.065	0.041	4.65650979315041e-12	Gm26718
Gm29242	1.65012426357705e-16	1.25683321095711	0.034	0.016	4.81885788692407e-12	Gm29242
Gm29530	2.09889692096657e-16	1.35419847560997	0.028	0.014	6.12940867829867e-12	Gm29530
Prr29	2.57768534510079e-16	1.57739166764674	0.018	0.005	7.52761451329785e-12	Prr29
AC166356.1	2.76178590958509e-16	1.20264789952279	0.082	0.05	8.06524339176133e-12	AC166356.1
Gm14661	3.4097540745812e-16	1.491873300263	0.065	0.035	9.95750482399947e-12	Gm14661
Gm26979	4.71272664899035e-16	1.38152832226379	0.023	0.007	1.37625756330465e-11	Gm26979
Fbxw19	5.13319753439205e-16	1.40051332442414	0.031	0.03	1.49904767596851e-11	Fbxw19
Gm26953	8.35778540779191e-16	1.31429352186107	0.05	0.026	2.44072407263747e-11	Gm26953
Gm45600	1.21139805114778e-15	2.87072148809583	0.01	0.002	3.53764572876686e-11	Gm45600
AC116476.1	1.27378140645755e-15	1.31002033556802	0.055	0.028	3.71982384127799e-11	AC116476.1
Gm34868	1.42466159445428e-15	1.65868406233311	0.03	0.013	4.16043925428483e-11	Gm34868
A830092H15Rik	1.66261050649387e-15	1.41064678384008	0.039	0.021	4.85532146211405e-11	A830092H15Rik
C86187	2.33818709411981e-15	1.57690063389447	0.034	0.021	6.82820777095808e-11	C86187
Rbp2	2.89892713817208e-15	1.36159786688161	0.017	0.012	8.46573692160391e-11	Rbp2
Gm16033	3.21228892919149e-15	1.41690706012294	0.023	0.009	9.3808473599179e-11	Gm16033
Gm15492	3.78523181289764e-15	1.29245144751145	0.038	0.02	1.1054012463205e-10	Gm15492
Plb1	3.90605034203408e-15	1.21316871431177	0.033	0.058	1.14068388138421e-10	Plb1
Gm47153	4.87259900419488e-15	1.69599984993655	0.029	0.013	1.42294508719503e-10	Gm47153
3300002A11Rik	5.25079573636918e-15	1.15099652495982	0.076	0.041	1.53338987889189e-10	3300002A11Rik
Gm28085	5.50696996667818e-15	1.2642240550624	0.028	0.012	1.60820043936903e-10	Gm28085
Guca2b	5.53324160739306e-15	1.08055591365121	0.013	0.016	1.615872546607e-10	Guca2b
Gm34623	5.53574795634759e-15	1.59286084860309	0.039	0.02	1.61660447569219e-10	Gm34623
B230217J21Rik	5.86213739109827e-15	2.34792683499051	0.015	0.004	1.71191998232243e-10	B230217J21Rik
Gm20629	6.00997453454985e-15	1.23542557090067	0.046	0.024	1.75509286332459e-10	Gm20629
5430431A17Rik	6.1021115457513e-15	2.76246533605307	0.011	0.002	1.78199963470575e-10	5430431A17Rik
Gm48727	7.57133666825146e-15	1.67668037761621	0.026	0.01	2.21105744722947e-10	Gm48727
Slc2a2	8.11252884579896e-15	1.5514739486758	0.013	0.01	2.36910179883867e-10	Slc2a2
Gm26772	8.53324440339841e-15	1.26110193266728	0.037	0.018	2.49196336312444e-10	Gm26772
Dnmt3aos	8.80434460361903e-15	1.18460417182482	0.042	0.021	2.57113275459487e-10	Dnmt3aos
Gm43569	9.02620223722665e-15	1.14705339850486	0.037	0.019	2.6359218393373e-10	Gm43569
AC170810.2	1.14529644050315e-14	1.68911469234716	0.026	0.01	3.34460919520136e-10	AC170810.2
Gm42726	1.23275823527117e-14	1.21351107920572	0.036	0.019	3.60002387446239e-10	Gm42726
D830036C21Rik	1.29980915568719e-14	1.41967121178952	0.04	0.02	3.79583267735331e-10	D830036C21Rik
Togaram2	1.4488453986414e-14	1.27708593169013	0.06	0.035	4.23106321765249e-10	Togaram2
Smim22	1.51650831938706e-14	1.23432974865677	0.012	0.008	4.42865924510602e-10	Smim22
Gm32014	1.51725067676516e-14	1.3008323297008	0.052	0.028	4.4308271513573e-10	Gm32014
Gm48094	1.75372350835187e-14	1.23202555939474	0.075	0.048	5.12139876143997e-10	Gm48094
AC116724.1	2.1895253956141e-14	2.24323948366622	0.016	0.005	6.39407101281185e-10	AC116724.1
AC154436.2	2.29099708180167e-14	1.52399382022136	0.034	0.017	6.69039877798543e-10	AC154436.2
Gm28991	2.60121675594024e-14	1.30412903495742	0.022	0.008	7.59633329237228e-10	Gm28991
Gm15813	3.43627830692981e-14	1.75610969402078	0.019	0.008	1.00349635397271e-09	Gm15813
Gm4425	3.9334069079602e-14	1.2883809040301	0.027	0.015	1.14867281933162e-09	Gm4425
Gm45479	4.89610268434736e-14	1.88887764033562	0.021	0.008	1.42980886690996e-09	Gm45479
Gm12786	7.58820360760597e-14	1.87442834804827	0.017	0.006	2.21598309952917e-09	Gm12786
Gm15632	8.08400950349637e-14	1.34067942578582	0.02	0.008	2.36077329530605e-09	Gm15632
Nat8f3	8.1698712392475e-14	1.43792411178848	0.029	0.012	2.38584749799745e-09	Nat8f3
Gm26780	8.74983359880881e-14	1.47149552300309	0.022	0.009	2.55521390586014e-09	Gm26780
Gm10097	9.21597190920804e-14	1.75479625187936	0.019	0.006	2.69134027664602e-09	Gm10097
AC164302.1	9.3965731522175e-14	1.44368060829968	0.037	0.018	2.74408125764208e-09	AC164302.1
Tbc1d22bos	1.07749450291151e-13	1.17973612208563	0.029	0.013	3.14660719685248e-09	Tbc1d22bos
Ttc29	1.11564076577313e-13	1.21282605967108	0.076	0.088	3.25800572828727e-09	Ttc29
AC122459.2	1.13049007845857e-13	1.16230375246557	0.089	0.053	3.30137017612257e-09	AC122459.2
Gm26859	1.43832430479091e-13	1.54290379926177	0.028	0.013	4.20033846728089e-09	Gm26859
Dnah3	1.54502542828873e-13	1.39746871645408	0.031	0.015	4.51193775823157e-09	Dnah3
Lrtm1	1.76996810814531e-13	1.48677016385422	0.026	0.013	5.16883786621674e-09	Lrtm1
Gm3227	2.04641461687298e-13	1.68922649603256	0.023	0.009	5.97614460565415e-09	Gm3227
Gm40155	2.24036572584833e-13	1.70267999077031	0.024	0.01	6.54254002919489e-09	Gm40155
Gm16159	2.4339861317826e-13	1.80784553589992	0.021	0.008	7.10796970064473e-09	Gm16159
Gm26870	2.7163617418995e-13	1.49532458985437	0.014	0.009	7.93259119486912e-09	Gm26870
Gsta1	2.96433688776302e-13	2.6480221387943	0.007	0.011	8.65675301333436e-09	Gsta1
C230057M02Rik	3.21380078539621e-13	2.06545047481194	0.015	0.005	9.38526243359256e-09	C230057M02Rik
Gm48006	3.21643453251757e-13	2.28098175959705	0.013	0.004	9.39295376531105e-09	Gm48006
CT010505.2	3.95647244252306e-13	2.46284353547074	0.011	0.003	1.15540864739001e-08	CT010505.2
AC118008.1	3.98310899924093e-13	1.81937306730856	0.02	0.009	1.16318732104833e-08	AC118008.1
Tmem267	4.08716174779735e-13	1.2619380632222	0.062	0.04	1.19357384520926e-08	Tmem267
Banf2os	4.14742103983525e-13	1.36751904277195	0.031	0.015	1.21117136626309e-08	Banf2os
AC154606.1	5.10711724732957e-13	1.56737549506279	0.029	0.014	1.49143144973765e-08	AC154606.1
Gm15561	6.38381178047555e-13	1.75990913747826	0.015	0.005	1.86426455425228e-08	Gm15561
4930587E11Rik	6.62074133712184e-13	1.37489963910863	0.055	0.037	1.93345509267969e-08	4930587E11Rik
A930028N01Rik	6.93719924864757e-13	1.63096402897247	0.025	0.01	2.02587029658255e-08	A930028N01Rik
Gm26613	9.34133881912494e-13	1.01232404425441	0.033	0.016	2.72795117534906e-08	Gm26613
Gm26807	1.1730846895578e-12	1.759404485309	0.015	0.005	3.42575921891563e-08	Gm26807
Gm13708	1.32332421985129e-12	1.25876313842609	0.027	0.013	3.86450371923171e-08	Gm13708
Gm45459	1.35642996655982e-12	1.64910421814878	0.024	0.011	3.96118243134463e-08	Gm45459
CT009510.2	1.37705538013579e-12	2.09124728282352	0.014	0.005	4.02141482661056e-08	CT009510.2
Clca3b	1.47562551262343e-12	1.02124992518502	0.014	0.011	4.30926918451421e-08	Clca3b
Gm44832	1.55469975119208e-12	2.48483898205529	0.01	0.003	4.54018968340623e-08	Gm44832
Gm37571	1.77071544811648e-12	1.06810610752697	0.034	0.019	5.17102032313454e-08	Gm37571
Gm29554	1.95043738304393e-12	1.54112957729864	0.023	0.011	5.69586228970319e-08	Gm29554
Ccdc34os	2.17927438812375e-12	1.39566712379575	0.023	0.011	6.36413499563778e-08	Ccdc34os
Fam83a	2.45380275982606e-12	1.4074471643754	0.029	0.02	7.16584019952005e-08	Fam83a
Gm21961	2.50799991164216e-12	1.76458067315439	0.015	0.004	7.32411214196861e-08	Gm21961
AC112943.2	2.5792918237762e-12	1.23211899803788	0.05	0.027	7.53230591297364e-08	AC112943.2
Gm34821	2.64956142762726e-12	2.25040781888386	0.012	0.003	7.73751423709987e-08	Gm34821
AC161165.4	2.67825652787754e-12	1.4045084807955	0.044	0.026	7.82131253836077e-08	AC161165.4
5830473C10Rik	2.84819593555807e-12	1.07522170140653	0.055	0.039	8.31758659061024e-08	5830473C10Rik
Gm32743	3.24036793693193e-12	1.72019745278731	0.021	0.008	9.46284648622233e-08	Gm32743
Cyp3a11	3.24562654522701e-12	1.85094067572852	0.01	0.011	9.47820320002643e-08	Cyp3a11
Naaladl1	3.37167388204015e-12	1.2659322533503	0.011	0.016	9.84629923772185e-08	Naaladl1
Gm28609	3.67300717987135e-12	1.37012355050049	0.018	0.007	1.07262828673783e-07	Gm28609
Gm45509	4.1449897545706e-12	1.38153736846918	0.042	0.024	1.21046135802725e-07	Gm45509
Gm12841	4.36745286588656e-12	1.18414277097651	0.043	0.025	1.27542726042485e-07	Gm12841
Npc1l1	4.74623471942528e-12	1.0651608923766	0.013	0.017	1.38604292511377e-07	Npc1l1
Gm42674	5.8374981795463e-12	1.02793690058759	0.096	0.064	1.70472459337291e-07	Gm42674
Gm27246	5.93229262690708e-12	1.78403191006339	0.019	0.009	1.73240741583567e-07	Gm27246
Gm26531	6.3960604490763e-12	1.28818827430398	0.026	0.013	1.86784153294375e-07	Gm26531
A030001D20Rik	6.67944481909939e-12	1.40657575307386	0.035	0.018	1.95059827052159e-07	A030001D20Rik
Gm48770	7.25266442867817e-12	2.03010283343235	0.014	0.004	2.11799559310688e-07	Gm48770
Tex50	7.43441406946312e-12	1.37389898179301	0.034	0.017	2.17107194070531e-07	Tex50
Spout1	8.45393635310849e-12	1.04245905218201	0.101	0.074	2.46880303319827e-07	Spout1
Gm45868	9.1018619713007e-12	1.38702833292664	0.035	0.017	2.65801675147894e-07	Gm45868
Gm26770	1.00762230776616e-11	1.09178102791752	0.048	0.03	2.94255942536952e-07	Gm26770
1700026F02Rik	1.03306190363817e-11	1.23292728350587	0.044	0.039	3.01685067719454e-07	1700026F02Rik
Lats2.1	1.07746085590726e-11	1.57239470384469	0.026	0.013	3.14650893750597e-07	Lats2.1
Cdh9	1.19775479147792e-11	1.21634703377526	0.1	0.103	3.49780331755298e-07	Cdh9
AC158777.1	1.20179241776435e-11	1.74682033885341	0.018	0.007	3.50959439759723e-07	AC158777.1
Gm45829	1.52495523356154e-11	2.00935382718429	0.014	0.004	4.45332676856978e-07	Gm45829
Gm27200	1.62801813161803e-11	1.17958617333058	0.025	0.013	4.75430134976413e-07	Gm27200
AC155255.1	1.75652440805861e-11	2.35840507148794	0.01	0.003	5.12957822885355e-07	AC155255.1
Slc28a2	2.0637360483044e-11	2.36191562367243	0.025	0.048	6.02672838186333e-07	Slc28a2
AC123858.1	2.45116386780663e-11	1.63061356140713	0.022	0.01	7.15813384315571e-07	AC123858.1
Gm36423	2.82049025094483e-11	1.55255843299315	0.025	0.012	8.23667767983417e-07	Gm36423
Gm34006	2.91476998810295e-11	1.52746466184676	0.028	0.015	8.51200279625703e-07	Gm34006
Gm29587	3.19258935112131e-11	1.25035076336794	0.024	0.011	9.32331868207958e-07	Gm29587
Gm14025	4.04177565122769e-11	1.27574786204459	0.035	0.018	1.18031974342802e-06	Gm14025
Gm17090	4.29155830842938e-11	1.16039284619305	0.024	0.012	1.25326377281063e-06	Gm17090
Gm27017	4.61721998475274e-11	1.07688658861201	0.04	0.025	1.34836675214734e-06	Gm27017
Shisa8	7.66992340801485e-11	1.32584793884422	0.033	0.018	2.23984773284258e-06	Shisa8
Gm39139	7.7137342786685e-11	1.92300978514495	0.013	0.003	2.25264182139956e-06	Gm39139
Gm16172	8.75020528058424e-11	1.62782598312303	0.016	0.006	2.55532244808901e-06	Gm16172
Gm3970	8.96980642388192e-11	1.38273763636021	0.017	0.007	2.61945256996624e-06	Gm3970
Gm13524	1.0078506954619e-10	1.00491853275551	0.033	0.021	2.94322638595737e-06	Gm13524
AC132317.1	1.05563183072084e-10	1.1292900723799	0.063	0.04	3.08276163525406e-06	AC132317.1
Majin	1.06374718013736e-10	1.61268583943689	0.022	0.01	3.10646089015512e-06	Majin
Gm26765	1.08024619955795e-10	1.58861535671644	0.013	0.004	3.15464297656907e-06	Gm26765
2610204G07Rik	1.18907682880265e-10	1.07682382771392	0.024	0.011	3.47246106315237e-06	2610204G07Rik
Gm10974	1.23725548959907e-10	1.37176845740831	0.019	0.008	3.61315720627618e-06	Gm10974
4930517O19Rik	1.2404216100921e-10	1.10281089323922	0.07	0.044	3.62240322795196e-06	4930517O19Rik
AC119177.2	1.26146379955576e-10	1.16591836842108	0.051	0.029	3.68385273384269e-06	AC119177.2
Gm13748	1.70468372930679e-10	1.02320504006481	0.032	0.017	4.97818789469463e-06	Gm13748
Kmo	1.97674223248233e-10	1.12101432921873	0.031	0.023	5.77268034151814e-06	Kmo
Dchs2	1.97912113503071e-10	1.00007976717392	0.049	0.029	5.77962745063018e-06	Dchs2
AC131586.3	2.29120600605269e-10	1.5132656825574	0.023	0.011	6.69100889947567e-06	AC131586.3
Sult6b1	2.62858527601561e-10	1.04058845639255	0.02	0.016	7.67625758154839e-06	Sult6b1
Gm11491	2.64906946828281e-10	1.13907912486769	0.023	0.012	7.73607756822629e-06	Gm11491
Lrrc8dos	2.78060153724292e-10	1.09602778787042	0.025	0.013	8.1201906692105e-06	Lrrc8dos
Gm28494	3.05335625631232e-10	1.03197658383003	0.031	0.018	8.91671627530885e-06	Gm28494
Gm35288	3.14185433420305e-10	2.08363449900514	0.011	0.003	9.17515721217315e-06	Gm35288
Gm47661	3.16501051776806e-10	1.5665574078064	0.021	0.009	9.24278021503807e-06	Gm47661
AC101921.1	4.27020302276484e-10	1.99595370115905	0.013	0.005	1.24702738873802e-05	AC101921.1
Gm7467	4.84216107269399e-10	1.02031877416192	0.059	0.039	1.41405629805883e-05	Gm7467
Gm7247	4.84678213159623e-10	1.24401449837649	0.025	0.013	1.41540578589005e-05	Gm7247
Gm13381	5.44487349323976e-10	1.16672533754927	0.035	0.02	1.59006640623081e-05	Gm13381
1700105P06Rik	5.61834130680247e-10	1.02969963711201	0.063	0.051	1.64072421182552e-05	1700105P06Rik
Notum	6.4179969989141e-10	1.59851960685619	0.02	0.011	1.87424766359288e-05	Notum
Gm33321	6.58248128924091e-10	1.96374732270939	0.013	0.005	1.92228201089702e-05	Gm33321
2810402E24Rik	6.99874605947873e-10	1.00197696026033	0.052	0.035	2.04384381174957e-05	2810402E24Rik
Gm48860	7.36146026449239e-10	1.48235101332276	0.025	0.014	2.14976724103971e-05	Gm48860
Cnbd1	7.43435118248874e-10	1.23163663042502	0.028	0.014	2.17105357582219e-05	Cnbd1
Gm15788	7.53885827275466e-10	1.25534772191534	0.026	0.014	2.20157278139254e-05	Gm15788
Gm26690	7.91502391846508e-10	1.59081249336417	0.012	0.005	2.31142443490936e-05	Gm26690
Knl1	8.22034971274545e-10	1.5912436251294	0.026	0.013	2.40058872661305e-05	Knl1
Gm48342	8.73333060682569e-10	1.3679712790945	0.028	0.013	2.55039453711131e-05	Gm48342
Gm15347	1.07872743447821e-09	1.05626668180979	0.028	0.016	3.15020772690672e-05	Gm15347
Gm26858	1.08483073787607e-09	1.19255112651056	0.022	0.01	3.1680312038195e-05	Gm26858
AC158981.2	1.21491956837529e-09	2.08930779760272	0.011	0.004	3.54792961552636e-05	AC158981.2
Amelx	1.29016598974108e-09	1.58741765178988	0.016	0.009	3.76767173984088e-05	Amelx
Gm15458	1.43806703593107e-09	1.30890620272448	0.018	0.008	4.19958716502951e-05	Gm15458
Gm44973	1.66076563068458e-09	1.3665333139791	0.034	0.02	4.84993387128817e-05	Gm44973
Gm5724	2.09627770268115e-09	1.15661115302364	0.022	0.012	6.12175977513976e-05	Gm5724
Gm16036	2.17979434433985e-09	1.38222539771104	0.02	0.01	6.36565342377567e-05	Gm16036
Gm42620	2.65520446037623e-09	1.65983465449758	0.012	0.005	7.75399358563671e-05	Gm42620
Gm9925	3.39217862110176e-09	1.25312124923853	0.023	0.012	9.90617922720347e-05	Gm9925
Gm17949	3.56787797954805e-09	1.25018944418906	0.036	0.02	0.000104192740636742	Gm17949
Gm28513	3.84978750769504e-09	1.12971934336217	0.04	0.026	0.000112425344587218	Gm28513
Gm15818	4.74824983897548e-09	1.12964037976767	0.031	0.017	0.000138663140047601	Gm15818
Ankmy1	4.77917367630191e-09	1.03894774632101	0.027	0.019	0.000139566208869045	Ankmy1
Gm14114	5.91589011223428e-09	1.9635850648192	0.01	0.004	0.000172761738947578	Gm14114
Gm29478	6.39856829962409e-09	1.65966369268102	0.014	0.006	0.000186857390053922	Gm29478
Gm47371	6.56756638031205e-09	1.25008753789348	0.035	0.019	0.000191792641004253	Gm47371
Map3k19	7.50932625542128e-09	1.11999981517834	0.065	0.046	0.000219294854637068	Map3k19
Gm11831	8.07636039846036e-09	1.49154874404036	0.017	0.007	0.000235853952716238	Gm11831
Gm43221	8.73305880620959e-09	1.6295854104221	0.012	0.004	0.000255031516317739	Gm43221
Btg4	1.01677351364886e-08	1.58167261040377	0.019	0.009	0.000296928369190875	Btg4
Gm36368	1.11676756477887e-08	1.4111332956895	0.021	0.01	0.000326129631942373	Gm36368
Gm44643	1.16337763413073e-08	2.05664640270838	0.01	0.004	0.000339741170495197	Gm44643
D530033B14Rik	1.21073196034164e-08	1.17584402111446	0.041	0.025	0.000353570054378569	D530033B14Rik
Gm48623	1.51854819747499e-08	1.05806823826598	0.059	0.039	0.00044346163010862	Gm48623
Gm26767	1.74149140227004e-08	1.07626688503444	0.023	0.013	0.000508567734204919	Gm26767
Gm47096	1.76540066448995e-08	1.0886150319453	0.055	0.036	0.000515549956051	Gm47096
Slc26a10	1.80959761083186e-08	1.05666506879634	0.029	0.021	0.000528456790291227	Slc26a10
Gm15689	2.22730866838608e-08	1.20026712243099	0.014	0.007	0.000650440950428787	Gm15689
Gm44748	2.69607992852979e-08	1.29906580377513	0.028	0.015	0.000787336221528556	Gm44748
AC121517.2	2.72595991253518e-08	1.42246793681717	0.027	0.016	0.000796062073257649	AC121517.2
Gm14508	2.88383031862098e-08	1.0000710817882	0.03	0.02	0.000842164967946884	Gm14508
4930403P22Rik	2.97961776523889e-08	1.55529465706764	0.014	0.006	0.000870137775982714	4930403P22Rik
Gm28187	3.32911806261695e-08	1.0252749504825	0.042	0.028	0.000972202347826028	Gm28187
Gm29994	3.36825508151499e-08	1.61712214897453	0.012	0.004	0.000983631531454822	Gm29994
Gm34838	3.47375339819195e-08	1.39119471933401	0.021	0.009	0.00101444020487399	Gm34838
4930549C15Rik	3.59454256023906e-08	1.96558716087126	0.01	0.004	0.00104971426386661	4930549C15Rik
Gm29051	3.93340299243586e-08	1.42342022763919	0.015	0.008	0.00114867167588104	Gm29051
Gm10787	4.43518365305261e-08	1.00940334160927	0.024	0.027	0.00129520668220095	Gm10787
Gm20503	4.9980391753847e-08	1.08665256586424	0.03	0.018	0.00145957738038759	Gm20503
AC131586.2	5.73516651481957e-08	1.25273312752897	0.031	0.018	0.00167484067732276	AC131586.2
AC123658.1	5.87388948062342e-08	1.35059962834412	0.023	0.012	0.00171535194502646	AC123658.1
Gm10399	6.23946180745588e-08	1.22787196121384	0.022	0.013	0.00182211003163134	Gm10399
Gm45351	6.39302437115931e-08	1.26255231731175	0.031	0.019	0.00186695490710965	Gm45351
Cnmd	6.90968736606686e-08	1.51371366183173	0.017	0.008	0.00201783600151251	Cnmd
Gm47689	7.05930710461174e-08	1.65344643537319	0.013	0.006	0.00206152945375977	Gm47689
Magi1.1	8.19295324252107e-08	1.02341180297391	0.075	0.055	0.00239258813541343	Magi1.1
Rptoros	8.64227149199148e-08	1.05608748657219	0.018	0.009	0.00252380254380627	Rptoros
Gm47123	8.73464914895009e-08	1.83286948286306	0.011	0.004	0.00255077959096789	Gm47123
Gm16214	9.12139579368269e-08	1.15245094008094	0.018	0.009	0.00266372121362916	Gm16214
Gm11716	1.02354924989203e-07	1.5491220127144	0.012	0.006	0.0029890708744597	Gm11716
Gm44877	1.26338026053697e-07	1.69674894738561	0.013	0.006	0.00368944937484611	Gm44877
Gm13179	1.32744709643185e-07	1.60355877421936	0.01	0.003	0.00387654375570994	Gm13179
Gm39204	1.44901242699083e-07	1.82917808276804	0.01	0.003	0.00423155099054133	Gm39204
Gm47136	1.45062300211335e-07	1.33218419929265	0.022	0.012	0.00423625435307162	Gm47136
Gm13267	1.77661274890073e-07	1.37437401573369	0.012	0.005	0.00518824221061479	Gm13267
Gm38825	1.97022760385767e-07	1.0256928147119	0.058	0.039	0.00575365567154555	Gm38825
D830025C05Rik	1.97943803888103e-07	1.0999081148949	0.046	0.031	0.00578055290494426	D830025C05Rik
AC146911.1	2.07936297322918e-07	1.44022177690738	0.018	0.009	0.00607236369072117	AC146911.1
Gm47712	2.14279051535681e-07	1.40047710787088	0.021	0.01	0.0062575911419965	Gm47712
Gm44596	2.15914052377875e-07	1.4529789606158	0.018	0.009	0.00630533807159109	Gm44596
Gm15461	2.20489607726525e-07	1.15590189133084	0.014	0.006	0.0064389580144377	Gm15461
2310068J16Rik	2.54543479122437e-07	1.0529919158098	0.037	0.026	0.00743343322081254	2310068J16Rik
Gm16055	2.57729412895795e-07	1.20438744112168	0.013	0.006	0.00752647204479591	Gm16055
Gm15584	2.60124307314529e-07	1.01986674430258	0.031	0.023	0.00759641014650618	Gm15584
Gm45069	2.85666129941079e-07	1.30373817469985	0.025	0.014	0.00834230799266933	Gm45069
Hck	3.0621747027316e-07	1.06733483671871	0.022	0.024	0.00894246878438708	Hck
Gm48283	3.22029674457993e-07	1.34373265283841	0.024	0.014	0.00940423258319678	Gm48283
Gm31305	3.70584184524966e-07	1.66198891538865	0.012	0.005	0.0108221699406826	Gm31305
4930473D10Rik	3.93701565997571e-07	1.24875190401973	0.017	0.01	0.0114972668318271	4930473D10Rik
Gm6588	4.16743974417232e-07	1.31468403357063	0.01	0.006	0.0121701742849064	Gm6588
Gm31747	4.25351186723567e-07	1.41710386302824	0.011	0.004	0.0124215307058883	Gm31747
Gm29361	4.30645110805014e-07	1.31151908740378	0.018	0.009	0.0125761291708388	Gm29361
Gm29018	4.96304266725773e-07	1.22190669560898	0.018	0.008	0.0144935735011928	Gm29018
AC152394.1	5.6791862406365e-07	1.75547937822064	0.011	0.004	0.0165849275785308	AC152394.1
Nckap5los	6.56635634810594e-07	1.15739391619383	0.017	0.009	0.0191757304433738	Nckap5los
CT010505.3	6.77642016772132e-07	1.33236032395048	0.019	0.009	0.0197891798157966	CT010505.3
Gm44503	7.12608497658298e-07	1.03829464150891	0.052	0.035	0.0208103059571153	Gm44503
AC156790.4	7.27479559484205e-07	1.1812407510327	0.029	0.016	0.0212445855756172	AC156790.4
Gm19705	7.56493787805273e-07	1.32211912085381	0.03	0.026	0.0220918880852774	Gm19705
Gm48003	7.57661205187144e-07	1.3729474516268	0.02	0.011	0.0221259801750802	Gm48003
Gm48249	7.98727468346374e-07	1.08759527044267	0.041	0.025	0.0233252382581192	Gm48249
Gm44618	8.08133496668273e-07	1.07403616681461	0.042	0.027	0.0235999225032036	Gm44618
BC048559	8.98080827021113e-07	1.53632294065826	0.013	0.005	0.0262266543914975	BC048559
Gm17080	1.05474140514409e-06	1.18473132397545	0.014	0.007	0.030801613254423	Gm17080
Adgrg4	1.13160800061706e-06	1.14978235985186	0.014	0.007	0.03304634844202	Adgrg4
Gm6729	1.23700782045585e-06	1.5634656126489	0.01	0.003	0.0361243393807721	Gm6729
AC123665.1	1.47499590250578e-06	1.69912097035115	0.01	0.004	0.0430743053408762	AC123665.1
Gm46348	1.55631768700871e-06	1.50761317717026	0.014	0.007	0.0454491454137153	Gm46348
Uty	0	-4.86328563967602	0.062	0.791	0	Uty
Eif2s3y	0	-6.00955663558738	0.014	0.608	0	Eif2s3y
Ddx3y	0	-4.66495422188728	0.049	0.52	0	Ddx3y
Kdm5d	0	-5.41282151109004	0.018	0.416	0	Kdm5d
Slc15a2	0	-1.33451340392552	0.499	0.721	0	Slc15a2
Gm20738	0	-7.63299314206166	0.039	0.131	0	Gm20738
Gm20867	0	-7.67190280386763	0.039	0.131	0	Gm20867
Gm20816	0	-7.72670724841798	0.039	0.13	0	Gm20816
Gm20823	0	-7.63272219559791	0.039	0.13	0	Gm20823
Gm20736	1.05142973694937e-298	-6.77059032554324	0.033	0.126	3.07049026081325e-294	Gm20736
Klk1b22	1.10757159768208e-252	-2.47974205795078	0.022	0.139	3.23444133671097e-248	Klk1b22
Gm29650	3.14364304796397e-218	-4.93507507791605	0.001	0.048	9.1803807929692e-214	Gm29650
Gata4	7.77292665620566e-164	-3.58901202336619	0.039	0.158	2.26992777141174e-159	Gata4
Trim30a	2.17711732820302e-126	-2.86693515715707	0.113	0.293	6.35783573355127e-122	Trim30a
Gm20871	1.50039621379345e-120	-7.45128824994239	0.001	0.042	4.381607063141e-116	Gm20871
Pabpn1	2.26446081737621e-103	-2.55847846641907	0.096	0.264	6.61290492498375e-99	Pabpn1
Klk1b21	6.01164059249741e-98	-4.57759690254885	0	0.036	1.75557940222702e-93	Klk1b21
Klk1b24	4.31433495790614e-93	-4.18451249989294	0	0.034	1.25991523775733e-88	Klk1b24
Gm13710	3.24434283545275e-87	-2.27901859642757	0.126	0.21	9.47445438237267e-83	Gm13710
Rian	9.40212208198243e-83	-1.82540729700589	0.113	0.3	2.74570171160133e-78	Rian
Gm20854	9.82469489032742e-79	-2.69436773781552	0.045	0.126	2.86910564882232e-74	Gm20854
Sly	8.18604988520431e-55	-5.79726577601673	0	0.018	2.39057214797621e-50	Sly
Car1	2.3389729021349e-51	-1.19154577915518	0.196	0.305	6.83050256610455e-47	Car1
A330023F24Rik	8.74019826023767e-49	-1.80864335921793	0.074	0.206	2.55240009793721e-44	A330023F24Rik
6820431F20Rik	5.73856817416805e-48	-1.64957027674114	0.084	0.23	1.6758340639023e-43	6820431F20Rik
Cyp2c55	3.48743905465115e-43	-1.45110850034873	0.126	0.244	1.01843682712977e-38	Cyp2c55
Gm29282	4.08163804487706e-40	-1.14456792681607	0.012	0.034	1.19196075824545e-35	Gm29282
Snhg14	2.93437899660768e-39	-3.01143611401298	0.006	0.048	8.56926698379342e-35	Snhg14
2610005L07Rik	4.79081928869487e-39	-1.53708016026279	0.087	0.229	1.39906295687756e-34	2610005L07Rik
1810065E05Rik	2.17141266975145e-34	-2.07109500985432	0.023	0.082	6.34117641947517e-30	1810065E05Rik
Gm20857	3.09004917084617e-33	-4.73037871646819	0.001	0.013	9.02387059362207e-29	Gm20857
Gm20858	3.09004917084617e-33	-4.73037871646819	0.001	0.013	9.02387059362207e-29	Gm20858
Klk1b11	7.81978972318054e-33	-2.46221996504821	0	0.02	2.28361319286041e-28	Klk1b11
B230216N24Rik	1.26812232146705e-32	-2.05411939496956	0.038	0.112	3.70329761538024e-28	B230216N24Rik
BC117090	9.8876233986394e-31	-2.20186347594537	0.035	0.096	2.88748266110466e-26	BC117090
4930529F24Rik	1.59906942977529e-29	-1.55716409049745	0.053	0.128	4.66976245577278e-25	4930529F24Rik
Gm26871	1.09630079892114e-28	-2.06370771956238	0.038	0.121	3.2015272230894e-24	Gm26871
Trpc5	2.32969543654707e-27	-1.93006953806984	0.09	0.188	6.80340958334839e-23	Trpc5
Itm2a	4.14237529643676e-27	-1.06985927243288	0.051	0.091	1.20969785781843e-22	Itm2a
Bc1	1.75491209921899e-25	-1.30905946382377	0.057	0.136	5.12486980334921e-21	Bc1
Gm16497	4.85334597840667e-25	-3.15675544160775	0.006	0.02	1.4173226260741e-20	Gm16497
D4Wsu53e	1.1497817457458e-24	-1.33352483737695	0.057	0.136	3.35770763210145e-20	D4Wsu53e
Fbxl16	1.32693908417826e-23	-1.61954782478723	0.043	0.105	3.87506020752579e-19	Fbxl16
E030019B13Rik	1.2430182119347e-22	-1.69114104271776	0.026	0.075	3.6299860843129e-18	E030019B13Rik
Gm11602	1.29294419060541e-22	-1.49653175337478	0.055	0.129	3.77578491982499e-18	Gm11602
Hmgcs2	1.5365649691603e-22	-1.32627242121324	0.048	0.097	4.48723067943882e-18	Hmgcs2
4930565D16Rik	2.50194716323755e-22	-2.45445807569038	0.033	0.092	7.30643630080262e-18	4930565D16Rik
Mir3471-1	4.47654529784599e-22	-1.46520713109454	0.056	0.134	1.30728552332996e-17	Mir3471-1
Ncrna00085	4.50331834271753e-22	-1.65274512778809	0.041	0.102	1.3151040556238e-17	Ncrna00085
Gm5415	4.93357378562004e-22	-2.42995333766596	0.049	0.124	1.44075155261462e-17	Gm5415
Gpr110	4.25548017594276e-21	-2.1440163038594	0.019	0.057	1.24272787578057e-16	Gpr110
Ate1	5.38931844746491e-21	-1.60271913089742	0.074	0.194	1.57384266621318e-16	Ate1
Bai3	1.41476823886879e-20	-1.26310380826605	0.057	0.136	4.13154768796852e-16	Bai3
Ipw	2.58484126609536e-20	-1.59572822984092	0.048	0.12	7.54851194937828e-16	Ipw
AV026068	2.58519516068514e-20	-1.98207197655586	0.035	0.111	7.54954542774883e-16	AV026068
Grlf1	5.82092576570207e-20	-1.32931766666273	0.055	0.133	1.69988495135798e-15	Grlf1
Rtl1	1.10039848214965e-19	-1.87770854230756	0.362	0.427	3.21349368742161e-15	Rtl1
H2-Q5	1.77592459112321e-19	-2.42235386962971	0.005	0.026	5.1862325834571e-15	H2-Q5
Mir22hg	4.14411446826164e-19	-2.36495288218428	0.023	0.069	1.21020574816645e-14	Mir22hg
Gm14391	4.78200141099285e-19	-1.07302985287852	0.134	0.223	1.39648787205224e-14	Gm14391
Lrrc9	6.16802998527346e-19	-1.08443492610321	0.083	0.145	1.80124979659941e-14	Lrrc9
Sfrs18	1.20046549215912e-18	-1.3472296247729	0.056	0.133	3.50571937675227e-14	Sfrs18
Eif2c3	1.26013360879875e-18	-1.44607961082832	0.052	0.125	3.67996817777498e-14	Eif2c3
Depdc1b	1.27310219615833e-18	-1.58839441060369	0.044	0.105	3.71784034344117e-14	Depdc1b
Gm16427	2.49372341479532e-18	-2.64088586875287	0.013	0.027	7.28242048822676e-14	Gm16427
4632427E13Rik	3.09956953500126e-18	-2.57499678942999	0.025	0.079	9.05167291306417e-14	4632427E13Rik
Itfg3	3.35693012090026e-18	-1.71407014488509	0.043	0.106	9.80324303206504e-14	Itfg3
Mll2	5.44381564458845e-18	-1.21431434449316	0.056	0.133	1.58975748268916e-13	Mll2
Gm12940	2.86917552940239e-17	-2.60460248236702	0.008	0.04	8.3788532985138e-13	Gm12940
Gm13152	3.44415527011177e-17	-1.35403118096521	0.06	0.142	1.00579666353074e-12	Gm13152
Uqcc	5.23424356690722e-17	-1.48713958566623	0.046	0.108	1.52855614884392e-12	Uqcc
8430427H17Rik	5.37039092182133e-17	-1.32589620206501	0.056	0.134	1.56831526089948e-12	8430427H17Rik
2900056M20Rik	6.07491211831866e-17	-1.33266742562874	0.053	0.126	1.7740565859126e-12	2900056M20Rik
Gtl3	8.46763637673745e-17	-1.52674578555417	0.044	0.106	2.47280385109864e-12	Gtl3
Gm10785	1.06024901067305e-16	-1.60459502603316	0.046	0.107	3.0962451858685e-12	Gm10785
Mbl2	1.13593570794871e-16	-1.83519957320996	0.003	0.013	3.31727304792262e-12	Mbl2
Ror1	1.14935147245125e-16	-1.0062175918672	0.122	0.222	3.35645110499938e-12	Ror1
2610203C20Rik	1.52457265227805e-16	-1.54600229916821	0.055	0.148	4.45220951644758e-12	2610203C20Rik
Lrit2	1.71830101883915e-16	-1.15655613232402	0.005	0.014	5.01795446531598e-12	Lrit2
Soga2	1.91849710483926e-16	-1.24419559752304	0.057	0.135	5.60258709526208e-12	Soga2
Arsj	2.24982613666706e-16	-2.4965150007679	0.031	0.085	6.57016726690881e-12	Arsj
Zfp69	2.38436566172287e-16	-1.25817678754658	0.058	0.113	6.9630630419293e-12	Zfp69
Mir3470a	3.16950470852457e-16	-1.35414440316553	0.053	0.126	9.2559046003043e-12	Mir3470a
A330076H08Rik	3.17699742201888e-16	-1.42864522197995	0.048	0.114	9.27778557152172e-12	A330076H08Rik
Bgn	4.67825778278074e-16	-1.11701329845244	0.041	0.08	1.36619162030546e-11	Bgn
Ube2b	9.77420164031927e-16	-1.61296595941523	0.057	0.144	2.85436010502244e-11	Ube2b
Prrt2	1.8718441730597e-15	-1.31192433830098	0.056	0.12	5.46634653858625e-11	Prrt2
Tcte3	2.01292782807857e-15	-1.67779740550293	0.054	0.134	5.87835313633786e-11	Tcte3
Mll5	2.61654130114634e-15	-1.24609730625769	0.056	0.131	7.64108556173765e-11	Mll5
Whsc1l1	3.32655256874332e-15	-1.36395292125968	0.134	0.297	9.71453146650113e-11	Whsc1l1
9230102K24Rik	4.057778325416e-15	-1.46091703642034	0.041	0.099	1.18499300437123e-10	9230102K24Rik
Epb4.1l3	4.83575292088118e-15	-1.29905035146624	0.055	0.13	1.41218492548493e-10	Epb4.1l3
4930470G03Rik	5.37019397046881e-15	-2.85102643908315	0.002	0.019	1.56825774519601e-10	4930470G03Rik
4931406H21Rik	7.27758074010476e-15	-1.91503943846286	0.013	0.042	2.12527190353279e-10	4931406H21Rik
4933426M11Rik	8.26387806335817e-15	-1.53771207067	0.045	0.108	2.41330031084249e-10	4933426M11Rik
Gm10845	1.13343380606265e-14	-1.51198140257037	0.049	0.118	3.30996674384477e-10	Gm10845
Epb4.1l5	1.6505611777071e-14	-1.38925432267744	0.05	0.119	4.82013380725803e-10	Epb4.1l5
C230004F18Rik	1.85809750697563e-14	-1.31503980455525	0.066	0.168	5.42620214962093e-10	C230004F18Rik
Neto1	2.11662135188671e-14	-1.00206813480603	0.044	0.081	6.18116933391476e-10	Neto1
Tssc1	2.90434074927339e-14	-1.42845907181193	0.077	0.177	8.48154629010309e-10	Tssc1
D10Bwg1379e	4.92578397045065e-14	-1.22471822135058	0.056	0.132	1.4384766928907e-09	D10Bwg1379e
0610010B08Rik	5.46349905665329e-14	-1.13308112939528	0.057	0.136	1.59550562951446e-09	0610010B08Rik
Fbxo7	7.66428643457509e-14	-1.36896480130834	0.309	0.407	2.23820156748896e-09	Fbxo7
Mvp	7.72730526643804e-14	-1.07977453647919	0.19	0.3	2.2566049569579e-09	Mvp
A530058N18Rik	8.49046938234179e-14	-1.82680620872709	0.029	0.084	2.47947177372527e-09	A530058N18Rik
Gcnt3	1.2135709768893e-13	-1.89947495544891	0.013	0.041	3.54399132380982e-09	Gcnt3
Gm21119	2.03136948969454e-13	-1.0637873439367	0.106	0.181	5.93220832075496e-09	Gm21119
Gtf3c2	2.03329996755782e-13	-1.81897489303156	0.05	0.122	5.93784589525911e-09	Gtf3c2
1810026B05Rik	2.10713722537508e-13	-2.01498628097819	0.04	0.102	6.15347283926283e-09	1810026B05Rik
A730046J19Rik	2.49546385181336e-13	-1.11670613618076	0.014	0.038	7.28750308645056e-09	A730046J19Rik
2310058D17Rik	4.84799128824154e-13	-3.55180425923683	0.001	0.013	1.41575889590518e-08	2310058D17Rik
Prdx6b	5.51592730504904e-13	-1.51975118211257	0.028	0.076	1.61081625089347e-08	Prdx6b
Adc	6.1640465002782e-13	-1.30447962848567	0.051	0.12	1.80008649947624e-08	Adc
Gm10677	1.0266852221186e-12	-1.41192191202938	0.045	0.111	2.99822885415296e-08	Gm10677
Schip1	1.68952357487087e-12	-1.10843751247788	0.067	0.161	4.93391569569539e-08	Schip1
Vmn2r-ps11	1.73274639927216e-12	-1.61883781106994	0.049	0.119	5.06013930979448e-08	Vmn2r-ps11
1700021K19Rik	2.04298576148291e-12	-1.31281443840469	0.049	0.119	5.96613131925855e-08	1700021K19Rik
Eftud1	2.45879119611528e-12	-1.27780649614522	0.062	0.141	7.18040793001545e-08	Eftud1
Gm16039	2.63211869327428e-12	-1.34187963302841	0.055	0.131	7.68657621996887e-08	Gm16039
Gm17066	2.65889769405597e-12	-2.22797452060255	0.029	0.073	7.76477893595166e-08	Gm17066
Mir466f-1	3.08913363307946e-12	-1.37652653327749	0.056	0.135	9.02119694868196e-08	Mir466f-1
Mir3098	3.111746431322e-12	-1.31919633446627	0.055	0.131	9.08723310338964e-08	Mir3098
Fert2	3.14029683764426e-12	-1.22538188483215	0.055	0.133	9.17060885497255e-08	Fert2
C920025E04Rik	3.24486709750004e-12	-1.85050598759936	0.008	0.028	9.47598538482936e-08	C920025E04Rik
Dleu2	3.3723935044175e-12	-1.74804678034021	0.043	0.116	9.84840075095043e-08	Dleu2
Hoxa3	3.44096196367132e-12	-1.77553592398155	0.044	0.11	1.00486412225093e-07	Hoxa3
Epb4.9	3.60980042691422e-12	-1.27912334741232	0.054	0.125	1.05417001867176e-07	Epb4.9
Sept2	4.15725804211831e-12	-1.32519794779695	0.095	0.217	1.21404406603981e-07	Sept2
A530054K11Rik	4.47206692674085e-12	-1.64225377891586	0.03	0.075	1.30597770461613e-07	A530054K11Rik
Ccrn4l	4.94891560285732e-12	-1.45418492951983	0.034	0.092	1.44523182350242e-07	Ccrn4l
A630089N07Rik	6.19638107189735e-12	-1.50936344224433	0.05	0.12	1.80952916442618e-07	A630089N07Rik
Clcn4-2	6.48379216609277e-12	-1.49378958071262	0.039	0.094	1.89346182626407e-07	Clcn4-2
Epb4.1	7.35474280528272e-12	-1.33793341703441	0.046	0.112	2.14780554142671e-07	Epb4.1
Litaf	7.43045136199808e-12	-1.33860638956842	0.239	0.299	2.1699147112443e-07	Litaf
Mir3473	7.59653145164041e-12	-1.45237311814304	0.041	0.105	2.21841507982255e-07	Mir3473
Trim34b	1.3367598707682e-11	-2.71827763652283	0.003	0.012	3.90373985060437e-07	Trim34b
A230001M10Rik	1.49493850558534e-11	-2.37350262465549	0.015	0.035	4.36566891786086e-07	A230001M10Rik
Mll3	1.84256453717702e-11	-1.13623344743373	0.057	0.135	5.38084121791804e-07	Mll3
2610017I09Rik	1.9498010229033e-11	-1.34738282858925	0.047	0.111	5.69400392718449e-07	2610017I09Rik
Ppap2b	2.0675575186844e-11	-1.85967585585899	0.018	0.048	6.03788822181406e-07	Ppap2b
Gm16907	2.1252680468647e-11	-1.22504833705119	0.061	0.138	6.206420277259e-07	Gm16907
Clca3	2.28432023621988e-11	-2.20593338357062	0.017	0.045	6.67090038583292e-07	Clca3
Zfp934	2.51353596417111e-11	-1.20933359775935	0.062	0.136	7.34027907616889e-07	Zfp934
Gm12070	3.02128583039434e-11	-1.40616992314186	0.051	0.123	8.82306101050059e-07	Gm12070
Cpne7	3.55469929954988e-11	-1.87750179431606	0.017	0.055	1.03807883644755e-06	Cpne7
B3gnt2	3.91861746006421e-11	-1.49265959819202	0.056	0.135	1.14435385686255e-06	B3gnt2
Zfml	3.96245374818886e-11	-1.26903823540922	0.052	0.121	1.15715536808359e-06	Zfml
Nlrp4e	4.25408455563545e-11	-1.41061391544364	0.06	0.128	1.24232031278222e-06	Nlrp4e
1700016L04Rik	4.34806705681991e-11	-1.31170289265734	0.051	0.121	1.26976602260312e-06	1700016L04Rik
Efha1	4.79653824969993e-11	-1.40290300523591	0.043	0.106	1.40073306505987e-06	Efha1
Mir680-2	5.70964318421105e-11	-1.28560671917637	0.056	0.133	1.66738709908515e-06	Mir680-2
Gm8580	7.08701624782092e-11	-1.87210218054108	0.017	0.052	2.06962135485114e-06	Gm8580
H2-Q7	7.28965781472214e-11	-1.35214495453137	0.008	0.02	2.12879877163331e-06	H2-Q7
A730017L22Rik	8.84085239080228e-11	-1.46872984210664	0.059	0.152	2.58179412368599e-06	A730017L22Rik
1810006J02Rik	9.17643466869689e-11	-2.2326091377066	0.012	0.037	2.67979421629955e-06	1810006J02Rik
Smpd3	1.00122663146737e-10	-1.28054447891804	0.102	0.239	2.92388213187415e-06	Smpd3
Hyi	1.08279281072897e-10	-2.0966992416853	0.035	0.083	3.1620798451718e-06	Hyi
Znf512b	1.37139548883143e-10	-1.35932085865656	0.042	0.103	4.00488624603444e-06	Znf512b
H2-Q9	1.52945981776053e-10	-1.92169463617102	0.012	0.041	4.46648150580606e-06	H2-Q9
Snhg4	1.53281862518493e-10	-2.14138520616452	0.02	0.055	4.47629023112756e-06	Snhg4
Xlr3b	1.53312864227694e-10	-1.44180986128378	0.01	0.023	4.47719557404136e-06	Xlr3b
Gm42416	1.60276506895038e-10	-2.26915129006718	0.008	0.035	4.68055483085579e-06	Gm42416
Gm15348	1.63445683559526e-10	-2.03540393404133	0.017	0.059	4.77310429698883e-06	Gm15348
Mir467c	1.64817371118678e-10	-1.43394412981324	0.046	0.108	4.81316168877877e-06	Mir467c
Mir4660	1.97112639726318e-10	-1.51104094817456	0.055	0.132	5.75628041792768e-06	Mir4660
Gm5779	2.33839838903345e-10	-1.56426698855633	0.017	0.048	6.82882481549439e-06	Gm5779
Tmem181b-ps	2.3415835661098e-10	-1.14732912440402	0.054	0.133	6.83812648811045e-06	Tmem181b-ps
4930405P13Rik	2.92659048483818e-10	-1.50922836766426	0.032	0.08	8.54652219287294e-06	4930405P13Rik
Zfp783	2.93478916104674e-10	-1.64637421610603	0.029	0.078	8.57046478700479e-06	Zfp783
Klk1b5	3.55112651693426e-10	-2.03478342688004	0.006	0.021	1.03703547674031e-05	Klk1b5
Lrrc33	4.49765570938435e-10	-1.45560246888862	0.031	0.096	1.31345039681151e-05	Lrrc33
Synj2bp	4.50713602728197e-10	-1.34232524924348	0.061	0.144	1.31621893404715e-05	Synj2bp
Tmem66	4.70344642470201e-10	-1.44159285191782	0.034	0.082	1.37354745940573e-05	Tmem66
Dynlt1b	4.98297993448288e-10	-1.68563463394617	0.052	0.136	1.45517963026704e-05	Dynlt1b
Gm15800	5.03381243478734e-10	-1.19770568793375	0.124	0.263	1.47002424533095e-05	Gm15800
Mir669a-1	5.28246845020077e-10	-1.47873211328677	0.039	0.096	1.54263926151213e-05	Mir669a-1
Mir467e	5.32524010900851e-10	-1.25415250031073	0.056	0.134	1.55512986903375e-05	Mir467e
4930471I20Rik	5.40491725558602e-10	-1.71508915338046	0.022	0.059	1.57839798614878e-05	4930471I20Rik
Cdh19	5.96900664652261e-10	-1.07075193753815	0.059	0.115	1.743129010984e-05	Cdh19
Lphn3	6.03426806488881e-10	-1.11354974800823	0.053	0.126	1.76218730298948e-05	Lphn3
Dpm1	7.15091087801261e-10	-1.39875422239093	0.042	0.102	2.08828050370602e-05	Dpm1
Hnrpdl	7.37235841589029e-10	-1.21634828986041	0.048	0.114	2.15294982819244e-05	Hnrpdl
Igj	8.32461985856313e-10	-2.21251556349163	0.005	0.02	2.43103873729619e-05	Igj
5830417I10Rik	8.52181536212564e-10	-1.16601201848258	0.054	0.127	2.48862574020155e-05	5830417I10Rik
Gm2382	1.15812695079056e-09	-1.43514167783319	0.035	0.086	3.38207813439366e-05	Gm2382
Aoah	1.1776372289965e-09	-1.55202657691625	0.078	0.145	3.43905399983849e-05	Aoah
Zfp862	1.23214397636268e-09	-1.26464658677179	0.053	0.124	3.59823005417194e-05	Zfp862
1110057K04Rik	1.3079411573899e-09	-1.38129039568014	0.041	0.099	3.81958056192571e-05	1110057K04Rik
Adnp	1.51020715388572e-09	-1.32185051249594	0.047	0.108	4.41025795149248e-05	Adnp
C230081A13Rik	1.64525244310049e-09	-1.56222750010321	0.044	0.103	4.80463070958637e-05	C230081A13Rik
Ankrd23	1.88183411938963e-09	-1.62143464202804	0.018	0.047	5.49552017885354e-05	Ankrd23
9030025P20Rik	1.92483781410851e-09	-1.56852904998486	0.019	0.052	5.62110386854109e-05	9030025P20Rik
Epb4.1l1	2.20688184990242e-09	-1.24449598735319	0.052	0.118	6.44475706627004e-05	Epb4.1l1
Cela2a	2.35805735564312e-09	-3.09931098142521	0.009	0.029	6.88623489568461e-05	Cela2a
Fam115a	2.49732790487495e-09	-1.35578960137855	0.038	0.086	7.29294668060633e-05	Fam115a
Gucy1a3	2.61877290801812e-09	-1.43475945703015	0.08	0.177	7.64760252328531e-05	Gucy1a3
Snhg7	3.147284012984e-09	-1.41653877163888	0.028	0.071	9.19101350311719e-05	Snhg7
Gdap10	3.36579977170473e-09	-2.74320049436522	0.007	0.024	9.82914507330932e-05	Gdap10
Diap1	3.38254150506607e-09	-1.38004771073811	0.039	0.091	9.87803595724444e-05	Diap1
Zfp259	3.70188152984127e-09	-1.67331307174683	0.018	0.048	0.000108106046315954	Zfp259
Gm16119	3.82309963646999e-09	-1.32369805556112	0.042	0.1	0.000111645978683833	Gm16119
Zfp960	3.87172639523246e-09	-1.06223592395821	0.068	0.131	0.000113066025919974	Zfp960
Plk1s1	4.41769887946328e-09	-1.3046835274546	0.052	0.123	0.000129010060376966	Plk1s1
Ifi27l1	5.00173711467434e-09	-1.37581419544603	0.032	0.081	0.000146065728959835	Ifi27l1
Klra15	5.48168334620829e-09	-1.35078248965373	0.047	0.109	0.000160081598759321	Klra15
4930516B21Rik	5.51794613769393e-09	-2.96741061380459	0.005	0.012	0.000161140581059076	4930516B21Rik
Gm5820	5.8509920350592e-09	-1.44408639501525	0.035	0.086	0.000170866520399834	Gm5820
1300018J18Rik	5.87582512352609e-09	-1.65171495222583	0.024	0.06	0.000171591721082333	1300018J18Rik
Epb4.1l2	6.16149522722055e-09	-1.28658008658817	0.044	0.107	0.000179934145120522	Epb4.1l2
Plet1	6.19505867275985e-09	-1.66242263721848	0.005	0.018	0.000180914298420606	Plet1
E230016M11Rik	6.44917677946588e-09	-1.68260221097316	0.041	0.102	0.000188335309490742	E230016M11Rik
Gm13582	6.78849032354093e-09	-1.12544361609099	0.011	0.021	0.000198244282918366	Gm13582
Dancr	7.50076278140381e-09	-1.96245744225442	0.022	0.058	0.000219044775505336	Dancr
4933439C10Rik	7.67533351752132e-09	-2.32196611469629	0.014	0.039	0.000224142764712175	4933439C10Rik
Ikzf5	8.76232763763148e-09	-1.99008879884086	0.029	0.079	0.000255886254001752	Ikzf5
Mir5128	9.00243973083658e-09	-1.15327490561853	0.054	0.125	0.000262898247459621	Mir5128
1500004A13Rik	1.03118420745813e-08	-1.65421139919598	0.064	0.168	0.000301136724103998	1500004A13Rik
BC018242	1.12044560691493e-08	-1.418875381173	0.036	0.083	0.000327203730587367	BC018242
Oxsr1	1.15395520522848e-08	-1.59059178669731	0.063	0.155	0.000336989538582874	Oxsr1
Hiatl1	1.23415618277128e-08	-1.19385657461149	0.058	0.131	0.000360410630054697	Hiatl1
Gm13157	1.63014687973091e-08	-1.50004660633108	0.037	0.095	0.000476051793287819	Gm13157
Amy2a5	1.66842399160865e-08	-4.6962929937999	0.004	0.012	0.000487229858269473	Amy2a5
3110053B16Rik	1.72213894647253e-08	-2.50609136100589	0.004	0.019	0.000502916236538372	3110053B16Rik
Mucl1	1.80067328243646e-08	-1.24506915159024	0.056	0.132	0.000525850618669921	Mucl1
Adrbk2	1.97971637104328e-08	-1.17874942740671	0.157	0.334	0.00057813657183577	Adrbk2
Diap2	1.98217375842724e-08	-1.13292778673728	0.056	0.135	0.000578854202673507	Diap2
Pagr1a	2.08405307757669e-08	-1.31502502178676	0.037	0.091	0.00060860602024472	Pagr1a
Gm16617	2.12441024381402e-08	-2.37703005350539	0.024	0.051	0.000620391523501009	Gm16617
Gm1821	2.15040506940594e-08	-1.10231770258109	0.045	0.11	0.000627982792418617	Gm1821
Raet1b	2.16139042815613e-08	-1.4511411147391	0.05	0.118	0.000631190846734435	Raet1b
3110057O12Rik	2.32624704521338e-08	-1.41919854511031	0.036	0.088	0.000679333924613662	3110057O12Rik
4930506C21Rik	2.87493673287641e-08	-1.65520287936083	0.031	0.079	0.000839567774101899	4930506C21Rik
6720401G13Rik	2.93206832172909e-08	-1.14184751280455	0.053	0.123	0.000856251911994545	6720401G13Rik
Gm13845	3.03915875155948e-08	-1.44838234489968	0.031	0.076	0.000887525530217915	Gm13845
Krt90	3.08774820620935e-08	-1.09529436916687	0.005	0.01	0.000901715108659317	Krt90
Efha2	3.21537479252354e-08	-1.15081765356992	0.051	0.119	0.00093898590066065	Efha2
Gm4759	3.68747198151234e-08	-1.99876510053135	0.02	0.051	0.00107685244276105	Gm4759
Bloc1s2a	3.82160376977835e-08	-1.55131025998279	0.02	0.054	0.00111602294888837	Bloc1s2a
AC149090.1	3.88382693030212e-08	-1.7950302037226	0.029	0.085	0.00113419397845613	AC149090.1
Diap3	3.89311097913828e-08	-1.61869781664277	0.052	0.124	0.00113690519923775	Diap3
Mll1	4.38661552531135e-08	-1.08212223195514	0.055	0.13	0.00128102333185667	Mll1
4930451C15Rik	4.57841045748309e-08	-1.71527973972394	0.016	0.046	0.00133703320589879	4930451C15Rik
Gtpbp5	4.57924342053473e-08	-1.65032660544241	0.021	0.052	0.00133727645609876	Gtpbp5
Snhg3	4.7377710801445e-08	-1.65283932176247	0.025	0.063	0.0013835712885346	Snhg3
Cpne1	5.00231141720525e-08	-1.32205296217699	0.035	0.082	0.00146082500316645	Cpne1
Fam89b	5.09944404846259e-08	-1.36895123404574	0.026	0.06	0.00148919064547253	Fam89b
Gm14164	5.69845110680704e-08	-1.38244240510574	0.043	0.103	0.00166411867672086	Gm14164
Pcdha4-g	6.05396890876174e-08	-1.13392620176886	0.057	0.136	0.00176794054042569	Pcdha4-g
Gm5795	6.24354152580284e-08	-1.29923321752349	0.053	0.124	0.0018233014317802	Gm5795
Gm12789	7.23924685778728e-08	-2.61244504904353	0.004	0.013	0.00211407725987962	Gm12789
Zc3h11a	8.05767758077499e-08	-1.16531490337334	0.054	0.121	0.00235308358391372	Zc3h11a
Ftsjd2	8.66262681201633e-08	-1.28655936718176	0.046	0.11	0.00252974690791313	Ftsjd2
Gm10823	9.20820877811027e-08	-1.47323698659413	0.037	0.088	0.00268907320947154	Gm10823
Snurf	9.97242155361119e-08	-1.25657131455004	0.046	0.106	0.00291224626630108	Snurf
Iigp1	9.98798453819493e-08	-1.05161616721856	0.008	0.018	0.00291679112468906	Iigp1
4833424O15Rik	9.99305568859058e-08	-1.18048641038986	0.046	0.111	0.00291827205273911	4833424O15Rik
Tmlhe	1.01816255292024e-07	-1.24842226375151	0.078	0.182	0.00297334010329296	Tmlhe
Gm5512	1.10619077121462e-07	-1.35372902871241	0.035	0.084	0.00323040890917805	Gm5512
Glcci1	1.12546512316483e-07	-1.13656274033222	0.06	0.128	0.00328669579917826	Glcci1
Mterfd1	1.14567541890601e-07	-1.48552730235612	0.029	0.068	0.00334571592583123	Mterfd1
Fam175b	1.18677418270566e-07	-1.5720762973471	0.04	0.096	0.00346573664575535	Fam175b
2210018M11Rik	1.21503305714627e-07	-1.31207520985133	0.04	0.091	0.00354826103678425	2210018M11Rik
Pion	1.28522177743947e-07	-1.53393994413164	0.043	0.106	0.00375323315665649	Pion
E030011O05Rik	1.32163017034859e-07	-1.94980239416089	0.011	0.031	0.00385955658646898	E030011O05Rik
Ppapdc1b	1.33713463501349e-07	-1.42287706448172	0.025	0.061	0.0039048342746299	Ppapdc1b
Reln	1.3769341462518e-07	-1.31732372664024	0.072	0.153	0.00402106078729913	Reln
Eif2c2	1.41628979035499e-07	-1.1823475346776	0.05	0.115	0.00413599107477368	Eif2c2
Gm6902	1.49216045985358e-07	-1.19115814982819	0.056	0.135	0.00435755619091041	Gm6902
Drd3	1.56958556614446e-07	-1.30580380761304	0.043	0.105	0.00458366072881168	Drd3
4930480K15Rik	1.68442164671671e-07	-2.03977060550443	0.018	0.049	0.0049190165349068	4930480K15Rik
Gm13242	1.7462119553448e-07	-1.92719211252668	0.012	0.04	0.00509946277319341	Gm13242
Gm872	1.74668991931014e-07	-1.58490827716502	0.028	0.071	0.0051008585713614	Gm872
Acpl2	1.75824606998921e-07	-1.24524420883114	0.036	0.086	0.00513460599818948	Acpl2
BC039771	1.80281019246903e-07	-2.26668919909287	0.018	0.049	0.0052647466050673	BC039771
Gm6548	1.82338782876462e-07	-1.17664410576737	0.05	0.119	0.00532483947634131	Gm6548
Glt25d1	1.89114613232786e-07	-1.29296213645692	0.037	0.087	0.00552271405023705	Glt25d1
Fam175a	1.8917151815591e-07	-1.91214845247835	0.019	0.052	0.00552437584470705	Fam175a
2310003H01Rik	1.99038722873591e-07	-1.57562874080054	0.02	0.049	0.00581252782407749	2310003H01Rik
Snhg5	2.16023904936324e-07	-1.70332257392089	0.022	0.054	0.00630854609585547	Snhg5
Firre	2.25399376430507e-07	-1.83322261664811	0.015	0.051	0.0065823379899001	Firre
Gm5934	2.41940800105391e-07	-1.1621137405124	0.046	0.108	0.00706539718547772	Gm5934
Clca6	2.58852081964247e-07	-2.98124710895493	0.004	0.013	0.0075592573496019	Clca6
6330415B21Rik	2.61223851222938e-07	-1.69074894814951	0.014	0.036	0.00762852012726346	6330415B21Rik
Mir3470b	2.7422417049295e-07	-1.1251487314257	0.055	0.13	0.00800816845090561	Mir3470b
Bex6	2.7897960945532e-07	-1.41508904247599	0.01	0.029	0.0081470415349237	Bex6
Aoc2	2.80812463100438e-07	-1.05941338586523	0.055	0.089	0.0082005663599221	Aoc2
Mettl10	2.95345886087156e-07	-1.58670109705235	0.045	0.107	0.00862498591140322	Mettl10
1700008F21Rik	3.04716638050447e-07	-1.22850610665612	0.053	0.127	0.00889863998098721	1700008F21Rik
Gpr137b-ps	3.34972501555644e-07	-1.44986326204229	0.038	0.09	0.00978220196292948	Gpr137b-ps
Gm14459	3.37344679103438e-07	-1.55303418454716	0.021	0.057	0.0098514766638577	Gm14459
1110038B12Rik	3.53164853207858e-07	-1.89059043230876	0.017	0.046	0.0103134732082291	1110038B12Rik
Wapal	3.6746310141448e-07	-1.35482925726638	0.04	0.095	0.0107310249506071	Wapal
Mal	3.97048830839805e-07	-1.71951783059034	0.011	0.019	0.0115950170070148	Mal
5730507C01Rik	4.17425842808535e-07	-1.05212955767406	0.046	0.104	0.0121900868875376	5730507C01Rik
Ccdc132	4.50246158698122e-07	-1.28312971589973	0.047	0.108	0.0131485385724612	Ccdc132
A530072M11Rik	5.14755562507327e-07	-1.94871642206572	0.053	0.129	0.0150324066919015	A530072M11Rik
AW146154	5.41672750632615e-07	-1.4788134551421	0.043	0.095	0.0158184693367243	AW146154
1110007C09Rik	5.81407095882521e-07	-1.45314441637743	0.026	0.066	0.0169788314210573	1110007C09Rik
Pcdhga5	5.91631426837092e-07	-1.76495463234207	0.009	0.025	0.0172774125579236	Pcdhga5
2610015P09Rik	6.60823720885659e-07	-1.45940104740497	0.033	0.079	0.0192980351210239	2610015P09Rik
Gm13139	6.64774553858031e-07	-1.45449762777397	0.028	0.074	0.0194134112963161	Gm13139
Gm15760	6.83743865368415e-07	-2.92640259255314	0.005	0.017	0.0199673721003538	Gm15760
Jmjd7	6.89068960160539e-07	-1.76808076156152	0.011	0.027	0.0201228808435682	Jmjd7
Tctn2	6.89447668015925e-07	-1.68878175881672	0.034	0.087	0.020133940249069	Tctn2
G630093K05Rik	6.9208133744949e-07	-1.41700043795391	0.028	0.067	0.0202108512975374	G630093K05Rik
Mir297-2	7.44740559407314e-07	-1.45797583913825	0.042	0.101	0.0217486585563718	Mir297-2
A930011O12Rik	7.95518449580695e-07	-1.20344529268346	0.052	0.123	0.023231525283105	A930011O12Rik
Fam178a	8.02225252986419e-07	-1.24029417940155	0.11	0.247	0.0234273840629624	Fam178a
Mir143hg	8.12500729813877e-07	-1.29419085049762	0.029	0.068	0.0237274588127547	Mir143hg
1700016P03Rik	8.25485134250024e-07	-2.36237014654374	0.005	0.02	0.0241066423755034	1700016P03Rik
9430008C03Rik	8.69713597070632e-07	-1.74640592784444	0.016	0.044	0.0253982461752537	9430008C03Rik
1700012B15Rik	8.7852177868129e-07	-1.32275964230545	0.04	0.091	0.0256554715028297	1700012B15Rik
4930539N22Rik	9.10638481533596e-07	-1.11435963503179	0.047	0.115	0.0265933755762256	4930539N22Rik
Mir1950	9.94946250372954e-07	-1.24527237461274	0.056	0.132	0.0290554153496414	Mir1950
Defb35	1.00692665917126e-06	-1.73178258297518	0.022	0.058	0.0294052792277783	Defb35
Gm19782	1.05148613120377e-06	-1.34850934920444	0.05	0.117	0.0307065494895436	Gm19782
Plac1l	1.0591953942107e-06	-1.99040464198244	0.016	0.043	0.0309316830971351	Plac1l
A630007B06Rik	1.09332495515989e-06	-1.52337538923658	0.018	0.047	0.0319283686655343	A630007B06Rik
2810008D09Rik	1.09522299758632e-06	-1.20544901674754	0.046	0.109	0.0319837971985134	2810008D09Rik
Nt5c3l	1.11245903127702e-06	-1.50491415575716	0.021	0.052	0.0324871410903829	Nt5c3l
Mir1198	1.12047851121789e-06	-1.2276150532201	0.048	0.111	0.0327213339630961	Mir1198
Gm5506	1.12689721197995e-06	-1.19556436228728	0.041	0.098	0.0329087792814506	Gm5506
Hyal6	1.24948362550437e-06	-3.30012444221763	0.013	0.035	0.0364886703156041	Hyal6
2310044G17Rik	1.28737780855167e-06	-1.39131494389826	0.028	0.065	0.0375952941431345	2310044G17Rik
Gm19897	1.31123190544263e-06	-1.74729201536274	0.014	0.04	0.0382919053346413	Gm19897
Agxt2l2	1.31721528267072e-06	-1.39839039489495	0.03	0.067	0.038466637899833	Agxt2l2
Rnase1	1.33428173227772e-06	-2.54526136654861	0.013	0.015	0.0389650294277063	Rnase1
D10Wsu52e	1.36505711032798e-06	-1.3851480688077	0.03	0.068	0.039863762792908	D10Wsu52e
Hsd3b7	1.45435335902927e-06	-1.53076142186276	0.017	0.042	0.0424714811437317	Hsd3b7
5430437J10Rik	1.47528949238514e-06	-1.62165257037665	0.042	0.103	0.0430828790461232	5430437J10Rik
1700095A21Rik	1.49593923611358e-06	-1.539511603849	0.037	0.088	0.0436859135122248	1700095A21Rik
Pira6	1.55477528688034e-06	-1.6259327345234	0.016	0.044	0.0454041027027665	Pira6
Rfwd2	1.59605870336453e-06	-1.23945474720407	0.105	0.223	0.0466097023143542	Rfwd2
Vmn2r115	1.60892069525461e-06	-3.46771035153386	0.005	0.017	0.0469853110635203	Vmn2r115
Cox16	1.63744265489757e-06	-1.25749088800181	0.046	0.109	0.0478182378509737	Cox16
LOC100043315	1.6665091148096e-06	-1.94702643491944	0.017	0.045	0.0486670656797849	LOC100043315
Ptplad1	1.67106964491298e-06	-1.13771581298971	0.046	0.105	0.0488002468403938	Ptplad1
